# Supplementary material for: Genome-wide identification and expression profiling of long non-coding RNAs in auditory and vestibular systems
Source: Sci Rep. 2017 Aug 17;7:8637. doi: 10.1038/s41598-017-08320-3 (PMC5561060; doi:10.1038/s41598-017-08320-3)
Supplement: Supplementary file 2 — Supplementary Table S1 [file 41598_2017_8320_MOESM2_ESM.xlsx]

## Sheet: Transcriptome coordinates
Table S1. RNA-seq reads to identify lncRNAs and coding genes from cochlear and vestibular sensory epithelium														Genome-wide identification and expression profiling of long non-coding RNAs in auditory and vestibular systems
														Kathy Ushakov, Tal Koffler-Brill, Aviv Rom, Kobi Perl, Igor Ulitsky, & Karen B Avraham
Chromosome	Start	End	ID	Score	Strand	Longest ORF start	Longest ORF end	Color (based on strand)	Exons	Exon lengths	Exon starts
chr1	3073252	3074322	TooLow|TCONS_00000001:0.0	1000	+	3073252	3074322	175175175	1	1070,	0,
chr1	3102015	3102125	TooLow|TCONS_00000002:0.0	1000	+	3102015	3102125	175175175	1	110,	0,
chr1	3199772	3671498	EnsCodingFull^NM_001077752^165|3P|XLOC_001763|TCONS_00006083:1.58089	1000	-	3199772	3671498	0,0,250	4	7545,3530,200,947,	0,13666,221929,470779,
chr1	3199772	3671498	TooLow|TCONS_00006084:7.17447E-5	1000	-	3199772	3671498	175175175	4	7545,3360,200,947,	0,13836,221929,470779,
chr1	3199772	3671508	TooLow|TCONS_00006085:0.0	1000	-	3199772	3671508	175175175	4	7545,3360,202,955,	0,13836,221929,470781,
chr1	3205900	3216344	TooLow|TCONS_00006086:0.0	1000	-	3205900	3216344	175175175	2	1417,2736,	0,7708,
chr1	3206522	3215632	TooLow|TCONS_00006087:0.0652288	1000	-	3206522	3215632	175175175	2	795,2194,	0,6916,
chr1	3214481	3671498	TooLow|TCONS_00006088:0.0	1000	-	3214481	3671498	175175175	3	2487,200,947,	0,207220,456070,
chr1	3252756	3253236	TooLow|TCONS_00000003:0.0	1000	+	3252756	3253236	175175175	1	480,	0,
chr1	3365730	3368549	TooLow|TCONS_00006089:0.0	1000	-	3365730	3368549	175175175	1	2819,	0,
chr1	3375555	3377788	TooLow|TCONS_00006090:0.0	1000	-	3375555	3377788	175175175	1	2233,	0,
chr1	3464976	3467285	TooLow|TCONS_00006091:0.0	1000	-	3464976	3467285	175175175	1	2309,	0,
chr1	3466586	3513553	linc|3P|XLOC_000004|TCONS_00000004:1.6601	1000	+	3466586	3513553	250,0,0	2	101,149,	0,46818,
chr1	3512450	3514507	TooLow|TCONS_00006092:0.0	1000	-	3512450	3514507	175175175	1	2057,	0,
chr1	3531794	3532720	TooLow|TCONS_00000005:0.0	1000	+	3531794	3532720	175175175	1	926,	0,
chr1	3592891	3595903	TooLow|TCONS_00006093:0.0	1000	-	3592891	3595903	175175175	1	3012,	0,
chr1	3647308	3658904	TooLow|TCONS_00006094:0.0159674	1000	-	3647308	3658904	175175175	2	3201,58,	0,11538,
chr1	3680154	3681788	TooLow|TCONS_00000006:0.0	1000	+	3680154	3681788	175175175	1	1634,	0,
chr1	3752009	3754360	TooLow|TCONS_00000007:0.0	1000	+	3752009	3754360	175175175	1	2351,	0,
chr1	3783875	3783933	TooLow|TCONS_00006095:0.0	1000	-	3783875	3783933	175175175	1	58,	0,
chr1	3905738	3985984	TooLow|TCONS_00006096:0.0	1000	-	3905738	3985984	175175175	2	396,825,	0,79421,
chr1	3905738	3986215	TooLow|TCONS_00006097:0.0	1000	-	3905738	3986215	175175175	3	396,192,69,	0,79421,80408,
chr1	3984224	3985984	TooLow|TCONS_00006098:0.0	1000	-	3984224	3985984	175175175	2	74,825,	0,935,
chr1	3984224	3986215	TooLow|TCONS_00006099:0.0	1000	-	3984224	3986215	175175175	3	74,192,69,	0,935,1922,
chr1	3999556	4409241	TooLow|TCONS_00006100:0.0246231	1000	-	3999556	4409241	175175175	30	61,82,79,155,220,164,45,59,155,152,133,87,200,108,178,213,177,92,130,32,77,76,79,152,133,87,164,172,636,72,	0,8099,19513,25179,42331,93060,120111,120458,143055,148255,149055,164298,170648,197977,207103,227054,228886,231496,243576,243860,243986,245474,261970,267912,285209,293369,311713,352353,352645,409613,
chr1	4115865	4360314	TooLow|TCONS_00006101:0.0	1000	-	4115865	4360314	175175175	25	83,45,59,155,152,134,86,200,108,178,213,177,92,130,32,77,76,79,152,133,87,164,172,636,115,	0,3802,4149,26746,31946,32746,47990,54339,81668,90794,110745,112577,115187,127267,127551,127677,129165,145661,151603,168900,177060,195404,236044,236336,244334,
chr1	4256233	4260519	TooLow|TCONS_00006102:0.0	1000	-	4256233	4260519	175175175	2	194,1673,	0,2613,
chr1	4290845	4409241	TooLow|TCONS_00006103:0.0	1000	-	4290845	4409241	175175175	4	2167,172,636,72,	0,61064,61356,118324,
chr1	4292980	4409187	TooLow|TCONS_00006104:0.0	1000	-	4292980	4409187	175175175	4	32,172,636,18,	0,58929,59221,116189,
chr1	4344145	4360314	TooLow|TCONS_00006105:0.00131163	1000	-	4344145	4360314	175175175	4	5946,172,636,115,	0,7764,8056,16054,
chr1	4344145	4409241	TooLow|TCONS_00006106:0.0356245	1000	-	4344145	4409241	175175175	4	5946,172,636,72,	0,7764,8056,65024,
chr1	4363345	4364829	TooLow|TCONS_00006107:0.0	1000	-	4363345	4364829	175175175	1	1484,	0,
chr1	4490930	4493735	EnsCodingFull^ENSMUST00000192913^169|3P|XLOC_001775|TCONS_00006108:1.05686	1000	-	4490930	4493735	0,0,250	2	1738,636,	0,2169,
chr1	4490930	4496413	EnsCodingFull^ENSMUST00000192913^169|3P|XLOC_001775|TCONS_00006109:0.394725	1000	-	4490930	4496413	0,0,250	5	1738,367,92,807,123,	0,2169,2841,4205,5360,
chr1	4490930	4497354	TooLow|TCONS_00006110:0.0	1000	-	4490930	4497354	175175175	4	1738,391,92,1064,	0,2169,2841,5360,
chr1	4490930	4497354	TooLow|TCONS_00006111:0.0	1000	-	4490930	4497354	175175175	4	1738,391,807,1064,	0,2169,4205,5360,
chr1	4490930	4497354	TooLow|TCONS_00006112:0.0677675	1000	-	4490930	4497354	175175175	3	2536,92,1064,	0,2841,5360,
chr1	4491249	4496757	EnsCodingFragment^ENSMUST00000192913^169|3P|XLOC_001775|TCONS_00006113:0.161429	1000	-	4491249	4496757	0,0,250	3	1414,96,467,	0,2518,5041,
chr1	4491389	4497354	TooLow|TCONS_00006114:0.00659541	1000	-	4491389	4497354	175175175	4	1279,92,807,1064,	0,2382,3746,4901,
chr1	4491712	4496363	TooLow|TCONS_00006115:0.0	1000	-	4491712	4496363	175175175	4	956,391,92,73,	0,1387,2059,4578,
chr1	4492456	4493604	SingleExonStringent|TCONS_00006116:0.400145	1000	-	4492456	4493604	175175175	1	1148,	0,
chr1	4492457	4496330	TooLow|TCONS_00006117:0.0	1000	-	4492457	4496330	175175175	4	211,92,63,40,	0,1314,2678,3833,
chr1	4492464	4493735	TooLow|TCONS_00006118:0.0	1000	-	4492464	4493735	175175175	2	204,636,	0,635,
chr1	4492466	4496396	TooLow|TCONS_00006119:0.0	1000	-	4492466	4496396	175175175	4	202,391,807,106,	0,633,2669,3824,
chr1	4496550	4499378	TooLow|TCONS_00000008:0.0118179	1000	+	4496550	4499378	175175175	1	2828,	0,
chr1	4497450	4499558	TooLow|TCONS_00000009:0.0	1000	+	4497450	4499558	175175175	2	761,89,	0,2019,
chr1	4497473	4499558	TooLow|TCONS_00000010:0.0	1000	+	4497473	4499558	175175175	3	181,205,89,	0,533,1996,
chr1	4522904	4526737	TooLow|TCONS_00000011:0.0786665	1000	+	4522904	4526737	175175175	2	699,2292,	0,1541,
chr1	4529016	4529123	TooLow|TCONS_00000012:0.0	1000	+	4529016	4529123	175175175	1	107,	0,
chr1	4534836	4535286	TooLow|TCONS_00006120:0.0	1000	-	4534836	4535286	175175175	1	450,	0,
chr1	4583128	4586252	TooLow|TCONS_00006121:0.00947652	1000	-	4583128	4586252	175175175	2	2457,316,	0,2808,
chr1	4610470	4611406	TooLow|TCONS_00000013:0.0	1000	+	4610470	4611406	175175175	1	936,	0,
chr1	4617650	4785739	EnsCodingFragment^ENSMUST00000132625^218|3P|XLOC_001778|TCONS_00006122:0.853305	1000	-	4617650	4785739	0,0,250	7	109,96,194,124,166,155,167,	0,146996,156672,159874,164917,166300,167922,
chr1	4687933	4689403	SingleExonStringent|TCONS_00006123:0.553125	1000	-	4687933	4689403	175175175	1	1470,	0,
chr1	4692218	4693424	TooLow|TCONS_00006124:0.0959879	1000	-	4692218	4693424	175175175	1	1206,	0,
chr1	4723276	4723379	TooLow|TCONS_00006125:0.0	1000	-	4723276	4723379	175175175	1	103,	0,
chr1	4735045	4735676	TooLow|TCONS_00006126:0.054819	1000	-	4735045	4735676	175175175	1	631,	0,
chr1	4767697	4785742	EnsCodingFragment^ENSMUST00000132625^218|3P|XLOC_001778|TCONS_00006127:9.63635	1000	-	4767697	4785742	0,0,250	6	145,194,124,166,155,170,	0,6625,9827,14870,16253,17875,
chr1	4771130	4772199	SingleExonStringent|TCONS_00000014:1.30232	1000	+	4771130	4772199	175175175	1	1069,	0,
chr1	4773205	4785710	TooLow|TCONS_00006128:0.0	1000	-	4773205	4785710	175175175	5	1311,124,166,155,138,	0,4319,9362,10745,12367,
chr1	4773205	4785739	EnsCodingFragment^ENSMUST00000132625^218|3P|XLOC_001778|TCONS_00006129:0.989849	1000	-	4773205	4785739	0,0,250	5	1311,392,124,166,167,	0,3204,4319,9362,12367,
chr1	4773210	4785739	EnsCodingFragment^ENSMUST00000132625^218|3P|XLOC_001778|TCONS_00006130:1.11958	1000	-	4773210	4785739	0,0,250	5	3591,124,166,155,167,	0,4314,9357,10740,12362,
chr1	4774435	4785698	EnsCodingFragment^ENSMUST00000132625^218|3P|XLOC_001778|TCONS_00006131:0.263497	1000	-	4774435	4785698	0,0,250	4	81,124,166,126,	0,3089,8132,11137,
chr1	4776376	4785739	EnsCodingFragment^ENSMUST00000132625^218|3P|XLOC_001778|TCONS_00006132:17.2215	1000	-	4776376	4785739	0,0,250	5	425,124,39,155,167,	0,1148,6191,7574,9196,
chr1	4778062	4779212	SingleExonStringent|TCONS_00006133:0.279258	1000	-	4778062	4779212	175175175	1	1150,	0,
chr1	4779966	4784566	SingleExonStringent|TCONS_00006134:0.239137	1000	-	4779966	4784566	175175175	1	4600,	0,
chr1	4779966	4785739	EnsCodingFragment^ENSMUST00000132625^218|3P|XLOC_001778|TCONS_00006135:0.521112	1000	-	4779966	4785739	0,0,250	4	2335,166,155,167,	0,2601,3984,5606,
chr1	4781220	4785739	EnsCodingFragment^ENSMUST00000132625^218|3P|XLOC_001778|TCONS_00006136:1.75516	1000	-	4781220	4785739	0,0,250	4	1081,166,155,167,	0,1347,2730,4352,
chr1	4783571	4785692	TooLow|TCONS_00006137:0.0	1000	-	4783571	4785692	175175175	2	534,120,	0,2001,
chr1	4785799	4786316	SingleExonStringent|TCONS_00000015:1.32376	1000	+	4785799	4786316	175175175	1	517,	0,
chr1	4807787	4842827	EnsCodingFragment^ENSMUST00000141278^1485|3P|XLOC_000014|TCONS_00000016:0.387567	1000	+	4807787	4842827	250,0,0	6	195,66,48,71,2488,1872,	0,20796,22480,24523,29213,33168,
chr1	4807787	4846739	TooLow|TCONS_00000017:0.0	1000	+	4807787	4846739	175175175	8	195,32,66,48,71,74,177,1777,	0,667,20796,22480,24523,29213,33168,37175,
chr1	4807787	4848410	TooLow|TCONS_00000018:0.0	1000	+	4807787	4848410	175175175	10	195,32,66,48,71,74,102,177,100,271,	0,667,20796,22480,24523,29213,31599,33168,38996,40352,
chr1	4807787	4897909	TooLow|TCONS_00000019:0.0	1000	+	4807787	4897909	175175175	16	195,66,48,71,74,102,177,63,106,88,146,57,155,147,72,1554,	0,20796,22480,24523,29213,31599,33168,59682,70239,78956,81669,82952,84127,85629,87146,88568,
chr1	4807822	4846739	EnsCodingFragment^ENSMUST00000141278^1485|3P|XLOC_000014|TCONS_00000020:20.2444	1000	+	4807822	4846739	250,0,0	9	160,32,66,48,71,74,102,177,1777,	0,632,20761,22445,24488,29178,31564,33133,37140,
chr1	4807829	4841286	TooLow|TCONS_00000021:0.0	1000	+	4807829	4841286	175175175	8	153,32,66,48,71,74,102,331,	0,625,20754,22438,24481,29171,31557,33126,
chr1	4807891	4886770	EnsCodingFragment^NM_001046941^143|3P|XLOC_000014|TCONS_00000022:0.454392	1000	+	4807891	4886770	250,0,0	10	91,66,48,71,74,102,177,63,106,27,	0,20692,22376,24419,29109,31495,33064,59578,70135,78852,
chr1	4807895	4845174	TooLow|TCONS_00000023:0.0	1000	+	4807895	4845174	175175175	7	87,32,66,48,58,26,212,	0,559,20688,22372,24415,33211,37067,
chr1	4807897	4840969	TooLow|TCONS_00000024:0.0	1000	+	4807897	4840969	175175175	7	85,32,66,71,74,102,14,	0,557,20686,24413,29103,31489,33058,
chr1	4807910	4845352	EnsCodingFragment^ENSMUST00000141278^1485|3P|XLOC_000014|TCONS_00000025:1.88138	1000	+	4807910	4845352	250,0,0	8	72,32,66,48,71,74,177,390,	0,544,20673,22357,24400,29090,33045,37052,
chr1	4808236	4841093	EnsCodingFragment^ENSMUST00000141278^1485|3P|XLOC_000014|TCONS_00000026:2.09005	1000	+	4808236	4841093	250,0,0	8	129,32,66,48,71,74,102,138,	0,218,20347,22031,24074,28764,31150,32719,
chr1	4836904	4842827	EnsCodingFragment^ENSMUST00000141278^1485|3P|XLOC_000014|TCONS_00000027:0.124132	1000	+	4836904	4842827	250,0,0	2	2584,1872,	0,4051,
chr1	4857781	4897909	EnsCodingFragment^NM_001046941^143|3P|XLOC_000014|TCONS_00000028:6.08198	1000	+	4857781	4897909	250,0,0	10	195,63,106,88,143,57,155,147,72,1554,	0,9688,20245,28962,31678,32958,34133,35635,37152,38574,
chr1	4857813	4897905	EnsCodingFragment^NM_001046941^143|3P|XLOC_000014|TCONS_00000029:29.9577	1000	+	4857813	4897905	250,0,0	10	163,63,106,88,146,57,155,147,72,1550,	0,9656,20213,28930,31643,32926,34101,35603,37120,38542,
chr1	4858037	4897909	EnsCodingFragment^NM_001046941^143|3P|XLOC_000014|TCONS_00000030:0.225418	1000	+	4858037	4897909	250,0,0	10	466,63,106,88,146,57,155,147,72,1554,	0,9432,19989,28706,31419,32702,33877,35379,36896,38318,
chr1	4880048	4880651	SingleExonStringent|TCONS_00006138:5.37983	1000	-	4880048	4880651	175175175	1	603,	0,
chr1	4902286	4903711	TooLow|TCONS_00006139:0.0790581	1000	-	4902286	4903711	175175175	1	1425,	0,
chr1	4903781	5019106	TooLow|TCONS_00006140:0.0297052	1000	-	4903781	5019106	175175175	5	6881,235,84,143,531,	0,8532,13115,20065,114794,
chr1	4903781	5020292	TooLow|TCONS_00006141:0.0989319	1000	-	4903781	5020292	175175175	5	6881,235,84,143,982,	0,8532,13115,20065,115529,
chr1	4905750	4906861	SingleExonStringent|TCONS_00006142:0.138009	1000	-	4905750	4906861	175175175	1	1111,	0,
chr1	4909575	5019539	EnsCodingFragment^ENSMUST00000156289^510|3P|XLOC_001786|TCONS_00006143:0.569267	1000	-	4909575	5019539	0,0,250	5	1087,235,84,143,229,	0,2738,7321,14271,109735,
chr1	4909575	5070285	TooLow|TCONS_00006144:0.0	1000	-	4909575	5070285	175175175	6	1087,235,84,143,300,276,	0,2738,7321,14271,111162,160434,
chr1	4910401	5018735	TooLow|TCONS_00006145:0.0	1000	-	4910401	5018735	175175175	5	261,235,84,143,160,	0,1912,6495,13445,108174,
chr1	4910473	5019379	TooLow|TCONS_00006146:0.0415178	1000	-	4910473	5019379	175175175	4	189,235,84,69,	0,1840,6423,108837,
chr1	4912341	5070282	TooLow|TCONS_00006147:0.0	1000	-	4912341	5070282	175175175	4	207,84,143,273,	0,4555,11505,157668,
chr1	4922527	5019379	TooLow|TCONS_00006148:0.0	1000	-	4922527	5019379	175175175	2	1462,69,	0,96783,
chr1	4927027	4927299	TooLow|TCONS_00006149:0.0	1000	-	4927027	4927299	175175175	1	272,	0,
chr1	4938575	4940710	TooLow|TCONS_00006150:0.0	1000	-	4938575	4940710	175175175	1	2135,	0,
chr1	4970856	4976820	TooLow|TCONS_00000031:0.0	1000	+	4970856	4976820	175175175	3	272,197,3256,	0,775,2708,
chr1	5062778	5070273	TooLow|TCONS_00006151:0.0	1000	-	5062778	5070273	175175175	2	406,264,	0,7231,
chr1	5063059	5064647	TooLow|TCONS_00000032:0.0	1000	+	5063059	5064647	175175175	1	1588,	0,
chr1	5070017	5162340	TooLow|TCONS_00000033:0.0	1000	+	5070017	5162340	175175175	13	127,147,103,90,114,105,54,98,193,179,102,114,236,	0,14399,18991,23345,25597,28011,31052,47372,54259,63066,73732,79930,92087,
chr1	5070017	5162529	TooLow|TCONS_00000034:0.0	1000	+	5070017	5162529	175175175	14	127,147,103,90,114,105,54,98,193,179,126,102,114,425,	0,14399,18991,23345,25597,28011,31052,47372,54259,63066,65794,73732,79930,92087,
chr1	5083079	5145052	TooLow|TCONS_00000035:0.0	1000	+	5083079	5145052	175175175	11	199,103,90,114,105,54,98,193,179,126,1303,	0,5929,10283,12535,14949,17990,34310,41197,50004,52732,60670,
chr1	5083079	5162529	EnsCodingFragment^NM_001293587^169|3P|XLOC_000017|TCONS_00000036:14.8271	1000	+	5083079	5162529	250,0,0	14	199,147,103,90,114,105,54,98,193,179,126,102,114,425,	0,1337,5929,10283,12535,14949,17990,34310,41197,50004,52732,60670,66868,79025,
chr1	5083109	5095728	EnsCodingFragment^NM_001140003^422|3P|XLOC_000017|TCONS_00000037:1.53949	1000	+	5083109	5095728	250,0,0	5	516,147,103,90,114,	0,1307,5899,10253,12505,
chr1	5083123	5145052	EnsCodingFragment^NM_001293587^169|3P|XLOC_000017|TCONS_00000038:0.187858	1000	+	5083123	5145052	250,0,0	11	155,147,103,2366,105,54,98,193,179,126,1303,	0,1293,5885,10239,14905,17946,34266,41153,49960,52688,60626,
chr1	5083131	5086779	TooLow|TCONS_00000039:0.0223888	1000	+	5083131	5086779	175175175	2	147,2363,	0,1285,
chr1	5083131	5095659	TooLow|TCONS_00000040:0.0	1000	+	5083131	5095659	175175175	4	147,103,90,45,	0,5877,10231,12483,
chr1	5083153	5162419	EnsCodingFragment^NM_001293587^169|3P|XLOC_000017|TCONS_00000041:13.1641	1000	+	5083153	5162419	250,0,0	13	125,147,103,90,114,105,98,193,179,126,102,114,315,	0,1263,5855,10209,12461,14875,34236,41123,49930,52658,60596,66794,78951,
chr1	5083163	5099777	TooLow|TCONS_00000042:0.0881392	1000	+	5083163	5099777	175175175	6	115,147,103,90,114,1749,	0,1253,5845,10199,12451,14865,
chr1	5276105	5277337	TooLow|TCONS_00006152:0.0	1000	-	5276105	5277337	175175175	2	657,75,	0,1157,
chr1	5307738	5310017	TooLow|TCONS_00000043:0.0	1000	+	5307738	5310017	175175175	1	2279,	0,
chr1	5403546	5405578	TooLow|TCONS_00000044:0.0	1000	+	5403546	5405578	175175175	1	2032,	0,
chr1	5588459	5606268	EnsCodingFragment^ENSMUST00000159083^1109|3P|XLOC_000020|TCONS_00000045:0.207504	1000	+	5588459	5606268	250,0,0	4	204,301,353,4017,	0,545,10130,13792,
chr1	5588465	5591311	TooLow|TCONS_00000046:0.0184334	1000	+	5588465	5591311	175175175	1	2846,	0,
chr1	5588492	5606131	TooLow|TCONS_00000047:0.00117726	1000	+	5588492	5606131	175175175	4	171,271,353,3880,	0,542,10097,13759,
chr1	5588556	5602866	TooLow|TCONS_00000048:0.0	1000	+	5588556	5602866	175175175	4	107,301,353,615,	0,448,10033,13695,
chr1	5588940	5604014	TooLow|TCONS_00000049:0.0	1000	+	5588940	5604014	175175175	3	365,353,1763,	0,9649,13311,
chr1	5596517	5603153	TooLow|TCONS_00000050:0.0252868	1000	+	5596517	5603153	175175175	2	2425,902,	0,5734,
chr1	5596517	5606268	TooLow|TCONS_00000051:0.0348023	1000	+	5596517	5606268	175175175	2	2425,4017,	0,5734,
chr1	5617836	5618230	TooLow|TCONS_00006153:0.0	1000	-	5617836	5618230	175175175	1	394,	0,
chr1	5644644	5644745	TooLow|TCONS_00006154:0.0	1000	-	5644644	5644745	175175175	1	101,	0,
chr1	5842873	5844672	TooLow|TCONS_00006155:0.0	1000	-	5842873	5844672	175175175	1	1799,	0,
chr1	5913706	5917398	TooLow|TCONS_00006156:0.0	1000	-	5913706	5917398	175175175	1	3692,	0,
chr1	6048962	6050045	TooLow|TCONS_00006157:0.0	1000	-	6048962	6050045	175175175	1	1083,	0,
chr1	6206196	6234311	TooLow|TCONS_00000052:0.0	1000	+	6206196	6234311	175175175	6	74,147,110,115,127,83,	0,17402,21743,23762,27764,28032,
chr1	6206196	6251828	EnsCodingFragment^ENSMUST00000159661^291|3P|XLOC_000021|TCONS_00000053:2.12472	1000	+	6206196	6251828	250,0,0	16	74,110,115,127,171,203,427,171,185,187,82,62,104,127,1892,898,	0,21743,23762,27764,28032,32065,33755,37908,38598,38961,39228,39401,41509,41869,42079,44734,
chr1	6206196	6264893	TooLow|TCONS_00000054:6.59817E-4	1000	+	6206196	6264893	175175175	20	74,147,110,115,127,171,203,427,171,134,187,82,62,104,127,1892,166,109,241,352,	0,17402,21743,23762,27764,28032,32065,33755,37908,38598,38961,39228,39401,41509,41869,42079,54733,56637,56827,58345,
chr1	6206196	6276648	EnsCodingFragment^ENSMUST00000159656^533|3P|XLOC_000021|TCONS_00000055:2.05814	1000	+	6206196	6276648	250,0,0	24	74,110,115,127,171,203,427,171,185,187,82,62,104,127,1892,166,109,241,49,48,59,128,71,2451,	0,21743,23762,27764,28032,32065,33755,37908,38598,38961,39228,39401,41509,41869,42079,54733,56637,56827,58345,59377,62501,64494,66504,68001,
chr1	6206196	6276648	TooLow|TCONS_00000056:0.0	1000	+	6206196	6276648	175175175	25	74,110,115,127,171,203,239,74,171,185,187,82,62,104,127,1892,166,109,241,49,48,59,137,71,2451,	0,21743,23762,27764,28032,32065,33755,34108,37908,38598,38961,39228,39401,41509,41869,42079,54733,56637,56827,58345,59377,62501,64494,66504,68001,
chr1	6206196	6276648	TooLow|TCONS_00000057:0.0	1000	+	6206196	6276648	175175175	26	74,147,110,115,127,171,203,239,74,171,185,187,82,62,104,127,1892,166,109,241,49,48,59,137,71,2451,	0,17402,21743,23762,27764,28032,32065,33755,34108,37908,38598,38961,39228,39401,41509,41869,42079,54733,56637,56827,58345,59377,62501,64494,66504,68001,
chr1	6206226	6238384	EnsCodingFragment^ENSMUST00000161327^1468|3P|XLOC_000021|TCONS_00000058:0.804761	1000	+	6206226	6238384	250,0,0	6	44,110,115,127,171,123,	0,21713,23732,27734,28002,32035,
chr1	6209865	6215293	TooLow|TCONS_00006158:0.0	1000	-	6209865	6215293	175175175	2	3482,1061,	0,4367,
chr1	6209865	6215293	SingleExonStringent|TCONS_00006159:0.946077	1000	-	6209865	6215293	175175175	1	5428,	0,
chr1	6213292	6214590	linc|3P|XLOC_001795|TCONS_00006160:0.193572	1000	-	6213292	6214590	0,0,250	2	55,358,	0,940,
chr1	6214644	6276648	EnsCodingFragment^ENSMUST00000159656^533|3P|XLOC_000021|TCONS_00000059:0.994048	1000	+	6214644	6276648	250,0,0	24	313,110,115,127,171,203,427,171,185,187,82,62,104,127,1892,166,109,241,49,48,59,137,71,2451,	0,13295,15314,19316,19584,23617,25307,29460,30150,30513,30780,30953,33061,33421,33631,46285,48189,48379,49897,50929,54053,56046,58056,59553,
chr1	6214662	6230704	EnsCodingFragment^NM_001114155^1575|3P|XLOC_000021|TCONS_00000060:0.150754	1000	+	6214662	6230704	250,0,0	3	295,110,746,	0,13277,15296,
chr1	6215007	6234010	TooLow|TCONS_00000061:0.0	1000	+	6215007	6234010	175175175	4	245,110,115,50,	0,12932,14951,18953,
chr1	6215007	6251828	TooLow|TCONS_00000062:0.0	1000	+	6215007	6251828	175175175	16	245,110,115,127,171,203,427,171,134,187,82,62,104,127,1892,898,	0,12932,14951,18953,19221,23254,24944,29097,29787,30150,30417,30590,32698,33058,33268,35923,
chr1	6215007	6276648	TooLow|TCONS_00000063:0.0	1000	+	6215007	6276648	175175175	24	245,110,115,127,171,203,427,171,134,187,82,62,104,127,1892,166,109,241,49,48,59,137,71,2451,	0,12932,14951,18953,19221,23254,24944,29097,29787,30150,30417,30590,32698,33058,33268,45922,47826,48016,49534,50566,53690,55683,57693,59190,
chr1	6228001	6249029	EnsCodingFragment^ENSMUST00000159802^1378|3P|XLOC_000021|TCONS_00000064:3.08817	1000	+	6228001	6249029	250,0,0	14	48,115,127,171,203,427,171,134,187,82,62,104,127,754,	0,1957,5959,6227,10260,11950,16103,16793,17156,17423,17596,19704,20064,20274,
chr1	6234278	6275577	EnsCodingFragment^ENSMUST00000159656^533|3P|XLOC_000021|TCONS_00000065:4.88281	1000	+	6234278	6275577	250,0,0	21	121,203,239,74,171,185,187,82,62,104,127,1892,166,109,241,49,48,59,137,71,1380,	0,3983,5673,6026,9826,10516,10879,11146,11319,13427,13787,13997,26651,28555,28745,30263,31295,34419,36412,38422,39919,
chr1	6240969	6248358	TooLow|TCONS_00000066:0.0	1000	+	6240969	6248358	175175175	8	3306,185,187,82,62,104,127,83,	0,3825,4188,4455,4628,6736,7096,7306,
chr1	6240969	6251828	TooLow|TCONS_00000067:0.0152376	1000	+	6240969	6251828	175175175	9	3306,185,187,82,62,104,127,1892,898,	0,3825,4188,4455,4628,6736,7096,7306,9961,
chr1	6240969	6276648	TooLow|TCONS_00000068:0.0	1000	+	6240969	6276648	175175175	16	3306,134,187,82,62,104,127,1892,166,109,241,48,59,137,71,2451,	0,3825,4188,4455,4628,6736,7096,7306,19960,21864,22054,24604,27728,29721,31731,33228,
chr1	6249087	6274490	EnsCodingFragment^ENSMUST00000159656^533|3P|XLOC_000021|TCONS_00000069:4.46998	1000	+	6249087	6274490	250,0,0	9	1080,166,109,241,48,59,137,71,293,	0,11842,13746,13936,16486,19610,21603,23613,25110,
chr1	6249976	6251258	TooLow|TCONS_00000070:0.0	1000	+	6249976	6251258	175175175	2	191,328,	0,954,
chr1	6250094	6265810	TooLow|TCONS_00000071:0.0	1000	+	6250094	6265810	175175175	6	73,166,109,241,49,237,	0,10835,12739,12929,14447,15479,
chr1	6260784	6262854	EnsCodingFragment^ENSMUST00000161183^110|3P|XLOC_000021|TCONS_00000072:0.213203	1000	+	6260784	6262854	250,0,0	2	311,21,	0,2049,
chr1	6262902	6264893	EnsCodingFragment^ENSMUST00000159530^228|3P|XLOC_000021|TCONS_00000073:0.246448	1000	+	6262902	6264893	250,0,0	3	40,241,352,	0,121,1639,
chr1	6262932	6274489	EnsCodingFragment^ENSMUST00000159656^533|3P|XLOC_000021|TCONS_00000074:1.42017	1000	+	6262932	6274489	250,0,0	8	10,241,49,48,59,128,71,292,	0,91,1609,2641,5765,7758,9768,11265,
chr1	6265605	6272765	EnsCodingFragment^ENSMUST00000159656^533|3P|XLOC_000021|TCONS_00000075:0.534742	1000	+	6265605	6272765	250,0,0	3	16,59,2075,	0,3092,5085,
chr1	6270677	6275575	TooLow|TCONS_00000076:0.0	1000	+	6270677	6275575	175175175	3	150,71,1378,	0,2023,3520,
chr1	6279889	6281500	SingleExonStringent|TCONS_00000077:0.189085	1000	+	6279889	6281500	175175175	1	1611,	0,
chr1	6359217	6394731	TooLow|TCONS_00000078:0.0	1000	+	6359217	6394731	175175175	5	297,54,81,77,462,	0,29355,30222,31822,35052,
chr1	6380393	6381032	SingleExonStringent|TCONS_00000079:0.16157	1000	+	6380393	6381032	175175175	1	639,	0,
chr1	6382633	6383106	TooLow|TCONS_00006161:0.0	1000	-	6382633	6383106	175175175	1	473,	0,
chr1	6429262	6441296	linc|3P|XLOC_001797|TCONS_00006162:0.208773	1000	-	6429262	6441296	0,0,250	3	1112,1710,1732,	0,8224,10302,
chr1	6429654	6441296	linc|3P|XLOC_001797|TCONS_00006163:0.286918	1000	-	6429654	6441296	0,0,250	2	720,3810,	0,7832,
chr1	6487230	6860934	TooLow|TCONS_00000080:0.0	1000	+	6487230	6860934	175175175	24	175,124,78,43,55,31,191,786,135,91,105,194,212,246,116,63,69,63,81,222,89,104,144,2475,	0,387,250349,265763,281667,283713,308155,315089,320312,322046,323343,330372,332703,340545,346332,354908,355642,356890,357060,358340,361676,368138,370069,371229,
chr1	6487330	6860940	TooLow|TCONS_00000081:0.0	1000	+	6487330	6860940	175175175	23	75,124,43,55,31,191,786,135,91,105,194,212,246,116,63,69,63,81,222,89,104,144,2481,	0,287,265663,281567,283613,308055,314989,320212,321946,323243,330272,332603,340445,346232,354808,355542,356790,356960,358240,361576,368038,369969,371129,
chr1	6730050	6860940	TooLow|TCONS_00000082:0.0	1000	+	6730050	6860940	175175175	23	190,73,43,55,31,191,786,135,91,105,194,212,246,116,63,69,63,81,222,89,104,144,2481,	0,22245,22943,38847,40893,65335,72269,77492,79226,80523,87552,89883,97725,103512,112088,112822,114070,114240,115520,118856,125318,127249,128409,
chr1	6730050	6860940	TooLow|TCONS_00000083:0.0	1000	+	6730050	6860940	175175175	22	190,43,55,31,191,786,135,91,105,194,212,246,116,63,69,63,81,222,89,104,144,2481,	0,22943,38847,40893,65335,72269,77492,79226,80523,87552,89883,97725,103512,112088,112822,114070,114240,115520,118856,125318,127249,128409,
chr1	6730050	6860940	TooLow|TCONS_00000084:0.0	1000	+	6730050	6860940	175175175	23	190,78,43,55,31,191,786,135,91,105,194,212,246,116,63,69,63,81,222,89,104,144,2481,	0,7529,22943,38847,40893,65335,72269,77492,79226,80523,87552,89883,97725,103512,112088,112822,114070,114240,115520,118856,125318,127249,128409,
chr1	6730050	6860940	TooLow|TCONS_00000085:0.0	1000	+	6730050	6860940	175175175	24	190,78,43,55,31,191,786,145,135,91,105,194,212,246,116,63,69,63,81,222,89,104,144,2481,	0,7529,22943,38847,40893,65335,72269,73523,77492,79226,80523,87552,89883,97725,103512,112088,112822,114070,114240,115520,118856,125318,127249,128409,
chr1	6730050	6860940	TooLow|TCONS_00000086:0.0	1000	+	6730050	6860940	175175175	25	190,73,43,47,55,31,191,786,145,135,91,105,194,212,246,116,63,69,63,81,222,89,104,144,1953,	0,22245,22943,23505,38847,40893,65335,72269,73523,77492,79226,80523,87552,89883,97725,103512,112088,112822,114070,114240,115520,118856,125318,127249,128937,
chr1	6730050	6860940	TooLow|TCONS_00000087:0.0	1000	+	6730050	6860940	175175175	24	190,78,73,43,55,31,191,786,135,91,105,194,212,246,116,63,69,63,81,222,89,104,144,2481,	0,7529,22245,22943,38847,40893,65335,72269,77492,79226,80523,87552,89883,97725,103512,112088,112822,114070,114240,115520,118856,125318,127249,128409,
chr1	6730052	6795425	TooLow|TCONS_00000088:0.0	1000	+	6730052	6795425	175175175	6	188,78,43,55,31,40,	0,7527,22941,38845,40891,65333,
chr1	6730069	6795550	TooLow|TCONS_00000089:0.0	1000	+	6730069	6795550	175175175	7	171,73,43,47,55,31,165,	0,22226,22924,23486,38828,40874,65316,
chr1	6730100	6859470	TooLow|TCONS_00000090:0.0	1000	+	6730100	6859470	175175175	23	140,73,43,55,31,191,786,135,91,105,194,212,246,116,63,69,63,81,222,89,104,144,1011,	0,22195,22893,38797,40843,65285,72219,77442,79176,80473,87502,89833,97675,103462,112038,112772,114020,114190,115470,118806,125268,127199,128359,
chr1	6730101	6858813	TooLow|TCONS_00000091:0.0	1000	+	6730101	6858813	175175175	22	139,43,55,31,191,786,135,91,105,194,212,246,116,63,69,63,81,222,89,104,144,354,	0,22892,38796,40842,65284,72218,77441,79175,80472,87501,89832,97674,103461,112037,112771,114019,114189,115469,118805,125267,127198,128358,
chr1	6734869	6802688	TooLow|TCONS_00000092:0.0	1000	+	6734869	6802688	175175175	6	103,43,55,31,191,369,	0,18124,34028,36074,60516,67450,
chr1	6734869	6860940	TooLow|TCONS_00000093:0.0049768	1000	+	6734869	6860940	175175175	22	103,43,55,31,191,786,135,91,105,194,212,246,116,63,69,63,81,222,89,104,144,2481,	0,18124,34028,36074,60516,67450,72673,74407,75704,82733,85064,92906,98693,107269,108003,109251,109421,110701,114037,120499,122430,123590,
chr1	6737574	6860940	EnsCodingFull^ENSMUST00000151015^272|3P|XLOC_000025|TCONS_00000094:0.108188	1000	+	6737574	6860940	250,0,0	22	83,43,55,31,191,786,135,91,105,194,212,246,116,63,69,63,81,222,89,104,144,2481,	0,15419,31323,33369,57811,64745,69968,71702,72999,80028,82359,90201,95988,104564,105298,106546,106716,107996,111332,117794,119725,120885,
chr1	6802790	6809365	TooLow|TCONS_00000095:0.0	1000	+	6802790	6809365	175175175	4	315,145,135,89,	0,783,4752,6486,
chr1	6817599	6833598	TooLow|TCONS_00000096:0.0	1000	+	6817599	6833598	175175175	3	197,212,36,	0,2334,15963,
chr1	6827896	6848984	TooLow|TCONS_00000097:0.0	1000	+	6827896	6848984	175175175	8	125,116,63,69,63,81,222,78,	0,5666,14242,14976,16224,16394,17674,21010,
chr1	6857340	6859604	TooLow|TCONS_00000098:0.0	1000	+	6857340	6859604	175175175	2	103,617,	0,1647,
chr1	6861236	6864151	TooLow|TCONS_00006164:0.0269517	1000	-	6861236	6864151	175175175	1	2915,	0,
chr1	6910559	6911222	TooLow|TCONS_00000099:0.0	1000	+	6910559	6911222	175175175	1	663,	0,
chr1	6916558	6923588	EnsCodingFragment^NM_001011604^197|3P|XLOC_000027|TCONS_00000100:0.332629	1000	+	6916558	6923588	250,0,0	2	437,189,	0,6841,
chr1	6929758	6929788	TooLow|TCONS_00000101:0.0	1000	+	6929758	6929788	175175175	1	30,	0,
chr1	6998216	6998541	TooLow|TCONS_00000102:0.0	1000	+	6998216	6998541	175175175	1	325,	0,
chr1	7013761	7013920	TooLow|TCONS_00000103:0.0	1000	+	7013761	7013920	175175175	1	159,	0,
chr1	7035914	7037217	TooLow|TCONS_00000104:0.0	1000	+	7035914	7037217	175175175	2	478,163,	0,1140,
chr1	7088406	7088777	SingleExonStringent|TCONS_00006165:0.130264	1000	-	7088406	7088777	175175175	1	371,	0,
chr1	7088888	7173628	TooLow|TCONS_00000105:0.0	1000	+	7088888	7173628	175175175	5	328,103,172,124,4114,	0,58748,72003,74359,80626,
chr1	7088919	7173628	TooLow|TCONS_00000106:0.0	1000	+	7088919	7173628	175175175	2	297,4114,	0,80595,
chr1	7088919	7173628	TooLow|TCONS_00000107:0.0	1000	+	7088919	7173628	175175175	6	297,103,192,172,124,4114,	0,58717,66160,71972,74328,80595,
chr1	7088919	7173628	EnsCodingFragment^NM_001286782^206|3P|XLOC_000032|TCONS_00000108:6.05317	1000	+	7088919	7173628	250,0,0	6	297,422,103,172,124,4114,	0,31274,58717,71972,74328,80595,
chr1	7088929	7169598	EnsCodingFragment^NM_001286782^206|3P|XLOC_000032|TCONS_00000109:0.498969	1000	+	7088929	7169598	250,0,0	5	287,103,172,124,84,	0,58707,71962,74318,80585,
chr1	7089103	7160902	TooLow|TCONS_00000110:0.0	1000	+	7089103	7160902	175175175	4	113,103,192,11,	0,58533,65976,71788,
chr1	7089165	7172122	TooLow|TCONS_00000111:0.010733	1000	+	7089165	7172122	175175175	2	51,2608,	0,80349,
chr1	7136198	7136586	SingleExonStringent|TCONS_00006166:0.478419	1000	-	7136198	7136586	175175175	1	388,	0,
chr1	7147636	7170076	EnsCodingFragment^NM_001286782^206|3P|XLOC_000032|TCONS_00000112:0.323266	1000	+	7147636	7170076	250,0,0	5	103,192,172,124,562,	0,7443,13255,15611,21878,
chr1	7148109	7152137	SingleExonStringent|TCONS_00000113:0.99577	1000	+	7148109	7152137	175175175	1	4028,	0,
chr1	7154866	7163371	EnsCodingFragment^NM_001286782^206|3P|XLOC_000032|TCONS_00000114:2.22703	1000	+	7154866	7163371	250,0,0	3	405,172,124,	0,6025,8381,
chr1	7154866	7173628	TooLow|TCONS_00000115:0.0	1000	+	7154866	7173628	175175175	5	405,172,124,210,4114,	0,6025,8381,11442,14648,
chr1	7160084	7172618	EnsCodingFull^NM_001286782^206|3P|XLOC_000032|TCONS_00000116:2.64316	1000	+	7160084	7172618	250,0,0	3	979,124,3104,	0,3163,9430,
chr1	7160084	7173628	TooLow|TCONS_00000117:0.0	1000	+	7160084	7173628	175175175	3	979,124,4114,	0,3163,9430,
chr1	7160084	7173628	TooLow|TCONS_00000118:0.0	1000	+	7160084	7173628	175175175	4	979,124,210,4114,	0,3163,6224,9430,
chr1	7160556	7172659	EnsCodingFull^NM_001286782^206|3P|XLOC_000032|TCONS_00000119:0.79121	1000	+	7160556	7172659	250,0,0	4	507,124,210,3145,	0,2691,5752,8958,
chr1	7177688	7179743	SingleExonStringent|TCONS_00000120:1.04895	1000	+	7177688	7179743	175175175	1	2055,	0,
chr1	7177738	7179037	TooLow|TCONS_00000121:0.0	1000	+	7177738	7179037	175175175	1	1299,	0,
chr1	7189741	7189919	TooLow|TCONS_00006167:0.0	1000	-	7189741	7189919	175175175	1	178,	0,
chr1	7265802	7265932	TooLow|TCONS_00000122:0.0	1000	+	7265802	7265932	175175175	1	130,	0,
chr1	7315450	7316462	TooLow|TCONS_00000123:0.0	1000	+	7315450	7316462	175175175	1	1012,	0,
chr1	7349405	7352209	Repetitive|3P|XLOC_001802|TCONS_00006168:0.190535	1000	-	7349405	7352209	0,0,250	2	985,439,	0,2365,
chr1	7349405	7397801	TooLow|TCONS_00006169:1.27657E-5	1000	-	7349405	7397801	175175175	3	985,124,84,	0,2365,48312,
chr1	7349405	7397869	Repetitive|3P|XLOC_001802|TCONS_00006170:0.274826	1000	-	7349405	7397869	0,0,250	2	2489,152,	0,48312,
chr1	7349405	7397897	Repetitive|3P|XLOC_001802|TCONS_00006171:0.167741	1000	-	7349405	7397897	0,0,250	4	985,126,40,180,	0,2365,5482,48312,
chr1	7375885	7397795	TooLow|TCONS_00006172:0.0	1000	-	7375885	7397795	175175175	3	122,56,78,	0,6141,21832,
chr1	7375887	7397869	TooLow|TCONS_00006173:0.0	1000	-	7375887	7397869	175175175	5	120,106,56,197,152,	0,4498,6139,7756,21830,
chr1	7378686	7381389	TooLow|TCONS_00006174:0.0	1000	-	7378686	7381389	175175175	1	2703,	0,
chr1	7410678	7411993	TooLow|TCONS_00000124:0.0	1000	+	7410678	7411993	175175175	2	273,851,	0,464,
chr1	7497967	7518149	TooLow|TCONS_00000125:0.0101717	1000	+	7497967	7518149	175175175	3	495,125,1976,	0,2617,18206,
chr1	7591645	7591931	TooLow|TCONS_00000126:0.0	1000	+	7591645	7591931	175175175	1	286,	0,
chr1	7597378	7599473	TooLow|TCONS_00000127:0.0	1000	+	7597378	7599473	175175175	1	2095,	0,
chr1	7664080	7664961	TooLow|TCONS_00000128:0.0	1000	+	7664080	7664961	175175175	1	881,	0,
chr1	7728860	7730565	TooLow|TCONS_00006175:0.0	1000	-	7728860	7730565	175175175	2	1132,82,	0,1623,
chr1	8361474	8470520	TooLow|TCONS_00006176:0.0	1000	-	8361474	8470520	175175175	7	2159,111,93,153,72,117,110,	0,52728,83552,86505,101919,103962,108936,
chr1	8361474	9298573	TooLow|TCONS_00006177:0.0	1000	-	8361474	9298573	175175175	20	2159,111,93,153,72,117,39,130,131,83,103,42,41,58,57,135,54,64,82,441,	0,52728,83552,86505,101919,103962,193250,221730,233937,245595,263304,316332,316462,317598,320498,421288,442442,637711,841704,936658,
chr1	8361474	9298864	TooLow|TCONS_00006178:0.0	1000	-	8361474	9298864	175175175	21	2159,111,93,153,72,117,39,130,131,83,103,42,41,58,57,135,54,54,64,82,732,	0,52728,83552,86505,101919,103962,193250,221730,233937,245595,263304,316332,316462,317598,320498,421288,442442,520686,637711,841704,936658,
chr1	8361474	9299238	TooLow|TCONS_00006179:3.46908E-6	1000	-	8361474	9299238	175175175	21	2159,111,93,153,72,117,39,130,131,83,103,42,44,58,57,135,54,54,64,82,1106,	0,52728,83552,86505,101919,103962,193250,221730,233937,245595,263304,316332,316462,317598,320498,421288,442442,520686,637711,841704,936658,
chr1	8361474	9299878	TooLow|TCONS_00006180:0.0	1000	-	8361474	9299878	175175175	18	2159,111,93,153,72,117,39,130,103,42,44,58,57,135,54,64,82,1746,	0,52728,83552,86505,101919,103962,193250,221730,263304,316332,316462,317598,320498,421288,442442,637711,841704,936658,
chr1	8362677	9299878	TooLow|TCONS_00006181:0.0615761	1000	-	8362677	9299878	175175175	18	956,111,93,153,72,117,39,130,103,42,44,58,57,135,54,64,82,1746,	0,51525,82349,85302,100716,102759,192047,220527,262101,315129,315259,316395,319295,420085,441239,636508,840501,935455,
chr1	8363182	8470520	TooLow|TCONS_00006182:0.0171338	1000	-	8363182	8470520	175175175	7	451,111,93,153,72,117,110,	0,51020,81844,84797,100211,102254,107228,
chr1	8363424	8470479	TooLow|TCONS_00006183:0.0	1000	-	8363424	8470479	175175175	5	209,111,72,117,69,	0,50778,99969,102012,106986,
chr1	8363474	8803943	TooLow|TCONS_00006184:0.0520182	1000	-	8363474	8803943	175175175	17	159,111,93,153,72,117,39,130,131,83,103,42,44,58,57,135,27,	0,50728,81552,84505,99919,101962,191250,219730,231937,243595,261304,314332,314462,315598,318498,419288,440442,
chr1	8450959	8453491	TooLow|TCONS_00006185:0.0	1000	-	8450959	8453491	175175175	1	2532,	0,
chr1	8468425	8468825	SingleExonStringent|TCONS_00006186:0.113055	1000	-	8468425	8468825	175175175	1	400,	0,
chr1	8527779	8531313	TooLow|TCONS_00006187:0.0	1000	-	8527779	8531313	175175175	1	3534,	0,
chr1	8588614	8588724	TooLow|TCONS_00006188:0.0	1000	-	8588614	8588724	175175175	1	110,	0,
chr1	8643695	8644859	TooLow|TCONS_00006189:0.0	1000	-	8643695	8644859	175175175	1	1164,	0,
chr1	8675972	9299282	TooLow|TCONS_00006190:0.0202346	1000	-	8675972	9299282	175175175	9	1876,41,58,57,115,54,64,82,1150,	0,1964,3100,6000,106810,127944,323213,527206,622160,
chr1	8781530	9299509	TooLow|TCONS_00006191:0.0	1000	-	8781530	9299509	175175175	5	1367,54,64,82,1377,	0,22386,217655,421648,516602,
chr1	8791922	8792162	SingleExonStringent|TCONS_00006192:1.12687	1000	-	8791922	8792162	175175175	1	240,	0,
chr1	8815841	8816039	TooShort|TCONS_00000129:0.754251	1000	+	8815841	8816039	175175175	1	198,	0,
chr1	8816137	8816247	TooLow|TCONS_00000130:0.0	1000	+	8816137	8816247	175175175	1	110,	0,
chr1	8855927	8856267	TooLow|TCONS_00006193:0.0	1000	-	8855927	8856267	175175175	1	340,	0,
chr1	8856762	8857102	TooLow|TCONS_00000131:0.0	1000	+	8856762	8857102	175175175	1	340,	0,
chr1	8950309	8952422	TooLow|TCONS_00006194:0.0	1000	-	8950309	8952422	175175175	1	2113,	0,
chr1	8950571	9298236	TooLow|TCONS_00006195:0.0	1000	-	8950571	9298236	175175175	5	319,64,82,92,104,	0,48614,252607,298747,347561,
chr1	8962995	8963621	SingleExonStringent|TCONS_00006196:0.110876	1000	-	8962995	8963621	175175175	1	626,	0,
chr1	9191066	9192116	TooLow|TCONS_00006197:0.0	1000	-	9191066	9192116	175175175	1	1050,	0,
chr1	9258616	9259134	TooLow|TCONS_00006198:0.0	1000	-	9258616	9259134	175175175	1	518,	0,
chr1	9286921	9290180	TooLow|TCONS_00000132:0.0	1000	+	9286921	9290180	175175175	1	3259,	0,
chr1	9396772	9398687	linc|3P|XLOC_001815|TCONS_00006199:0.726746	1000	-	9396772	9398687	0,0,250	3	209,280,471,	0,367,1444,
chr1	9439740	9440376	TooLow|TCONS_00006200:0.0	1000	-	9439740	9440376	175175175	1	636,	0,
chr1	9450578	9451748	TooLow|TCONS_00000133:0.0	1000	+	9450578	9451748	175175175	1	1170,	0,
chr1	9458669	9458772	TooLow|TCONS_00000134:0.0	1000	+	9458669	9458772	175175175	1	103,	0,
chr1	9499337	9501522	TooLow|TCONS_00006201:0.0	1000	-	9499337	9501522	175175175	3	589,234,583,	0,1144,1602,
chr1	9545407	9547455	EnsCodingFull^NM_001091602^276|3P|XLOC_000048|TCONS_00000135:15.4248	1000	+	9545407	9547455	250,0,0	1	2048,	0,
chr1	9547947	9577970	TooLow|TCONS_00000136:2.98292E-4	1000	+	9547947	9577970	175175175	13	204,38,54,155,197,78,106,153,99,79,97,158,1780,	0,1959,4975,5370,5675,7590,9052,10185,12161,15561,15849,18833,28243,
chr1	9547947	9577970	TooLow|TCONS_00000137:0.0214037	1000	+	9547947	9577970	175175175	12	204,38,155,197,78,106,153,99,79,97,158,1780,	0,1959,5370,5675,7590,9052,10185,12161,15561,15849,18833,28243,
chr1	9547947	9577970	TooLow|TCONS_00000138:1.22543E-5	1000	+	9547947	9577970	175175175	14	204,38,41,54,155,197,78,106,153,99,79,97,158,1780,	0,1959,3769,4975,5370,5675,7590,9052,10185,12161,15561,15849,18833,28243,
chr1	9547947	9580673	TooLow|TCONS_00000139:0.0	1000	+	9547947	9580673	175175175	15	204,38,41,54,155,197,79,106,153,99,79,97,158,279,454,	0,1959,3769,4975,5370,5675,7590,9052,10185,12161,15561,15849,18833,28243,32272,
chr1	9548054	9576901	EnsCodingFragment^NM_064363^138|3P|XLOC_000049|TCONS_00000140:0.125192	1000	+	9548054	9576901	250,0,0	13	97,38,54,155,197,78,106,153,99,79,97,158,711,	0,1852,4868,5263,5568,7483,8945,10078,12054,15454,15742,18726,28136,
chr1	9548091	9553687	TooLow|TCONS_00000141:0.0	1000	+	9548091	9553687	175175175	6	60,38,87,54,155,65,	0,1815,2469,4831,5226,5531,
chr1	9548106	9555568	TooLow|TCONS_00000142:0.0	1000	+	9548106	9555568	175175175	5	45,38,155,197,31,	0,1800,5211,5516,7431,
chr1	9548118	9580673	TooLow|TCONS_00000143:0.0	1000	+	9548118	9580673	175175175	15	33,38,41,54,155,197,78,106,153,99,79,97,158,279,454,	0,1788,3598,4804,5199,5504,7419,8881,10014,11990,15390,15678,18662,28072,32101,
chr1	9560076	9627620	TooLow|TCONS_00006202:0.0	1000	-	9560076	9627620	175175175	6	1702,49,90,130,40,103,	0,3746,59473,60878,63012,67441,
chr1	9560076	9631175	TooLow|TCONS_00006203:0.0	1000	-	9560076	9631175	175175175	5	1702,49,90,128,115,	0,3746,59473,60878,70984,
chr1	9560076	9631175	TooLow|TCONS_00006204:0.0	1000	-	9560076	9631175	175175175	4	1702,90,128,115,	0,59473,60878,70984,
chr1	9560831	9631092	EnsASCoding|3P|XLOC_001818|TCONS_00006205:0.122896	1000	-	9560831	9631092	0,0,250	5	947,49,90,128,32,	0,2991,58718,60123,70229,
chr1	9563504	9631137	TooLow|TCONS_00006206:0.00738912	1000	-	9563504	9631137	175175175	4	367,90,128,77,	0,56045,57450,67556,
chr1	9574547	9575649	SingleExonStringent|TCONS_00000144:0.160282	1000	+	9574547	9575649	175175175	1	1102,	0,
chr1	9600412	9631144	TooLow|TCONS_00006207:0.0161138	1000	-	9600412	9631144	175175175	3	3263,128,84,	0,20542,30648,
chr1	9601017	9631175	linc|3P|XLOC_001818|TCONS_00006208:0.200098	1000	-	9601017	9631175	0,0,250	4	264,90,128,115,	0,18532,19937,30043,
chr1	9601198	9627143	TooLow|TCONS_00000145:0.0	1000	+	9601198	9627143	175175175	6	452,56,163,62,92,2431,	0,5775,12113,18637,21394,23514,
chr1	9603434	9631164	TooLow|TCONS_00006209:0.0	1000	-	9603434	9631164	175175175	4	241,90,128,104,	0,16115,17520,27626,
chr1	9639254	9640582	TooLow|TCONS_00006210:0.0	1000	-	9639254	9640582	175175175	2	55,1012,	0,316,
chr1	9667414	9684104	EnsCodingFragment^ENSMUST00000188212^266|3P|XLOC_001820|TCONS_00006211:0.259244	1000	-	9667414	9684104	0,0,250	11	2598,180,105,117,115,143,369,234,105,106,785,	0,4164,4797,5125,5686,6330,8552,10857,14370,15682,15905,
chr1	9667414	9699654	TooLow|TCONS_00006212:3.43194E-4	1000	-	9667414	9699654	175175175	16	2598,180,105,117,115,143,369,234,106,71,175,221,93,72,106,33,	0,4164,4797,5125,5686,6330,8552,10857,14370,15683,18221,20146,22666,25303,25872,32207,
chr1	9667414	9699654	TooLow|TCONS_00006213:0.0	1000	-	9667414	9699654	175175175	15	2598,105,111,115,143,369,234,105,72,175,221,93,72,106,33,	0,4797,5125,5686,6330,8552,10857,14370,15682,18221,20146,22666,25303,25872,32207,
chr1	9667414	9699654	TooLow|TCONS_00006214:0.0	1000	-	9667414	9699654	175175175	16	2598,180,105,117,115,143,369,234,105,81,166,222,92,72,106,33,	0,4164,4797,5125,5686,6330,8552,10857,14370,15682,18230,20146,22667,25303,25872,32207,
chr1	9667414	9699654	TooLow|TCONS_00006215:0.0	1000	-	9667414	9699654	175175175	16	2598,180,105,117,115,143,373,230,105,72,175,221,93,72,106,33,	0,4164,4797,5125,5686,6330,8552,10861,14370,15682,18221,20146,22666,25303,25872,32207,
chr1	9667414	9699654	TooLow|TCONS_00006216:0.0	1000	-	9667414	9699654	175175175	15	2598,118,105,118,115,143,369,234,72,175,221,93,74,106,33,	0,4164,4797,5125,5686,6330,8552,10857,15682,18221,20146,22666,25303,25872,32207,
chr1	9667414	9699654	TooLow|TCONS_00006217:0.0	1000	-	9667414	9699654	175175175	15	2598,105,117,115,143,369,234,105,72,122,221,93,72,106,33,	0,4797,5125,5686,6330,8552,10857,14370,15682,18274,20146,22666,25303,25872,32207,
chr1	9667414	9699654	TooLow|TCONS_00006218:0.0	1000	-	9667414	9699654	175175175	16	2598,180,105,117,115,143,369,234,105,72,176,220,93,72,106,33,	0,4164,4797,5125,5686,6330,8552,10857,14370,15682,18221,20147,22666,25303,25872,32207,
chr1	9667414	9700209	TooLow|TCONS_00006219:0.0	1000	-	9667414	9700209	175175175	15	2598,105,117,115,143,369,234,105,72,175,221,93,72,107,274,	0,4797,5125,5686,6330,8552,10857,14370,15682,18221,20146,22666,25303,25872,32521,
chr1	9667414	9700209	TooLow|TCONS_00006220:0.0	1000	-	9667414	9700209	175175175	15	2598,105,117,115,143,369,234,105,72,175,221,93,72,106,275,	0,4797,5125,5686,6330,8552,10857,14370,15682,18221,20146,22666,25303,25872,32520,
chr1	9667414	9700209	TooLow|TCONS_00006221:0.0	1000	-	9667414	9700209	175175175	15	2598,105,117,115,143,369,234,105,81,166,221,93,72,106,275,	0,4797,5125,5686,6330,8552,10857,14370,15682,18230,20146,22666,25303,25872,32520,
chr1	9667414	9700209	EnsCodingFragment^ENSMUST00000188212^266|3P|XLOC_001820|TCONS_00006222:0.425179	1000	-	9667414	9700209	0,0,250	16	2598,180,105,117,115,143,369,234,105,72,175,221,93,72,106,275,	0,4164,4797,5125,5686,6330,8552,10857,14370,15682,18221,20146,22666,25303,25872,32520,
chr1	9669536	9700024	EnsCodingFragment^ENSMUST00000188212^266|3P|XLOC_001820|TCONS_00006223:0.402012	1000	-	9669536	9700024	0,0,250	15	476,105,117,115,143,369,234,105,72,175,221,93,72,106,90,	0,2675,3003,3564,4208,6430,8735,12248,13560,16099,18024,20544,23181,23750,30398,
chr1	9676131	9678610	TooLow|TCONS_00006224:0.0	1000	-	9676131	9678610	175175175	2	204,339,	0,2140,
chr1	9678271	9683452	EnsCodingFragment^ENSMUST00000188212^266|3P|XLOC_001820|TCONS_00006225:0.173945	1000	-	9678271	9683452	0,0,250	3	234,105,356,	0,3513,4825,
chr1	9681862	9699654	TooLow|TCONS_00006226:0.0	1000	-	9681862	9699654	175175175	8	27,72,175,221,93,72,106,33,	0,1234,3773,5698,8218,10855,11424,17759,
chr1	9718621	9748382	EnsCodingFull^NM_176857^1209|3P|XLOC_001821|TCONS_00006227:5.39514	1000	-	9718621	9748382	0,0,250	3	6729,87,2933,	0,18344,26828,
chr1	9718621	9748424	EnsCodingFull^NM_176857^1209|3P|XLOC_001821|TCONS_00006228:0.741702	1000	-	9718621	9748424	0,0,250	3	6729,88,2974,	0,18344,26829,
chr1	9718621	9748428	TooLow|TCONS_00006229:6.4949E-4	1000	-	9718621	9748428	175175175	3	6729,88,2979,	0,18344,26828,
chr1	9747647	9771256	TooLow|TCONS_00000146:0.0643164	1000	+	9747647	9771256	175175175	5	998,48,116,124,297,	0,2710,4801,23024,23312,
chr1	9747647	9791922	TooLow|TCONS_00000147:0.027589	1000	+	9747647	9791922	175175175	4	957,116,125,798,	0,4801,42008,43477,
chr1	9747647	9791924	TooLow|TCONS_00000148:0.0	1000	+	9747647	9791924	175175175	7	957,116,99,84,76,125,800,	0,4801,32685,33082,33885,42008,43477,
chr1	9747955	9791318	TooLow|TCONS_00000149:0.0	1000	+	9747955	9791318	175175175	7	649,116,99,84,76,125,194,	0,4493,32377,32774,33577,41700,43169,
chr1	9748480	9771256	TooLow|TCONS_00000150:0.00149628	1000	+	9748480	9771256	175175175	4	124,116,124,297,	0,3968,22191,22479,
chr1	9748586	9771095	TooLow|TCONS_00000151:0.0	1000	+	9748586	9771095	175175175	5	59,120,116,124,136,	0,3222,3862,22085,22373,
chr1	9748588	9791924	TooLow|TCONS_00000152:0.0	1000	+	9748588	9791924	175175175	5	57,48,116,125,800,	0,1769,3860,41067,42536,
chr1	9748625	9770751	linc|3P|XLOC_000052|TCONS_00000153:0.202909	1000	+	9748625	9770751	250,0,0	4	20,48,116,80,	0,1732,3823,22046,
chr1	9783777	9791164	TooLow|TCONS_00000154:0.0	1000	+	9783777	9791164	175175175	3	214,125,40,	0,5878,7347,
chr1	9783777	9791924	TooLow|TCONS_00000155:0.0	1000	+	9783777	9791924	175175175	3	214,125,800,	0,5878,7347,
chr1	9798106	9900843	EnsCodingFragment^ENSMUST00000188486^1249|3P|XLOC_000053|TCONS_00000156:0.423681	1000	+	9798106	9900843	250,0,0	17	140,218,84,73,76,88,50,58,84,132,113,37,87,96,156,90,2124,	0,67024,70276,73523,74151,79059,80919,82225,83471,83653,86300,86518,87560,87940,90763,93254,100613,
chr1	9798106	9900845	TooLow|TCONS_00000157:0.0	1000	+	9798106	9900845	175175175	17	140,107,218,84,73,76,88,50,58,84,132,113,37,476,156,90,2126,	0,28906,67024,70276,73523,74151,79059,80919,82225,83471,83653,86300,86518,87560,90763,93254,100613,
chr1	9798106	9900845	TooLow|TCONS_00000158:0.0	1000	+	9798106	9900845	175175175	18	140,107,218,306,73,76,88,50,58,84,132,113,37,87,96,156,90,2126,	0,28906,67024,70276,73523,74151,79059,80919,82225,83471,83653,86300,86518,87560,87940,90763,93254,100613,
chr1	9798142	9900770	TooLow|TCONS_00000159:0.0	1000	+	9798142	9900770	175175175	18	104,107,218,84,73,76,88,50,58,84,132,113,37,87,154,156,90,2051,	0,28870,66988,70240,73487,74115,79023,80883,82189,83435,83617,86264,86482,87524,87846,90727,93218,100577,
chr1	9798142	9900845	EnsCodingFragment^ENSMUST00000188486^1249|3P|XLOC_000053|TCONS_00000160:0.858635	1000	+	9798142	9900845	250,0,0	18	104,107,218,84,73,76,88,50,58,84,132,113,37,87,96,156,90,2126,	0,28870,66988,70240,73487,74115,79023,80883,82189,83435,83617,86264,86482,87524,87904,90727,93218,100577,
chr1	9798157	9830338	TooLow|TCONS_00000161:0.0	1000	+	9798157	9830338	175175175	2	89,3326,	0,28855,
chr1	9798184	9899618	TooLow|TCONS_00000162:3.90605E-4	1000	+	9798184	9899618	175175175	17	62,107,218,84,73,76,88,50,58,84,132,113,37,476,156,90,899,	0,28828,66946,70198,73445,74073,78981,80841,82147,83393,83575,86222,86440,87482,90685,93176,100535,
chr1	9798207	9900008	EnsCodingFragment^ENSMUST00000188486^1249|3P|XLOC_000053|TCONS_00000163:0.303283	1000	+	9798207	9900008	250,0,0	18	39,107,218,306,73,76,88,50,58,84,132,113,37,87,96,156,90,1289,	0,28805,66923,70175,73422,74050,78958,80818,82124,83370,83552,86199,86417,87459,87839,90662,93153,100512,
chr1	9802196	9802553	SingleExonStringent|TCONS_00006230:0.843194	1000	-	9802196	9802553	175175175	1	357,	0,
chr1	9834497	9834602	TooLow|TCONS_00006231:0.0	1000	-	9834497	9834602	175175175	1	105,	0,
chr1	9848271	9900843	EnsCodingFragment^ENSMUST00000188486^1249|3P|XLOC_000053|TCONS_00000164:1.66183	1000	+	9848271	9900843	250,0,0	17	114,218,84,73,76,88,50,58,84,132,113,37,87,96,156,90,2124,	0,16859,20111,23358,23986,28894,30754,32060,33306,33488,36135,36353,37395,37775,40598,43089,50448,
chr1	9848271	9900845	TooLow|TCONS_00000165:0.0	1000	+	9848271	9900845	175175175	17	277,218,84,73,76,88,50,58,84,132,113,37,87,96,156,90,2126,	0,16859,20111,23358,23986,28894,30754,32060,33306,33488,36135,36353,37395,37775,40598,43089,50448,
chr1	9848320	9865631	TooLow|TCONS_00000166:0.0	1000	+	9848320	9865631	175175175	3	65,218,169,	0,16810,17142,
chr1	9848320	9872554	TooLow|TCONS_00000167:0.0	1000	+	9848320	9872554	175175175	5	65,218,84,73,297,	0,16810,20062,23309,23937,
chr1	9848396	9899853	EnsCodingFragment^ENSMUST00000188486^1249|3P|XLOC_000053|TCONS_00000168:2.27928	1000	+	9848396	9899853	250,0,0	17	152,218,84,73,76,88,50,58,84,132,113,37,87,96,156,90,1134,	0,16734,19986,23233,23861,28769,30629,31935,33181,33363,36010,36228,37270,37650,40473,42964,50323,
chr1	9883466	9889077	EnsCodingFragment^ENSMUST00000191338^1198|3P|XLOC_000053|TCONS_00000169:0.191826	1000	+	9883466	9889077	250,0,0	4	34,113,37,3411,	0,940,1158,2200,
chr1	9895426	9899174	SingleExonStringent|TCONS_00000170:0.106833	1000	+	9895426	9899174	175175175	1	3748,	0,
chr1	9908637	9922525	EnsCodingFragment^NM_173518^682|3P|XLOC_000054|TCONS_00000171:0.222143	1000	+	9908637	9922525	250,0,0	10	53,138,131,18,196,123,105,126,238,1698,	0,3037,3272,3518,6836,7678,7912,10382,11797,12190,
chr1	9908637	9940954	TooLow|TCONS_00000172:0.0576873	1000	+	9908637	9940954	175175175	15	53,138,131,60,196,123,105,126,238,206,167,180,143,110,577,	0,3037,3272,3476,6836,7678,7912,10382,11797,15419,22143,23364,25285,28358,31740,
chr1	9908637	9942085	TooLow|TCONS_00000173:0.0	1000	+	9908637	9942085	175175175	15	71,212,131,60,196,123,105,126,238,206,167,180,143,156,1175,	0,2963,3272,3476,6836,7678,7912,10382,11797,15419,22143,23364,25285,31740,32273,
chr1	9908637	9942085	TooLow|TCONS_00000174:0.0	1000	+	9908637	9942085	175175175	15	53,138,131,60,196,123,105,126,238,206,167,180,143,110,1708,	0,3037,3272,3476,6836,7678,7912,10382,11797,15419,22143,23364,25285,28358,31740,
chr1	9908667	9940452	TooLow|TCONS_00000175:1.47318E-4	1000	+	9908667	9940452	175175175	14	41,212,131,60,196,123,105,126,238,206,167,180,143,75,	0,2933,3242,3446,6806,7648,7882,10352,11767,15389,22113,23334,25255,31710,
chr1	9908669	9942085	TooLow|TCONS_00000176:0.0	1000	+	9908669	9942085	175175175	16	21,112,131,60,196,123,105,126,238,206,167,180,143,110,156,1175,	0,3031,3240,3444,6804,7646,7880,10350,11765,15387,22111,23332,25253,28326,31708,32241,
chr1	9911313	9921266	TooLow|TCONS_00000177:0.0	1000	+	9911313	9921266	175175175	8	499,131,60,196,123,105,126,832,	0,596,800,4160,5002,5236,7706,9121,
chr1	9911313	9922525	TooLow|TCONS_00000178:0.0	1000	+	9911313	9922525	175175175	8	499,131,60,196,123,105,126,2091,	0,596,800,4160,5002,5236,7706,9121,
chr1	9911313	9942085	EnsCodingFull^NM_173518^682|3P|XLOC_000054|TCONS_00000179:0.107246	1000	+	9911313	9942085	250,0,0	12	499,264,196,123,105,126,238,206,167,180,110,1708,	0,596,4160,5002,5236,7706,9121,12743,19467,20688,25682,29064,
chr1	9932119	9940954	EnsCodingFragment^NM_173518^682|3P|XLOC_000054|TCONS_00000180:0.223836	1000	+	9932119	9940954	250,0,0	3	62,110,577,	0,4876,8258,
chr1	9941958	9944118	EnsShortNonCoding|3P|XLOC_001824|TCONS_00006232:23.1237	1000	-	9941958	9944118	0,0,250	4	197,69,108,99,	0,364,651,2061,
chr1	9942022	9943223	EnsShortNonCoding|3P|XLOC_001824|TCONS_00006233:6.55548	1000	-	9942022	9943223	0,0,250	3	133,69,614,	0,300,587,
chr1	9942024	9942897	TooLow|TCONS_00006234:0.0	1000	-	9942024	9942897	175175175	2	367,288,	0,585,
chr1	9942024	9944103	EnsShortNonCoding|3P|XLOC_001824|TCONS_00006235:4.31517	1000	-	9942024	9944103	0,0,250	3	367,108,84,	0,585,1995,
chr1	9942024	9944117	EnsShortNonCoding|3P|XLOC_001824|TCONS_00006236:7.67863	1000	-	9942024	9944117	0,0,250	4	125,69,108,98,	0,298,585,1995,
chr1	9942462	9942549	TooLow|TCONS_00006237:0.0	1000	-	9942462	9942549	175175175	1	87,	0,
chr1	9960162	9967932	TooLow|TCONS_00006238:0.0475503	1000	-	9960162	9967932	175175175	2	3359,834,	0,6936,
chr1	9960170	9962809	TooLow|TCONS_00006239:0.082257	1000	-	9960170	9962809	175175175	1	2639,	0,
chr1	9967313	9968687	TooLow|TCONS_00000181:0.0	1000	+	9967313	9968687	175175175	1	1374,	0,
chr1	9968620	10009136	TooLow|TCONS_00006240:0.0501262	1000	-	9968620	10009136	175175175	8	311,113,132,118,117,139,167,65,	0,7966,10195,16971,26525,30780,31350,40451,
chr1	9968620	10009136	TooLow|TCONS_00006241:0.0	1000	-	9968620	10009136	175175175	7	311,118,117,139,167,219,65,	0,16971,26525,30780,31350,34614,40451,
chr1	9968620	10009136	TooLow|TCONS_00006242:0.0	1000	-	9968620	10009136	175175175	9	311,113,132,118,117,139,167,219,65,	0,7966,10195,16971,26525,30780,31350,34614,40451,
chr1	9968623	9985692	TooLow|TCONS_00006243:0.0	1000	-	9968623	9985692	175175175	3	308,132,101,	0,10192,16968,
chr1	9968623	10003453	TooLow|TCONS_00006244:5.9319E-6	1000	-	9968623	10003453	175175175	8	308,113,132,118,117,139,167,219,	0,7963,10192,16968,26522,30777,31347,34611,
chr1	9968623	10009136	TooLow|TCONS_00006245:0.0	1000	-	9968623	10009136	175175175	9	308,160,132,118,117,139,167,219,65,	0,7963,10192,16968,26522,30777,31347,34611,40448,
chr1	9968824	10009130	TooLow|TCONS_00006246:0.0	1000	-	9968824	10009130	175175175	7	107,118,132,139,167,219,59,	0,16767,26321,30576,31146,34410,40247,
chr1	9978815	10009130	TooLow|TCONS_00006247:3.31321E-5	1000	-	9978815	10009130	175175175	6	132,118,117,139,167,59,	0,6776,16330,20585,21155,30256,
chr1	9982386	9992366	TooLow|TCONS_00000182:0.0	1000	+	9982386	9992366	175175175	2	53,603,	0,9377,
chr1	9995062	10009130	TooLow|TCONS_00006248:0.0	1000	-	9995062	10009130	175175175	5	200,139,167,219,59,	0,4338,4908,8172,14009,
chr1	10009813	10009917	TooLow|TCONS_00006249:0.0	1000	-	10009813	10009917	175175175	1	104,	0,
chr1	10024600	10038127	EnsCodingFragment^ENSMUST00000191296^222|3P|XLOC_001829|TCONS_00006250:33.7831	1000	-	10024600	10038127	0,0,250	8	463,149,112,86,66,129,235,458,	0,2502,5998,7738,8657,9407,10328,13069,
chr1	10024600	10038168	TooLow|TCONS_00006251:0.0	1000	-	10024600	10038168	175175175	7	463,149,112,66,129,235,507,	0,2502,5998,8657,9407,10328,13061,
chr1	10024600	10038168	EnsCodingFragment^ENSMUST00000191296^222|3P|XLOC_001829|TCONS_00006252:1.40837	1000	-	10024600	10038168	0,0,250	8	463,149,112,86,66,129,235,250,	0,2502,5998,7738,8657,9407,10328,13318,
chr1	10024600	10038168	TooLow|TCONS_00006253:0.0	1000	-	10024600	10038168	175175175	8	463,149,112,86,66,129,235,507,	0,2502,5998,7738,8657,9407,10328,13061,
chr1	10024842	10035128	EnsCodingFragment^NM_001018527^104|3P|XLOC_001829|TCONS_00006254:4.72324	1000	-	10024842	10035128	0,0,250	6	221,149,112,66,129,200,	0,2260,5756,8415,9165,10086,
chr1	10027197	10037941	EnsCodingFragment^ENSMUST00000191296^222|3P|XLOC_001829|TCONS_00006255:6.23986	1000	-	10027197	10037941	0,0,250	7	54,112,86,66,129,235,280,	0,3401,5141,6060,6810,7731,10464,
chr1	10030686	10038149	TooLow|TCONS_00006256:0.0	1000	-	10030686	10038149	175175175	6	24,86,66,129,235,231,	0,1652,2571,3321,4242,7232,
chr1	10030919	10037938	EnsCodingFragment^ENSMUST00000191296^222|3P|XLOC_001829|TCONS_00006257:2.69707	1000	-	10030919	10037938	0,0,250	5	1505,66,129,235,269,	0,2338,3088,4009,6750,
chr1	10033039	10038168	EnsCodingFragment^ENSMUST00000191296^222|3P|XLOC_001829|TCONS_00006258:0.365927	1000	-	10033039	10038168	0,0,250	4	284,129,235,250,	0,968,1889,4879,
chr1	10037279	10037945	SingleExonStringent|TCONS_00006259:1.70203	1000	-	10037279	10037945	175175175	1	666,	0,
chr1	10037986	10039342	SingleExonStringent|TCONS_00000183:0.101766	1000	+	10037986	10039342	175175175	1	1356,	0,
chr1	10037986	10068333	TooLow|TCONS_00000184:0.0	1000	+	10037986	10068333	175175175	7	358,109,103,104,81,99,1908,	0,7089,9437,20733,26346,27336,28439,
chr1	10037986	10076191	TooLow|TCONS_00000185:0.0	1000	+	10037986	10076191	175175175	8	358,109,103,1128,81,99,395,1332,	0,7089,9437,20733,26346,27336,28439,36873,
chr1	10037986	10084073	TooLow|TCONS_00000186:0.0	1000	+	10037986	10084073	175175175	11	358,109,103,104,81,99,395,87,71,94,573,	0,7089,9437,20733,26346,27336,28439,36873,39185,44266,45514,
chr1	10037986	10136768	TooLow|TCONS_00000187:0.0423195	1000	+	10037986	10136768	175175175	29	358,109,103,1128,81,99,395,87,71,94,58,134,79,130,148,153,113,150,147,105,67,118,140,141,100,64,110,139,835,	0,7089,9437,20733,26346,27336,28439,36873,39185,44266,45514,50064,50895,52201,57879,66225,70382,74406,74889,75616,78031,78627,88353,89436,91999,94467,95177,96105,97947,
chr1	10038005	10047534	EnsCodingFragment^ENSMUST00000186294^1143|3P|XLOC_000057|TCONS_00000188:0.331865	1000	+	10038005	10047534	250,0,0	3	125,109,111,	0,7070,9418,
chr1	10038005	10084073	TooLow|TCONS_00000189:0.0	1000	+	10038005	10084073	175175175	12	125,109,103,104,24,81,99,395,87,71,94,573,	0,7070,9418,20714,21818,26327,27317,28420,36854,39166,44247,45495,
chr1	10038216	10136768	EnsCodingFragment^ENSMUST00000148663^216|3P|XLOC_000057|TCONS_00000190:5.14714	1000	+	10038216	10136768	250,0,0	30	128,109,103,104,81,99,395,87,71,94,58,206,134,79,130,148,153,113,150,147,105,67,118,140,141,47,64,110,139,835,	0,6859,9207,20503,26116,27106,28209,36643,38955,44036,45284,47530,49834,50665,51971,57649,65995,70152,74176,74659,75386,77801,78397,88123,89206,91769,94237,94947,95875,97717,
chr1	10038225	10061771	EnsCodingFragment^NM_001291339^802|3P|XLOC_000057|TCONS_00000191:1.01327	1000	+	10038225	10061771	250,0,0	4	119,109,103,3052,	0,6850,9198,20494,
chr1	10038248	10059048	TooLow|TCONS_00000192:0.0	1000	+	10038248	10059048	175175175	4	96,109,103,329,	0,6827,9175,20471,
chr1	10038261	10067118	TooLow|TCONS_00000193:0.0	1000	+	10038261	10067118	175175175	7	83,109,103,104,81,99,693,	0,6814,9162,20458,26071,27061,28164,
chr1	10039766	10058872	TooLow|TCONS_00000194:0.0	1000	+	10039766	10058872	175175175	4	113,118,103,153,	0,5309,7657,18953,
chr1	10039766	10068333	EnsCodingFragment^NM_001291339^802|3P|XLOC_000057|TCONS_00000195:0.778286	1000	+	10039766	10068333	250,0,0	7	113,109,103,104,81,99,1908,	0,5309,7657,18953,24566,25556,26659,
chr1	10039766	10136768	TooLow|TCONS_00000196:6.39989E-4	1000	+	10039766	10136768	175175175	29	113,109,103,104,24,81,99,395,87,71,94,58,134,79,130,148,113,150,147,105,67,118,140,141,100,64,110,139,835,	0,5309,7657,18953,20057,24566,25556,26659,35093,37405,42486,43734,48284,49115,50421,56099,68602,72626,73109,73836,76251,76847,86573,87656,90219,92687,93397,94325,96167,
chr1	10039766	10136768	TooLow|TCONS_00000197:0.0	1000	+	10039766	10136768	175175175	29	113,118,103,1128,81,99,395,87,71,94,58,206,134,79,130,148,113,150,147,105,67,118,140,141,100,64,110,139,835,	0,5309,7657,18953,24566,25556,26659,35093,37405,42486,43734,45980,48284,49115,50421,56099,68602,72626,73109,73836,76251,76847,86573,87656,90219,92687,93397,94325,96167,
chr1	10039772	10067976	EnsCodingFragment^NM_001291339^802|3P|XLOC_000057|TCONS_00000198:0.253971	1000	+	10039772	10067976	250,0,0	7	115,109,103,104,81,99,1551,	0,5303,7651,18947,24560,25550,26653,
chr1	10039772	10068333	EnsCodingFragment^NM_001291339^802|3P|XLOC_000057|TCONS_00000199:0.150851	1000	+	10039772	10068333	250,0,0	8	107,109,103,104,24,81,99,1908,	0,5303,7651,18947,20051,24560,25550,26653,
chr1	10039776	10058858	TooLow|TCONS_00000200:0.0	1000	+	10039776	10058858	175175175	4	103,109,103,139,	0,5299,7647,18943,
chr1	10039784	10067102	EnsCodingFragment^NM_001291339^802|3P|XLOC_000057|TCONS_00000201:0.629335	1000	+	10039784	10067102	250,0,0	7	95,109,103,104,81,99,677,	0,5291,7639,18935,24548,25538,26641,
chr1	10039822	10059991	TooLow|TCONS_00000202:0.0	1000	+	10039822	10059991	175175175	5	57,109,103,104,168,	0,5253,7601,18897,20001,
chr1	10040154	10058823	TooLow|TCONS_00000203:0.0	1000	+	10040154	10058823	175175175	4	129,109,103,104,	0,4921,7269,18565,
chr1	10046492	10136145	TooLow|TCONS_00000204:0.0	1000	+	10046492	10136145	175175175	29	63,103,104,24,81,99,395,87,71,94,58,206,134,79,130,148,113,150,147,105,67,118,140,141,47,64,110,139,212,	0,931,12227,13331,17840,18830,19933,28367,30679,35760,37008,39254,41558,42389,43695,49373,61876,65900,66383,67110,69525,70121,79847,80930,83493,85961,86671,87599,89441,
chr1	10046492	10136768	TooLow|TCONS_00000205:0.0	1000	+	10046492	10136768	175175175	29	63,103,104,24,81,99,395,87,71,94,58,206,134,79,130,148,113,150,147,105,67,118,140,141,100,64,110,139,835,	0,931,12227,13331,17840,18830,19933,28367,30679,35760,37008,39254,41558,42389,43695,49373,61876,65900,66383,67110,69525,70121,79847,80930,83493,85961,86671,87599,89441,
chr1	10046492	10136768	TooLow|TCONS_00000206:5.24251E-4	1000	+	10046492	10136768	175175175	29	63,103,104,24,81,99,395,87,71,94,58,206,134,79,130,148,113,150,147,105,67,118,140,141,47,64,110,139,835,	0,931,12227,13331,17840,18830,19933,28367,30679,35760,37008,39254,41558,42389,43695,49373,61876,65900,66383,67110,69525,70121,79847,80930,83493,85961,86671,87599,89441,
chr1	10056923	10066575	TooLow|TCONS_00000207:0.0	1000	+	10056923	10066575	175175175	5	24,104,81,99,150,	0,1796,7409,8399,9502,
chr1	10056923	10136768	EnsCodingFragment^ENSMUST00000148663^216|3P|XLOC_000057|TCONS_00000208:0.904277	1000	+	10056923	10136768	250,0,0	26	24,104,81,99,395,87,71,94,58,134,79,130,148,113,150,147,105,67,118,140,141,100,64,110,139,835,	0,1796,7409,8399,9502,17936,20248,25329,26577,31127,31958,33264,38942,51445,55469,55952,56679,59094,59690,69416,70499,73062,75530,76240,77168,79010,
chr1	10057024	10057944	TooLow|TCONS_00006260:0.0	1000	-	10057024	10057944	175175175	1	920,	0,
chr1	10071182	10076191	SingleExonStringent|TCONS_00000209:0.268654	1000	+	10071182	10076191	175175175	1	5009,	0,
chr1	10071182	10136768	EnsCodingFragment^ENSMUST00000148663^216|3P|XLOC_000057|TCONS_00000210:1.21164	1000	+	10071182	10136768	250,0,0	22	3764,71,94,58,206,134,79,130,148,113,150,147,105,67,118,140,141,100,64,110,139,835,	0,5989,11070,12318,14564,16868,17699,19005,24683,37186,41210,41693,42420,44835,45431,55157,56240,58803,61271,61981,62909,64751,
chr1	10074381	10085817	TooLow|TCONS_00000211:0.0	1000	+	10074381	10085817	175175175	5	565,71,94,58,71,	0,2790,7871,9119,11365,
chr1	10074859	10084073	EnsCodingFragment^ENSMUST00000153804^275|3P|XLOC_000057|TCONS_00000212:0.280372	1000	+	10074859	10084073	250,0,0	4	87,71,94,573,	0,2312,7393,8641,
chr1	10074912	10090255	EnsCodingFragment^ENSMUST00000123261^215|3P|XLOC_000057|TCONS_00000213:1.61305	1000	+	10074912	10090255	250,0,0	7	34,71,94,58,134,79,68,	0,2259,7340,8588,13138,13969,15275,
chr1	10087746	10090317	TooLow|TCONS_00000214:0.0	1000	+	10087746	10090317	175175175	3	438,79,130,	0,1135,2441,
chr1	10087746	10136768	TooLow|TCONS_00000215:0.0916228	1000	+	10087746	10136768	175175175	18	438,79,130,148,153,113,150,147,105,67,118,140,141,100,64,110,139,835,	0,1135,2441,8119,16465,20622,24646,25129,25856,28271,28867,38593,39676,42239,44707,45417,46345,48187,
chr1	10095863	10108554	TooLow|TCONS_00000216:0.0	1000	+	10095863	10108554	175175175	2	150,186,	0,12505,
chr1	10104227	10108543	TooLow|TCONS_00000217:0.0	1000	+	10104227	10108543	175175175	2	137,175,	0,4141,
chr1	10112875	10134173	TooLow|TCONS_00000218:0.0	1000	+	10112875	10134173	175175175	10	147,105,67,118,140,141,100,64,110,82,	0,727,3142,3738,13464,14547,17110,19578,20288,21216,
chr1	10115424	10116731	EnsCodingFragment^ENSMUST00000136283^259|3P|XLOC_000057|TCONS_00000219:0.418997	1000	+	10115424	10116731	250,0,0	2	660,118,	0,1189,
chr1	10125983	10130018	TooLow|TCONS_00000220:0.0	1000	+	10125983	10130018	175175175	3	496,141,33,	0,1439,4002,
chr1	10125983	10136768	EnsCodingFragment^ENSMUST00000148663^216|3P|XLOC_000057|TCONS_00000221:2.13093	1000	+	10125983	10136768	250,0,0	7	496,141,47,64,110,139,835,	0,1439,4002,6470,7180,8108,9950,
chr1	10129958	10133461	EnsCodingFragment^ENSMUST00000136898^145|3P|XLOC_000057|TCONS_00000222:0.120795	1000	+	10129958	10133461	250,0,0	3	74,64,298,	0,2495,3205,
chr1	10133969	10136322	EnsCodingFragment^ENSMUST00000148663^216|3P|XLOC_000057|TCONS_00000223:1.19972	1000	+	10133969	10136322	250,0,0	2	261,389,	0,1964,
chr1	10137570	10161306	EnsCodingFragment^ENSMUST00000128834^152|3P|XLOC_001831|TCONS_00006261:4.11696	1000	-	10137570	10161306	0,0,250	16	1426,118,139,169,140,133,73,139,136,130,131,161,173,152,170,344,	0,2896,3988,5005,7147,9832,14230,15815,16036,16710,19343,20329,21997,22306,23130,23392,
chr1	10137570	10232670	EnsCodingFragment^ENSMUST00000186720^270|3P|XLOC_001831|TCONS_00006262:19.3958	1000	-	10137570	10232670	0,0,250	38	1426,118,139,169,140,133,73,139,136,130,131,161,173,152,170,41,91,151,159,129,152,172,85,206,112,202,109,240,235,134,176,102,277,180,147,157,31,300,	0,2896,3988,5005,7147,9832,14230,15815,16036,16710,19343,20329,21997,22306,23130,23392,26126,35263,35623,36496,42255,43299,46092,46405,46815,51186,51656,51868,56686,61272,62158,67237,71854,75473,76554,78266,78958,94800,
chr1	10138689	10141701	EnsCodingFragment^ENSMUST00000187417^189|3P|XLOC_001831|TCONS_00006263:1.56522	1000	-	10138689	10141701	0,0,250	3	307,118,143,	0,1777,2869,
chr1	10147404	10154530	EnsCodingFragment^NM_001026627^423|3P|XLOC_001831|TCONS_00006264:1.22813	1000	-	10147404	10154530	0,0,250	5	131,73,139,136,250,	0,4396,5981,6202,6876,
chr1	10156398	10160060	EnsCodingFragment^ENSMUST00000156563^1175|3P|XLOC_001831|TCONS_00006265:0.296577	1000	-	10156398	10160060	0,0,250	2	3342,184,	0,3478,
chr1	10156398	10232670	TooLow|TCONS_00006266:0.0	1000	-	10156398	10232670	175175175	26	3342,152,170,41,91,151,159,129,152,172,85,206,112,202,109,240,235,134,176,102,277,180,147,157,31,300,	0,3478,4302,4564,7298,16435,16795,17668,23427,24471,27264,27577,27987,32358,32828,33040,37858,42444,43330,48409,53026,56645,57726,59438,60130,75972,
chr1	10160756	10161306	TooLow|TCONS_00006267:0.0	1000	-	10160756	10161306	175175175	2	114,344,	0,206,
chr1	10166538	10166778	TooLow|TCONS_00000224:0.0	1000	+	10166538	10166778	175175175	1	240,	0,
chr1	10173074	10232670	TooLow|TCONS_00006268:0.0	1000	-	10173074	10232670	175175175	20	278,129,152,172,85,206,112,202,109,240,235,134,176,102,277,180,147,157,31,300,	0,992,6751,7795,10588,10901,11311,15682,16152,16364,21182,25768,26654,31733,36350,39969,41050,42762,43454,59296,
chr1	10197080	10198802	TooLow|TCONS_00006269:0.0	1000	-	10197080	10198802	175175175	1	1722,	0,
chr1	10197080	10210107	TooLow|TCONS_00006270:0.0	1000	-	10197080	10210107	175175175	4	1896,176,102,683,	0,2648,7727,12344,
chr1	10208945	10210107	TooLow|TCONS_00006271:0.0	1000	-	10208945	10210107	175175175	1	1162,	0,
chr1	10208945	10232670	TooLow|TCONS_00006272:0.0	1000	-	10208945	10232670	175175175	6	756,180,147,157,31,300,	0,4098,5179,6891,7583,23425,
chr1	10209160	10214213	TooLow|TCONS_00006273:0.0	1000	-	10209160	10214213	175175175	3	541,180,89,	0,3883,4964,
chr1	10232775	10233086	SingleExonStringent|TCONS_00006274:1.1323	1000	-	10232775	10233086	175175175	1	311,	0,
chr1	10233182	10236074	SingleExonStringent|TCONS_00000225:0.507371	1000	+	10233182	10236074	175175175	1	2892,	0,
chr1	10294815	10295457	TooLow|TCONS_00006275:0.0	1000	-	10294815	10295457	175175175	1	642,	0,
chr1	10312201	10312997	SingleExonStringent|TCONS_00006276:0.160223	1000	-	10312201	10312997	175175175	1	796,	0,
chr1	10324708	10399576	EnsCodingFragment^NM_001020703^117|3P|XLOC_001835|TCONS_00006277:0.22695	1000	-	10324708	10399576	0,0,250	4	603,85,203,15,	0,4764,12558,74853,
chr1	10324708	10719945	TooLow|TCONS_00006278:0.0	1000	-	10324708	10719945	175175175	11	603,85,203,91,111,105,102,116,124,76,334,	0,4764,12558,83560,84548,152316,156305,159240,164117,270911,394903,
chr1	10324708	10719966	TooLow|TCONS_00006279:1.41829E-5	1000	-	10324708	10719966	175175175	11	603,85,203,91,111,105,103,114,125,76,355,	0,4764,12558,83560,84548,152316,156305,159241,164116,270911,394903,
chr1	10324708	10720063	TooLow|TCONS_00006280:0.0	1000	-	10324708	10720063	175175175	11	603,85,203,91,111,105,102,115,144,76,452,	0,4764,12558,83560,84548,152316,156305,159240,164116,270911,394903,
chr1	10324719	10719945	TooLow|TCONS_00006281:0.0	1000	-	10324719	10719945	175175175	10	592,85,203,91,111,105,102,115,76,334,	0,4753,12547,83549,84537,152305,156294,159229,270900,394892,
chr1	10324726	10719945	EnsCodingFragment^ENSMUST00000140938^208|3P|XLOC_001835|TCONS_00006282:0.818407	1000	-	10324726	10719945	0,0,250	11	585,85,203,91,111,105,102,115,125,76,334,	0,4746,12540,83542,84530,152298,156287,159222,164098,270893,394885,
chr1	10336016	10403206	TooLow|TCONS_00000226:0.0197665	1000	+	10336016	10403206	175175175	4	84,537,74,730,	0,61626,63614,66460,
chr1	10336016	10503265	TooLow|TCONS_00000227:0.0	1000	+	10336016	10503265	175175175	4	84,537,74,1825,	0,61626,63614,165424,
chr1	10346521	10503265	TooLow|TCONS_00000228:0.0	1000	+	10346521	10503265	175175175	4	39,537,80,1819,	0,51121,53109,154925,
chr1	10449244	10451989	TooLow|TCONS_00006283:0.0	1000	-	10449244	10451989	175175175	1	2745,	0,
chr1	10472474	10477823	TooLow|TCONS_00006284:0.00537213	1000	-	10472474	10477823	175175175	2	4655,97,	0,5252,
chr1	10554097	10555553	TooLow|TCONS_00006285:0.019285	1000	-	10554097	10555553	175175175	1	1456,	0,
chr1	10555553	10555660	TooLow|TCONS_00006286:0.0	1000	-	10555553	10555660	175175175	1	107,	0,
chr1	10595365	10719905	TooLow|TCONS_00006287:0.0	1000	-	10595365	10719905	175175175	2	330,294,	0,124246,
chr1	10695122	10695614	TooLow|TCONS_00000229:0.0	1000	+	10695122	10695614	175175175	1	492,	0,
chr1	10782455	10784377	TooLow|TCONS_00006288:0.0	1000	-	10782455	10784377	175175175	1	1922,	0,
chr1	10805280	10806522	TooLow|TCONS_00000230:0.0	1000	+	10805280	10806522	175175175	1	1242,	0,
chr1	10868687	10869446	TooLow|TCONS_00000231:0.0426301	1000	+	10868687	10869446	175175175	1	759,	0,
chr1	10921669	10921760	TooLow|TCONS_00000232:0.0	1000	+	10921669	10921760	175175175	1	91,	0,
chr1	10993464	11160596	TooLow|TCONS_00000233:0.0	1000	+	10993464	11160596	175175175	22	445,72,123,105,102,162,134,104,150,145,101,104,50,76,73,143,93,149,86,137,118,501,	0,67861,72329,74546,86558,96252,104998,107599,114138,116817,119278,129656,130349,138873,143300,146491,146771,149184,156345,160078,162776,166631,
chr1	10993464	11303681	TooLow|TCONS_00000234:0.0	1000	+	10993464	11303681	175175175	40	445,72,123,105,102,162,134,104,150,145,101,104,50,76,73,143,93,149,87,137,118,185,162,223,208,180,95,83,91,129,42,218,103,144,115,67,191,103,68,5974,	0,67861,72329,74546,86558,96252,104998,107599,114138,116817,119278,129656,130349,138873,143300,146491,146771,149184,156345,160078,162776,166631,168775,176388,177119,188390,190981,191665,192422,193172,200048,206370,210601,215047,238217,272214,272504,291592,295788,304243,
chr1	10993464	11303681	EnsCodingFull^NM_001033636^135|3P|XLOC_000065|TCONS_00000235:1.82011	1000	+	10993464	11303681	250,0,0	40	445,72,123,105,102,162,134,104,150,145,101,104,50,76,73,143,93,149,86,137,118,185,162,223,208,180,95,83,91,129,42,218,103,144,115,67,191,103,68,5974,	0,67861,72329,74546,86558,96252,104998,107599,114138,116817,119278,129656,130349,138873,143300,146491,146771,149184,156345,160078,162776,166631,168775,176388,177119,188390,190981,191665,192422,193172,200048,206370,210601,215047,238217,272214,272504,291592,295788,304243,
chr1	10993517	10996601	TooLow|TCONS_00000236:0.0169251	1000	+	10993517	10996601	175175175	1	3084,	0,
chr1	11098529	11150071	EnsCodingFragment^ENSMUST00000187694^983|3P|XLOC_000065|TCONS_00000237:0.122178	1000	+	11098529	11150071	250,0,0	13	67,104,150,145,101,104,50,76,73,143,93,149,262,	0,2534,9073,11752,14213,24591,25284,33808,38235,41426,41706,44119,51280,
chr1	11134110	11134238	TooLow|TCONS_00006289:0.0	1000	-	11134110	11134238	175175175	1	128,	0,
chr1	11134110	11134238	TooLow|TCONS_00006290:0.0	1000	-	11134110	11134238	175175175	1	128,	0,
chr1	11140690	11160596	TooLow|TCONS_00000238:0.0	1000	+	11140690	11160596	175175175	5	2107,86,137,118,501,	0,9119,12852,15550,19405,
chr1	11223565	11224174	TooLow|TCONS_00006291:0.0	1000	-	11223565	11224174	175175175	1	609,	0,
chr1	11223565	11224174	TooLow|TCONS_00006292:0.0	1000	-	11223565	11224174	175175175	1	609,	0,
chr1	11258066	11297898	EnsCodingFull^NM_001033636^135|3P|XLOC_000065|TCONS_00000239:0.329261	1000	+	11258066	11297898	250,0,0	6	106,67,191,103,68,191,	0,7612,7902,26990,31186,39641,
chr1	11258066	11303681	TooLow|TCONS_00000240:0.0	1000	+	11258066	11303681	175175175	6	106,67,166,103,68,5974,	0,7612,7927,26990,31186,39641,
chr1	11258066	11303681	TooLow|TCONS_00000241:0.0898109	1000	+	11258066	11303681	175175175	6	106,67,191,103,68,5974,	0,7612,7902,26990,31186,39641,
chr1	11258105	11298005	TooLow|TCONS_00000242:0.0	1000	+	11258105	11298005	175175175	6	67,67,166,103,68,298,	0,7573,7888,26951,31147,39602,
chr1	11263962	11299594	TooLow|TCONS_00000243:0.0	1000	+	11263962	11299594	175175175	6	133,67,191,103,68,1887,	0,1716,2006,21094,25290,33745,
chr1	11263962	11303681	TooLow|TCONS_00000244:0.00297966	1000	+	11263962	11303681	175175175	6	133,67,191,103,68,5974,	0,1716,2006,21094,25290,33745,
chr1	11283992	11298204	TooLow|TCONS_00000245:0.0	1000	+	11283992	11298204	175175175	4	175,103,68,497,	0,1064,5260,13715,
chr1	11283992	11303681	TooLow|TCONS_00000246:0.0	1000	+	11283992	11303681	175175175	4	175,103,68,3577,	0,1064,5260,16112,
chr1	11363925	11366964	TooLow|TCONS_00006293:0.0	1000	-	11363925	11366964	175175175	1	3039,	0,
chr1	11363925	11366964	TooLow|TCONS_00006294:0.0	1000	-	11363925	11366964	175175175	1	3039,	0,
chr1	11414088	11975901	TooLow|TCONS_00000247:0.00178287	1000	+	11414088	11975901	175175175	12	549,132,129,29,198,167,136,86,77,94,57,979,	0,104489,131065,148874,174285,182062,333876,384392,415726,536874,557957,560834,
chr1	11414104	11601811	TooLow|TCONS_00000248:0.0	1000	+	11414104	11601811	175175175	5	533,132,29,173,5661,	0,104473,148858,174269,182046,
chr1	11414104	11601811	TooLow|TCONS_00000249:0.0	1000	+	11414104	11601811	175175175	7	533,132,129,29,173,167,4847,	0,104473,131049,148858,174269,182046,182860,
chr1	11414104	11601811	TooLow|TCONS_00000250:0.0	1000	+	11414104	11601811	175175175	8	533,148,132,129,29,173,167,4847,	0,97813,104473,131049,148858,174269,182046,182860,
chr1	11414104	11975901	EnsCodingFragment^ENSMUST00000191437^181|3P|XLOC_000066|TCONS_00000251:0.267185	1000	+	11414104	11975901	250,0,0	12	533,132,129,29,175,165,136,86,77,94,57,979,	0,104473,131049,148858,174269,182048,333860,384376,415710,536858,557941,560818,
chr1	11414104	11975901	TooLow|TCONS_00000252:0.0	1000	+	11414104	11975901	175175175	14	533,148,132,129,29,174,166,136,86,77,48,94,57,979,	0,97813,104473,131049,148858,174269,182047,333860,384376,415710,519439,536858,557941,560818,
chr1	11414104	11975901	TooLow|TCONS_00000253:0.0	1000	+	11414104	11975901	175175175	14	533,148,132,129,29,173,167,127,86,77,48,94,57,979,	0,97813,104473,131049,148858,174269,182046,333860,384376,415710,519439,536858,557941,560818,
chr1	11414104	11978861	EnsCodingFragment^ENSMUST00000191437^181|3P|XLOC_000066|TCONS_00000254:0.156466	1000	+	11414104	11978861	250,0,0	12	533,148,132,129,29,173,167,136,86,77,94,107,	0,97813,104473,131049,148858,174269,182046,333860,384376,415710,536858,564650,
chr1	11414111	11518709	EnsCodingFragment^ENSMUST00000141339^185|3P|XLOC_000066|TCONS_00000255:0.158781	1000	+	11414111	11518709	250,0,0	2	526,132,	0,104466,
chr1	11414111	11537707	TooLow|TCONS_00000256:0.0	1000	+	11414111	11537707	175175175	4	526,148,132,693,	0,97806,104466,122903,
chr1	11414111	11933740	TooLow|TCONS_00000257:0.0	1000	+	11414111	11933740	175175175	11	526,148,132,129,29,198,167,127,86,77,197,	0,97806,104466,131042,148851,174262,182039,333853,384369,415703,519432,
chr1	11414268	11601621	EnsCodingFragment^ENSMUST00000191437^181|3P|XLOC_000066|TCONS_00000258:0.366972	1000	+	11414268	11601621	250,0,0	7	369,148,132,129,29,173,5471,	0,97649,104309,130885,148694,174105,181882,
chr1	11414508	11975397	EnsCodingFragment^ENSMUST00000191437^181|3P|XLOC_000066|TCONS_00000259:0.298679	1000	+	11414508	11975397	250,0,0	14	129,148,132,129,29,173,167,136,86,77,48,94,57,475,	0,97409,104069,130645,148454,173865,181642,333456,383972,415306,519035,536454,557537,560414,
chr1	11414508	11975397	EnsCodingFragment^ENSMUST00000191437^181|3P|XLOC_000066|TCONS_00000260:0.204518	1000	+	11414508	11975397	250,0,0	13	129,148,132,129,29,173,167,136,86,77,94,57,475,	0,97409,104069,130645,148454,173865,181642,333456,383972,415306,536454,557537,560414,
chr1	11416917	11419388	TooLow|TCONS_00000261:0.0	1000	+	11416917	11419388	175175175	1	2471,	0,
chr1	11518670	11599993	TooLow|TCONS_00000262:0.0	1000	+	11518670	11599993	175175175	6	39,129,29,173,167,3029,	0,26483,44292,69703,77480,78294,
chr1	11579305	11596631	EnsCodingFragment^ENSMUST00000191437^181|3P|XLOC_000066|TCONS_00000263:0.142737	1000	+	11579305	11596631	250,0,0	3	34,29,481,	0,9237,16845,
chr1	11579305	11601811	TooLow|TCONS_00000264:0.0682971	1000	+	11579305	11601811	175175175	4	34,29,167,2447,	0,9237,16845,20059,
chr1	11579305	11601811	TooLow|TCONS_00000265:0.0	1000	+	11579305	11601811	175175175	3	34,4,5661,	0,9237,16845,
chr1	11608138	11608400	TooLow|TCONS_00006295:0.0	1000	-	11608138	11608400	175175175	1	262,	0,
chr1	11608138	11608400	TooLow|TCONS_00006296:0.0	1000	-	11608138	11608400	175175175	1	262,	0,
chr1	11704206	11706350	TooLow|TCONS_00000266:0.0	1000	+	11704206	11706350	175175175	1	2144,	0,
chr1	12120959	12121832	SingleExonStringent|TCONS_00000267:0.747255	1000	+	12120959	12121832	175175175	1	873,	0,
chr1	12374935	12375042	TooLow|TCONS_00000268:0.0	1000	+	12374935	12375042	175175175	1	107,	0,
chr1	12425985	12426106	TooLow|TCONS_00000269:0.0	1000	+	12425985	12426106	175175175	1	121,	0,
chr1	12565576	12566383	SingleExonStringent|TCONS_00000270:0.196746	1000	+	12565576	12566383	175175175	1	807,	0,
chr1	12655866	12656553	TooLow|TCONS_00000271:0.0	1000	+	12655866	12656553	175175175	1	687,	0,
chr1	12667562	12673090	TooLow|TCONS_00000272:0.0	1000	+	12667562	12673090	175175175	3	1530,40,1630,	0,3753,3898,
chr1	12670323	12671176	TooLow|TCONS_00006297:0.0	1000	-	12670323	12671176	175175175	1	853,	0,
chr1	12692276	12861192	TooLow|TCONS_00000273:0.0	1000	+	12692276	12861192	175175175	21	408,73,231,240,152,170,151,176,129,57,130,217,253,97,95,66,176,143,124,34,2381,	0,93802,94191,104489,112903,115577,125061,126101,128124,128518,129693,143836,146082,147552,148126,149166,150372,155818,156054,158483,166535,
chr1	12692276	12861192	EnsCodingFull^ENSMUST00000185780^373|3P|XLOC_000075|TCONS_00000274:24.7401	1000	+	12692276	12861192	250,0,0	22	408,95,73,231,240,152,170,151,176,129,57,130,217,253,97,95,66,176,143,124,34,2381,	0,36317,93802,94191,104489,112903,115577,125061,126101,128124,128518,129693,143836,146082,147552,148126,149166,150372,155818,156054,158483,166535,
chr1	12692322	12860371	EnsCodingFull^ENSMUST00000185780^373|3P|XLOC_000075|TCONS_00000275:18.7706	1000	+	12692322	12860371	250,0,0	21	362,73,231,240,152,170,151,176,129,57,130,217,253,97,95,66,176,143,124,34,1560,	0,93756,94145,104443,112857,115531,125015,126055,128078,128472,129647,143790,146036,147506,148080,149120,150326,155772,156008,158437,166489,
chr1	12692531	12852489	EnsCodingFragment^ENSMUST00000185780^373|3P|XLOC_000075|TCONS_00000276:1.68897	1000	+	12692531	12852489	250,0,0	22	153,95,73,231,240,152,170,151,176,129,57,130,217,253,97,95,66,176,143,124,34,1601,	0,36062,93547,93936,104234,112648,115322,124806,125846,127869,128263,129438,143581,145827,147297,147871,148911,150117,155563,155799,158228,158357,
chr1	12718458	12822916	EnsCodingFragment^NM_001097379^673|3P|XLOC_000075|TCONS_00000277:0.248131	1000	+	12718458	12822916	250,0,0	12	325,95,73,231,240,152,170,151,176,129,57,947,	0,10135,67620,68009,78307,86721,89395,98879,99919,101942,102336,103511,
chr1	12718458	12861192	EnsCodingFull^ENSMUST00000185780^373|3P|XLOC_000075|TCONS_00000278:0.326416	1000	+	12718458	12861192	250,0,0	21	325,95,73,231,240,152,170,151,176,129,57,130,217,253,97,95,66,176,143,124,2381,	0,10135,67620,68009,78307,86721,89395,98879,99919,101942,102336,103511,117654,119900,121370,121944,122984,124190,129636,129872,140353,
chr1	12718458	12861192	EnsCodingFull^ENSMUST00000185780^373|3P|XLOC_000075|TCONS_00000279:0.269705	1000	+	12718458	12861192	250,0,0	22	325,95,73,231,240,152,170,151,176,129,57,130,217,253,97,95,66,176,143,124,34,2381,	0,10135,67620,68009,78307,86721,89395,98879,99919,101942,102336,103511,117654,119900,121370,121944,122984,124190,129636,129872,132301,140353,
chr1	12718528	12860377	EnsCodingFull^ENSMUST00000185780^373|3P|XLOC_000075|TCONS_00000280:16.7888	1000	+	12718528	12860377	250,0,0	22	255,95,73,231,240,152,170,151,176,129,57,130,217,253,97,95,66,176,143,124,34,1566,	0,10065,67550,67939,78237,86651,89325,98809,99849,101872,102266,103441,117584,119830,121300,121874,122914,124120,129566,129802,132231,140283,
chr1	12719463	12786549	TooLow|TCONS_00000281:0.0	1000	+	12719463	12786549	175175175	4	116,95,73,82,	0,9130,66615,67004,
chr1	12719463	12861192	TooLow|TCONS_00000282:0.0	1000	+	12719463	12861192	175175175	22	116,95,73,231,240,152,170,151,176,129,57,130,217,253,97,95,66,176,143,124,34,2381,	0,9130,66615,67004,77302,85716,88390,97874,98914,100937,101331,102506,116649,118895,120365,120939,121979,123185,128631,128867,131296,139348,
chr1	12728118	12786639	EnsCodingFragment^NM_001097379^673|3P|XLOC_000075|TCONS_00000283:0.167248	1000	+	12728118	12786639	250,0,0	3	570,73,172,	0,57960,58349,
chr1	12785442	12788818	EnsCodingFragment^NM_001097379^673|3P|XLOC_000075|TCONS_00000284:0.131119	1000	+	12785442	12788818	250,0,0	3	157,73,2351,	0,636,1025,
chr1	12836027	12840497	EnsCodingFragment^ENSMUST00000189447^249|3P|XLOC_000075|TCONS_00000285:0.158766	1000	+	12836027	12840497	250,0,0	4	302,253,97,95,	0,2331,3801,4375,
chr1	12842790	12861192	EnsCodingFull^ENSMUST00000185780^373|3P|XLOC_000075|TCONS_00000286:8.17721	1000	+	12842790	12861192	250,0,0	4	34,143,124,2381,	0,5304,5540,16021,
chr1	12866548	12876764	EnsCodingFragment^NM_001107898^843|3P|XLOC_001845|TCONS_00006298:5.38813	1000	-	12866548	12876764	0,0,250	3	5780,65,79,	0,9761,10137,
chr1	12866548	12925043	TooLow|TCONS_00006299:0.0	1000	-	12866548	12925043	175175175	6	5780,242,160,199,165,173,	0,12589,14744,27878,54489,58322,
chr1	12866548	12925043	TooLow|TCONS_00006300:2.12324E-4	1000	-	12866548	12925043	175175175	7	5780,65,242,160,199,165,173,	0,9761,12589,14744,27878,54489,58322,
chr1	12866548	12991177	TooLow|TCONS_00006301:0.0	1000	-	12866548	12991177	175175175	9	5780,242,160,199,165,212,133,1384,73,	0,12589,14744,27878,54489,72440,77431,123031,124556,
chr1	12866548	12991177	TooLow|TCONS_00006302:0.0	1000	-	12866548	12991177	175175175	10	5780,65,242,160,199,165,139,133,1384,73,	0,9761,12589,14744,27878,54489,72440,77431,123031,124556,
chr1	12866548	12992650	EnsCodingFragment^ENSMUST00000191566^1096|3P|XLOC_001845|TCONS_00006303:4.09856	1000	-	12866548	12992650	0,0,250	10	5780,65,242,160,199,165,212,133,1384,123,	0,9761,12589,14744,27878,54489,72440,77431,123031,125979,
chr1	12866548	12992706	TooLow|TCONS_00006304:0.00700198	1000	-	12866548	12992706	175175175	8	5780,2315,199,165,212,133,1384,179,	0,12589,27878,54489,72440,77431,123031,125979,
chr1	12866548	12992723	TooLow|TCONS_00006305:0.0	1000	-	12866548	12992723	175175175	4	5780,133,1384,196,	0,77431,123031,125979,
chr1	12866548	12992752	EnsCodingFragment^ENSMUST00000191566^1096|3P|XLOC_001845|TCONS_00006306:0.619756	1000	-	12866548	12992752	0,0,250	10	5780,65,242,160,199,165,139,133,1384,225,	0,9761,12589,14744,27878,54489,72440,77431,123031,125979,
chr1	12866551	12991135	EnsCodingFragment^ENSMUST00000191566^1096|3P|XLOC_001845|TCONS_00006307:4.04837	1000	-	12866551	12991135	0,0,250	9	5777,65,242,160,199,165,212,133,1556,	0,9758,12586,14741,27875,54486,72437,77428,123028,
chr1	12871347	12991177	TooLow|TCONS_00006308:0.0	1000	-	12871347	12991177	175175175	8	981,242,160,199,165,212,133,1598,	0,7790,9945,23079,49690,67641,72632,118232,
chr1	12878594	12991135	EnsCodingFragment^ENSMUST00000191566^1096|3P|XLOC_001845|TCONS_00006309:0.892749	1000	-	12878594	12991135	0,0,250	6	2858,199,165,212,133,1556,	0,15832,42443,60394,65385,110985,
chr1	12878594	12991177	TooLow|TCONS_00006310:2.38366E-4	1000	-	12878594	12991177	175175175	7	2858,199,165,212,133,1384,73,	0,15832,42443,60394,65385,110985,112510,
chr1	12878594	12992650	TooLow|TCONS_00006311:0.0	1000	-	12878594	12992650	175175175	5	2858,199,133,1384,123,	0,15832,65385,110985,113933,
chr1	12879682	12990914	EnsCodingFragment^ENSMUST00000191566^1096|3P|XLOC_001845|TCONS_00006312:0.191302	1000	-	12879682	12990914	0,0,250	4	1770,199,133,1335,	0,14744,64297,109897,
chr1	12879682	12990914	EnsCodingFragment^ENSMUST00000191566^1096|3P|XLOC_001845|TCONS_00006313:0.146721	1000	-	12879682	12990914	0,0,250	5	1770,165,212,133,1335,	0,41355,59306,64297,109897,
chr1	12881329	12925043	TooLow|TCONS_00006314:0.0	1000	-	12881329	12925043	175175175	4	123,199,165,173,	0,13097,39708,43541,
chr1	12975818	12991177	TooLow|TCONS_00006315:0.0	1000	-	12975818	12991177	175175175	3	1831,1384,73,	0,13761,15286,
chr1	12993461	12994502	SingleExonStringent|TCONS_00000287:0.257522	1000	+	12993461	12994502	175175175	1	1041,	0,
chr1	12994924	12996257	SingleExonStringent|TCONS_00000288:0.192115	1000	+	12994924	12996257	175175175	1	1333,	0,
chr1	13059400	13059951	TooLow|TCONS_00006316:0.0	1000	-	13059400	13059951	175175175	1	551,	0,
chr1	13062024	13062345	TooLow|TCONS_00000289:0.0	1000	+	13062024	13062345	175175175	1	321,	0,
chr1	13068837	13078662	TooLow|TCONS_00000290:0.0	1000	+	13068837	13078662	175175175	4	25,86,120,57,	0,5856,7516,9768,
chr1	13113456	13127163	TooLow|TCONS_00006317:0.0206169	1000	-	13113456	13127163	175175175	8	1031,102,203,271,158,54,691,54,	0,2323,5306,8904,10906,11162,11709,13653,
chr1	13139104	13219678	EnsCodingFragment^ENSMUST00000145280^114|3P|XLOC_001848|TCONS_00006318:7.95306	1000	-	13139104	13219678	0,0,250	20	3668,90,199,178,229,78,279,166,130,216,207,211,1270,148,144,102,189,178,104,26,	0,7770,9212,9826,11585,13274,13692,17265,21056,22968,25791,27791,34974,37969,41376,42111,45070,47628,50982,80548,
chr1	13139104	13372439	TooLow|TCONS_00006319:0.0110677	1000	-	13139104	13372439	175175175	22	3668,90,199,178,229,78,279,166,130,216,211,1270,148,144,102,189,178,104,173,105,57,257,	0,7770,9212,9826,11585,13274,13692,17265,21056,22968,27791,34974,37969,41376,42111,45070,47628,50982,82202,85504,146864,233078,
chr1	13139104	13373704	EnsCodingFull^ENSMUST00000145280^114|3P|XLOC_001848|TCONS_00006320:4.61469	1000	-	13139104	13373704	0,0,250	23	3668,90,199,178,229,78,279,166,130,216,207,211,1270,148,144,102,189,178,104,173,105,57,114,	0,7770,9212,9826,11585,13274,13692,17265,21056,22968,25791,27791,34974,37969,41376,42111,45070,47628,50982,82202,85504,146864,234486,
chr1	13139104	13374083	TooLow|TCONS_00006321:0.0	1000	-	13139104	13374083	175175175	23	3668,90,199,178,229,78,279,166,130,216,211,1270,148,144,102,189,178,104,173,105,57,60,146,	0,7770,9212,9826,11585,13274,13692,17265,21056,22968,27791,34974,37969,41376,42111,45070,47628,50982,82202,85504,146864,160558,234833,
chr1	13139104	13374131	TooLow|TCONS_00006322:0.0500834	1000	-	13139104	13374131	175175175	23	3668,90,199,178,229,78,279,166,130,216,207,211,1270,148,144,102,189,178,104,173,105,57,194,	0,7770,9212,9826,11585,13274,13692,17265,21056,22968,25791,27791,34974,37969,41376,42111,45070,47628,50982,82202,85504,146864,234833,
chr1	13139104	13374131	EnsCodingFull^ENSMUST00000145280^114|3P|XLOC_001848|TCONS_00006323:0.26987	1000	-	13139104	13374131	0,0,250	24	3668,90,199,178,229,78,279,166,130,216,207,211,1270,148,144,102,189,178,104,173,105,57,60,194,	0,7770,9212,9826,11585,13274,13692,17265,21056,22968,25791,27791,34974,37969,41376,42111,45070,47628,50982,82202,85504,146864,160558,234833,
chr1	13139158	13374083	EnsCodingFull^ENSMUST00000145280^114|3P|XLOC_001848|TCONS_00006324:2.29421	1000	-	13139158	13374083	0,0,250	22	3614,90,199,178,229,78,279,166,130,216,211,1270,148,144,102,189,178,104,173,105,57,146,	0,7716,9158,9772,11531,13220,13638,17211,21002,22914,27737,34920,37915,41322,42057,45016,47574,50928,82148,85450,146810,234779,
chr1	13142474	13374083	TooLow|TCONS_00006325:0.0	1000	-	13142474	13374083	175175175	23	298,90,199,178,229,78,279,166,130,216,207,211,1270,148,144,102,189,178,104,173,105,57,146,	0,4400,5842,6456,8215,9904,10322,13895,17686,19598,22421,24421,31604,34599,38006,38741,41700,44258,47612,78832,82134,143494,231463,
chr1	13145300	13146630	SingleExonStringent|TCONS_00006326:0.214021	1000	-	13145300	13146630	175175175	1	1330,	0,
chr1	13146598	13148507	EnsCodingFragment^ENSMUST00000133232^198|3P|XLOC_001848|TCONS_00006327:0.4518	1000	-	13146598	13148507	0,0,250	2	366,191,	0,1718,
chr1	13148428	13151018	EnsCodingFragment^NM_131777^722|3P|XLOC_001848|TCONS_00006328:0.655789	1000	-	13148428	13151018	0,0,250	3	87,178,329,	0,502,2261,
chr1	13164500	13374083	EnsCodingFull^ENSMUST00000145280^114|3P|XLOC_001848|TCONS_00006329:0.313037	1000	-	13164500	13374083	0,0,250	13	602,211,1270,148,144,102,189,178,104,173,105,57,146,	0,2395,9578,12573,15980,16715,19674,22232,25586,56806,60108,121468,209437,
chr1	13165924	13374029	TooLow|TCONS_00006330:0.055876	1000	-	13165924	13374029	175175175	13	1182,1270,148,144,102,189,178,104,173,105,57,60,92,	0,8154,11149,14556,15291,18250,20808,24162,55382,58684,120044,133738,208013,
chr1	13177461	13179714	TooLow|TCONS_00006331:0.0237154	1000	-	13177461	13179714	175175175	1	2253,	0,
chr1	13182283	13372429	TooLow|TCONS_00006332:0.0907944	1000	-	13182283	13372429	175175175	7	2080,178,104,173,105,57,247,	0,4449,7803,39023,42325,103685,189899,
chr1	13184605	13374029	TooLow|TCONS_00006333:0.0	1000	-	13184605	13374029	175175175	6	2305,104,173,105,57,92,	0,5481,36701,40003,101363,189332,
chr1	13190105	13299722	EnsCodingFull^ENSMUST00000145280^114|3P|XLOC_001848|TCONS_00006334:1.06898	1000	-	13190105	13299722	0,0,250	4	85,173,105,60,	0,31201,34503,109557,
chr1	13234808	13236434	TooLow|TCONS_00006335:0.0	1000	-	13234808	13236434	175175175	1	1626,	0,
chr1	13262197	13262279	TooLow|TCONS_00000291:0.0	1000	+	13262197	13262279	175175175	1	82,	0,
chr1	13289811	13290506	TooLow|TCONS_00006336:0.0	1000	-	13289811	13290506	175175175	1	695,	0,
chr1	13297035	13298907	TooLow|TCONS_00006337:0.0145334	1000	-	13297035	13298907	175175175	1	1872,	0,
chr1	13334497	13334609	TooLow|TCONS_00006338:0.0	1000	-	13334497	13334609	175175175	1	112,	0,
chr1	13343562	13348204	TooLow|TCONS_00006339:0.0110085	1000	-	13343562	13348204	175175175	1	4642,	0,
chr1	13354482	13356730	TooLow|TCONS_00006340:0.0237729	1000	-	13354482	13356730	175175175	1	2248,	0,
chr1	13374978	13379234	linc|3P|XLOC_000081|TCONS_00000292:0.174922	1000	+	13374978	13379234	250,0,0	2	1327,119,	0,4137,
chr1	13376069	13388413	TooLow|TCONS_00000293:0.0493115	1000	+	13376069	13388413	175175175	2	236,445,	0,11899,
chr1	13407011	13407655	SingleExonStringent|TCONS_00006341:0.106544	1000	-	13407011	13407655	175175175	1	644,	0,
chr1	13564697	13589910	EnsCodingFull^ENSMUST00000188377^65|3P|XLOC_001857|TCONS_00006342:20.2935	1000	-	13564697	13589910	0,0,250	11	1699,161,144,105,71,85,59,117,122,64,311,	0,4773,5241,7105,7306,11670,13402,14752,14992,16325,24902,
chr1	13576143	13579798	EnsCodingFragment^ENSMUST00000188377^65|3P|XLOC_001857|TCONS_00006343:0.125672	1000	-	13576143	13579798	0,0,250	4	309,59,117,109,	0,1956,3306,3546,
chr1	13576143	13589910	TooLow|TCONS_00006344:0.0	1000	-	13576143	13589910	175175175	6	309,59,117,122,64,311,	0,1956,3306,3546,4879,13456,
chr1	13578117	13589875	TooLow|TCONS_00006345:0.0	1000	-	13578117	13589875	175175175	4	41,117,64,276,	0,1332,2905,11482,
chr1	13616654	13618459	SingleExonStringent|TCONS_00006346:0.590194	1000	-	13616654	13618459	175175175	1	1805,	0,
chr1	13618612	13620677	SingleExonStringent|TCONS_00006347:0.417349	1000	-	13618612	13620677	175175175	1	2065,	0,
chr1	13622428	13652808	TooLow|TCONS_00006348:0.0	1000	-	13622428	13652808	175175175	7	4476,84,149,181,125,164,41,	0,4927,7636,15802,24958,28292,30339,
chr1	13622428	13652894	EnsCodingFragment^NM_001277407^156|3P|XLOC_001860|TCONS_00006349:0.470015	1000	-	13622428	13652894	0,0,250	7	4476,82,149,179,127,164,127,	0,4927,7636,15802,24956,28292,30339,
chr1	13622428	13660546	TooLow|TCONS_00006350:0.0	1000	-	13622428	13660546	175175175	6	4476,149,180,126,164,218,	0,7636,15802,24957,28292,37900,
chr1	13622428	13660546	TooLow|TCONS_00006351:0.0	1000	-	13622428	13660546	175175175	6	4476,149,179,127,164,218,	0,7636,15802,24956,28292,37900,
chr1	13622428	13660546	TooLow|TCONS_00006352:0.0	1000	-	13622428	13660546	175175175	6	4476,149,179,127,20,218,	0,7636,15802,24956,28436,37900,
chr1	13622428	13660546	TooLow|TCONS_00006353:1.35499E-4	1000	-	13622428	13660546	175175175	7	4476,82,149,179,127,164,84,	0,4927,7636,15802,24956,28292,38034,
chr1	13622428	13660558	TooLow|TCONS_00006354:0.0	1000	-	13622428	13660558	175175175	7	4476,82,149,181,125,164,230,	0,4927,7636,15802,24958,28292,37900,
chr1	13622428	13660558	TooLow|TCONS_00006355:0.0776005	1000	-	13622428	13660558	175175175	7	4476,82,149,180,126,164,230,	0,4927,7636,15802,24957,28292,37900,
chr1	13622428	13660558	TooLow|TCONS_00006356:0.0	1000	-	13622428	13660558	175175175	7	4476,82,149,181,127,164,230,	0,4927,7636,15802,24956,28292,37900,
chr1	13623329	13660546	EnsCodingFragment^NM_001277407^156|3P|XLOC_001860|TCONS_00006357:2.15321	1000	-	13623329	13660546	0,0,250	7	3575,82,149,179,127,164,218,	0,4026,6735,14901,24055,27391,36999,
chr1	13629994	13638411	EnsCodingFragment^NM_001277407^156|3P|XLOC_001860|TCONS_00006358:0.245161	1000	-	13629994	13638411	0,0,250	2	219,181,	0,8236,
chr1	13641482	13642748	TooLow|TCONS_00006359:0.0680013	1000	-	13641482	13642748	175175175	1	1266,	0,
chr1	13668770	13701723	TooLow|TCONS_00000294:0.0	1000	+	13668770	13701723	175175175	4	97,639,221,969,	0,3355,15285,31984,
chr1	13774333	13774464	TooLow|TCONS_00006360:0.0	1000	-	13774333	13774464	175175175	1	131,	0,
chr1	13785882	13786879	SingleExonStringent|TCONS_00006361:0.271447	1000	-	13785882	13786879	175175175	1	997,	0,
chr1	13846698	13861208	TooLow|TCONS_00006362:1.11548E-5	1000	-	13846698	13861208	175175175	2	2403,93,	0,14417,
chr1	13846698	13862710	TooLow|TCONS_00006363:0.0	1000	-	13846698	13862710	175175175	2	2403,180,	0,15832,
chr1	13846870	13849119	SingleExonStringent|TCONS_00006364:0.190074	1000	-	13846870	13849119	175175175	1	2249,	0,
chr1	13932377	13932685	TooLow|TCONS_00000295:0.0	1000	+	13932377	13932685	175175175	1	308,	0,
chr1	14045053	14046856	SingleExonStringent|TCONS_00006365:0.166668	1000	-	14045053	14046856	175175175	1	1803,	0,
chr1	14045053	14053172	TooLow|TCONS_00006366:2.8369E-6	1000	-	14045053	14053172	175175175	3	1344,108,109,	0,2864,8010,
chr1	14109214	14112819	TooLow|TCONS_00006367:0.0	1000	-	14109214	14112819	175175175	1	3605,	0,
chr1	14168946	14179082	EnsCodingFragment^NM_001090419^566|3P|XLOC_001867|TCONS_00006368:10.6459	1000	-	14168946	14179082	0,0,250	2	2050,59,	0,10077,
chr1	14168946	14304628	TooLow|TCONS_00006369:9.50914E-4	1000	-	14168946	14304628	175175175	18	2050,101,122,115,161,59,90,84,140,187,83,138,143,70,78,128,50,56,	0,10533,14210,14434,15402,15679,39948,60546,62466,83481,84073,101758,105118,105587,114174,133823,135478,135626,
chr1	14168946	14304636	EnsCodingFragment^ENSMUST00000185329^1225|3P|XLOC_001867|TCONS_00006370:1.06771	1000	-	14168946	14304636	0,0,250	17	2050,101,122,115,161,59,90,84,140,187,83,138,143,70,78,50,64,	0,10533,14210,14434,15402,15679,39948,60546,62466,83481,84073,101758,105118,105587,114174,135478,135626,
chr1	14168946	14304681	EnsCodingFragment^ENSMUST00000185329^1225|3P|XLOC_001867|TCONS_00006371:3.72217	1000	-	14168946	14304681	0,0,250	17	2050,101,122,115,161,59,90,84,140,187,83,123,146,70,78,50,109,	0,10533,14210,14434,15402,15679,39948,60546,62466,83481,84073,101758,105118,105587,114174,135478,135626,
chr1	14168946	14304681	EnsCodingFragment^ENSMUST00000185329^1225|3P|XLOC_001867|TCONS_00006372:3.63196	1000	-	14168946	14304681	0,0,250	18	2050,101,122,115,161,59,90,84,140,187,83,123,146,70,78,128,50,109,	0,10533,14210,14434,15402,15679,39948,60546,62466,83481,84073,101758,105118,105587,114174,133823,135478,135626,
chr1	14168946	14304693	EnsCodingFragment^ENSMUST00000185329^1225|3P|XLOC_001867|TCONS_00006373:0.796944	1000	-	14168946	14304693	0,0,250	18	2050,101,122,115,161,59,90,84,140,187,83,138,146,70,78,128,50,121,	0,10533,14210,14434,15402,15679,39948,60546,62466,83481,84073,101758,105118,105587,114174,133823,135478,135626,
chr1	14168946	14305039	EnsCodingFragment^ENSMUST00000185329^1225|3P|XLOC_001867|TCONS_00006374:10.3917	1000	-	14168946	14305039	0,0,250	18	2050,101,122,115,161,59,90,84,140,187,83,138,146,70,78,128,52,38,	0,10533,14210,14434,15402,15679,39948,60546,62466,83481,84073,101758,105118,105587,114174,133823,135478,136055,
chr1	14168946	14305054	EnsCodingFragment^ENSMUST00000185329^1225|3P|XLOC_001867|TCONS_00006375:1.30205	1000	-	14168946	14305054	0,0,250	18	2050,101,122,115,161,59,90,84,140,187,83,138,143,70,78,128,50,53,	0,10533,14210,14434,15402,15679,39948,60546,62466,83481,84073,101758,105118,105587,114174,133823,135478,136055,
chr1	14168946	14306072	EnsCodingFragment^ENSMUST00000185329^1225|3P|XLOC_001867|TCONS_00006376:17.1771	1000	-	14168946	14306072	0,0,250	18	2050,101,122,115,161,59,90,84,140,187,83,138,143,70,78,128,50,15,	0,10533,14210,14434,15402,15679,39948,60546,62466,83481,84073,101758,105118,105587,114174,133823,135478,137111,
chr1	14168946	14310235	TooLow|TCONS_00006377:0.0	1000	-	14168946	14310235	175175175	17	2050,101,122,115,161,59,90,84,140,187,83,138,143,70,78,50,590,	0,10533,14210,14434,15402,15679,39948,60546,62466,83481,84073,101758,105118,105587,114174,135478,140699,
chr1	14168946	14310235	TooLow|TCONS_00006378:0.0	1000	-	14168946	14310235	175175175	18	2050,101,122,115,161,59,90,84,140,187,83,138,146,70,78,128,50,590,	0,10533,14210,14434,15402,15679,39948,60546,62466,83481,84073,101758,105118,105587,114174,133823,135478,140699,
chr1	14168953	14310200	EnsCodingFragment^ENSMUST00000185329^1225|3P|XLOC_001867|TCONS_00006379:0.592893	1000	-	14168953	14310200	0,0,250	18	2043,101,122,115,161,59,90,84,140,187,83,138,143,70,78,128,50,555,	0,10526,14203,14427,15395,15672,39941,60539,62459,83474,84066,101751,105111,105580,114167,133816,135471,140692,
chr1	14168957	14310235	EnsCodingFragment^ENSMUST00000185329^1225|3P|XLOC_001867|TCONS_00006380:5.22233	1000	-	14168957	14310235	0,0,250	18	2039,101,122,115,161,59,90,84,140,187,83,123,146,70,78,128,50,590,	0,10522,14199,14423,15391,15668,39937,60535,62455,83470,84062,101747,105107,105576,114163,133812,135467,140688,
chr1	14169665	14310119	EnsCodingFragment^ENSMUST00000185329^1225|3P|XLOC_001867|TCONS_00006381:2.6001	1000	-	14169665	14310119	0,0,250	17	1331,101,122,115,161,59,90,84,140,187,83,138,143,70,78,50,474,	0,9814,13491,13715,14683,14960,39229,59827,61747,82762,83354,101039,104399,104868,113455,134759,139980,
chr1	14170642	14304570	EnsCodingFragment^ENSMUST00000185329^1225|3P|XLOC_001867|TCONS_00006382:8.34267	1000	-	14170642	14304570	0,0,250	17	354,101,122,115,161,59,90,84,140,187,83,138,143,70,78,128,146,	0,8837,12514,12738,13706,13983,38252,58850,60770,81785,82377,100062,103422,103891,112478,132127,133782,
chr1	14182577	14182677	TooLow|TCONS_00000296:0.0	1000	+	14182577	14182677	175175175	1	100,	0,
chr1	14207925	14231492	EnsCodingFragment^ENSMUST00000189526^118|3P|XLOC_001867|TCONS_00006383:1.84426	1000	-	14207925	14231492	0,0,250	4	176,90,84,80,	0,969,21567,23487,
chr1	14252599	14304619	EnsCodingFragment^ENSMUST00000185329^1225|3P|XLOC_001867|TCONS_00006384:3.53555	1000	-	14252599	14304619	0,0,250	7	15,83,138,146,70,78,195,	0,420,18105,21465,21934,30521,51825,
chr1	14255551	14255990	TooLow|TCONS_00006385:0.0959355	1000	-	14255551	14255990	175175175	1	439,	0,
chr1	14270706	14304628	TooLow|TCONS_00006386:0.0	1000	-	14270706	14304628	175175175	7	136,146,70,78,128,50,56,	0,3358,3827,12414,32063,33718,33866,
chr1	14270774	14309836	EnsCodingFragment^ENSMUST00000185329^1225|3P|XLOC_001867|TCONS_00006387:4.68882	1000	-	14270774	14309836	0,0,250	7	68,79,70,78,128,50,191,	0,3290,3759,12346,31995,33650,38871,
chr1	14301203	14310051	TooLow|TCONS_00006388:0.0942683	1000	-	14301203	14310051	175175175	2	3271,406,	0,8442,
chr1	14310451	14311897	SingleExonStringent|TCONS_00000297:0.23323	1000	+	14310451	14311897	175175175	1	1446,	0,
chr1	14501400	14502958	SingleExonStringent|TCONS_00006389:0.196375	1000	-	14501400	14502958	175175175	1	1558,	0,
chr1	14508637	14509974	SingleExonStringent|TCONS_00000298:0.276537	1000	+	14508637	14509974	175175175	1	1337,	0,
chr1	14752936	14776931	TooLow|TCONS_00000299:0.0	1000	+	14752936	14776931	175175175	5	37,41,121,79,409,	0,3260,20880,22593,23586,
chr1	14752936	14780436	TooLow|TCONS_00000300:0.0775142	1000	+	14752936	14780436	175175175	5	37,41,121,187,3914,	0,3260,20880,22485,23586,
chr1	14753345	14755990	EnsCodingFragment^ENSMUST00000190471^408|3P|XLOC_001870|TCONS_00006390:2.25496	1000	-	14753345	14755990	0,0,250	2	980,761,	0,1884,
chr1	14753745	14755353	EnsCodingFragment^ENSMUST00000190471^408|3P|XLOC_001870|TCONS_00006391:0.365318	1000	-	14753745	14755353	0,0,250	3	580,37,124,	0,760,1484,
chr1	14753934	14754665	SingleExonStringent|TCONS_00006392:0.640813	1000	-	14753934	14754665	175175175	1	731,	0,
chr1	14754766	14755992	SingleExonStringent|TCONS_00006393:0.46885	1000	-	14754766	14755992	175175175	1	1226,	0,
chr1	14755453	14758373	SingleExonStringent|TCONS_00000301:0.149694	1000	+	14755453	14758373	175175175	1	2920,	0,
chr1	14755453	14780436	EnsASCoding|3P|XLOC_000087|TCONS_00000302:0.310521	1000	+	14755453	14780436	250,0,0	4	784,121,79,3914,	0,18363,20076,21069,
chr1	14788644	14792965	TooLow|TCONS_00000303:0.0296557	1000	+	14788644	14792965	175175175	1	4321,	0,
chr1	14839868	14840156	TooLow|TCONS_00006394:0.0	1000	-	14839868	14840156	175175175	1	288,	0,
chr1	14865071	14865965	SingleExonStringent|TCONS_00000304:3.38415	1000	+	14865071	14865965	175175175	1	894,	0,
chr1	14872410	14918862	TooLow|TCONS_00006395:0.0	1000	-	14872410	14918862	175175175	26	1318,98,111,69,183,130,170,90,166,71,60,94,167,115,165,170,101,100,49,137,146,109,108,176,160,138,	0,1953,3438,7788,9186,9701,11699,13339,14476,15184,17984,18894,20772,24081,25598,25845,26936,27654,29451,30735,31736,32042,33512,38319,39949,46314,
chr1	14872410	14918862	TooLow|TCONS_00006396:0.0658198	1000	-	14872410	14918862	175175175	27	1318,98,111,69,183,130,170,90,166,71,99,60,94,168,114,165,170,101,100,63,128,146,109,108,176,160,138,	0,1953,3438,7788,9186,9701,11699,13339,14476,15184,16983,17984,18894,20772,24082,25598,25845,26936,27654,29451,30744,31736,32042,33512,38319,39949,46314,
chr1	14872410	14918862	TooLow|TCONS_00006397:0.0	1000	-	14872410	14918862	175175175	27	1318,98,111,69,183,130,170,90,166,71,99,60,94,167,115,165,170,101,100,49,137,146,109,108,176,162,138,	0,1953,3438,7788,9186,9701,11699,13339,14476,15184,16983,17984,18894,20772,24081,25598,25845,26936,27654,29451,30735,31736,32042,33512,38319,39949,46314,
chr1	14872410	14918862	EnsCodingFragment^NM_001293113^756|3P|XLOC_001872|TCONS_00006398:0.104814	1000	-	14872410	14918862	0,0,250	27	1318,98,111,69,183,130,170,90,166,71,99,60,94,167,115,165,171,100,100,49,137,146,109,108,176,160,138,	0,1953,3438,7788,9186,9701,11699,13339,14476,15184,16983,17984,18894,20772,24081,25598,25845,26937,27654,29451,30735,31736,32042,33512,38319,39949,46314,
chr1	14872410	14918969	TooLow|TCONS_00006399:0.0	1000	-	14872410	14918969	175175175	27	1318,95,111,69,183,130,170,90,166,71,99,60,94,167,115,165,170,101,100,49,137,146,109,108,176,160,245,	0,1953,3438,7788,9186,9701,11699,13339,14476,15184,16983,17984,18894,20772,24081,25598,25845,26936,27654,29451,30735,31736,32042,33512,38319,39949,46314,
chr1	14872410	14918969	TooLow|TCONS_00006400:0.0	1000	-	14872410	14918969	175175175	26	1318,98,111,69,183,130,170,166,71,99,61,93,167,115,165,170,101,100,49,137,146,109,108,176,160,245,	0,1953,3438,7788,9186,9701,11699,14476,15184,16983,17984,18895,20772,24081,25598,25845,26936,27654,29451,30735,31736,32042,33512,38319,39949,46314,
chr1	14872410	14918972	TooLow|TCONS_00006401:7.53805E-6	1000	-	14872410	14918972	175175175	27	1318,98,111,69,183,130,170,90,166,71,100,59,94,168,114,165,170,101,100,49,137,146,109,108,176,160,248,	0,1953,3438,7788,9186,9701,11699,13339,14476,15184,16983,17985,18894,20772,24082,25598,25845,26936,27654,29451,30735,31736,32042,33512,38319,39949,46314,
chr1	14872410	14918972	TooLow|TCONS_00006402:0.0	1000	-	14872410	14918972	175175175	26	1318,99,111,70,183,130,170,166,72,98,72,82,167,115,165,170,101,100,49,137,147,108,108,176,160,248,	0,1952,3438,7787,9186,9701,11699,14476,15184,16984,17984,18906,20772,24081,25598,25845,26936,27654,29451,30735,31736,32043,33512,38319,39949,46314,
chr1	14872410	14918982	TooLow|TCONS_00006403:0.0	1000	-	14872410	14918982	175175175	26	1318,98,111,70,182,130,171,165,71,99,60,94,167,115,165,170,101,100,49,137,146,109,108,177,160,258,	0,1953,3438,7788,9187,9701,11699,14477,15184,16983,17984,18894,20772,24081,25598,25845,26936,27654,29451,30735,31736,32042,33512,38318,39949,46314,
chr1	14872647	14918862	EnsCodingFragment^NM_001293113^756|3P|XLOC_001872|TCONS_00006404:0.138184	1000	-	14872647	14918862	0,0,250	27	1081,98,111,69,183,130,170,90,166,71,99,60,94,167,115,165,170,101,100,49,137,146,109,108,176,160,138,	0,1716,3201,7551,8949,9464,11462,13102,14239,14947,16746,17747,18657,20535,23844,25361,25608,26699,27417,29214,30498,31499,31805,33275,38082,39712,46077,
chr1	15019039	15019159	TooLow|TCONS_00006405:0.0	1000	-	15019039	15019159	175175175	1	120,	0,
chr1	15067029	15067427	SingleExonStringent|TCONS_00000305:4.56388	1000	+	15067029	15067427	175175175	1	398,	0,
chr1	15268801	15269797	SingleExonStringent|TCONS_00006406:0.15099	1000	-	15268801	15269797	175175175	1	996,	0,
chr1	15285356	15286755	SingleExonStringent|TCONS_00006407:0.706553	1000	-	15285356	15286755	175175175	1	1399,	0,
chr1	15287253	15712548	EnsCodingFull^ENSMUST00000170146^908|3P|XLOC_000091|TCONS_00000306:0.294313	1000	+	15287253	15712548	250,0,0	3	231,668,3064,	0,25109,422231,
chr1	15312451	15723750	TooLow|TCONS_00000307:0.0701794	1000	+	15312451	15723750	175175175	2	579,14266,	0,397033,
chr1	15364301	15365834	TooLow|TCONS_00000308:0.0	1000	+	15364301	15365834	175175175	1	1533,	0,
chr1	15556248	15558337	TooLow|TCONS_00000309:0.0	1000	+	15556248	15558337	175175175	1	2089,	0,
chr1	15621847	15723750	EnsCodingFragment^ENSMUST00000170146^908|3P|XLOC_000091|TCONS_00000310:0.274723	1000	+	15621847	15723750	250,0,0	2	98,14266,	0,87637,
chr1	15685934	15686046	TooLow|TCONS_00006408:0.0	1000	-	15685934	15686046	175175175	1	112,	0,
chr1	15757831	15757963	TooLow|TCONS_00000311:0.0	1000	+	15757831	15757963	175175175	1	132,	0,
chr1	15760121	15760668	TooLow|TCONS_00006409:0.0	1000	-	15760121	15760668	175175175	2	142,109,	0,438,
chr1	15760760	15760860	TooLow|TCONS_00000312:0.0	1000	+	15760760	15760860	175175175	1	100,	0,
chr1	15805613	15822615	EnsCodingFragment^ENSMUST00000188684^969|3P|XLOC_000096|TCONS_00000313:2.25255	1000	+	15805613	15822615	250,0,0	7	344,96,122,87,150,113,99,	0,2027,7427,10272,13320,14037,16903,
chr1	15805613	15844775	TooLow|TCONS_00000314:0.0295604	1000	+	15805613	15844775	175175175	9	344,96,122,150,113,60,91,107,1855,	0,2027,7427,13320,14037,25893,27787,32568,37307,
chr1	15805613	15844775	TooLow|TCONS_00000315:0.0	1000	+	15805613	15844775	175175175	9	344,96,122,87,105,113,60,107,1855,	0,2027,7427,10272,13320,14037,25893,32568,37307,
chr1	15805620	15844775	EnsCodingFragment^ENSMUST00000188684^969|3P|XLOC_000096|TCONS_00000316:1.04248	1000	+	15805620	15844775	250,0,0	9	337,96,122,87,150,113,60,107,1855,	0,2020,7420,10265,13313,14030,25886,32561,37300,
chr1	15805620	15844775	TooLow|TCONS_00000317:0.0	1000	+	15805620	15844775	175175175	10	337,96,122,87,150,113,60,89,107,1855,	0,2020,7420,10265,13313,14030,25886,27780,32561,37300,
chr1	15805638	15844775	TooLow|TCONS_00000318:0.0	1000	+	15805638	15844775	175175175	10	319,96,122,87,150,113,61,89,107,1855,	0,2002,7402,10247,13295,14012,25868,27762,32543,37282,
chr1	15805638	15844775	TooLow|TCONS_00000319:0.0	1000	+	15805638	15844775	175175175	9	319,96,122,87,150,113,61,107,1855,	0,2002,7402,10247,13295,14012,25868,32543,37282,
chr1	15805645	15822103	TooLow|TCONS_00000320:0.0429131	1000	+	15805645	15822103	175175175	6	312,96,122,87,150,2453,	0,1995,7395,10240,13288,14005,
chr1	15805645	15844052	EnsCodingFragment^ENSMUST00000188684^969|3P|XLOC_000096|TCONS_00000321:0.507635	1000	+	15805645	15844052	250,0,0	10	312,96,122,87,150,113,60,89,107,1132,	0,1995,7395,10240,13288,14005,25861,27755,32536,37275,
chr1	15805645	15844775	TooLow|TCONS_00000322:0.0	1000	+	15805645	15844775	175175175	9	312,96,122,150,113,60,89,107,1855,	0,1995,7395,13288,14005,25861,27755,32536,37275,
chr1	15805656	15822015	TooLow|TCONS_00000323:7.19485E-4	1000	+	15805656	15822015	175175175	7	301,96,122,87,150,113,99,	0,1984,7384,10229,13277,13994,16260,
chr1	15805663	15843470	EnsCodingFragment^ENSMUST00000188684^969|3P|XLOC_000096|TCONS_00000324:6.29645	1000	+	15805663	15843470	250,0,0	9	294,96,122,150,113,60,89,107,550,	0,1977,7377,13270,13987,25843,27737,32518,37257,
chr1	15807640	15822103	TooLow|TCONS_00000325:9.97099E-4	1000	+	15807640	15822103	175175175	5	96,122,87,150,2453,	0,5400,8245,11293,12010,
chr1	15845565	15862841	EnsCodingFragment^NM_001075869^234|3P|XLOC_001878|TCONS_00006410:0.809991	1000	-	15845565	15862841	0,0,250	4	10297,177,91,48,	0,13323,14695,17228,
chr1	15845565	15862857	TooLow|TCONS_00006411:0.0118526	1000	-	15845565	15862857	175175175	4	10297,177,92,64,	0,13323,14695,17228,
chr1	15845565	15892782	EnsCodingFull^NM_001075869^234|3P|XLOC_001878|TCONS_00006412:0.387865	1000	-	15845565	15892782	0,0,250	6	3419,277,177,91,195,344,	0,10020,13323,14695,38080,46873,
chr1	15845565	15892931	TooLow|TCONS_00006413:0.0	1000	-	15845565	15892931	175175175	6	3419,277,177,93,194,492,	0,10020,13323,14695,38082,46874,
chr1	15845565	15892959	TooLow|TCONS_00006414:0.0267958	1000	-	15845565	15892959	175175175	5	10297,177,91,195,521,	0,13323,14695,38080,46873,
chr1	15845565	15893047	TooLow|TCONS_00006415:0.0	1000	-	15845565	15893047	175175175	5	10297,177,93,193,609,	0,13323,14695,38082,46873,
chr1	15845565	15893047	TooLow|TCONS_00006416:0.0	1000	-	15845565	15893047	175175175	5	10297,177,93,194,608,	0,13323,14695,38082,46874,
chr1	15845565	15893047	TooLow|TCONS_00006417:0.0	1000	-	15845565	15893047	175175175	6	3419,277,120,91,195,609,	0,10020,13323,14695,38080,46873,
chr1	15853330	15856499	TooLow|TCONS_00000326:0.0250229	1000	+	15853330	15856499	175175175	1	3169,	0,
chr1	15853861	15892722	EnsCodingFull^NM_001075869^234|3P|XLOC_001878|TCONS_00006418:1.06488	1000	-	15853861	15892722	0,0,250	5	2001,177,91,195,284,	0,5027,6399,29784,38577,
chr1	15879529	15879832	TooLow|TCONS_00000327:0.0	1000	+	15879529	15879832	175175175	1	303,	0,
chr1	15987961	15989658	TooLow|TCONS_00000328:0.0486388	1000	+	15987961	15989658	175175175	1	1697,	0,
chr1	16053334	16053887	TooLow|TCONS_00000329:0.0	1000	+	16053334	16053887	175175175	1	553,	0,
chr1	16065978	16081212	TooLow|TCONS_00006419:0.077312	1000	-	16065978	16081212	175175175	4	296,56,133,383,	0,2821,12589,14851,
chr1	16065978	16093325	TooLow|TCONS_00006420:0.0289191	1000	-	16065978	16093325	175175175	6	296,56,133,164,843,352,	0,2821,12589,14851,15689,26995,
chr1	16065978	16093325	EnsCodingFull^NM_001243237^129|3P|XLOC_001879|TCONS_00006421:0.146649	1000	-	16065978	16093325	0,0,250	5	296,56,133,164,352,	0,2821,12589,14851,26995,
chr1	16101294	16102082	EnsCodingFragment^NM_199590^101|3P|XLOC_001880|TCONS_00006422:0.670408	1000	-	16101294	16102082	0,0,250	2	65,356,	0,432,
chr1	16101294	16104227	EnsCodingFragment^NM_001047920^134|3P|XLOC_001880|TCONS_00006423:640.162	1000	-	16101294	16104227	0,0,250	7	65,210,110,138,167,175,91,	0,432,1195,1397,1873,2215,2842,
chr1	16101294	16104662	TooLow|TCONS_00006424:0.0	1000	-	16101294	16104662	175175175	4	1305,643,175,298,	0,1397,2215,3070,
chr1	16101294	16104662	EnsCodingFull^NM_001047920^134|3P|XLOC_001880|TCONS_00006425:412.302	1000	-	16101294	16104662	0,0,250	7	65,210,110,138,167,175,298,	0,432,1195,1397,1873,2215,3070,
chr1	16101305	16104402	EnsCodingFull^NM_001047920^134|3P|XLOC_001880|TCONS_00006426:4.23236	1000	-	16101305	16104402	0,0,250	5	631,110,643,175,38,	0,1184,1386,2204,3059,
chr1	16101527	16102848	EnsCodingFragment^NM_001047920^134|3P|XLOC_001880|TCONS_00006427:2.44787	1000	-	16101527	16102848	0,0,250	2	1072,157,	0,1164,
chr1	16101779	16104227	TooLow|TCONS_00006428:0.0	1000	-	16101779	16104227	175175175	6	157,110,138,167,175,91,	0,710,912,1388,1730,2357,
chr1	16102490	16104384	EnsCodingFull^NM_001047920^134|3P|XLOC_001880|TCONS_00006429:12.0496	1000	-	16102490	16104384	0,0,250	4	109,138,517,20,	0,201,677,1874,
chr1	16105320	16105669	SingleExonStringent|TCONS_00000330:1.61845	1000	+	16105320	16105669	175175175	1	349,	0,
chr1	16105773	16133734	EnsCodingFragment^ENSMUST00000152626^653|3P|XLOC_000102|TCONS_00000331:8.75902	1000	+	16105773	16133734	250,0,0	6	533,236,99,146,132,2441,	0,2021,22391,23422,25301,25520,
chr1	16130501	16132547	EnsCodingFragment^ENSMUST00000152626^653|3P|XLOC_000102|TCONS_00000332:0.679797	1000	+	16130501	16132547	250,0,0	2	705,1254,	0,792,
chr1	16130501	16133734	TooLow|TCONS_00000333:0.0	1000	+	16130501	16133734	175175175	2	705,2441,	0,792,
chr1	16208196	16210517	TooLow|TCONS_00006430:0.0229606	1000	-	16208196	16210517	175175175	1	2321,	0,
chr1	16228505	16244062	TooLow|TCONS_00000334:0.0	1000	+	16228505	16244062	175175175	3	157,71,1287,	0,13398,14270,
chr1	16228673	16519306	EnsCodingFragment^ENSMUST00000144138^126|3P|XLOC_001882|TCONS_00006431:0.753109	1000	-	16228673	16519306	0,0,250	14	1193,89,308,61,132,138,213,108,160,136,160,131,67,134,	0,2329,117030,137405,141081,146000,161147,163843,165377,211649,234361,257346,280668,290499,
chr1	16228800	16519228	EnsCodingFragment^ENSMUST00000144138^126|3P|XLOC_001882|TCONS_00006432:1.05843	1000	-	16228800	16519228	0,0,250	15	1066,89,308,61,132,138,213,108,160,136,160,131,67,82,56,	0,2202,116903,137278,140954,145873,161020,163716,165250,211522,234234,257219,280541,283129,290372,
chr1	16228803	16519228	TooLow|TCONS_00006433:0.0	1000	-	16228803	16519228	175175175	14	1063,89,308,61,132,138,213,108,160,136,160,67,82,56,	0,2199,116900,137275,140951,145870,161017,163713,165247,211519,234231,280538,283126,290369,
chr1	16228809	16519306	EnsCodingFragment^ENSMUST00000144138^126|3P|XLOC_001882|TCONS_00006434:0.611802	1000	-	16228809	16519306	0,0,250	13	1057,89,308,61,132,138,213,108,160,136,160,67,134,	0,2193,116894,137269,140945,145864,161011,163707,165241,211513,234225,280532,290363,
chr1	16228815	16520112	EnsCodingFragment^ENSMUST00000144138^126|3P|XLOC_001882|TCONS_00006435:0.303266	1000	-	16228815	16520112	0,0,250	13	1051,89,308,61,132,138,213,108,160,136,160,67,112,	0,2187,116888,137263,140939,145858,161005,163701,165235,211507,234219,280526,291185,
chr1	16253591	16258861	TooLow|TCONS_00000335:0.0	1000	+	16253591	16258861	175175175	3	50,215,150,	0,239,5120,
chr1	16253591	16267921	TooLow|TCONS_00000336:0.0	1000	+	16253591	16267921	175175175	4	50,71,37,551,	0,239,9573,13779,
chr1	16253628	16258857	TooLow|TCONS_00000337:0.0	1000	+	16253628	16258857	175175175	3	13,71,146,	0,202,5083,
chr1	16343406	16519211	TooLow|TCONS_00006436:0.0	1000	-	16343406	16519211	175175175	12	2605,61,132,138,213,108,160,136,160,67,82,39,	0,22672,26348,31267,46414,49110,50644,96916,119628,165935,168523,175766,
chr1	16343406	16519307	TooLow|TCONS_00006437:0.0	1000	-	16343406	16519307	175175175	10	2605,61,132,138,213,108,160,136,67,135,	0,22672,26348,31267,46414,49110,50644,96916,165935,175766,
chr1	16343406	16519307	TooLow|TCONS_00006438:0.0	1000	-	16343406	16519307	175175175	11	2605,61,132,138,213,108,160,136,160,67,135,	0,22672,26348,31267,46414,49110,50644,96916,119628,165935,175766,
chr1	16343485	16519247	EnsCodingFragment^ENSMUST00000144138^126|3P|XLOC_001882|TCONS_00006439:0.283436	1000	-	16343485	16519247	0,0,250	12	2526,61,132,138,213,108,160,136,160,131,67,75,	0,22593,26269,31188,46335,49031,50565,96837,119549,142534,165856,175687,
chr1	16343570	16520067	TooLow|TCONS_00006440:0.0	1000	-	16343570	16520067	175175175	10	2441,61,132,138,213,108,160,136,160,67,	0,22508,26184,31103,46250,48946,50480,96752,119464,176430,
chr1	16344197	16375395	EnsCodingFragment^NM_001030941^394|3P|XLOC_001882|TCONS_00006441:0.393628	1000	-	16344197	16375395	0,0,250	5	1814,61,132,138,53,	0,21881,25557,30476,31145,
chr1	16344290	16519240	EnsCodingFragment^ENSMUST00000144138^126|3P|XLOC_001882|TCONS_00006442:15.6807	1000	-	16344290	16519240	0,0,250	11	1721,61,132,138,213,108,160,136,160,67,68,	0,21788,25464,30383,45530,48226,49760,96032,118744,165051,174882,
chr1	16344298	16519253	TooLow|TCONS_00006443:0.0	1000	-	16344298	16519253	175175175	12	1713,61,132,138,213,108,160,112,136,160,67,81,	0,21780,25456,30375,45522,48218,49752,83247,96024,118736,165043,174874,
chr1	16345593	16519307	TooLow|TCONS_00006444:0.0	1000	-	16345593	16519307	175175175	13	418,61,132,138,213,108,160,136,160,131,355,67,135,	0,20485,24161,29080,44227,46923,48457,94729,117441,140426,142021,163748,173579,
chr1	16394142	16519270	EnsCodingFragment^ENSMUST00000145092^94|3P|XLOC_001882|TCONS_00006445:0.322404	1000	-	16394142	16519270	0,0,250	4	68,136,67,98,	0,46180,115199,125030,
chr1	16440441	16520080	EnsCodingFragment^ENSMUST00000144138^126|3P|XLOC_001882|TCONS_00006446:2.1038	1000	-	16440441	16520080	0,0,250	5	17,160,131,67,80,	0,22593,45578,68900,79559,
chr1	16459714	16519260	EnsCodingFull^ENSMUST00000144138^126|3P|XLOC_001882|TCONS_00006447:0.393968	1000	-	16459714	16519260	0,0,250	5	705,160,131,67,88,	0,3320,26305,49627,59458,
chr1	16460103	16520021	TooLow|TCONS_00006448:0.0	1000	-	16460103	16520021	175175175	4	316,160,67,21,	0,2931,49238,59897,
chr1	16460212	16520020	TooLow|TCONS_00006449:0.0	1000	-	16460212	16520020	175175175	5	207,160,131,67,20,	0,2822,25807,49129,59788,
chr1	16540789	16619312	EnsCodingFragment^ENSMUST00000132919^141|3P|XLOC_001883|TCONS_00006450:0.410302	1000	-	16540789	16619312	0,0,250	7	1000,84,76,77,103,92,76,	0,3159,41137,44486,57161,61472,78447,
chr1	16563670	16619489	EnsCodingFragment^ENSMUST00000132919^141|3P|XLOC_001883|TCONS_00006451:1.00542	1000	-	16563670	16619489	0,0,250	7	798,2198,76,77,103,92,253,	0,5414,18256,21605,34280,38591,55566,
chr1	16563670	16619489	TooLow|TCONS_00006452:0.0	1000	-	16563670	16619489	175175175	8	798,81,76,156,52,103,92,253,	0,5414,18256,21605,22415,34280,38591,55566,
chr1	16564337	16585398	TooLow|TCONS_00006453:0.0	1000	-	16564337	16585398	175175175	4	131,81,76,123,	0,4747,17589,20938,
chr1	16569781	16619489	EnsCodingFragment^ENSMUST00000132919^141|3P|XLOC_001883|TCONS_00006454:0.554089	1000	-	16569781	16619489	0,0,250	6	1501,77,156,103,92,253,	0,12145,15494,28169,32480,49455,
chr1	16569781	16619489	EnsCodingFragment^ENSMUST00000132919^141|3P|XLOC_001883|TCONS_00006455:13.6887	1000	-	16569781	16619489	0,0,250	6	1501,76,156,103,92,253,	0,12145,15494,28169,32480,49455,
chr1	16581935	16619259	TooLow|TCONS_00006456:0.0	1000	-	16581935	16619259	175175175	6	67,156,52,103,92,23,	0,3340,4150,16015,20326,37301,
chr1	16584157	16619284	EnsCodingFragment^ENSMUST00000132919^141|3P|XLOC_001883|TCONS_00006457:0.158115	1000	-	16584157	16619284	0,0,250	4	1274,103,92,48,	0,13793,18104,35079,
chr1	16601978	16619284	EnsCodingFragment^ENSMUST00000132919^141|3P|XLOC_001883|TCONS_00006458:0.409154	1000	-	16601978	16619284	0,0,250	2	375,48,	0,17258,
chr1	16618559	16621539	TooLow|TCONS_00000338:0.0351004	1000	+	16618559	16621539	175175175	1	2980,	0,
chr1	16641724	16656884	EnsCodingFragment^ENSMUST00000191535^107|3P|XLOC_001884|TCONS_00006459:19.9955	1000	-	16641724	16656884	0,0,250	4	1754,144,53,63,	0,3961,6230,15097,
chr1	16641724	16657042	TooLow|TCONS_00006460:0.0	1000	-	16641724	16657042	175175175	4	1754,144,53,51,	0,3961,6230,15267,
chr1	16641724	16657042	TooLow|TCONS_00006461:0.0	1000	-	16641724	16657042	175175175	4	1754,144,53,131,	0,3961,6230,15187,
chr1	16641724	16657042	TooLow|TCONS_00006462:0.0	1000	-	16641724	16657042	175175175	5	1754,144,66,53,221,	0,3961,5263,6230,15097,
chr1	16642766	16657042	EnsCodingFragment^ENSMUST00000191535^107|3P|XLOC_001884|TCONS_00006463:13.0906	1000	-	16642766	16657042	0,0,250	4	712,144,53,51,	0,2919,5188,14225,
chr1	16643141	16657018	EnsCodingFragment^ENSMUST00000191535^107|3P|XLOC_001884|TCONS_00006464:10.25	1000	-	16643141	16657018	0,0,250	4	337,144,53,107,	0,2544,4813,13770,
chr1	16643168	16657038	EnsCodingFragment^ENSMUST00000191535^107|3P|XLOC_001884|TCONS_00006465:0.361553	1000	-	16643168	16657038	0,0,250	5	310,144,66,53,47,	0,2517,3819,4786,13823,
chr1	16643190	16656914	EnsCodingFragment^ENSMUST00000191535^107|3P|XLOC_001884|TCONS_00006466:1.59284	1000	-	16643190	16656914	0,0,250	5	288,144,53,164,93,	0,2495,4764,13105,13631,
chr1	16643341	16648039	EnsCodingFragment^ENSMUST00000191535^107|3P|XLOC_001884|TCONS_00006467:12.8676	1000	-	16643341	16648039	0,0,250	3	137,144,85,	0,2344,4613,
chr1	16643471	16656625	EnsCodingFragment^ENSMUST00000191535^107|3P|XLOC_001884|TCONS_00006468:0.214538	1000	-	16643471	16656625	0,0,250	4	7,144,53,330,	0,2214,4483,12824,
chr1	16646835	16656900	EnsCodingFragment^ENSMUST00000191535^107|3P|XLOC_001884|TCONS_00006469:0.585173	1000	-	16646835	16656900	0,0,250	3	218,53,79,	0,1119,9986,
chr1	16646954	16656915	TooLow|TCONS_00006470:0.0	1000	-	16646954	16656915	175175175	4	99,53,164,94,	0,1000,9341,9867,
chr1	16647680	16656878	EnsCodingFragment^ENSMUST00000191535^107|3P|XLOC_001884|TCONS_00006471:0.263958	1000	-	16647680	16656878	0,0,250	2	327,57,	0,9141,
chr1	16647735	16657042	EnsCodingFragment^ENSMUST00000191535^107|3P|XLOC_001884|TCONS_00006472:0.838523	1000	-	16647735	16657042	0,0,250	2	272,51,	0,9256,
chr1	16657551	16662278	TooLow|TCONS_00000339:0.00942215	1000	+	16657551	16662278	175175175	4	2227,208,95,258,	0,2469,3003,4469,
chr1	16661548	16678353	EnsCodingFragment^NM_001099126^189|3P|XLOC_000107|TCONS_00000340:2.43722	1000	+	16661548	16678353	250,0,0	3	91,106,1386,	0,6119,15419,
chr1	16662413	16663404	TooLow|TCONS_00000341:0.0303855	1000	+	16662413	16663404	175175175	1	991,	0,
chr1	16662979	16663662	TooLow|TCONS_00006473:0.0	1000	-	16662979	16663662	175175175	1	683,	0,
chr1	16665193	16678353	EnsCodingFragment^NM_001099126^189|3P|XLOC_000107|TCONS_00000342:0.272677	1000	+	16665193	16678353	250,0,0	3	179,106,1386,	0,2474,11774,
chr1	16665206	16678195	EnsCodingFull^NM_001099126^189|3P|XLOC_000107|TCONS_00000343:2.41608	1000	+	16665206	16678195	250,0,0	3	299,109,1228,	0,2458,11761,
chr1	16665206	16678353	EnsCodingFragment^NM_001099126^189|3P|XLOC_000107|TCONS_00000344:0.347662	1000	+	16665206	16678353	250,0,0	4	299,160,106,1386,	0,501,2461,11761,
chr1	16665209	16677215	TooLow|TCONS_00000345:0.0	1000	+	16665209	16677215	175175175	3	163,106,248,	0,2458,11758,
chr1	16665209	16678275	EnsCodingFragment^NM_001099126^189|3P|XLOC_000107|TCONS_00000346:11.275	1000	+	16665209	16678275	250,0,0	3	296,106,1308,	0,2458,11758,
chr1	16665235	16665811	TooLow|TCONS_00000347:0.0	1000	+	16665235	16665811	175175175	2	270,104,	0,472,
chr1	16680504	16689009	TooLow|TCONS_00006474:0.0672659	1000	-	16680504	16689009	175175175	2	752,161,	0,8344,
chr1	16688050	16691947	TooLow|TCONS_00000348:0.0	1000	+	16688050	16691947	175175175	3	119,283,264,	0,286,3633,
chr1	16688050	16692308	EnsCodingFragment^ENSMUST00000190366^143|3P|XLOC_000109|TCONS_00000349:0.147037	1000	+	16688050	16692308	250,0,0	4	119,283,90,58,	0,286,3633,4200,
chr1	16688050	16709611	TooLow|TCONS_00000350:9.32434E-5	1000	+	16688050	16709611	175175175	6	119,283,90,129,53,173,	0,286,3633,12744,18122,21388,
chr1	16688432	16709611	EnsCodingFull^ENSMUST00000190366^143|3P|XLOC_000109|TCONS_00000351:2.77863	1000	+	16688432	16709611	250,0,0	5	187,90,129,53,173,	0,3251,12362,17740,21006,
chr1	16688507	16709537	TooLow|TCONS_00000352:0.0	1000	+	16688507	16709537	175175175	5	112,90,75,53,99,	0,3176,12341,17665,20931,
chr1	16712278	16714212	SingleExonStringent|TCONS_00000353:0.126163	1000	+	16712278	16714212	175175175	1	1934,	0,
chr1	16758204	16758623	TooLow|TCONS_00006475:0.0	1000	-	16758204	16758623	175175175	1	419,	0,
chr1	16768278	16770138	SingleExonStringent|TCONS_00006476:0.365919	1000	-	16768278	16770138	175175175	1	1860,	0,
chr1	16898184	17091631	TooLow|TCONS_00000354:0.0	1000	+	16898184	17091631	175175175	3	33,109,34,	0,136392,193413,
chr1	16930969	16931796	TooLow|TCONS_00000355:0.0	1000	+	16930969	16931796	175175175	1	827,	0,
chr1	16964559	17004219	TooLow|TCONS_00006477:0.0	1000	-	16964559	17004219	175175175	4	18,171,96,329,	0,12838,32904,39331,
chr1	16964559	17097889	TooLow|TCONS_00006478:0.0	1000	-	16964559	17097889	175175175	7	18,171,97,643,119,760,664,	0,12838,32904,39332,51479,126738,132666,
chr1	16994937	17097889	EnsCodingFull^NM_059792^215|3P|XLOC_001889|TCONS_00006479:0.789771	1000	-	16994937	17097889	0,0,250	6	2103,96,644,119,760,664,	0,2526,8953,21101,96360,102288,
chr1	16994937	17097889	TooLow|TCONS_00006480:0.0	1000	-	16994937	17097889	175175175	6	2104,95,644,119,760,664,	0,2527,8953,21101,96360,102288,
chr1	16994937	17097889	EnsCodingFull^NM_059792^215|3P|XLOC_001889|TCONS_00006481:2.06145	1000	-	16994937	17097889	0,0,250	5	2622,644,119,760,664,	0,8953,21101,96360,102288,
chr1	16994937	17097898	EnsCodingFull^NM_059792^215|3P|XLOC_001889|TCONS_00006482:0.508839	1000	-	16994937	17097898	0,0,250	6	1952,96,644,119,760,673,	0,2526,8953,21101,96360,102288,
chr1	17124746	17128956	TooLow|TCONS_00000356:0.0	1000	+	17124746	17128956	175175175	2	120,239,	0,3971,
chr1	17145361	17164271	TooLow|TCONS_00000357:0.0	1000	+	17145361	17164271	175175175	6	227,193,174,95,120,3140,	0,1574,11599,13047,14562,15770,
chr1	17145361	17164271	TooLow|TCONS_00000358:0.00655123	1000	+	17145361	17164271	175175175	3	227,193,7311,	0,1574,11599,
chr1	17145361	17164271	TooLow|TCONS_00000359:0.0	1000	+	17145361	17164271	175175175	6	227,48,174,95,115,3145,	0,1574,11599,13047,14562,15765,
chr1	17145361	17164271	EnsCodingFragment^ENSMUST00000189465^1226|3P|XLOC_000114|TCONS_00000360:5.95902	1000	+	17145361	17164271	250,0,0	6	227,193,174,95,115,3145,	0,1574,11599,13047,14562,15765,
chr1	17145403	17158744	EnsCodingFragment^ENSMUST00000189465^1226|3P|XLOC_000114|TCONS_00000361:0.29619	1000	+	17145403	17158744	250,0,0	3	185,193,1784,	0,1532,11557,
chr1	17145467	17161631	TooLow|TCONS_00000362:0.0	1000	+	17145467	17161631	175175175	6	121,48,174,95,115,505,	0,1468,11493,12941,14456,15659,
chr1	17158369	17162049	SingleExonStringent|TCONS_00000363:0.37009	1000	+	17158369	17162049	175175175	1	3680,	0,
chr1	17168402	17173103	TooLow|TCONS_00000364:0.0296507	1000	+	17168402	17173103	175175175	4	123,341,167,380,	0,1409,3392,4321,
chr1	17250113	17250492	TooLow|TCONS_00006483:0.0	1000	-	17250113	17250492	175175175	1	379,	0,
chr1	17394957	17395429	TooLow|TCONS_00000365:0.0	1000	+	17394957	17395429	175175175	1	472,	0,
chr1	17397411	17400281	SingleExonStringent|TCONS_00006484:0.465853	1000	-	17397411	17400281	175175175	1	2870,	0,
chr1	17429042	17429528	TooLow|TCONS_00006485:0.0	1000	-	17429042	17429528	175175175	1	486,	0,
chr1	17520000	17520111	TooLow|TCONS_00000366:0.0	1000	+	17520000	17520111	175175175	1	111,	0,
chr1	17601841	17630939	TooLow|TCONS_00000367:0.0	1000	+	17601841	17630939	175175175	6	201,308,119,140,109,6105,	0,735,17941,19559,19812,22993,
chr1	17601888	17630939	TooLow|TCONS_00000368:3.73589E-5	1000	+	17601888	17630939	175175175	6	154,308,119,133,117,6105,	0,688,17894,19512,19757,22946,
chr1	17601888	17630939	TooLow|TCONS_00000369:7.38215E-5	1000	+	17601888	17630939	175175175	6	154,309,118,133,116,6105,	0,688,17895,19512,19758,22946,
chr1	17601900	17630939	TooLow|TCONS_00000370:9.15057E-5	1000	+	17601900	17630939	175175175	6	142,308,119,134,115,6105,	0,676,17882,19500,19747,22934,
chr1	17601900	17630939	EnsCodingFull^NM_001096301^206|3P|XLOC_000118|TCONS_00000371:0.247404	1000	+	17601900	17630939	250,0,0	6	142,308,119,133,116,6105,	0,676,17882,19500,19746,22934,
chr1	17615083	17641081	TooLow|TCONS_00006486:0.0844629	1000	-	17615083	17641081	175175175	4	228,228,87,3675,	0,6611,21975,22323,
chr1	17635875	17641081	linc|3P|XLOC_001893|TCONS_00006487:0.385395	1000	-	17635875	17641081	0,0,250	3	695,87,3675,	0,1183,1531,
chr1	17641506	17643776	SingleExonStringent|TCONS_00006488:0.482196	1000	-	17641506	17643776	175175175	1	2270,	0,
chr1	17645036	17645676	SingleExonStringent|TCONS_00006489:0.644864	1000	-	17645036	17645676	175175175	1	640,	0,
chr1	17647524	17648262	SingleExonStringent|TCONS_00006490:0.176976	1000	-	17647524	17648262	175175175	1	738,	0,
chr1	17652331	17653169	SingleExonStringent|TCONS_00006491:0.374859	1000	-	17652331	17653169	175175175	1	838,	0,
chr1	17657313	17657885	SingleExonStringent|TCONS_00006492:0.568258	1000	-	17657313	17657885	175175175	1	572,	0,
chr1	17658233	17658971	SingleExonStringent|TCONS_00006493:0.486685	1000	-	17658233	17658971	175175175	1	738,	0,
chr1	17665543	17666948	SingleExonStringent|TCONS_00006494:0.341497	1000	-	17665543	17666948	175175175	1	1405,	0,
chr1	17667030	17669659	SingleExonStringent|TCONS_00006495:0.361242	1000	-	17667030	17669659	175175175	1	2629,	0,
chr1	17676026	17727284	linc|3P|XLOC_001902|TCONS_00006496:0.26358	1000	-	17676026	17727284	0,0,250	7	1078,158,57,210,145,68,186,	0,20969,31643,33659,36423,48495,51072,
chr1	17692903	17727646	linc|3P|XLOC_001902|TCONS_00006497:0.186573	1000	-	17692903	17727646	0,0,250	5	4250,57,210,145,548,	0,14766,16782,19546,34195,
chr1	17724983	17727255	linc|3P|XLOC_001902|TCONS_00006498:0.343852	1000	-	17724983	17727255	0,0,250	2	1989,157,	0,2115,
chr1	17727044	17765575	EnsCodingFull^NM_001286778^312|3P|XLOC_000119|TCONS_00000372:3.20379	1000	+	17727044	17765575	250,0,0	15	90,321,119,133,116,101,141,61,67,131,44,73,76,131,1513,	0,1549,18309,18735,19686,20456,22462,23220,23389,23689,25793,25923,29213,35067,37018,
chr1	17727044	17771757	TooLow|TCONS_00000373:9.06234E-5	1000	+	17727044	17771757	175175175	15	90,321,119,133,116,101,141,61,67,131,44,73,76,131,7695,	0,1549,18309,18735,19686,20456,22462,23220,23389,23689,25793,25923,29213,35067,37018,
chr1	17727044	17771757	EnsCodingFull^NM_001286778^312|3P|XLOC_000119|TCONS_00000374:0.92829	1000	+	17727044	17771757	250,0,0	16	90,536,321,119,133,116,101,141,61,67,131,44,73,76,131,7695,	0,183,1549,18309,18735,19686,20456,22462,23220,23389,23689,25793,25923,29213,35067,37018,
chr1	17727044	17771757	EnsCodingFull^NM_001286778^312|3P|XLOC_000119|TCONS_00000375:0.409005	1000	+	17727044	17771757	250,0,0	15	90,182,119,133,116,101,141,61,67,131,44,73,76,131,7695,	0,537,18309,18735,19686,20456,22462,23220,23389,23689,25793,25923,29213,35067,37018,
chr1	17727044	17771757	EnsCodingFull^NM_001286778^312|3P|XLOC_000119|TCONS_00000376:0.460976	1000	+	17727044	17771757	250,0,0	16	90,81,321,119,133,116,101,141,61,67,131,44,73,76,131,7695,	0,638,1549,18309,18735,19686,20456,22462,23220,23389,23689,25793,25923,29213,35067,37018,
chr1	17727044	17771757	TooLow|TCONS_00000377:0.00381671	1000	+	17727044	17771757	175175175	16	90,182,321,119,133,116,101,141,61,67,131,44,73,76,131,7695,	0,537,1549,18309,18735,19686,20456,22462,23220,23389,23689,25793,25923,29213,35067,37018,
chr1	17727058	17745893	EnsCodingFragment^NM_001286778^312|3P|XLOC_000119|TCONS_00000378:1.73859	1000	+	17727058	17745893	250,0,0	5	76,182,321,119,114,	0,523,1535,18295,18721,
chr1	17727087	17766344	EnsCodingFull^NM_001286778^312|3P|XLOC_000119|TCONS_00000379:1.25539	1000	+	17727087	17766344	250,0,0	15	676,321,119,133,116,101,141,61,67,131,44,73,76,131,2282,	0,1506,18266,18692,19643,20413,22419,23177,23346,23646,25750,25880,29170,35024,36975,
chr1	17741914	17805417	TooLow|TCONS_00006499:0.0	1000	-	17741914	17805417	175175175	3	431,116,82,	0,9904,63421,
chr1	17947040	17948439	SingleExonStringent|TCONS_00000380:0.181685	1000	+	17947040	17948439	175175175	1	1399,	0,
chr1	17993009	17999622	TooLow|TCONS_00006500:0.0	1000	-	17993009	17999622	175175175	3	183,153,250,	0,616,6363,
chr1	17993812	17997483	TooLow|TCONS_00000381:0.0516943	1000	+	17993812	17997483	175175175	2	643,1914,	0,1757,
chr1	17994525	18058790	linc|3P|XLOC_001904|TCONS_00006501:0.67107	1000	-	17994525	18058790	0,0,250	5	1156,283,301,84,590,	0,2910,4834,40284,63675,
chr1	17994525	18058790	TooLow|TCONS_00006502:2.93503E-5	1000	-	17994525	18058790	175175175	5	1156,367,301,84,590,	0,2826,4834,40284,63675,
chr1	18005960	18016186	TooLow|TCONS_00006503:0.0	1000	-	18005960	18016186	175175175	3	49,84,66,	0,6378,10160,
chr1	18034817	18058790	TooLow|TCONS_00006504:0.0	1000	-	18034817	18058790	175175175	2	76,590,	0,23383,
chr1	18048099	18058269	TooLow|TCONS_00006505:0.0	1000	-	18048099	18058269	175175175	2	75,67,	0,10103,
chr1	18115190	18145896	TooLow|TCONS_00006506:0.0	1000	-	18115190	18145896	175175175	7	566,89,98,1608,135,65,53,	0,7547,9041,13451,18848,21797,30653,
chr1	18115190	18145902	TooLow|TCONS_00006507:0.0	1000	-	18115190	18145902	175175175	8	566,89,98,1608,135,65,117,59,	0,7547,9041,13451,18848,21797,26225,30653,
chr1	18115190	18145902	TooLow|TCONS_00006508:0.0	1000	-	18115190	18145902	175175175	8	566,89,98,149,91,135,65,59,	0,7547,9041,13451,14968,18848,21797,30653,
chr1	18115203	18137051	TooLow|TCONS_00006509:0.0	1000	-	18115203	18137051	175175175	7	553,89,98,149,91,135,64,	0,7534,9028,13438,14955,18835,21784,
chr1	18115599	18145902	TooLow|TCONS_00006510:0.0	1000	-	18115599	18145902	175175175	9	157,89,98,149,91,135,65,117,59,	0,7138,8632,13042,14559,18439,21388,25816,30244,
chr1	18210052	18223564	TooLow|TCONS_00006511:0.0	1000	-	18210052	18223564	175175175	2	178,41,	0,13471,
chr1	18236472	18237443	TooLow|TCONS_00006512:0.0	1000	-	18236472	18237443	175175175	2	188,70,	0,901,
chr1	18250979	18265138	TooLow|TCONS_00006513:0.0	1000	-	18250979	18265138	175175175	2	354,113,	0,14046,
chr1	18260523	18265080	TooLow|TCONS_00006514:0.0	1000	-	18260523	18265080	175175175	2	143,55,	0,4502,
chr1	18262394	18263379	TooLow|TCONS_00006515:0.0306123	1000	-	18262394	18263379	175175175	1	985,	0,
chr1	18307823	18313906	TooLow|TCONS_00000382:0.0	1000	+	18307823	18313906	175175175	2	257,323,	0,5760,
chr1	18708427	18709336	TooLow|TCONS_00000383:0.0	1000	+	18708427	18709336	175175175	1	909,	0,
chr1	18969761	18969833	TooLow|TCONS_00006516:0.0	1000	-	18969761	18969833	175175175	1	72,	0,
chr1	19037265	19037377	TooLow|TCONS_00000384:0.0	1000	+	19037265	19037377	175175175	1	112,	0,
chr1	19062856	19063135	TooLow|TCONS_00000385:0.0	1000	+	19062856	19063135	175175175	1	279,	0,
chr1	19063299	19104840	TooLow|TCONS_00006517:0.0	1000	-	19063299	19104840	175175175	4	225,159,363,171,	0,1583,11802,41370,
chr1	19103021	19166346	TooLow|TCONS_00000386:0.0	1000	+	19103021	19166346	175175175	8	273,498,61,166,119,142,114,388,	0,1342,5228,15808,16140,39815,45282,62937,
chr1	19107180	19148367	TooLow|TCONS_00000387:0.0	1000	+	19107180	19148367	175175175	6	193,61,166,119,142,64,	0,1069,11649,11981,35656,41123,
chr1	19107180	19166346	TooLow|TCONS_00000388:0.0	1000	+	19107180	19166346	175175175	7	193,61,166,119,142,114,388,	0,1069,11649,11981,35656,41123,58778,
chr1	19153421	19153966	TooLow|TCONS_00006518:0.0678519	1000	-	19153421	19153966	175175175	1	545,	0,
chr1	19208913	19238576	TooLow|TCONS_00000389:0.0501705	1000	+	19208913	19238576	175175175	7	335,459,61,220,119,142,4527,	0,5037,10279,17522,19528,22099,25136,
chr1	19208959	19238083	TooLow|TCONS_00000390:0.0	1000	+	19208959	19238083	175175175	8	289,459,61,220,119,142,257,1476,	0,4991,10233,17476,19482,22053,25090,27648,
chr1	19212053	19234624	TooLow|TCONS_00000391:0.0	1000	+	19212053	19234624	175175175	7	370,459,61,220,119,142,575,	0,1897,7139,14382,16388,18959,21996,
chr1	19212053	19238576	TooLow|TCONS_00000392:0.00166956	1000	+	19212053	19238576	175175175	7	370,459,61,220,119,142,4527,	0,1897,7139,14382,16388,18959,21996,
chr1	19212305	19214442	TooLow|TCONS_00000393:0.0	1000	+	19212305	19214442	175175175	2	118,492,	0,1645,
chr1	19213878	19219253	TooLow|TCONS_00000394:0.0	1000	+	19213878	19219253	175175175	2	531,61,	0,5314,
chr1	19242724	19243769	TooLow|TCONS_00000395:0.0	1000	+	19242724	19243769	175175175	2	54,148,	0,897,
chr1	19320225	19320697	TooLow|TCONS_00006519:0.0	1000	-	19320225	19320697	175175175	1	472,	0,
chr1	19330938	19333184	SingleExonStringent|TCONS_00000396:0.190363	1000	+	19330938	19333184	175175175	1	2246,	0,
chr1	19513854	19513919	TooLow|TCONS_00006520:0.0	1000	-	19513854	19513919	175175175	1	65,	0,
chr1	19614268	19616767	TooLow|TCONS_00000397:0.0	1000	+	19614268	19616767	175175175	1	2499,	0,
chr1	20057778	20409448	TooLow|TCONS_00006521:0.0	1000	-	20057778	20409448	175175175	30	932,123,159,108,88,136,1018,158,169,876,153,155,88,114,138,129,66,196,178,247,133,135,106,113,131,57,126,192,158,92,	0,12599,15678,23407,45436,46763,59151,140239,141563,142741,151382,154058,162260,165080,181522,217740,230417,252746,254254,289432,292634,301061,303207,306340,316077,316933,319596,323624,333686,351578,
chr1	20057778	20618064	TooLow|TCONS_00006522:0.0	1000	-	20057778	20618064	175175175	67	932,123,159,108,88,136,1018,158,169,876,153,155,88,114,138,129,66,196,178,247,133,135,106,113,131,57,126,192,158,208,213,157,151,220,144,1602,68,196,136,131,276,106,123,185,128,139,176,128,143,91,90,279,115,142,96,102,71,40,65,75,79,58,109,142,78,137,154,	0,12599,15678,23407,45436,46763,59151,140239,141563,142741,151382,154058,162260,165080,181522,217740,230417,252746,254254,289432,292634,301061,303207,306340,316077,316933,319596,323624,333686,334233,356442,392442,445163,451114,462375,464885,476064,476757,479494,482535,489490,490312,491907,493068,495690,497299,500809,501642,504581,505844,506022,507820,508979,509669,512050,513560,526281,527379,5278…
chr1	20062069	20065548	TooLow|TCONS_00006523:0.0	1000	-	20062069	20065548	175175175	1	3479,	0,
chr1	20356451	20392300	TooLow|TCONS_00000398:0.0	1000	+	20356451	20392300	175175175	3	254,125,409,	0,24643,35440,
chr1	20374721	20409448	TooLow|TCONS_00006524:0.0	1000	-	20374721	20409448	175175175	5	47,126,192,158,92,	0,2653,6681,16743,34635,
chr1	20444257	20444810	SingleExonStringent|TCONS_00006525:6.43926	1000	-	20444257	20444810	175175175	1	553,	0,
chr1	20444810	20444912	TooLow|TCONS_00006526:0.0	1000	-	20444810	20444912	175175175	1	102,	0,
chr1	20592952	20618064	TooLow|TCONS_00006527:0.0	1000	-	20592952	20618064	175175175	6	1016,109,142,78,137,154,	0,15366,19749,20442,22316,24958,
chr1	20606296	20618040	TooLow|TCONS_00006528:0.0	1000	-	20606296	20618040	175175175	6	325,109,142,78,137,130,	0,2022,6405,7098,8972,11614,
chr1	20679009	20679082	TooLow|TCONS_00000399:0.0	1000	+	20679009	20679082	175175175	1	73,	0,
chr1	20679022	20684298	TooLow|TCONS_00000400:0.0	1000	+	20679022	20684298	175175175	1	5276,	0,
chr1	20730904	20734496	TooLow|TCONS_00000401:0.0	1000	+	20730904	20734496	175175175	3	84,212,875,	0,1191,2717,
chr1	20777145	20784270	TooLow|TCONS_00006529:0.0	1000	-	20777145	20784270	175175175	3	859,221,98,	0,2145,7027,
chr1	20777145	20790617	TooLow|TCONS_00006530:0.0	1000	-	20777145	20790617	175175175	5	859,221,87,165,130,	0,2145,7027,7349,13342,
chr1	20777678	20779554	TooLow|TCONS_00006531:0.0	1000	-	20777678	20779554	175175175	2	326,264,	0,1612,
chr1	20777782	20790617	TooLow|TCONS_00006532:0.0	1000	-	20777782	20790617	175175175	5	222,221,87,165,130,	0,1508,6390,6712,12705,
chr1	20787478	20790585	TooLow|TCONS_00006533:0.0	1000	-	20787478	20790585	175175175	3	356,150,98,	0,1127,3009,
chr1	20802967	20820312	EnsCodingFull^NM_074305^318|3P|XLOC_001921|TCONS_00006534:0.404265	1000	-	20802967	20820312	0,0,250	17	687,91,77,104,141,151,127,176,208,132,154,109,239,131,209,113,182,	0,1849,2295,2829,3774,5753,6628,7090,8998,9596,9993,11431,11721,13681,14275,14825,17163,
chr1	20802967	20820312	EnsCodingFull^NM_074305^318|3P|XLOC_001921|TCONS_00006535:22.1869	1000	-	20802967	20820312	0,0,250	17	687,91,77,104,141,151,127,175,209,132,154,109,239,131,209,113,182,	0,1849,2295,2829,3774,5753,6628,7090,8997,9596,9993,11431,11721,13681,14275,14825,17163,
chr1	20802972	20820260	EnsCodingFull^NM_074305^318|3P|XLOC_001921|TCONS_00006536:0.175189	1000	-	20802972	20820260	0,0,250	16	682,91,638,141,151,127,175,209,132,154,109,239,131,209,113,130,	0,1844,2290,3769,5748,6623,7085,8992,9591,9988,11426,11716,13676,14270,14820,17158,
chr1	20803005	20803721	SingleExonStringent|TCONS_00006537:1.5353	1000	-	20803005	20803721	175175175	1	716,	0,
chr1	20803164	20804933	EnsCodingFragment^ENSMUST00000190421^300|3P|XLOC_001921|TCONS_00006538:4.63868	1000	-	20803164	20804933	0,0,250	2	490,117,	0,1652,
chr1	20804685	20805940	TooLow|TCONS_00006539:0.0	1000	-	20804685	20805940	175175175	2	222,678,	0,577,
chr1	20821330	20822516	TooLow|TCONS_00000402:0.0	1000	+	20821330	20822516	175175175	1	1186,	0,
chr1	20836660	20839689	TooLow|TCONS_00000403:0.0	1000	+	20836660	20839689	175175175	3	297,233,303,	0,2186,2726,
chr1	20842534	20842666	TooLow|TCONS_00006540:0.0	1000	-	20842534	20842666	175175175	1	132,	0,
chr1	20888649	20890473	TooLow|TCONS_00006541:0.0	1000	-	20888649	20890473	175175175	4	490,180,84,366,	0,826,1196,1458,
chr1	20888649	20890568	linc|3P|XLOC_001923|TCONS_00006542:0.448592	1000	-	20888649	20890568	0,0,250	3	1006,84,461,	0,1196,1458,
chr1	20890581	20939650	TooLow|TCONS_00000404:0.0086991	1000	+	20890581	20939650	175175175	4	105,180,3983,1019,	0,41478,44000,48050,
chr1	20890582	20939650	EnsCodingFull^NM_001201495^216|3P|XLOC_000136|TCONS_00000405:0.309568	1000	+	20890582	20939650	250,0,0	3	104,192,5057,	0,41477,44011,
chr1	20890605	20939650	EnsCodingFull^NM_001201495^216|3P|XLOC_000136|TCONS_00000406:4.54504	1000	+	20890605	20939650	250,0,0	3	81,180,5069,	0,41454,43976,
chr1	20915409	20915540	TooLow|TCONS_00006543:0.0	1000	-	20915409	20915540	175175175	1	131,	0,
chr1	20917839	20939055	EnsCodingFull^NM_001201495^216|3P|XLOC_000136|TCONS_00000407:4.86846	1000	+	20917839	20939055	250,0,0	3	50,180,4474,	0,14220,16742,
chr1	20917873	20935749	TooLow|TCONS_00000408:0.0	1000	+	20917873	20935749	175175175	4	16,108,180,1168,	0,4385,14186,16708,
chr1	20922258	20935756	TooLow|TCONS_00000409:0.0	1000	+	20922258	20935756	175175175	3	108,180,1175,	0,9801,12323,
chr1	20942960	20943497	TooLow|TCONS_00012783:0.069386	1000	+	20942960	20943497	175175175	1	537,	0,
chr1	20945710	20946914	TooLow|TCONS_00000410:0.0363747	1000	+	20945710	20946914	175175175	2	691,167,	0,1037,
chr1	20951435	20979383	TooLow|TCONS_00000411:0.0	1000	+	20951435	20979383	175175175	9	361,222,288,150,193,221,141,214,48,	0,3899,8694,9717,15888,21339,23463,27207,27900,
chr1	20951567	21012731	EnsCodingFull^NM_200967^218|3P|XLOC_000138|TCONS_00000412:0.426259	1000	+	20951567	21012731	250,0,0	13	229,222,288,150,193,221,141,214,148,235,159,127,15,	0,3767,8562,9585,15756,21207,23331,27075,27842,37800,39049,40510,61149,
chr1	20951625	20955527	TooLow|TCONS_00000413:0.0872858	1000	+	20951625	20955527	175175175	2	171,186,	0,3716,
chr1	20951625	20990841	TooLow|TCONS_00000414:0.0673458	1000	+	20951625	20990841	175175175	11	171,215,288,150,193,221,141,214,148,235,225,	0,3716,8504,9527,15698,21149,23273,27017,27784,37742,38991,
chr1	20951687	20990841	EnsCodingFull^NM_200967^218|3P|XLOC_000138|TCONS_00000415:1.31726	1000	+	20951687	20990841	250,0,0	11	109,222,288,150,193,221,141,214,148,235,225,	0,3647,8442,9465,15636,21087,23211,26955,27722,37680,38929,
chr1	20996298	21005574	EnsCodingFragment^ENSMUST00000187210^228|3P|XLOC_001925|TCONS_00006544:0.355256	1000	-	20996298	21005574	0,0,250	5	5337,165,143,107,6,	0,6671,7540,7927,9270,
chr1	20996298	21010541	TooLow|TCONS_00006545:0.0	1000	-	20996298	21010541	175175175	8	5337,164,144,106,70,85,59,129,	0,6671,7539,7927,9269,9851,10554,14114,
chr1	20996298	21014862	TooLow|TCONS_00006546:4.55997E-4	1000	-	20996298	21014862	175175175	10	5337,164,144,105,71,85,59,117,110,134,	0,6671,7539,7927,9268,9851,10554,16494,17103,18430,
chr1	20996298	21043656	TooLow|TCONS_00006547:0.0	1000	-	20996298	21043656	175175175	11	5337,164,144,105,71,76,59,117,110,64,169,	0,6671,7539,7927,9268,9860,10554,16494,17103,41098,47189,
chr1	20996298	21079229	EnsCodingFragment^ENSMUST00000187210^228|3P|XLOC_001925|TCONS_00006548:7.01061	1000	-	20996298	21079229	0,0,250	11	5337,164,144,105,71,85,59,117,110,64,236,	0,6671,7539,7927,9268,9851,10554,16494,17103,41098,82695,
chr1	21004312	21043656	TooLow|TCONS_00006549:0.0	1000	-	21004312	21043656	175175175	8	18,71,76,59,117,110,64,169,	0,1254,1846,2540,8480,9089,33084,39175,
chr1	21080113	21081748	TooLow|TCONS_00000416:0.0	1000	+	21080113	21081748	175175175	3	258,152,136,	0,556,1499,
chr1	21166468	21230167	TooLow|TCONS_00000417:0.0116779	1000	+	21166468	21230167	175175175	5	83,86,102,88,2610,	0,59089,59476,60123,61089,
chr1	21166479	21230167	EnsCodingFull^NM_001034379^100|3P|XLOC_000140|TCONS_00000418:1.49532	1000	+	21166479	21230167	250,0,0	5	72,86,102,88,577,	0,59078,59465,60112,63111,
chr1	21166530	21187819	linc|3P|XLOC_000140|TCONS_00000419:0.494079	1000	+	21166530	21187819	250,0,0	2	21,510,	0,20779,
chr1	21178987	21187427	TooLow|TCONS_00000420:0.0	1000	+	21178987	21187427	175175175	5	46,134,141,132,118,	0,1482,3555,7005,8322,
chr1	21218574	21230167	EnsCodingFull^NM_001034379^100|3P|XLOC_000140|TCONS_00000421:1.38115	1000	+	21218574	21230167	250,0,0	5	315,86,102,88,2610,	0,6983,7370,8017,8983,
chr1	21218574	21230167	TooLow|TCONS_00000422:0.0	1000	+	21218574	21230167	175175175	5	315,88,100,88,2610,	0,6983,7372,8017,8983,
chr1	21218574	21230167	EnsCodingFull^NM_001034379^100|3P|XLOC_000140|TCONS_00000423:1.68906	1000	+	21218574	21230167	250,0,0	5	315,86,102,88,577,	0,6983,7370,8017,11016,
chr1	21218661	21230164	EnsCodingFull^NM_001034379^100|3P|XLOC_000140|TCONS_00000424:1.56856	1000	+	21218661	21230164	250,0,0	5	228,86,102,88,757,	0,6896,7283,7930,10746,
chr1	21234721	21236821	TooLow|TCONS_00000425:0.0	1000	+	21234721	21236821	175175175	1	2100,	0,
chr1	21240588	21265661	TooLow|TCONS_00000426:0.0	1000	+	21240588	21265661	175175175	8	71,108,140,52,133,142,132,819,	0,9162,14095,16742,18259,19459,22204,24254,
chr1	21240588	21265661	TooLow|TCONS_00000427:4.67048E-5	1000	+	21240588	21265661	175175175	8	71,95,108,52,133,142,132,819,	0,4349,9162,16742,18259,19459,22204,24254,
chr1	21240588	21265661	EnsCodingFull^NM_001171097^193|3P|XLOC_000142|TCONS_00000428:0.349324	1000	+	21240588	21265661	250,0,0	7	71,108,52,133,142,132,819,	0,9162,16742,18259,19459,22204,24254,
chr1	21240606	21265021	EnsCodingFull^NM_001171097^193|3P|XLOC_000142|TCONS_00000429:0.651538	1000	+	21240606	21265021	250,0,0	8	53,95,108,52,133,142,132,179,	0,4331,9144,16724,18241,19441,22186,24236,
chr1	21240628	21264846	TooLow|TCONS_00000430:0.0	1000	+	21240628	21264846	175175175	8	31,108,140,52,133,142,132,4,	0,9122,14055,16702,18219,19419,22164,24214,
chr1	21250358	21271593	TooLow|TCONS_00006550:0.0545752	1000	-	21250358	21271593	175175175	2	454,179,	0,21056,
chr1	21253520	21256312	TooLow|TCONS_00000431:0.0	1000	+	21253520	21256312	175175175	1	2792,	0,
chr1	21272402	21272906	TooLow|TCONS_00000432:0.0	1000	+	21272402	21272906	175175175	2	279,87,	0,417,
chr1	21285245	21298312	TooLow|TCONS_00006551:0.0	1000	-	21285245	21298312	175175175	6	488,132,71,133,52,272,	0,2896,6049,8234,9680,12795,
chr1	21285607	21298127	TooLow|TCONS_00006552:0.0	1000	-	21285607	21298127	175175175	6	126,132,142,133,52,87,	0,2534,5687,7872,9318,12433,
chr1	21289984	21298247	TooLow|TCONS_00006553:0.0	1000	-	21289984	21298247	175175175	5	146,71,133,52,207,	0,1310,3495,4941,8056,
chr1	21312516	21316320	TooLow|TCONS_00006554:0.0	1000	-	21312516	21316320	175175175	4	126,142,122,49,	0,935,2742,3755,
chr1	21349640	21352200	TooLow|TCONS_00000433:0.0	1000	+	21349640	21352200	175175175	3	479,183,1325,	0,617,1235,
chr1	21354004	21355116	TooLow|TCONS_00000434:0.0	1000	+	21354004	21355116	175175175	3	98,182,91,	0,396,1021,
chr1	21364802	21365030	TooLow|TCONS_00000435:0.0	1000	+	21364802	21365030	175175175	1	228,	0,
chr1	21368330	21370845	TooLow|TCONS_00000436:0.0	1000	+	21368330	21370845	175175175	3	427,183,1336,	0,561,1179,
chr1	21372669	21373764	TooLow|TCONS_00000437:0.0	1000	+	21372669	21373764	175175175	3	73,181,96,	0,368,999,
chr1	21379554	21379782	TooLow|TCONS_00000438:0.0	1000	+	21379554	21379782	175175175	1	228,	0,
chr1	21383555	21386373	TooLow|TCONS_00000439:0.0119557	1000	+	21383555	21386373	175175175	3	481,183,1572,	0,619,1246,
chr1	21390905	21391101	TooLow|TCONS_00000440:0.0	1000	+	21390905	21391101	175175175	1	196,	0,
chr1	21398402	21855902	TooLow|TCONS_00006555:0.0	1000	-	21398402	21855902	175175175	16	4723,127,132,109,221,27,95,96,111,126,176,127,91,34,99,58,	0,6529,7390,25646,59001,67980,71067,80971,88820,106897,107281,136658,195121,437480,439291,457442,
chr1	21398402	21855902	EnsCodingFragment^ENSMUST00000134505^220|3P|XLOC_001929|TCONS_00006556:1.05289	1000	-	21398402	21855902	0,0,250	15	4723,127,132,109,221,95,96,111,126,176,127,91,34,99,58,	0,6529,7390,25646,59001,71067,80971,88820,106897,107281,136658,195121,437480,439291,457442,
chr1	21398402	21855902	TooLow|TCONS_00006557:0.0	1000	-	21398402	21855902	175175175	14	4723,127,132,27,95,96,111,126,176,127,91,34,99,58,	0,6529,7390,67980,71067,80971,88820,106897,107281,136658,195121,437480,439291,457442,
chr1	21398402	21855902	TooLow|TCONS_00006558:0.0	1000	-	21398402	21855902	175175175	17	4723,127,132,109,221,57,27,95,96,111,126,176,127,91,34,99,58,	0,6529,7390,25646,59001,63148,67980,71067,80971,88820,106897,107281,136658,195121,437480,439291,457442,
chr1	21398402	21855902	TooLow|TCONS_00006559:0.0	1000	-	21398402	21855902	175175175	13	4723,127,132,27,95,96,111,126,176,91,34,99,58,	0,6529,7390,67980,71067,80971,88820,106897,107281,195121,437480,439291,457442,
chr1	21398402	21961581	EnsCodingFragment^ENSMUST00000134505^220|3P|XLOC_001929|TCONS_00006560:0.103105	1000	-	21398402	21961581	0,0,250	14	4723,127,132,109,221,27,95,96,111,126,176,127,91,401,	0,6529,7390,25646,59001,67980,71067,80971,88820,106897,107281,136658,195121,562778,
chr1	21398407	21961942	TooLow|TCONS_00006561:0.0	1000	-	21398407	21961942	175175175	15	4718,127,132,109,221,57,27,95,96,111,126,176,127,91,762,	0,6524,7385,25641,58996,63143,67975,71062,80966,88815,106892,107276,136653,195116,562773,
chr1	21402162	21961581	TooLow|TCONS_00006562:0.0	1000	-	21402162	21961581	175175175	12	963,127,132,27,95,96,111,126,176,127,91,401,	0,2769,3630,64220,67307,77211,85060,103137,103521,132898,191361,559018,
chr1	21402162	21961581	TooLow|TCONS_00006563:0.00666561	1000	-	21402162	21961581	175175175	13	963,127,132,109,221,95,96,111,126,176,127,91,401,	0,2769,3630,21886,55241,67307,77211,85060,103137,103521,132898,191361,559018,
chr1	21402162	21961581	TooLow|TCONS_00006564:0.0	1000	-	21402162	21961581	175175175	12	963,127,132,109,221,95,96,111,126,176,91,401,	0,2769,3630,21886,55241,67307,77211,85060,103137,103521,191361,559018,
chr1	21454690	21457017	TooLow|TCONS_00006565:0.0	1000	-	21454690	21457017	175175175	1	2327,	0,
chr1	21466244	21961665	TooLow|TCONS_00006566:0.0	1000	-	21466244	21961665	175175175	9	165,95,96,111,126,176,127,91,485,	0,3225,13129,20978,39055,39439,68816,127279,494936,
chr1	21511932	21513056	SingleExonStringent|TCONS_00006567:1.53925	1000	-	21511932	21513056	175175175	1	1124,	0,
chr1	21577643	21855902	TooLow|TCONS_00006568:0.0	1000	-	21577643	21855902	175175175	5	380,91,34,99,58,	0,15880,258239,260050,278201,
chr1	21838947	21840514	TooLow|TCONS_00006569:0.0	1000	-	21838947	21840514	175175175	1	1567,	0,
chr1	21959841	21962530	TooLow|TCONS_00000441:0.0385147	1000	+	21959841	21962530	175175175	3	1219,218,658,	0,1288,2031,
chr1	22030063	22030615	TooLow|TCONS_00006570:0.0	1000	-	22030063	22030615	175175175	1	552,	0,
chr1	22237848	22238295	TooLow|TCONS_00000442:0.0	1000	+	22237848	22238295	175175175	1	447,	0,
chr1	22285978	22315805	EnsCodingFragment^NM_183018^701|3P|XLOC_001934|TCONS_00006571:0.432213	1000	-	22285978	22315805	0,0,250	6	2662,140,102,113,139,74,	0,4081,5034,6843,10879,29753,
chr1	22285978	22390638	EnsCodingFragment^NM_183018^701|3P|XLOC_001934|TCONS_00006572:0.792736	1000	-	22285978	22390638	0,0,250	9	2662,140,102,113,139,236,167,113,102,	0,4081,5034,6843,10879,60314,87365,93449,104558,
chr1	22285978	22805724	EnsCodingFragment^NM_052829^777|3P|XLOC_001934|TCONS_00006573:0.171216	1000	-	22285978	22805724	0,0,250	29	2662,140,102,113,139,236,167,113,113,90,63,126,157,217,69,131,113,47,124,100,111,65,842,338,12,214,69,81,164,	0,4081,5034,6843,10879,60314,87365,93449,111472,135762,139892,141483,142486,146793,182062,182212,186746,189709,193456,197175,198663,200609,247420,252307,308114,310392,344433,440951,519582,
chr1	22285978	22805926	EnsCodingFull^NM_052829^777|3P|XLOC_001934|TCONS_00006574:0.486386	1000	-	22285978	22805926	0,0,250	28	2662,140,103,112,139,113,72,84,66,63,126,157,217,69,131,113,47,124,100,111,65,70,1,237,338,211,84,363,	0,4081,5034,6844,10879,111472,118465,126232,135762,139892,141483,142486,146793,182062,182212,186746,189709,193456,197175,198663,200609,247420,247817,248025,252307,310392,440951,519585,
chr1	22285978	22805930	EnsCodingFull^NM_052829^777|3P|XLOC_001934|TCONS_00006575:0.234922	1000	-	22285978	22805930	0,0,250	30	2662,140,102,113,139,236,167,113,113,72,63,126,157,217,69,131,113,47,124,100,111,65,70,1,237,338,6,220,69,370,	0,4081,5034,6843,10879,60314,87365,93449,111472,118465,139892,141483,142486,146793,182062,182212,186746,189709,193456,197175,198663,200609,247420,247817,248025,252307,306325,310386,344433,519582,
chr1	22286250	22805724	EnsCodingFragment^NM_052829^777|3P|XLOC_001934|TCONS_00006576:0.187633	1000	-	22286250	22805724	0,0,250	29	2390,140,102,113,139,236,167,113,113,126,157,217,69,131,113,47,124,100,111,65,70,1,237,338,12,214,69,81,164,	0,3809,4762,6571,10607,60042,87093,93177,111200,141211,142214,146521,181790,181940,186474,189437,193184,196903,198391,200337,247148,247545,247753,252035,306782,310120,344161,440679,519310,
chr1	22286250	22805724	TooLow|TCONS_00006577:0.0860983	1000	-	22286250	22805724	175175175	32	2390,140,102,113,139,236,167,113,113,72,90,63,126,157,217,69,131,113,47,124,100,111,65,70,1,237,338,12,214,69,81,164,	0,3809,4762,6571,10607,60042,87093,93177,111200,118193,135490,139620,141211,142214,146521,181790,181940,186474,189437,193184,196903,198391,200337,247148,247545,247753,252035,306782,310120,344161,440679,519310,
chr1	22286250	22805724	TooLow|TCONS_00006578:0.0	1000	-	22286250	22805724	175175175	33	2390,140,102,113,139,236,167,113,113,183,72,90,63,126,157,217,69,131,113,47,124,100,111,65,70,1,237,338,6,220,69,81,164,	0,3809,4762,6571,10607,60042,87093,93177,111200,112348,118193,135490,139620,141211,142214,146521,181790,181940,186474,189437,193184,196903,198391,200337,247148,247545,247753,252035,306053,310114,344161,440679,519310,
chr1	22286250	22805724	TooLow|TCONS_00006579:0.0	1000	-	22286250	22805724	175175175	34	2390,140,102,113,139,236,167,113,113,183,72,84,90,63,126,157,217,69,131,113,47,124,100,111,65,70,1,237,338,6,220,69,81,164,	0,3809,4762,6571,10607,60042,87093,93177,111200,112348,118193,125960,135490,139620,141211,142214,146521,181790,181940,186474,189437,193184,196903,198391,200337,247148,247545,247753,252035,306053,310114,344161,440679,519310,
chr1	22286250	22805724	TooLow|TCONS_00006580:3.74661E-5	1000	-	22286250	22805724	175175175	31	2390,140,102,113,139,236,167,113,113,90,63,126,157,217,69,131,113,47,124,100,111,65,70,1,237,338,12,214,69,81,164,	0,3809,4762,6571,10607,60042,87093,93177,111200,135490,139620,141211,142214,146521,181790,181940,186474,189437,193184,196903,198391,200337,247148,247545,247753,252035,306782,310120,344161,440679,519310,
chr1	22286914	22315805	EnsCodingFragment^NM_183018^701|3P|XLOC_001934|TCONS_00006581:0.348328	1000	-	22286914	22315805	0,0,250	6	1726,140,102,113,139,74,	0,3145,4098,5907,9943,28817,
chr1	22288421	22432843	TooLow|TCONS_00006582:0.0	1000	-	22288421	22432843	175175175	17	219,140,102,113,139,236,167,113,113,183,72,84,90,63,126,157,72,	0,1638,2591,4400,8436,57871,84922,91006,109029,110177,116022,123789,133319,137449,139040,140043,144350,
chr1	22468190	22805724	EnsCodingFragment^NM_052829^777|3P|XLOC_001934|TCONS_00006583:0.523991	1000	-	22468190	22805724	0,0,250	14	131,113,47,124,100,111,65,842,338,12,214,69,81,164,	0,4534,7497,11244,14963,16451,18397,65208,70095,125902,128180,162221,258739,337370,
chr1	22595762	22806014	EnsCodingFragment^NM_052829^777|3P|XLOC_001934|TCONS_00006584:1.63173	1000	-	22595762	22806014	0,0,250	4	822,69,81,454,	0,34649,131167,209798,
chr1	22740763	22741565	TooLow|TCONS_00000443:0.0	1000	+	22740763	22741565	175175175	1	802,	0,
chr1	22984862	22987125	TooLow|TCONS_00006585:0.0	1000	-	22984862	22987125	175175175	3	355,241,325,	0,1435,1938,
chr1	23048294	23235673	TooLow|TCONS_00006586:0.0129527	1000	-	23048294	23235673	175175175	4	1879,81,55,63,	0,124876,166376,187316,
chr1	23100472	23102253	TooLow|TCONS_00006587:0.0768026	1000	-	23100472	23102253	175175175	1	1781,	0,
chr1	23245210	23245331	TooLow|TCONS_00000444:0.0	1000	+	23245210	23245331	175175175	1	121,	0,
chr1	23255684	23256407	TooLow|TCONS_00006588:0.0	1000	-	23255684	23256407	175175175	1	723,	0,
chr1	23272268	23272339	TooLow|TCONS_00000445:0.0	1000	+	23272268	23272339	175175175	1	71,	0,
chr1	23291536	23291935	SingleExonStringent|TCONS_00000446:0.227147	1000	+	23291536	23291935	175175175	1	399,	0,
chr1	23293728	23294075	SingleExonStringent|TCONS_00000447:0.297752	1000	+	23293728	23294075	175175175	1	347,	0,
chr1	23345955	23346599	TooLow|TCONS_00006589:0.0	1000	-	23345955	23346599	175175175	1	644,	0,
chr1	23366423	23380801	TooLow|TCONS_00006590:0.0	1000	-	23366423	23380801	175175175	6	4025,146,67,79,79,1830,	0,9306,9564,9747,12302,12548,
chr1	23366423	23383175	TooLow|TCONS_00006591:0.0	1000	-	23366423	23383175	175175175	7	4025,146,67,79,80,93,355,	0,9306,9564,9747,12301,12548,16397,
chr1	23366423	23383175	TooLow|TCONS_00006592:0.00361127	1000	-	23366423	23383175	175175175	7	4025,146,67,79,79,92,356,	0,9306,9564,9747,12302,12548,16396,
chr1	23366423	23383175	EnsCodingFull^ENSMUST00000188677^92|3P|XLOC_001940|TCONS_00006593:1.23451	1000	-	23366423	23383175	0,0,250	7	4025,146,67,79,82,87,361,	0,9306,9564,9747,12302,12548,16391,
chr1	23366423	23383175	EnsCodingFull^ENSMUST00000188677^92|3P|XLOC_001940|TCONS_00006594:4.36222	1000	-	23366423	23383175	0,0,250	7	4025,146,67,79,79,87,361,	0,9306,9564,9747,12302,12548,16391,
chr1	23366423	23397772	TooLow|TCONS_00006595:0.0	1000	-	23366423	23397772	175175175	8	4025,146,67,79,79,87,141,259,	0,9306,9564,9747,12302,12548,26447,31090,
chr1	23366423	23397772	TooLow|TCONS_00006596:0.0	1000	-	23366423	23397772	175175175	8	4025,146,67,79,82,87,141,259,	0,9306,9564,9747,12302,12548,26447,31090,
chr1	23369723	23380801	TooLow|TCONS_00006597:0.0861907	1000	-	23369723	23380801	175175175	6	725,146,67,79,79,1830,	0,6006,6264,6447,9002,9248,
chr1	23370267	23397541	EnsCodingFragment^ENSMUST00000189537^507|3P|XLOC_001940|TCONS_00006598:1.28225	1000	-	23370267	23397541	0,0,250	8	181,146,67,79,79,87,141,28,	0,5462,5720,5903,8458,8704,22603,27246,
chr1	23391748	23397772	TooLow|TCONS_00006599:0.0183324	1000	-	23391748	23397772	175175175	2	1263,259,	0,5765,
chr1	23479538	23480527	TooLow|TCONS_00000448:0.0	1000	+	23479538	23480527	175175175	1	989,	0,
chr1	23574586	23596664	TooLow|TCONS_00000449:0.0	1000	+	23574586	23596664	175175175	4	128,240,142,268,	0,1360,2088,21810,
chr1	23761752	23815740	TooLow|TCONS_00000450:0.0	1000	+	23761752	23815740	175175175	3	507,461,520,	0,1015,53468,
chr1	23761752	23849158	EnsCodingFull^NM_001104827^109|3P|XLOC_000161|TCONS_00000451:0.188202	1000	+	23761752	23849158	250,0,0	5	507,461,145,149,4058,	0,1015,53468,83120,83348,
chr1	23761925	23849158	EnsCodingFull^NM_001104827^109|3P|XLOC_000161|TCONS_00000452:0.737763	1000	+	23761925	23849158	250,0,0	4	1303,145,149,4058,	0,53295,82947,83175,
chr1	23762010	23815739	TooLow|TCONS_00000453:0.0	1000	+	23762010	23815739	175175175	2	1218,519,	0,53210,
chr1	23844845	23909736	EnsCodingFragment^ENSMUST00000133398^423|3P|XLOC_001941|TCONS_00006600:0.693894	1000	-	23844845	23909736	0,0,250	11	512,212,308,166,128,91,81,76,86,134,74,	0,1506,3418,4457,8577,14177,21371,31528,32863,47014,64817,
chr1	23844845	23909736	TooLow|TCONS_00006601:0.0	1000	-	23844845	23909736	175175175	11	512,212,308,166,128,91,77,76,86,134,74,	0,1506,3418,4457,8577,14177,21371,31528,32863,47014,64817,
chr1	23845624	23869974	EnsCodingFragment^ENSMUST00000133398^423|3P|XLOC_001941|TCONS_00006602:16.1326	1000	-	23845624	23869974	0,0,250	7	939,308,166,128,91,81,51,	0,2639,3678,7798,13398,20592,24299,
chr1	23845624	23909736	EnsCodingFragment^ENSMUST00000133398^423|3P|XLOC_001941|TCONS_00006603:2.19713	1000	-	23845624	23909736	0,0,250	10	939,308,166,128,91,81,76,86,134,74,	0,2639,3678,7798,13398,20592,30749,32084,46235,64038,
chr1	23845624	23909736	EnsCodingFragment^ENSMUST00000133398^423|3P|XLOC_001941|TCONS_00006604:3.79857	1000	-	23845624	23909736	0,0,250	11	939,308,166,128,91,81,81,76,86,134,74,	0,2639,3678,7798,13398,20592,25813,30749,32084,46235,64038,
chr1	23845624	23922317	EnsCodingFragment^ENSMUST00000133398^423|3P|XLOC_001941|TCONS_00006605:11.8382	1000	-	23845624	23922317	0,0,250	10	939,308,166,128,91,81,76,86,134,280,	0,2639,3678,7798,13398,20592,30749,32084,46235,76413,
chr1	23846177	23847777	TooLow|TCONS_00006606:0.0	1000	-	23846177	23847777	175175175	2	386,59,	0,1541,
chr1	23846295	23909689	TooLow|TCONS_00006607:0.0	1000	-	23846295	23909689	175175175	10	268,308,166,128,91,81,76,86,134,27,	0,1968,3007,7127,12727,19921,30078,31413,45564,63367,
chr1	23848279	23869974	TooLow|TCONS_00006608:0.0	1000	-	23848279	23869974	175175175	6	292,166,128,91,81,51,	0,1023,5143,10743,17937,21644,
chr1	23848532	23909703	TooLow|TCONS_00006609:0.0	1000	-	23848532	23909703	175175175	10	39,166,128,91,81,81,76,86,134,41,	0,770,4890,10490,17684,22905,27841,29176,43327,61130,
chr1	23848794	23891994	TooLow|TCONS_00006610:0.0	1000	-	23848794	23891994	175175175	7	674,128,91,81,76,86,135,	0,4628,10228,17422,27579,28914,43065,
chr1	23848794	23922317	TooLow|TCONS_00006611:0.0	1000	-	23848794	23922317	175175175	8	674,128,91,81,76,86,134,280,	0,4628,10228,17422,27579,28914,43065,73243,
chr1	23995938	24005656	EnsCodingFragment^ENSMUST00000155767^142|3P|XLOC_001942|TCONS_00006612:19.2632	1000	-	23995938	24005656	0,0,250	3	422,150,111,	0,7218,9607,
chr1	24002965	24005630	EnsCodingFragment^ENSMUST00000155767^142|3P|XLOC_001942|TCONS_00006613:0.180452	1000	-	24002965	24005630	0,0,250	2	341,85,	0,2580,
chr1	24005504	24005894	TooLow|TCONS_00000454:0.0	1000	+	24005504	24005894	175175175	1	390,	0,
chr1	24005506	24005894	TooLow|TCONS_00000455:0.0	1000	+	24005506	24005894	175175175	1	388,	0,
chr1	24011092	24026759	TooLow|TCONS_00006614:0.0	1000	-	24011092	24026759	175175175	6	1405,114,152,98,92,152,	0,3686,10761,13120,13689,15515,
chr1	24011092	24086526	EnsCodingFragment^NM_001141653^102|3P|XLOC_001943|TCONS_00006615:3.44282	1000	-	24011092	24086526	0,0,250	21	1405,114,111,152,98,92,161,1741,155,74,156,50,78,154,127,40,71,140,80,116,7,	0,3686,9582,10761,13120,13689,15515,17107,19649,21570,33021,35265,38037,42090,42911,44651,46111,46273,56806,74318,75427,
chr1	24011092	24100341	TooLow|TCONS_00006616:0.0	1000	-	24011092	24100341	175175175	20	1405,114,152,98,92,104,1741,155,74,156,50,154,127,174,71,140,80,116,92,281,	0,3686,10761,13120,13689,15515,17107,19649,21570,33021,35265,42090,42911,44651,46111,46273,56806,74318,75427,88968,
chr1	24011092	24100341	TooLow|TCONS_00006617:0.0	1000	-	24011092	24100341	175175175	23	1405,114,111,152,98,92,161,1741,155,74,156,50,78,154,127,40,71,140,80,116,92,89,281,	0,3686,9582,10761,13120,13689,15515,17107,19649,21570,33021,35265,38037,42090,42911,44651,46111,46273,56806,74318,75427,87538,88968,
chr1	24011092	24100341	TooLow|TCONS_00006618:0.0	1000	-	24011092	24100341	175175175	23	1405,114,111,152,98,92,216,2329,155,74,156,50,78,154,127,40,71,140,80,116,92,89,281,	0,3686,9582,10761,13120,13689,15515,17107,19649,21570,33021,35265,38037,42090,42911,44651,46111,46273,56806,74318,75427,87538,88968,
chr1	24011092	24100341	TooLow|TCONS_00006619:0.0	1000	-	24011092	24100341	175175175	22	1405,114,152,98,92,161,1741,155,74,156,50,78,154,127,174,71,140,80,116,92,89,281,	0,3686,10761,13120,13689,15515,17107,19649,21570,33021,35265,38037,42090,42911,44651,46111,46273,56806,74318,75427,87538,88968,
chr1	24011092	24100360	EnsCodingFragment^NM_001141653^102|3P|XLOC_001943|TCONS_00006620:1.1545	1000	-	24011092	24100360	0,0,250	22	1405,114,111,152,98,92,161,2329,155,74,156,50,78,154,127,174,71,140,80,116,92,300,	0,3686,9582,10761,13120,13689,15515,17107,19649,21570,33021,35265,38037,42090,42911,44651,46111,46273,56806,74318,75427,88968,
chr1	24011244	24100194	TooLow|TCONS_00006621:3.89109E-4	1000	-	24011244	24100194	175175175	21	1253,114,111,152,98,92,161,1741,155,74,156,50,78,154,127,174,71,91,116,92,134,	0,3534,9430,10609,12968,13537,15363,16955,19497,21418,32869,35113,37885,41938,42759,44499,45959,46121,74166,75275,88816,
chr1	24011590	24100182	TooLow|TCONS_00006622:0.0	1000	-	24011590	24100182	175175175	22	907,114,111,152,98,92,161,1741,155,74,156,50,154,127,174,71,140,80,116,92,89,122,	0,3188,9084,10263,12622,13191,15017,16609,19151,21072,32523,34767,41592,42413,44153,45613,45775,56308,73820,74929,87040,88470,
chr1	24011603	24029086	EnsCodingFragment^ENSMUST00000186999^851|3P|XLOC_001943|TCONS_00006623:2.26948	1000	-	24011603	24029086	0,0,250	8	894,114,111,152,98,92,216,887,	0,3175,9071,10250,12609,13178,15004,16596,
chr1	24011680	24100333	EnsCodingFragment^NM_001141653^102|3P|XLOC_001943|TCONS_00006624:9.17585	1000	-	24011680	24100333	0,0,250	21	817,114,111,152,98,92,161,2329,155,74,156,50,154,127,174,71,140,80,116,92,273,	0,3098,8994,10173,12532,13101,14927,16519,19061,20982,32433,34677,41502,42323,44063,45523,45685,56218,73730,74839,88380,
chr1	24024274	24028450	EnsCodingFragment^ENSMUST00000185807^161|3P|XLOC_001943|TCONS_00006625:0.479229	1000	-	24024274	24028450	0,0,250	4	36,92,104,251,	0,507,2333,3925,
chr1	24028721	24100216	EnsCodingFragment^NM_001141653^102|3P|XLOC_001943|TCONS_00006626:0.297718	1000	-	24028721	24100216	0,0,250	16	1219,155,74,156,50,78,154,127,174,71,140,80,116,92,89,156,	0,2020,3941,15392,17636,20408,24461,25282,27022,28482,28644,39177,56689,57798,69909,71339,
chr1	24051763	24100341	EnsCodingFragment^NM_001141653^102|3P|XLOC_001943|TCONS_00006627:1.73806	1000	-	24051763	24100341	0,0,250	9	1573,127,174,71,140,80,116,92,281,	0,2240,3980,5440,5602,16135,33647,34756,48297,
chr1	24100624	24103424	TooLow|TCONS_00000456:0.0468937	1000	+	24100624	24103424	175175175	1	2800,	0,
chr1	24125274	24126141	TooLow|TCONS_00000457:0.0	1000	+	24125274	24126141	175175175	1	867,	0,
chr1	24177609	24252684	EnsCodingFragment^ENSMUST00000147902^268|3P|XLOC_000165|TCONS_00000458:0.949437	1000	+	24177609	24252684	250,0,0	38	259,74,78,133,397,84,21,75,36,63,54,36,24,54,54,33,57,54,54,54,54,54,54,54,54,45,54,54,54,72,36,45,33,147,55,189,78,1008,	0,649,1674,1865,7428,17073,17907,19281,19690,19834,24404,24687,27048,27444,29776,30564,31449,32763,36929,39926,43134,43969,44160,44335,44812,45965,46894,47037,52586,53273,53841,54575,55961,59515,59832,61597,66748,74067,
chr1	24195186	24252684	EnsCodingFragment^ENSMUST00000147902^268|3P|XLOC_000165|TCONS_00000459:298.764	1000	+	24195186	24252684	250,0,0	32	271,75,36,63,54,36,24,54,54,33,57,54,54,54,54,54,54,54,54,45,54,54,54,72,36,45,33,147,55,189,78,1008,	0,1704,2113,2257,6827,7110,9471,9867,12199,12987,13872,15186,19352,22349,25557,26392,26583,26758,27235,28388,29317,29460,35009,35696,36264,36998,38384,41938,42255,44020,49171,56490,
chr1	24197016	24220785	TooLow|TCONS_00000460:0.0	1000	+	24197016	24220785	175175175	13	319,63,54,36,24,54,54,33,57,54,54,54,42,	0,427,4997,5280,7641,8037,10369,11157,12042,13356,17522,20519,23727,
chr1	24197016	24252684	EnsCodingFragment^ENSMUST00000147902^268|3P|XLOC_000165|TCONS_00000461:0.443608	1000	+	24197016	24252684	250,0,0	30	319,63,54,36,24,54,54,33,57,54,54,54,54,54,54,54,54,45,54,54,54,72,36,45,33,147,55,189,78,1008,	0,427,4997,5280,7641,8037,10369,11157,12042,13356,17522,20519,23727,24562,24753,24928,25405,26558,27487,27630,33179,33866,34434,35168,36554,40108,40425,42190,47341,54660,
chr1	24229516	24230955	TooLow|TCONS_00000462:0.0	1000	+	24229516	24230955	175175175	2	733,73,	0,1366,
chr1	24229516	24252684	EnsCodingFragment^ENSMUST00000147902^268|3P|XLOC_000165|TCONS_00000463:1.73436	1000	+	24229516	24252684	250,0,0	10	733,72,36,45,33,147,55,189,78,1008,	0,1366,1934,2668,4054,7608,7925,9690,14841,22160,
chr1	24256943	24259015	SingleExonStringent|TCONS_00000464:0.662685	1000	+	24256943	24259015	175175175	1	2072,	0,
chr1	24261889	24452745	TooLow|TCONS_00006628:0.0140007	1000	-	24261889	24452745	175175175	40	2928,78,129,67,171,45,36,63,45,45,54,27,45,51,45,54,54,54,54,105,42,54,54,36,78,45,90,54,54,54,36,36,63,42,54,54,54,80,36,275,	0,3075,8476,18042,20527,23163,23364,27777,27938,31182,34870,38703,39385,39510,41566,44370,45756,50157,50422,50558,53508,55502,55643,55800,60143,60324,61049,61792,63360,64089,64241,66146,70540,76008,90392,112693,148306,155122,189872,190581,
chr1	24261889	24587472	TooLow|TCONS_00006629:1.29869E-6	1000	-	24261889	24587472	175175175	51	2928,78,129,67,171,45,36,63,45,45,54,27,45,51,45,54,54,54,54,105,42,54,54,36,78,45,90,54,54,54,36,36,63,42,54,54,54,36,54,54,45,45,63,126,81,276,124,100,66,127,123,	0,3075,8476,18042,20527,23163,23364,27777,27938,31182,34870,38703,39385,39510,41566,44370,45756,50157,50422,50558,53508,55502,55643,55800,60143,60324,61049,61792,63360,64089,64241,66146,70540,76008,90392,112693,148306,189872,191854,199586,246294,248953,263714,264495,268038,272143,274989,297764,299413,313443,325460,
chr1	24263993	24587472	TooLow|TCONS_00006630:1.05969E-6	1000	-	24263993	24587472	175175175	51	824,78,129,67,171,45,36,63,45,45,54,27,45,51,45,54,54,54,54,105,42,54,54,36,78,45,90,54,54,54,36,36,63,42,54,54,54,36,54,54,45,45,63,126,81,276,124,100,66,127,123,	0,971,6372,15938,18423,21059,21260,25673,25834,29078,32766,36599,37281,37406,39462,42266,43652,48053,48318,48454,51404,53398,53539,53696,58039,58220,58945,59688,61256,61985,62137,64042,68436,73904,88288,110589,146202,187768,189750,197482,244190,246849,261610,262391,265934,270039,272885,295660,297309,311339,323356,
chr1	24279769	24587411	TooLow|TCONS_00006631:0.0	1000	-	24279769	24587411	175175175	48	229,171,45,36,63,45,45,54,27,45,51,45,54,54,54,54,105,42,54,54,36,78,45,90,54,54,54,36,36,63,42,54,54,54,36,54,54,45,45,63,126,81,276,124,100,66,127,62,	0,2647,5283,5484,9897,10058,13302,16990,20823,21505,21630,23686,26490,27876,32277,32542,32678,35628,37622,37763,37920,42263,42444,43169,43912,45480,46209,46361,48266,52660,58128,72512,94813,130426,171992,173974,181706,228414,231073,245834,246615,250158,254263,257109,279884,281533,295563,307580,
chr1	24548840	24548977	TooLow|TCONS_00006632:0.0	1000	-	24548840	24548977	175175175	1	137,	0,
chr1	24594086	24595423	SingleExonStringent|TCONS_00006633:1.19124	1000	-	24594086	24595423	175175175	1	1337,	0,
chr1	24611534	24612410	SingleExonStringent|TCONS_00006634:33.7289	1000	-	24611534	24612410	175175175	1	876,	0,
chr1	24612406	24612700	SingleExonStringent|TCONS_00006635:24.9859	1000	-	24612406	24612700	175175175	1	294,	0,
chr1	24612774	24613119	SingleExonStringent|TCONS_00006636:14.4633	1000	-	24612774	24613119	175175175	1	345,	0,
chr1	24613188	24613971	SingleExonStringent|TCONS_00006637:57.4982	1000	-	24613188	24613971	175175175	1	783,	0,
chr1	24613973	24614651	SingleExonStringent|TCONS_00006638:53.8771	1000	-	24613973	24614651	175175175	1	678,	0,
chr1	24614884	24615565	SingleExonStringent|TCONS_00006639:61.9353	1000	-	24614884	24615565	175175175	1	681,	0,
chr1	24615705	24616197	SingleExonStringent|TCONS_00006640:55.6439	1000	-	24615705	24616197	175175175	1	492,	0,
chr1	24678549	24766306	EnsCodingFragment^ENSMUST00000190195^143|3P|XLOC_000167|TCONS_00000465:4.16479	1000	+	24678549	24766306	250,0,0	16	267,177,61,98,68,89,74,126,153,65,103,105,150,79,92,3684,	0,6847,14391,26271,27427,32962,36359,49996,53197,65333,65706,66316,68255,70250,83642,84073,
chr1	24678629	24744948	TooLow|TCONS_00000466:0.0	1000	+	24678629	24744948	175175175	6	187,177,45,153,476,83,	0,6767,49997,53117,65253,66236,
chr1	24678629	24765448	EnsCodingFragment^ENSMUST00000190195^143|3P|XLOC_000167|TCONS_00000467:2.06883	1000	+	24678629	24765448	250,0,0	16	187,177,61,98,68,89,74,126,153,65,103,105,150,79,92,2826,	0,6767,14311,26191,27347,32882,36279,49916,53117,65253,65626,66236,68175,70170,83562,83993,
chr1	24678659	24707051	EnsCodingFragment^NM_001008612^333|3P|XLOC_000167|TCONS_00000468:0.217951	1000	+	24678659	24707051	250,0,0	6	157,177,61,98,68,127,	0,6737,14281,26161,27317,28265,
chr1	24678738	24731894	TooLow|TCONS_00000469:0.0	1000	+	24678738	24731894	175175175	4	78,177,45,148,	0,6658,49888,53008,
chr1	24678925	24766301	EnsCodingFragment^ENSMUST00000190195^143|3P|XLOC_000167|TCONS_00000470:0.579878	1000	+	24678925	24766301	250,0,0	16	109,177,61,98,68,89,74,126,153,65,103,105,150,79,92,3679,	0,6471,14015,25895,27051,32586,35983,49620,52821,64957,65330,65940,67879,69874,83266,83697,
chr1	24728641	24744948	EnsCodingFragment^ENSMUST00000190195^143|3P|XLOC_000167|TCONS_00000471:0.738323	1000	+	24728641	24744948	250,0,0	4	30,153,476,83,	0,3105,15241,16224,
chr1	24744872	24762393	EnsCodingFull^ENSMUST00000190195^143|3P|XLOC_000167|TCONS_00000472:0.908465	1000	+	24744872	24762393	250,0,0	4	98,150,79,202,	0,1932,3927,17319,
chr1	24910460	24911659	TooLow|TCONS_00006641:0.0	1000	-	24910460	24911659	175175175	2	221,440,	0,759,
chr1	24963208	24964976	TooLow|TCONS_00006642:0.0	1000	-	24963208	24964976	175175175	2	468,173,	0,1595,
chr1	24963995	24965158	TooLow|TCONS_00006643:0.0	1000	-	24963995	24965158	175175175	2	393,355,	0,808,
chr1	25011940	25012756	TooLow|TCONS_00000473:0.0387894	1000	+	25011940	25012756	175175175	1	816,	0,
chr1	25026580	25027232	TooLow|TCONS_00006644:0.0	1000	-	25026580	25027232	175175175	2	199,249,	0,403,
chr1	25067475	25205696	TooLow|TCONS_00006645:0.0	1000	-	25067475	25205696	175175175	13	881,105,36,644,40,96,172,99,86,67,70,151,1166,	0,7209,16768,26289,31400,33957,44216,44701,49813,59165,61343,63775,137055,
chr1	25067475	25228826	EnsCodingFragment^ENSMUST00000134022^1410|3P|XLOC_001956|TCONS_00006646:0.93928	1000	-	25067475	25228826	0,0,250	16	881,105,36,644,40,96,172,99,86,67,70,151,103,104,127,172,	0,7209,16768,26289,31400,33957,44216,44701,49813,59165,61343,63775,154284,159244,160945,161179,
chr1	25067475	25229100	TooLow|TCONS_00006647:0.0	1000	-	25067475	25229100	175175175	16	881,105,36,644,41,95,172,99,86,67,70,151,103,104,127,446,	0,7209,16768,26289,31400,33958,44216,44701,49813,59165,61343,63775,154284,159244,160945,161179,
chr1	25067475	25829707	TooLow|TCONS_00006648:0.0	1000	-	25067475	25829707	175175175	31	881,105,36,644,40,96,172,86,67,70,151,103,104,127,44,103,76,150,109,69,195,107,102,165,165,165,162,111,772,180,246,	0,7209,16768,26289,31400,33957,44216,49813,59165,61343,63775,154284,159244,160945,328960,353082,363947,364951,389516,393267,420449,436957,437437,464394,464999,479940,486199,492279,758528,760431,761986,
chr1	25067475	25829707	EnsCodingFragment^ENSMUST00000189254^1843|3P|XLOC_001956|TCONS_00006649:0.133303	1000	-	25067475	25829707	0,0,250	31	881,105,36,644,40,96,172,99,86,67,70,151,103,104,127,44,103,76,150,109,69,195,108,101,165,165,165,162,111,772,246,	0,7209,16768,26289,31400,33957,44216,44701,49813,59165,61343,63775,154284,159244,160945,328960,353082,363947,364951,389516,393267,420449,436957,437438,464394,464999,479940,486199,492279,758528,761986,
chr1	25067475	25829707	TooLow|TCONS_00006650:0.0	1000	-	25067475	25829707	175175175	31	881,105,36,644,40,96,172,86,67,70,151,103,104,127,44,103,76,150,109,69,195,107,102,165,167,163,162,111,772,180,246,	0,7209,16768,26289,31400,33957,44216,49813,59165,61343,63775,154284,159244,160945,328960,353082,363947,364951,389516,393267,420449,436957,437437,464394,464999,479942,486199,492279,758528,760431,761986,
chr1	25067475	25829707	TooLow|TCONS_00006651:0.0	1000	-	25067475	25829707	175175175	31	881,105,36,644,40,96,172,99,86,67,70,151,103,104,127,44,103,76,168,91,69,195,107,102,165,165,165,162,111,772,246,	0,7209,16768,26289,31400,33957,44216,44701,49813,59165,61343,63775,154284,159244,160945,328960,353082,363947,364951,389534,393267,420449,436957,437437,464394,464999,479940,486199,492279,758528,761986,
chr1	25067475	25829815	TooLow|TCONS_00006652:0.0	1000	-	25067475	25829815	175175175	30	881,105,36,644,40,96,172,86,67,70,151,103,104,127,44,103,76,150,109,69,195,107,102,165,165,165,162,111,772,354,	0,7209,16768,26289,31400,33957,44216,49813,59165,61343,63775,154284,159244,160945,328960,353082,363947,364951,389516,393267,420449,436957,437437,464394,464999,479940,486199,492279,758528,761986,
chr1	25067475	25830141	EnsCodingFragment^ENSMUST00000189254^1843|3P|XLOC_001956|TCONS_00006653:0.156392	1000	-	25067475	25830141	0,0,250	26	881,105,36,644,40,96,172,103,104,127,44,103,76,150,109,69,195,107,102,165,165,165,162,111,772,680,	0,7209,16768,26289,31400,33957,44216,154284,159244,160945,328960,353082,363947,364951,389516,393267,420449,436957,437437,464394,464999,479940,486199,492279,758528,761986,
chr1	25067475	25830189	TooLow|TCONS_00006654:0.0	1000	-	25067475	25830189	175175175	31	881,105,36,644,40,96,172,99,86,67,70,151,103,104,127,44,103,76,152,109,69,195,107,102,165,165,165,162,111,772,728,	0,7209,16768,26289,31400,33957,44216,44701,49813,59165,61343,63775,154284,159244,160945,328960,353082,363947,364951,389516,393267,420449,436957,437437,464394,464999,479940,486199,492279,758528,761986,
chr1	25067549	25826139	TooLow|TCONS_00006655:0.0	1000	-	25067549	25826139	175175175	29	807,105,36,644,40,96,172,86,67,70,151,103,104,127,44,103,76,150,109,69,195,107,102,165,165,165,162,111,136,	0,7135,16694,26215,31326,33883,44142,49739,59091,61269,63701,154210,159170,160871,328886,353008,363873,364877,389442,393193,420375,436883,437363,464320,464925,479866,486125,492205,758454,
chr1	25067549	25829511	TooLow|TCONS_00006656:0.0	1000	-	25067549	25829511	175175175	32	807,105,36,644,40,96,172,99,86,67,70,151,103,104,127,44,103,76,150,109,69,195,107,102,165,165,165,162,111,772,180,50,	0,7135,16694,26215,31326,33883,44142,44627,49739,59091,61269,63701,154210,159170,160871,328886,353008,363873,364877,389442,393193,420375,436883,437363,464320,464925,479866,486125,492205,758454,760357,761912,
chr1	25067549	25829707	TooLow|TCONS_00006657:0.0267051	1000	-	25067549	25829707	175175175	31	807,105,36,644,40,96,172,99,86,67,70,151,103,104,127,44,103,76,150,109,69,195,107,102,165,165,165,162,111,772,246,	0,7135,16694,26215,31326,33883,44142,44627,49739,59091,61269,63701,154210,159170,160871,328886,353008,363873,364877,389442,393193,420375,436883,437363,464320,464925,479866,486125,492205,758454,761912,
chr1	25067677	25826760	EnsCodingFragment^ENSMUST00000189254^1843|3P|XLOC_001956|TCONS_00006658:0.779015	1000	-	25067677	25826760	0,0,250	30	679,105,36,644,40,96,172,99,86,67,70,151,103,104,127,44,103,76,150,109,69,195,107,102,165,165,165,162,111,757,	0,7007,16566,26087,31198,33755,44014,44499,49611,58963,61141,63573,154082,159042,160743,328758,352880,363745,364749,389314,393065,420247,436755,437235,464192,464797,479738,485997,492077,758326,
chr1	25067690	25229100	EnsCodingFragment^ENSMUST00000134022^1410|3P|XLOC_001956|TCONS_00006659:0.31275	1000	-	25067690	25229100	0,0,250	10	666,105,36,644,40,96,172,103,104,680,	0,6994,16553,26074,31185,33742,44001,154069,159029,160730,
chr1	25091453	25229046	TooLow|TCONS_00006660:0.0109125	1000	-	25091453	25229046	175175175	12	2955,40,96,172,99,86,67,70,151,103,104,626,	0,7422,9979,20238,20723,25835,35187,37365,39797,130306,135266,136967,
chr1	25091453	25229100	TooLow|TCONS_00006661:0.0	1000	-	25091453	25229100	175175175	13	2955,40,96,172,99,86,67,70,151,103,104,127,446,	0,7422,9979,20238,20723,25835,35187,37365,39797,130306,135266,136967,137201,
chr1	25131251	25204723	TooLow|TCONS_00006662:0.0	1000	-	25131251	25204723	175175175	2	150,193,	0,73279,
chr1	25203442	25205696	TooLow|TCONS_00006663:0.0	1000	-	25203442	25205696	175175175	1	2254,	0,
chr1	25218034	25228827	TooLow|TCONS_00006664:0.0	1000	-	25218034	25228827	175175175	4	3828,104,127,173,	0,8685,10386,10620,
chr1	25223729	25224173	TooLow|TCONS_00000474:0.0	1000	+	25223729	25224173	175175175	1	444,	0,
chr1	25276403	25277954	TooLow|TCONS_00006665:0.0	1000	-	25276403	25277954	175175175	1	1551,	0,
chr1	25279444	25279551	TooLow|TCONS_00006666:0.0	1000	-	25279444	25279551	175175175	1	107,	0,
chr1	25284217	25285248	TooLow|TCONS_00006667:0.0	1000	-	25284217	25285248	175175175	1	1031,	0,
chr1	25296511	25299886	TooLow|TCONS_00006668:0.0	1000	-	25296511	25299886	175175175	1	3375,	0,
chr1	25314275	25317708	TooLow|TCONS_00006669:0.0	1000	-	25314275	25317708	175175175	1	3433,	0,
chr1	25325865	25328398	TooLow|TCONS_00006670:0.0	1000	-	25325865	25328398	175175175	1	2533,	0,
chr1	25345977	25349082	TooLow|TCONS_00006671:0.00840033	1000	-	25345977	25349082	175175175	1	3105,	0,
chr1	25362563	25365820	TooLow|TCONS_00006672:0.0	1000	-	25362563	25365820	175175175	1	3257,	0,
chr1	25451070	25451174	TooLow|TCONS_00000475:0.0	1000	+	25451070	25451174	175175175	1	104,	0,
chr1	25483910	25826347	TooLow|TCONS_00006673:0.0	1000	-	25483910	25826347	175175175	9	4209,107,102,165,165,165,162,111,344,	0,20522,21002,47959,48564,63505,69764,75844,342093,
chr1	25483910	25829707	TooLow|TCONS_00006674:0.00566192	1000	-	25483910	25829707	175175175	10	4209,107,102,165,165,165,162,111,772,246,	0,20522,21002,47959,48564,63505,69764,75844,342093,345551,
chr1	25608249	25611184	TooLow|TCONS_00006675:0.0	1000	-	25608249	25611184	175175175	1	2935,	0,
chr1	25614945	25615515	TooLow|TCONS_00006676:0.0	1000	-	25614945	25615515	175175175	1	570,	0,
chr1	25620237	25623180	TooLow|TCONS_00006677:0.00889345	1000	-	25620237	25623180	175175175	1	2943,	0,
chr1	25672244	25676239	TooLow|TCONS_00006678:0.0	1000	-	25672244	25676239	175175175	1	3995,	0,
chr1	25686061	25691501	TooLow|TCONS_00006679:0.0	1000	-	25686061	25691501	175175175	1	5440,	0,
chr1	25722037	25724778	TooLow|TCONS_00006680:0.0	1000	-	25722037	25724778	175175175	1	2741,	0,
chr1	25735388	25738969	TooLow|TCONS_00006681:0.0	1000	-	25735388	25738969	175175175	1	3581,	0,
chr1	25755342	25759033	TooLow|TCONS_00006682:0.0	1000	-	25755342	25759033	175175175	1	3691,	0,
chr1	25775756	25780306	TooLow|TCONS_00006683:0.0	1000	-	25775756	25780306	175175175	1	4550,	0,
chr1	25797280	25800905	TooLow|TCONS_00006684:0.0	1000	-	25797280	25800905	175175175	1	3625,	0,
chr1	25804096	25807406	TooLow|TCONS_00006685:0.0	1000	-	25804096	25807406	175175175	1	3310,	0,
chr1	25808955	25809972	TooLow|TCONS_00006686:0.0588768	1000	-	25808955	25809972	175175175	1	1017,	0,
chr1	25824389	25824719	TooLow|TCONS_00006687:0.0	1000	-	25824389	25824719	175175175	1	330,	0,
chr1	25830656	25831878	TooLow|TCONS_00000476:0.0472546	1000	+	25830656	25831878	175175175	1	1222,	0,
chr1	25996603	25997159	TooLow|TCONS_00006688:0.0	1000	-	25996603	25997159	175175175	1	556,	0,
chr1	26466235	26466886	TooLow|TCONS_00000477:0.0	1000	+	26466235	26466886	175175175	1	651,	0,
chr1	26566832	26566938	TooLow|TCONS_00000478:0.0	1000	+	26566832	26566938	175175175	1	106,	0,
chr1	26681813	26687460	TooLow|TCONS_00006689:0.0	1000	-	26681813	26687460	175175175	2	4098,220,	0,5427,
chr1	26959102	26959221	TooLow|TCONS_00006690:0.0	1000	-	26959102	26959221	175175175	1	119,	0,
chr1	27336351	27336768	TooLow|TCONS_00006691:0.0	1000	-	27336351	27336768	175175175	1	417,	0,
chr1	27884045	27902396	TooLow|TCONS_00000479:0.0	1000	+	27884045	27902396	175175175	2	33,1969,	0,16382,
chr1	27900418	27901072	TooLow|TCONS_00006692:0.0	1000	-	27900418	27901072	175175175	1	654,	0,
chr1	27989909	27991782	TooLow|TCONS_00000480:0.0871449	1000	+	27989909	27991782	175175175	1	1873,	0,
chr1	28569917	28571431	TooLow|TCONS_00000481:0.0	1000	+	28569917	28571431	175175175	1	1514,	0,
chr1	28580498	28580772	SingleExonStringent|TCONS_00006693:9.26197	1000	-	28580498	28580772	175175175	1	274,	0,
chr1	28776116	28780252	TooLow|TCONS_00006694:0.00907694	1000	-	28776116	28780252	175175175	2	2668,219,	0,3917,
chr1	28800239	28802721	TooLow|TCONS_00006695:0.0640572	1000	-	28800239	28802721	175175175	1	2482,	0,
chr1	28938035	28938339	TooLow|TCONS_00000482:0.0	1000	+	28938035	28938339	175175175	1	304,	0,
chr1	29219699	29220249	TooLow|TCONS_00000483:0.0	1000	+	29219699	29220249	175175175	1	550,	0,
chr1	29280963	29281075	TooLow|TCONS_00006696:0.0	1000	-	29280963	29281075	175175175	1	112,	0,
chr1	29301479	29301579	TooLow|TCONS_00000484:0.0	1000	+	29301479	29301579	175175175	1	100,	0,
chr1	29361274	29361370	TooLow|TCONS_00006697:0.0	1000	-	29361274	29361370	175175175	1	96,	0,
chr1	29421487	29421612	TooLow|TCONS_00000485:0.0	1000	+	29421487	29421612	175175175	1	125,	0,
chr1	29484603	29485915	SingleExonStringent|TCONS_00006698:8.28419	1000	-	29484603	29485915	175175175	1	1312,	0,
chr1	29737207	29737611	SingleExonStringent|TCONS_00000486:0.999226	1000	+	29737207	29737611	175175175	1	404,	0,
chr1	29930093	29930715	TooLow|TCONS_00000487:0.0559437	1000	+	29930093	29930715	175175175	1	622,	0,
chr1	29985933	29986043	TooLow|TCONS_00000488:0.0	1000	+	29985933	29986043	175175175	1	110,	0,
chr1	30333290	30333397	TooLow|TCONS_00006699:0.0	1000	-	30333290	30333397	175175175	1	107,	0,
chr1	30718559	30719962	TooLow|TCONS_00006700:0.0	1000	-	30718559	30719962	175175175	2	645,516,	0,887,
chr1	30769686	30771815	TooLow|TCONS_00000489:0.047807	1000	+	30769686	30771815	175175175	4	716,338,53,103,	0,985,1752,2026,
chr1	30794547	30794875	TooLow|TCONS_00006701:0.0	1000	-	30794547	30794875	175175175	1	328,	0,
chr1	30802338	30873581	EnsCodingFull^ENSMUST00000187968^53|3P|XLOC_001992|TCONS_00006702:3.10986	1000	-	30802338	30873581	0,0,250	16	3604,196,90,148,196,136,132,117,157,145,184,310,1717,162,269,4,	0,3830,6384,8344,9433,10678,11621,14129,17742,18344,18792,21871,27504,34766,60648,71239,
chr1	30802338	30873921	EnsCodingFull^ENSMUST00000187968^53|3P|XLOC_001992|TCONS_00006703:0.532521	1000	-	30802338	30873921	0,0,250	12	4026,90,148,196,1075,117,157,145,184,310,269,344,	0,6384,8344,9433,10678,14129,17742,18344,18792,21871,60648,71239,
chr1	30802338	30873921	TooLow|TCONS_00006704:0.0	1000	-	30802338	30873921	175175175	11	4026,90,148,196,1075,117,157,145,184,310,344,	0,6384,8344,9433,10678,14129,17742,18344,18792,21871,71239,
chr1	30802338	30874115	TooLow|TCONS_00006705:0.0	1000	-	30802338	30874115	175175175	16	3604,196,90,148,196,136,132,117,157,145,184,310,1717,162,269,36,	0,3830,6384,8344,9433,10678,11621,14129,17742,18344,18792,21871,27504,34766,60648,71741,
chr1	30802341	30863256	EnsCodingFull^ENSMUST00000187968^53|3P|XLOC_001992|TCONS_00006706:10.4141	1000	-	30802341	30863256	0,0,250	15	3601,196,90,148,196,136,132,117,157,145,184,310,1717,162,270,	0,3827,6381,8341,9430,10675,11618,14126,17739,18341,18789,21868,27501,34763,60645,
chr1	30803545	30810712	EnsCodingFragment^ENSMUST00000190190^181|3P|XLOC_001992|TCONS_00006707:6.7725	1000	-	30803545	30810712	0,0,250	3	2819,90,30,	0,5177,7137,
chr1	30806204	30809105	EnsCodingFragment^ENSMUST00000190190^181|3P|XLOC_001992|TCONS_00006708:0.383998	1000	-	30806204	30809105	0,0,250	2	160,383,	0,2518,
chr1	30811903	30813535	EnsCodingFragment^ENSMUST00000187316^194|3P|XLOC_001992|TCONS_00006709:0.809959	1000	-	30811903	30813535	0,0,250	2	64,519,	0,1113,
chr1	30813570	30873695	EnsCodingFragment^ENSMUST00000188780^199|3P|XLOC_001992|TCONS_00006710:0.862595	1000	-	30813570	30873695	0,0,250	7	521,117,157,145,184,310,118,	0,2897,6510,7112,7560,10639,60007,
chr1	30815314	30873921	EnsCodingFragment^ENSMUST00000188780^199|3P|XLOC_001992|TCONS_00006711:0.563697	1000	-	30815314	30873921	0,0,250	6	1270,157,145,184,310,344,	0,4766,5368,5816,8895,58263,
chr1	30820225	30873804	EnsCodingFull^ENSMUST00000187968^53|3P|XLOC_001992|TCONS_00006712:0.211782	1000	-	30820225	30873804	0,0,250	7	12,145,184,310,162,269,227,	0,457,905,3984,16879,42761,53352,
chr1	30821057	30823843	TooLow|TCONS_00006713:0.0286972	1000	-	30821057	30823843	175175175	1	2786,	0,
chr1	30824415	30863070	TooLow|TCONS_00006714:0.0	1000	-	30824415	30863070	175175175	2	104,84,	0,38571,
chr1	30829430	30830743	SingleExonStringent|TCONS_00006715:1.18402	1000	-	30829430	30830743	175175175	1	1313,	0,
chr1	30831204	30873894	EnsCodingFull^ENSMUST00000187968^53|3P|XLOC_001992|TCONS_00006716:0.95193	1000	-	30831204	30873894	0,0,250	3	355,269,317,	0,31782,42373,
chr1	30833547	30836431	TooLow|TCONS_00006717:0.0	1000	-	30833547	30836431	175175175	1	2884,	0,
chr1	30863069	30873252	EnsCodingFragment^ENSMUST00000185604^274|3P|XLOC_001992|TCONS_00006718:0.331557	1000	-	30863069	30873252	0,0,250	2	186,230,	0,9953,
chr1	30865503	30868538	TooLow|TCONS_00006719:0.0258176	1000	-	30865503	30868538	175175175	1	3035,	0,
chr1	30872651	30873475	TooLow|TCONS_00006720:0.0	1000	-	30872651	30873475	175175175	1	824,	0,
chr1	30940301	30949770	TooLow|TCONS_00006721:0.0	1000	-	30940301	30949770	175175175	5	3022,75,131,1699,222,	0,3630,4234,4636,9247,
chr1	30940301	30949770	EnsCodingFragment^ENSMUST00000124445^262|3P|XLOC_001995|TCONS_00006722:9.40452	1000	-	30940301	30949770	0,0,250	6	3022,75,131,93,602,222,	0,3630,4234,4636,5736,9247,
chr1	30941579	30949757	EnsCodingFragment^ENSMUST00000124445^262|3P|XLOC_001995|TCONS_00006723:2.0712	1000	-	30941579	30949757	0,0,250	6	1744,75,131,93,599,209,	0,2352,2956,3358,4458,7969,
chr1	30941946	30946426	EnsCodingFragment^ENSMUST00000124445^262|3P|XLOC_001995|TCONS_00006724:0.669299	1000	-	30941946	30946426	0,0,250	4	1377,75,131,1489,	0,1985,2589,2991,
chr1	30943220	30944304	EnsCodingFragment^NM_001270540^165|3P|XLOC_001995|TCONS_00006725:0.913642	1000	-	30943220	30944304	0,0,250	2	103,373,	0,711,
chr1	30946166	30949309	TooLow|TCONS_00006726:0.0407831	1000	-	30946166	30949309	175175175	2	473,313,	0,2830,
chr1	30946543	30949587	TooLow|TCONS_00006727:0.0	1000	-	30946543	30949587	175175175	2	96,39,	0,3005,
chr1	30977243	30977967	TooLow|TCONS_00006728:0.0	1000	-	30977243	30977967	175175175	1	724,	0,
chr1	30986225	30986952	TooLow|TCONS_00006729:0.0	1000	-	30986225	30986952	175175175	1	727,	0,
chr1	30998183	30998906	TooLow|TCONS_00006730:0.0	1000	-	30998183	30998906	175175175	1	723,	0,
chr1	31019187	31096454	TooLow|TCONS_00006731:0.0	1000	-	31019187	31096454	175175175	4	498,112,188,83,	0,1664,28397,77184,
chr1	31041918	31043675	TooLow|TCONS_00000490:0.0	1000	+	31041918	31043675	175175175	3	65,143,377,	0,1033,1380,
chr1	31122724	31122862	TooLow|TCONS_00006732:0.0	1000	-	31122724	31122862	175175175	1	138,	0,
chr1	31135225	31222597	TooLow|TCONS_00006733:0.0	1000	-	31135225	31222597	175175175	3	22,222,122,	0,69026,87250,
chr1	31136025	31150105	TooLow|TCONS_00000491:0.0	1000	+	31136025	31150105	175175175	3	2299,87,472,	0,7885,13608,
chr1	31141163	31222657	TooLow|TCONS_00006734:0.0	1000	-	31141163	31222657	175175175	3	605,222,182,	0,63088,81312,
chr1	31141716	31222628	TooLow|TCONS_00006735:0.0	1000	-	31141716	31222628	175175175	3	48,222,153,	0,62535,80759,
chr1	31164548	31164773	TooLow|TCONS_00000492:0.0	1000	+	31164548	31164773	175175175	1	225,	0,
chr1	31176400	31204725	TooLow|TCONS_00000493:0.0	1000	+	31176400	31204725	175175175	4	80,133,162,1395,	0,12965,13962,26930,
chr1	31176400	31204725	TooLow|TCONS_00000494:0.0	1000	+	31176400	31204725	175175175	5	80,133,162,167,1395,	0,12965,13962,20381,26930,
chr1	31189469	31204725	TooLow|TCONS_00000495:0.0	1000	+	31189469	31204725	175175175	3	29,162,1395,	0,893,13861,
chr1	31202930	31222684	TooLow|TCONS_00006736:0.0	1000	-	31202930	31222684	175175175	3	458,222,209,	0,1321,19545,
chr1	31222837	31224288	TooLow|TCONS_00000496:0.0	1000	+	31222837	31224288	175175175	1	1451,	0,
chr1	31259592	31259719	TooLow|TCONS_00006737:0.0	1000	-	31259592	31259719	175175175	1	127,	0,
chr1	31267325	31267884	TooLow|TCONS_00000497:0.0	1000	+	31267325	31267884	175175175	1	559,	0,
chr1	31274891	31275455	TooLow|TCONS_00000498:0.0	1000	+	31274891	31275455	175175175	1	564,	0,
chr1	31286944	31287640	TooLow|TCONS_00000499:0.0	1000	+	31286944	31287640	175175175	1	696,	0,
chr1	31559539	31561400	TooLow|TCONS_00000500:0.0	1000	+	31559539	31561400	175175175	2	1291,46,	0,1815,
chr1	31615148	31616661	SingleExonStringent|TCONS_00000501:0.110739	1000	+	31615148	31616661	175175175	1	1513,	0,
chr1	31656631	31656738	TooLow|TCONS_00006738:0.0	1000	-	31656631	31656738	175175175	1	107,	0,
chr1	31736056	31736891	TooLow|TCONS_00000502:0.0	1000	+	31736056	31736891	175175175	1	835,	0,
chr1	32172713	32658568	EnsCodingFragment^NM_001077290^190|3P|XLOC_000196|TCONS_00000503:0.816458	1000	+	32172713	32658568	250,0,0	9	295,128,117,147,128,199,83,59,1125,	0,71186,160752,242157,295046,299853,446457,471379,484730,
chr1	32172713	32658998	TooLow|TCONS_00000504:0.0	1000	+	32172713	32658998	175175175	10	295,128,117,147,128,199,83,60,172,99,	0,71186,160752,242157,295046,299853,446457,471378,484730,486186,
chr1	32172713	32658998	EnsCodingFragment^NM_001077290^190|3P|XLOC_000196|TCONS_00000505:1.43399	1000	+	32172713	32658998	250,0,0	10	295,128,117,147,128,199,83,59,172,99,	0,71186,160752,242157,295046,299853,446457,471379,484730,486186,
chr1	32172713	32664291	TooLow|TCONS_00000506:0.0291962	1000	+	32172713	32664291	175175175	11	295,128,117,147,128,199,83,59,172,57,46,	0,71186,160752,242157,295046,299853,446457,471379,484730,486871,491532,
chr1	32172713	32685498	TooLow|TCONS_00000507:0.0	1000	+	32172713	32685498	175175175	10	295,128,117,128,199,83,59,172,57,63,	0,71186,160752,295046,299853,446457,471379,484730,486871,512722,
chr1	32172713	32703399	TooLow|TCONS_00000508:0.0	1000	+	32172713	32703399	175175175	11	295,117,147,128,199,83,59,52,57,88,146,	0,160752,242157,295046,299853,446457,471379,484730,486871,512722,530540,
chr1	32172728	32246878	EnsCodingFragment^NM_001077290^190|3P|XLOC_000196|TCONS_00000509:0.418152	1000	+	32172728	32246878	250,0,0	2	280,2979,	0,71171,
chr1	32172747	32338354	TooLow|TCONS_00000510:0.0	1000	+	32172747	32338354	175175175	3	261,128,4889,	0,71152,160718,
chr1	32172886	32311090	EnsCodingFragment^NM_001077290^190|3P|XLOC_000196|TCONS_00000511:0.590287	1000	+	32172886	32311090	250,0,0	3	122,128,293,	0,71013,137911,
chr1	32213132	32213239	TooLow|TCONS_00006739:0.0	1000	-	32213132	32213239	175175175	1	107,	0,
chr1	32213132	32213239	TooLow|TCONS_00006740:0.0	1000	-	32213132	32213239	175175175	1	107,	0,
chr1	32315014	32414934	TooLow|TCONS_00000512:0.0	1000	+	32315014	32414934	175175175	3	94,117,64,	0,18451,99856,
chr1	32315014	32658568	TooLow|TCONS_00000513:0.0	1000	+	32315014	32658568	175175175	8	94,117,147,128,199,83,59,1125,	0,18451,99856,152745,157552,304156,329078,342429,
chr1	32473756	32475565	TooLow|TCONS_00000514:0.0905757	1000	+	32473756	32475565	175175175	1	1809,	0,
chr1	32485314	32486942	TooLow|TCONS_00000515:0.0	1000	+	32485314	32486942	175175175	1	1628,	0,
chr1	32496443	32497988	TooLow|TCONS_00000516:0.0	1000	+	32496443	32497988	175175175	1	1545,	0,
chr1	32519562	32520999	TooLow|TCONS_00006741:0.0195753	1000	-	32519562	32520999	175175175	1	1437,	0,
chr1	32519562	32520999	TooLow|TCONS_00006742:0.0	1000	-	32519562	32520999	175175175	1	1437,	0,
chr1	32539027	32542440	TooLow|TCONS_00000517:0.0	1000	+	32539027	32542440	175175175	1	3413,	0,
chr1	32543685	32547294	TooLow|TCONS_00006743:0.0429832	1000	-	32543685	32547294	175175175	1	3609,	0,
chr1	32543685	32547294	TooLow|TCONS_00006744:0.0	1000	-	32543685	32547294	175175175	1	3609,	0,
chr1	32568358	32568421	TooLow|TCONS_00006745:0.0	1000	-	32568358	32568421	175175175	1	63,	0,
chr1	32568358	32568421	TooLow|TCONS_00006746:0.0	1000	-	32568358	32568421	175175175	1	63,	0,
chr1	32710178	32712648	TooLow|TCONS_00000518:0.0107322	1000	+	32710178	32712648	175175175	1	2470,	0,
chr1	32726638	32726930	TooLow|TCONS_00000519:0.0	1000	+	32726638	32726930	175175175	1	292,	0,
chr1	32967483	32972490	TooLow|TCONS_00006747:0.0	1000	-	32967483	32972490	175175175	1	5007,	0,
chr1	33028159	33030290	TooLow|TCONS_00006748:0.0	1000	-	33028159	33030290	175175175	1	2131,	0,
chr1	33065129	33066350	TooLow|TCONS_00000520:0.0	1000	+	33065129	33066350	175175175	1	1221,	0,
chr1	33100906	33102695	SingleExonStringent|TCONS_00000521:0.259828	1000	+	33100906	33102695	175175175	1	1789,	0,
chr1	33108904	33109655	TooLow|TCONS_00006749:0.0432309	1000	-	33108904	33109655	175175175	1	751,	0,
chr1	33191992	33192102	TooLow|TCONS_00000522:0.0	1000	+	33191992	33192102	175175175	1	110,	0,
chr1	33212773	33215475	TooLow|TCONS_00006750:0.0	1000	-	33212773	33215475	175175175	2	445,205,	0,2497,
chr1	33235938	33237631	TooLow|TCONS_00000523:0.0	1000	+	33235938	33237631	175175175	1	1693,	0,
chr1	33293675	33293775	TooLow|TCONS_00000524:0.0	1000	+	33293675	33293775	175175175	1	100,	0,
chr1	33315669	33316582	TooLow|TCONS_00006751:0.0	1000	-	33315669	33316582	175175175	1	913,	0,
chr1	33371330	33373585	TooLow|TCONS_00000525:0.0355381	1000	+	33371330	33373585	175175175	1	2255,	0,
chr1	33422732	33422838	TooLow|TCONS_00000526:0.0	1000	+	33422732	33422838	175175175	1	106,	0,
chr1	33453809	33669795	EnsCodingFragment^NM_001282488^154|3P|XLOC_002013|TCONS_00006752:0.34685	1000	-	33453809	33669795	0,0,250	14	495,69,83,127,186,73,68,138,96,121,81,103,163,142,	0,10243,26648,30872,58206,60335,79486,174585,176528,208436,209967,213236,215048,215844,
chr1	33453809	33669795	EnsCodingFragment^NM_001282488^154|3P|XLOC_002013|TCONS_00006753:8.00538	1000	-	33453809	33669795	0,0,250	14	495,69,83,127,186,73,68,138,96,121,80,104,163,172,	0,10243,26648,30872,58206,60335,79486,174585,176528,208436,209967,213235,215048,215814,
chr1	33478941	33622142	TooLow|TCONS_00006754:0.0459877	1000	-	33478941	33622142	175175175	6	1599,127,186,73,68,79,	0,5740,33074,35203,54354,143122,
chr1	33482100	33482518	SingleExonStringent|TCONS_00000527:0.208907	1000	+	33482100	33482518	175175175	1	418,	0,
chr1	33613757	33616832	TooLow|TCONS_00006755:0.0	1000	-	33613757	33616832	175175175	1	3075,	0,
chr1	33620877	33623324	TooLow|TCONS_00006756:0.0	1000	-	33620877	33623324	175175175	1	2447,	0,
chr1	33657780	33658108	TooLow|TCONS_00000528:0.0	1000	+	33657780	33658108	175175175	1	328,	0,
chr1	33669823	33670712	TooLow|TCONS_00000529:6.76763E-4	1000	+	33669823	33670712	175175175	1	889,	0,
chr1	33669823	33670961	linc|3P|XLOC_000212|TCONS_00000530:0.574271	1000	+	33669823	33670961	250,0,0	2	253,685,	0,453,
chr1	33669842	33670712	SingleExonStringent|TCONS_00000531:0.333119	1000	+	33669842	33670712	175175175	1	870,	0,
chr1	33671914	33674228	TooLow|TCONS_00006757:0.034554	1000	-	33671914	33674228	175175175	1	2314,	0,
chr1	33713183	33714258	SingleExonStringent|TCONS_00006758:0.137612	1000	-	33713183	33714258	175175175	1	1075,	0,
chr1	33719886	33723837	EnsCodingFragment^NM_001159729^238|3P|XLOC_000213|TCONS_00000532:0.189826	1000	+	33719886	33723837	250,0,0	3	287,105,52,	0,1721,3899,
chr1	33719886	33726891	TooLow|TCONS_00000533:0.010389	1000	+	33719886	33726891	175175175	3	287,92,3106,	0,1721,3899,
chr1	33719886	33726891	EnsCodingFragment^NM_001206906^238|3P|XLOC_000213|TCONS_00000534:0.148189	1000	+	33719886	33726891	250,0,0	4	287,92,220,1958,	0,1721,3899,5047,
chr1	33719894	33742564	EnsCodingFragment^ENSMUST00000132066^588|3P|XLOC_000213|TCONS_00000535:1.68143	1000	+	33719894	33742564	250,0,0	8	279,92,220,86,157,83,93,3312,	0,1713,3891,5039,14807,16905,18393,19358,
chr1	33719908	33742557	EnsCodingFragment^ENSMUST00000132066^588|3P|XLOC_000213|TCONS_00000536:0.292061	1000	+	33719908	33742557	250,0,0	8	265,92,317,86,157,83,93,3305,	0,1699,3877,5025,14793,16891,18379,19344,
chr1	33719909	33725476	TooLow|TCONS_00000537:0.017816	1000	+	33719909	33725476	175175175	3	264,92,1691,	0,1698,3876,
chr1	33720137	33735354	EnsCodingFragment^ENSMUST00000150593^655|3P|XLOC_000213|TCONS_00000538:0.584517	1000	+	33720137	33735354	250,0,0	5	36,92,220,86,653,	0,1470,3648,4796,14564,
chr1	33720406	33742561	TooLow|TCONS_00000539:1.00892E-4	1000	+	33720406	33742561	175175175	8	178,92,220,86,157,83,93,3309,	0,1201,3379,4527,14295,16393,17881,18846,
chr1	33720406	33742564	EnsCodingFragment^ENSMUST00000132066^588|3P|XLOC_000213|TCONS_00000540:3.32971	1000	+	33720406	33742564	250,0,0	8	70,92,220,86,157,83,93,3312,	0,1201,3379,4527,14295,16393,17881,18846,
chr1	33734527	33740711	EnsCodingFragment^ENSMUST00000132066^588|3P|XLOC_000213|TCONS_00000541:3.07029	1000	+	33734527	33740711	250,0,0	4	331,83,93,1459,	0,2272,3760,4725,
chr1	33736656	33739370	TooLow|TCONS_00000542:0.0	1000	+	33736656	33739370	175175175	3	226,93,118,	0,1631,2596,
chr1	33738136	33740772	EnsCodingFragment^ENSMUST00000132066^588|3P|XLOC_000213|TCONS_00000543:1.0936	1000	+	33738136	33740772	250,0,0	2	244,1520,	0,1116,
chr1	33745483	33757795	TooLow|TCONS_00006759:0.0	1000	-	33745483	33757795	175175175	3	1533,111,216,	0,2733,12096,
chr1	33745483	33757795	EnsCodingFragment^ENSMUST00000189741^318|3P|XLOC_002017|TCONS_00006760:2.33484	1000	-	33745483	33757795	0,0,250	2	1533,217,	0,12095,
chr1	33745483	33757795	EnsCodingFragment^ENSMUST00000189741^318|3P|XLOC_002017|TCONS_00006761:9.1708	1000	-	33745483	33757795	0,0,250	3	1533,110,217,	0,2733,12095,
chr1	33746738	33748719	EnsCodingFragment^ENSMUST00000155484^260|3P|XLOC_002017|TCONS_00006762:0.567667	1000	-	33746738	33748719	0,0,250	2	278,503,	0,1478,
chr1	33746801	33757741	TooLow|TCONS_00006763:0.0130062	1000	-	33746801	33757741	175175175	2	215,163,	0,10777,
chr1	33748006	33748347	SingleExonStringent|TCONS_00000544:0.529447	1000	+	33748006	33748347	175175175	1	341,	0,
chr1	33756772	33757727	SingleExonStringent|TCONS_00006764:0.350747	1000	-	33756772	33757727	175175175	1	955,	0,
chr1	33761474	33814211	EnsCodingFragment^ENSMUST00000125723^180|3P|XLOC_002018|TCONS_00006765:1.0286	1000	-	33761474	33814211	0,0,250	16	735,66,187,131,141,1595,148,154,127,151,112,126,2243,81,84,84,	0,4369,8246,9294,11418,14794,17569,18421,20593,21566,22378,24932,39894,43864,52252,52653,
chr1	33761474	33814262	EnsCodingFragment^ENSMUST00000125723^180|3P|XLOC_002018|TCONS_00006766:2.09386	1000	-	33761474	33814262	0,0,250	16	735,66,187,131,141,1595,148,154,127,151,112,126,3479,81,84,135,	0,4369,8246,9294,11418,14794,17569,18421,20593,21566,22378,24932,38660,43864,52252,52653,
chr1	33761474	33814595	EnsCodingFragment^ENSMUST00000125723^180|3P|XLOC_002018|TCONS_00006767:0.306398	1000	-	33761474	33814595	0,0,250	15	735,66,187,131,141,1595,148,154,127,151,126,3479,81,84,258,	0,4369,8246,9294,11418,14794,17569,18421,20593,21566,24932,38660,43864,52252,52863,
chr1	33761474	33814595	TooLow|TCONS_00006768:0.0	1000	-	33761474	33814595	175175175	15	735,66,187,131,141,1595,148,154,127,151,112,126,3479,81,258,	0,4369,8246,9294,11418,14794,17569,18421,20593,21566,22378,24932,38660,43864,52863,
chr1	33761474	33814597	TooLow|TCONS_00006769:0.0	1000	-	33761474	33814597	175175175	16	735,66,187,131,141,1595,148,154,127,151,163,126,3479,81,84,260,	0,4369,8246,9294,11418,14794,17569,18421,20593,21566,22327,24932,38660,43864,52252,52863,
chr1	33761474	33814672	EnsCodingFragment^ENSMUST00000125723^180|3P|XLOC_002018|TCONS_00006770:0.511986	1000	-	33761474	33814672	0,0,250	16	735,66,187,131,141,1595,148,154,127,151,112,126,3479,81,84,335,	0,4369,8246,9294,11418,14794,17569,18421,20593,21566,22378,24932,38660,43864,52252,52863,
chr1	33761544	33814385	TooLow|TCONS_00006771:0.0	1000	-	33761544	33814385	175175175	13	665,66,187,131,141,1595,148,154,127,151,81,84,48,	0,4299,8176,9224,11348,14724,17499,18351,20523,21496,43794,52182,52793,
chr1	33761544	33814527	EnsCodingFragment^ENSMUST00000125723^180|3P|XLOC_002018|TCONS_00006772:3.79335	1000	-	33761544	33814527	0,0,250	15	665,66,187,131,141,1595,148,154,127,151,112,126,81,84,190,	0,4299,8176,9224,11348,14724,17499,18351,20523,21496,22308,24862,43794,52182,52793,
chr1	33777542	33805389	TooLow|TCONS_00006773:0.0	1000	-	33777542	33805389	175175175	4	321,148,154,51,	0,1501,2353,27796,
chr1	33779055	33783937	TooLow|TCONS_00006774:0.0	1000	-	33779055	33783937	175175175	5	136,154,127,151,136,	0,840,3012,3985,4746,
chr1	33779188	33814426	TooLow|TCONS_00006775:0.0	1000	-	33779188	33814426	175175175	8	3,154,127,151,112,81,84,89,	0,707,2879,3852,4664,26150,34538,35149,
chr1	33782177	33814211	TooLow|TCONS_00006776:0.0	1000	-	33782177	33814211	175175175	7	17,151,112,126,81,84,84,	0,863,1675,4229,23161,31549,31950,
chr1	33786453	33800767	TooLow|TCONS_00006777:0.0	1000	-	33786453	33800767	175175175	2	79,633,	0,13681,
chr1	33792135	33814211	EnsCodingFragment^ENSMUST00000125723^180|3P|XLOC_002018|TCONS_00006778:1.07657	1000	-	33792135	33814211	0,0,250	4	11478,81,84,84,	0,13203,21591,21992,
chr1	33792135	33814570	EnsCodingFragment^ENSMUST00000125723^180|3P|XLOC_002018|TCONS_00006779:2.00138	1000	-	33792135	33814570	0,0,250	4	11478,81,84,233,	0,13203,21591,22202,
chr1	33813526	33814595	TooLow|TCONS_00006780:0.0	1000	-	33813526	33814595	175175175	2	284,258,	0,811,
chr1	33815632	33816406	SingleExonStringent|TCONS_00000545:0.415476	1000	+	33815632	33816406	175175175	1	774,	0,
chr1	33836123	33838680	SingleExonStringent|TCONS_00006781:0.527282	1000	-	33836123	33838680	175175175	1	2557,	0,
chr1	33852051	33907768	EnsCodingFragment^ENSMUST00000139700^127|3P|XLOC_002020|TCONS_00006782:0.165721	1000	-	33852051	33907768	0,0,250	6	1316,120,193,221,178,203,	0,10602,11690,12471,26208,55514,
chr1	33852051	33907791	EnsCodingFragment^ENSMUST00000139700^127|3P|XLOC_002020|TCONS_00006783:0.231999	1000	-	33852051	33907791	0,0,250	3	1316,208,226,	0,31389,55514,
chr1	33852051	33907816	TooLow|TCONS_00006784:0.0554068	1000	-	33852051	33907816	175175175	7	1316,121,193,221,177,209,250,	0,10602,11691,12472,26209,31389,55515,
chr1	33852051	33907816	TooLow|TCONS_00006785:0.0	1000	-	33852051	33907816	175175175	6	1316,120,52,178,208,251,	0,10602,12471,26208,31389,55514,
chr1	33852051	33907816	TooLow|TCONS_00006786:2.46867E-4	1000	-	33852051	33907816	175175175	7	1316,120,193,221,178,209,251,	0,10602,11690,12471,26208,31389,55514,
chr1	33852051	33907816	EnsCodingFragment^ENSMUST00000139700^127|3P|XLOC_002020|TCONS_00006787:0.776932	1000	-	33852051	33907816	0,0,250	7	1316,120,193,221,178,208,251,	0,10602,11690,12471,26208,31389,55514,
chr1	33862694	33883480	TooLow|TCONS_00006788:0.0	1000	-	33862694	33883480	175175175	4	79,52,178,40,	0,1828,15565,20746,
chr1	33863155	33883842	TooLow|TCONS_00006789:0.00719586	1000	-	33863155	33883842	175175175	4	779,221,178,402,	0,1367,15104,20285,
chr1	33863155	33907816	TooLow|TCONS_00006790:0.022398	1000	-	33863155	33907816	175175175	5	779,221,178,208,251,	0,1367,15104,20285,44410,
chr1	33873757	33883490	EnsCodingFragment^ENSMUST00000139700^127|3P|XLOC_002020|TCONS_00006791:0.181162	1000	-	33873757	33883490	0,0,250	3	154,178,50,	0,4502,9683,
chr1	33873757	33907816	TooLow|TCONS_00006792:0.0	1000	-	33873757	33907816	175175175	4	154,178,208,251,	0,4502,9683,33808,
chr1	33889489	33891117	TooLow|TCONS_00006793:0.0339746	1000	-	33889489	33891117	175175175	1	1628,	0,
chr1	33908224	34307592	TooLow|TCONS_00000546:0.00384663	1000	+	33908224	34307592	175175175	103	228,35,201,208,62,90,78,93,167,113,107,120,96,128,94,155,463,129,78,162,105,96,126,150,155,127,184,158,179,139,194,163,84,108,99,129,89,133,5292,150,216,150,234,153,234,267,546,177,124,209,318,167,157,127,63,242,130,200,496,1472,162,171,167,160,327,85,242,207,120,108,219,204,232,227,123,102,102,174,156,198,129,171,156,207,120,170,160,195,129,144,189,130,164,163,155,75,18,118,72,203,111,124,263,	0,774,60478,97966,178017,205708,207893,209207,226865,243977,244188,246288,248374,248556,252395,252779,254784,255401,255672,255851,256102,256833,257955,258717,259051,259386,259598,260939,261525,262135,262891,263958,264777,265890,266472,275791,277737,278594,279747,285167,285780,286290,287603,288976,290293,291067,292645,294220,300329,302929,303997,304677,306309,307261,309585,310110,311171,315579,317…
chr1	33908224	34309256	TooLow|TCONS_00000547:0.0	1000	+	33908224	34309256	175175175	103	228,35,201,208,62,90,78,93,167,113,107,120,96,128,94,155,463,129,78,162,105,96,126,150,155,127,184,158,179,139,194,163,84,108,99,129,89,133,5292,150,216,150,234,153,234,267,546,177,124,209,318,167,157,127,63,242,130,200,496,1472,162,171,167,160,327,85,242,207,120,108,219,204,232,227,123,102,102,174,156,198,129,171,156,207,120,170,160,195,129,144,189,130,164,163,155,75,18,118,72,203,111,124,1927,	0,774,60478,97966,178017,205708,207893,209207,226865,243977,244188,246288,248374,248556,252395,252779,254784,255401,255672,255851,256102,256833,257955,258717,259051,259386,259598,260939,261525,262135,262891,263958,264777,265890,266472,275791,277737,278594,279747,285167,285780,286290,287603,288976,290293,291067,292645,294220,300329,302929,303997,304677,306309,307261,309585,310110,311171,315579,317…
chr1	33908224	34309256	TooLow|TCONS_00000548:0.0	1000	+	33908224	34309256	175175175	101	228,35,201,208,62,90,78,93,167,113,107,120,96,128,94,155,463,129,78,162,827,126,150,155,127,184,158,179,139,194,163,84,108,99,129,89,133,5292,150,216,150,234,153,234,267,546,177,124,209,318,167,157,127,63,242,130,200,496,1472,162,171,167,160,327,85,242,207,120,108,219,204,232,227,123,102,102,174,156,198,129,171,156,207,120,170,160,195,129,144,189,130,164,163,155,75,18,118,203,111,124,1927,	0,774,60478,97966,178017,205708,207893,209207,226865,243977,244188,246288,248374,248556,252395,252779,254784,255401,255672,255851,256102,257955,258717,259051,259386,259598,260939,261525,262135,262891,263958,264777,265890,266472,275791,277737,278594,279747,285167,285780,286290,287603,288976,290293,291067,292645,294220,300329,302929,303997,304677,306309,307261,309585,310110,311171,315579,317284,319…
chr1	33908224	34309256	EnsCodingFragment^ENSMUST00000182507^258|3P|XLOC_000216|TCONS_00000549:0.364373	1000	+	33908224	34309256	250,0,0	101	228,35,201,208,62,90,78,93,167,113,107,120,96,128,94,155,463,129,78,162,105,96,126,153,155,127,184,158,179,139,194,163,84,108,99,129,89,133,5292,150,216,150,234,153,234,267,546,177,124,209,318,167,157,127,63,242,130,200,496,1472,162,171,167,160,327,85,242,207,120,108,219,204,232,227,123,102,102,174,156,198,129,171,156,207,120,170,160,195,129,144,189,130,164,163,155,75,118,203,111,124,1927,	0,774,60478,97966,178017,205708,207893,209207,226865,243977,244188,246288,248374,248556,252395,252779,254784,255401,255672,255851,256102,256833,257955,258714,259051,259386,259598,260939,261525,262135,262891,263958,264777,265890,266472,275791,277737,278594,279747,285167,285780,286290,287603,288976,290293,291067,292645,294220,300329,302929,303997,304677,306309,307261,309585,310110,311171,315579,317…
chr1	33922454	33924838	TooLow|TCONS_00000550:0.0	1000	+	33922454	33924838	175175175	1	2384,	0,
chr1	33963351	33963685	TooLow|TCONS_00006794:0.0	1000	-	33963351	33963685	175175175	1	334,	0,
chr1	33981409	33981502	TooLow|TCONS_00006795:0.0	1000	-	33981409	33981502	175175175	1	93,	0,
chr1	34005854	34309256	EnsCodingFragment^ENSMUST00000182507^258|3P|XLOC_000216|TCONS_00000551:2.14625	1000	+	34005854	34309256	250,0,0	98	154,208,62,90,78,93,167,113,107,120,96,128,94,155,463,129,78,162,105,96,126,153,155,127,184,158,179,139,194,163,84,108,99,129,89,133,5292,150,216,150,234,153,234,267,546,177,124,209,318,167,157,127,63,242,130,200,496,1472,162,171,167,160,327,85,242,207,120,108,219,204,232,227,123,102,102,174,156,198,129,171,156,207,120,170,160,195,129,144,189,130,164,163,155,75,118,203,124,1927,	0,336,80387,108078,110263,111577,129235,146347,146558,148658,150744,150926,154765,155149,157154,157771,158042,158221,158472,159203,160325,161084,161421,161756,161968,163309,163895,164505,165261,166328,167147,168260,168842,178161,180107,180964,182117,187537,188150,188660,189973,191346,192663,193437,195015,196590,202699,205299,206367,207047,208679,209631,211955,212480,213541,217949,219654,221920,23…
chr1	34005879	34174795	TooLow|TCONS_00000552:0.0	1000	+	34005879	34174795	175175175	33	129,208,62,90,78,93,167,113,107,120,96,128,94,155,463,129,78,162,105,96,126,150,155,127,184,158,179,139,194,163,84,108,99,	0,311,80362,108053,110238,111552,129210,146322,146533,148633,150719,150901,154740,155124,157129,157746,158017,158196,158447,159178,160300,161062,161396,161731,161943,163284,163870,164480,165236,166303,167122,168235,168817,
chr1	34005879	34309256	TooLow|TCONS_00000553:0.00464547	1000	+	34005879	34309256	175175175	94	129,208,62,90,78,93,167,113,107,120,96,128,94,155,463,129,78,162,105,96,126,153,155,127,184,158,179,139,194,163,84,108,99,129,89,133,153,234,267,546,177,124,209,318,167,157,127,63,242,130,200,496,1472,162,171,167,160,327,85,242,207,120,108,219,204,232,227,123,102,102,174,156,198,129,171,156,207,120,170,160,195,129,144,189,130,164,163,155,75,18,118,203,124,1927,	0,311,80362,108053,110238,111552,129210,146322,146533,148633,150719,150901,154740,155124,157129,157746,158017,158196,158447,159178,160300,161059,161396,161731,161943,163284,163870,164480,165236,166303,167122,168235,168817,178136,180082,180939,191321,192638,193412,194990,196565,202674,205274,206342,207022,208654,209606,211930,212455,213516,217924,219629,221895,236739,238464,241769,243599,243924,24…
chr1	34005879	34309256	TooLow|TCONS_00000554:0.0620049	1000	+	34005879	34309256	175175175	101	129,208,62,90,78,93,167,113,107,120,96,128,94,155,463,129,78,162,105,96,126,153,155,127,184,158,179,139,194,163,84,108,99,129,89,133,5292,150,216,150,234,153,234,267,546,177,124,209,318,167,157,127,63,242,130,200,496,1472,162,171,167,160,327,85,242,207,120,108,219,204,232,227,123,102,102,174,156,198,129,171,156,207,120,170,160,195,129,144,189,130,164,163,155,75,18,118,72,203,111,124,1927,	0,311,80362,108053,110238,111552,129210,146322,146533,148633,150719,150901,154740,155124,157129,157746,158017,158196,158447,159178,160300,161059,161396,161731,161943,163284,163870,164480,165236,166303,167122,168235,168817,178136,180082,180939,182092,187512,188125,188635,189948,191321,192638,193412,194990,196565,202674,205274,206342,207022,208654,209606,211930,212455,213516,217924,219629,221895,23…
chr1	34005879	34309256	EnsCodingFragment^ENSMUST00000182507^258|3P|XLOC_000216|TCONS_00000555:1.5502	1000	+	34005879	34309256	250,0,0	94	129,208,62,90,78,93,167,113,107,120,96,128,94,155,463,129,78,162,105,96,126,153,155,127,184,158,179,139,194,163,84,108,99,129,89,133,153,234,267,546,177,124,209,318,167,157,127,63,242,130,200,496,1472,162,171,167,160,327,85,242,207,120,108,219,204,232,227,123,102,102,174,156,198,129,171,156,207,120,170,160,195,129,144,189,130,164,163,155,75,118,203,111,124,1927,	0,311,80362,108053,110238,111552,129210,146322,146533,148633,150719,150901,154740,155124,157129,157746,158017,158196,158447,159178,160300,161059,161396,161731,161943,163284,163870,164480,165236,166303,167122,168235,168817,178136,180082,180939,191321,192638,193412,194990,196565,202674,205274,206342,207022,208654,209606,211930,212455,213516,217924,219629,221895,236739,238464,241769,243599,243924,24…
chr1	34005881	34137135	TooLow|TCONS_00000556:0.0	1000	+	34005881	34137135	175175175	7	127,208,62,90,78,93,2046,	0,309,80360,108051,110236,111550,129208,
chr1	34006125	34137136	TooLow|TCONS_00000557:0.0	1000	+	34006125	34137136	175175175	6	273,62,90,78,93,2047,	0,80116,107807,109992,111306,128964,
chr1	34006179	34164700	TooLow|TCONS_00000558:0.0914915	1000	+	34006179	34164700	175175175	18	219,62,90,78,93,167,113,107,120,96,128,94,155,463,129,78,162,374,	0,80062,107753,109938,111252,128910,146022,146233,148333,150419,150601,154440,154824,156829,157446,157717,157896,158147,
chr1	34011812	34308652	EnsCodingFragment^ENSMUST00000182507^258|3P|XLOC_000216|TCONS_00000559:4.39349	1000	+	34011812	34308652	250,0,0	93	103,62,90,78,93,167,113,107,120,96,128,94,155,463,129,78,162,105,96,126,150,155,127,184,158,179,139,194,163,84,108,99,129,89,133,153,234,267,546,177,124,209,318,167,157,127,63,242,130,200,496,1472,162,171,167,160,85,242,207,120,108,219,204,232,227,123,102,102,174,156,198,129,171,156,207,120,170,160,195,129,144,189,130,164,163,155,75,18,118,72,203,124,1323,	0,74429,102120,104305,105619,123277,140389,140600,142700,144786,144968,148807,149191,151196,151813,152084,152263,152514,153245,154367,155129,155463,155798,156010,157351,157937,158547,159303,160370,161189,162302,162884,172203,174149,175006,185388,186705,187479,189057,190632,196741,199341,200409,201089,202721,203673,205997,206522,207583,211991,213696,215962,230806,232531,235836,237666,238797,239883…
chr1	34011824	34308650	TooLow|TCONS_00000560:0.0	1000	+	34011824	34308650	175175175	98	91,62,90,78,93,167,113,107,120,96,128,94,155,463,129,78,162,105,96,126,150,155,127,184,158,179,139,194,163,84,108,99,129,89,133,5292,150,216,150,234,153,234,267,546,177,124,209,318,167,157,127,63,242,130,200,496,1472,162,171,167,160,85,242,207,120,108,219,204,232,227,123,102,102,174,156,198,129,171,156,207,120,170,160,195,129,144,189,130,164,163,155,75,18,118,203,111,124,1321,	0,74417,102108,104293,105607,123265,140377,140588,142688,144774,144956,148795,149179,151184,151801,152072,152251,152502,153233,154355,155117,155451,155786,155998,157339,157925,158535,159291,160358,161177,162290,162872,172191,174137,174994,176147,181567,182180,182690,184003,185376,186693,187467,189045,190620,196729,199329,200397,201077,202709,203661,205985,206510,207571,211979,213684,215950,230794…
chr1	34011824	34308661	TooLow|TCONS_00000561:0.0	1000	+	34011824	34308661	175175175	98	91,62,90,78,93,167,113,107,120,96,128,94,155,463,129,78,162,105,96,126,150,155,127,184,158,179,139,194,163,84,108,99,129,89,133,5292,150,216,150,234,153,234,267,546,177,124,209,318,167,157,127,63,242,130,200,496,1472,162,171,167,160,85,242,207,120,108,219,204,232,227,123,102,102,174,156,198,129,171,156,207,120,170,160,195,129,144,189,130,164,163,155,75,18,118,72,203,124,1332,	0,74417,102108,104293,105607,123265,140377,140588,142688,144774,144956,148795,149179,151184,151801,152072,152251,152502,153233,154355,155117,155451,155786,155998,157339,157925,158535,159291,160358,161177,162290,162872,172191,174137,174994,176147,181567,182180,182690,184003,185376,186693,187467,189045,190620,196729,199329,200397,201077,202709,203661,205985,206510,207571,211979,213684,215950,230794…
chr1	34032099	34033797	SingleExonStringent|TCONS_00000562:0.113432	1000	+	34032099	34033797	175175175	1	1698,	0,
chr1	34089291	34119153	TooLow|TCONS_00000563:0.0140502	1000	+	34089291	34119153	175175175	4	137,90,78,1722,	0,24641,26826,28140,
chr1	34117358	34117431	TooLow|TCONS_00000564:0.0	1000	+	34117358	34117431	175175175	1	73,	0,
chr1	34121567	34154521	TooLow|TCONS_00000565:0.028015	1000	+	34121567	34154521	175175175	5	825,167,113,107,9,	0,13522,30634,30845,32945,
chr1	34160329	34183904	EnsCodingFull^ENSMUST00000189952^1447|3P|XLOC_000216|TCONS_00000566:0.134371	1000	+	34160329	34183904	250,0,0	24	167,94,155,463,129,78,162,105,96,126,150,155,127,184,158,179,139,194,163,84,108,99,2703,2770,	0,290,674,2679,3296,3567,3746,3997,4728,5850,6612,6946,7281,7493,8834,9420,10030,10786,11853,12672,13785,14367,17466,20805,
chr1	34160329	34193263	TooLow|TCONS_00000567:0.0	1000	+	34160329	34193263	175175175	26	167,94,155,463,129,78,162,105,96,126,153,155,127,184,158,179,139,194,163,84,108,99,129,89,133,5292,	0,290,674,2679,3296,3567,3746,3997,4728,5850,6609,6946,7281,7493,8834,9420,10030,10786,11853,12672,13785,14367,23686,25632,26489,27642,
chr1	34160329	34308404	EnsCodingFragment^ENSMUST00000182507^258|3P|XLOC_000216|TCONS_00000568:7.18832	1000	+	34160329	34308404	250,0,0	84	167,94,155,463,129,78,162,105,96,126,150,155,127,184,158,179,139,194,163,84,108,99,129,89,133,153,234,267,546,177,124,209,318,167,157,127,63,242,130,200,496,1472,162,171,167,160,327,85,242,207,120,108,219,204,232,227,123,102,102,174,156,198,129,171,156,207,120,170,160,195,129,144,189,130,164,163,155,75,18,118,203,111,124,1075,	0,290,674,2679,3296,3567,3746,3997,4728,5850,6612,6946,7281,7493,8834,9420,10030,10786,11853,12672,13785,14367,23686,25632,26489,36871,38188,38962,40540,42115,48224,50824,51892,52572,54204,55156,57480,58005,59066,63474,65179,67445,82289,84014,87319,89149,89474,90280,91366,92481,95902,96212,97392,99834,101690,102934,104195,104420,106527,107899,108405,110498,111025,113838,114875,115343,117690,12209…
chr1	34160329	34309256	TooLow|TCONS_00000569:0.0	1000	+	34160329	34309256	175175175	82	167,94,155,463,129,78,162,105,96,126,150,155,127,184,158,179,139,194,163,84,108,99,129,89,133,153,234,267,546,177,124,209,318,167,157,127,63,242,130,200,496,1472,162,171,167,160,327,85,242,207,120,108,219,204,232,227,123,102,102,174,156,198,129,171,156,207,120,170,160,195,129,144,189,130,164,163,155,75,118,203,111,1927,	0,290,674,2679,3296,3567,3746,3997,4728,5850,6612,6946,7281,7493,8834,9420,10030,10786,11853,12672,13785,14367,23686,25632,26489,36871,38188,38962,40540,42115,48224,50824,51892,52572,54204,55156,57480,58005,59066,63474,65179,67445,82289,84014,87319,89149,89474,90280,91366,92481,95902,96212,97392,99834,101690,102934,104195,104420,106527,107899,108405,110498,111025,113838,114875,115343,117690,12209…
chr1	34161923	34165401	TooLow|TCONS_00000570:0.0745662	1000	+	34161923	34165401	175175175	1	3478,	0,
chr1	34165855	34178271	EnsASCoding|3P|XLOC_002024|TCONS_00006796:0.325839	1000	-	34165855	34178271	0,0,250	3	1240,126,384,	0,3289,12032,
chr1	34175030	34178446	TooLow|TCONS_00006797:0.0339992	1000	-	34175030	34178446	175175175	1	3416,	0,
chr1	34178905	34183247	TooLow|TCONS_00000571:0.0	1000	+	34178905	34183247	175175175	1	4342,	0,
chr1	34236595	34238820	SingleExonStringent|TCONS_00000572:0.156273	1000	+	34236595	34238820	175175175	1	2225,	0,
chr1	34257835	34308404	EnsCodingFragment^ENSMUST00000182507^258|3P|XLOC_000216|TCONS_00000573:11.3385	1000	+	34257835	34308404	250,0,0	32	105,204,232,227,123,102,102,174,156,198,129,171,156,207,120,170,160,195,129,144,189,130,164,163,155,75,18,118,203,111,124,1075,	0,2328,4184,5428,6689,6914,9021,10393,10899,12992,13519,16332,17369,17837,20184,24587,26423,29351,30055,31688,32523,33951,35484,36548,37318,37626,38906,41885,44994,45585,48692,49494,
chr1	34269881	34271128	TooLow|TCONS_00006798:0.0241044	1000	-	34269881	34271128	175175175	1	1247,	0,
chr1	34270569	34272292	TooLow|TCONS_00000574:0.0223083	1000	+	34270569	34272292	175175175	2	456,938,	0,785,
chr1	34270569	34309256	TooLow|TCONS_00000575:0.0245995	1000	+	34270569	34309256	175175175	23	456,129,167,156,207,120,170,160,195,129,144,189,130,164,163,155,75,18,118,203,111,124,1927,	0,785,3602,4635,5103,7450,11853,13689,16617,17321,18954,19789,21217,22750,23814,24584,24892,25096,29151,32260,32851,35958,36760,
chr1	34293454	34303463	EnsCodingFragment^ENSMUST00000182507^258|3P|XLOC_000216|TCONS_00000576:6.72335	1000	+	34293454	34303463	250,0,0	7	29,163,155,75,118,203,43,	0,929,1699,2007,6266,9375,9966,
chr1	34294445	34306651	EnsCodingFragment^ENSMUST00000182507^258|3P|XLOC_000216|TCONS_00000577:1.80222	1000	+	34294445	34306651	250,0,0	6	101,155,75,118,203,124,	0,708,1016,5275,8384,12082,
chr1	34329432	34330307	TooLow|TCONS_00006799:0.0	1000	-	34329432	34330307	175175175	2	289,141,	0,734,
chr1	34350774	34351161	TooLow|TCONS_00000578:0.0	1000	+	34350774	34351161	175175175	1	387,	0,
chr1	34367370	34369003	TooLow|TCONS_00000579:0.0	1000	+	34367370	34369003	175175175	2	481,681,	0,952,
chr1	34405303	34433264	TooLow|TCONS_00006800:9.32027E-5	1000	-	34405303	34433264	175175175	2	29,6054,	0,21907,
chr1	34405303	34433458	TooLow|TCONS_00006801:0.0	1000	-	34405303	34433458	175175175	2	28,6249,	0,21906,
chr1	34415049	34415878	TooLow|TCONS_00006802:0.0	1000	-	34415049	34415878	175175175	1	829,	0,
chr1	34415762	34417986	SingleExonStringent|TCONS_00006803:0.625351	1000	-	34415762	34417986	175175175	1	2224,	0,
chr1	34420194	34420833	SingleExonStringent|TCONS_00006804:0.430853	1000	-	34420194	34420833	175175175	1	639,	0,
chr1	34421242	34422125	SingleExonStringent|TCONS_00006805:0.2806	1000	-	34421242	34422125	175175175	1	883,	0,
chr1	34424393	34433264	EnsShortNonCoding|3P|XLOC_002027|TCONS_00006806:0.179585	1000	-	34424393	34433264	0,0,250	2	7997,174,	0,8697,
chr1	34424393	34433264	EnsShortNonCoding|3P|XLOC_002027|TCONS_00006807:0.172698	1000	-	34424393	34433264	0,0,250	2	7998,174,	0,8697,
chr1	34424393	34433671	SingleExonStringent|TCONS_00006808:0.382553	1000	-	34424393	34433671	175175175	1	9278,	0,
chr1	34427001	34433264	SingleExonStringent|TCONS_00006809:0.325102	1000	-	34427001	34433264	175175175	1	6263,	0,
chr1	34436669	34439672	EnsCodingFull^NM_001108793^181|3P|XLOC_002031|TCONS_00006810:14.4506	1000	-	34436669	34439672	0,0,250	5	941,132,83,104,445,	0,1057,2180,2373,2558,
chr1	34436669	34444730	EnsCodingFull^NM_001108793^181|3P|XLOC_002031|TCONS_00006811:0.449581	1000	-	34436669	34444730	0,0,250	6	941,132,83,105,602,209,	0,1057,2180,2373,2559,7852,
chr1	34436669	34444730	EnsCodingFull^NM_001108793^181|3P|XLOC_002031|TCONS_00006812:0.344423	1000	-	34436669	34444730	0,0,250	6	941,132,83,104,603,209,	0,1057,2180,2373,2558,7852,
chr1	34436669	34444730	TooLow|TCONS_00006813:0.0	1000	-	34436669	34444730	175175175	6	941,132,83,106,601,209,	0,1057,2180,2373,2560,7852,
chr1	34436677	34438696	EnsCodingFragment^NM_001108793^181|3P|XLOC_002031|TCONS_00006814:2.50888	1000	-	34436677	34438696	0,0,250	2	933,970,	0,1049,
chr1	34439510	34444730	TooLow|TCONS_00006815:0.0	1000	-	34439510	34444730	175175175	2	320,209,	0,5011,
chr1	34439850	34442569	TooLow|TCONS_00000580:0.0305668	1000	+	34439850	34442569	175175175	2	77,2529,	0,190,
chr1	34439850	34449356	TooLow|TCONS_00000581:6.31584E-4	1000	+	34439850	34449356	175175175	9	77,109,195,110,133,155,95,74,4999,	0,190,3059,3527,3712,3918,4146,4345,4507,
chr1	34439850	34449356	EnsCodingFull^ENSMUST00000191000^121|3P|XLOC_000223|TCONS_00000582:8.62202	1000	+	34439850	34449356	250,0,0	9	77,109,84,110,133,155,95,74,4999,	0,190,3059,3527,3712,3918,4146,4345,4507,
chr1	34439897	34442569	TooLow|TCONS_00000583:0.0	1000	+	34439897	34442569	175175175	1	2672,	0,
chr1	34439904	34443856	EnsCodingFragment^NM_070003^167|3P|XLOC_000223|TCONS_00000584:0.233007	1000	+	34439904	34443856	250,0,0	6	23,109,195,110,133,88,	0,136,3005,3473,3658,3864,
chr1	34439904	34444387	EnsCodingFragment^NM_070003^167|3P|XLOC_000223|TCONS_00000585:0.894171	1000	+	34439904	34444387	250,0,0	8	23,109,195,110,133,323,74,30,	0,136,3005,3473,3658,3864,4291,4453,
chr1	34439936	34444027	EnsCodingFragment^NM_070003^167|3P|XLOC_000223|TCONS_00000586:4.86218	1000	+	34439936	34444027	250,0,0	6	213,84,110,133,155,31,	0,2973,3441,3626,3832,4060,
chr1	34439952	34443455	TooLow|TCONS_00000587:0.0	1000	+	34439952	34443455	175175175	3	197,195,78,	0,2957,3425,
chr1	34440040	34444514	EnsCodingFull^NM_070003^167|3P|XLOC_000223|TCONS_00000588:0.817917	1000	+	34440040	34444514	250,0,0	7	109,84,110,133,95,74,157,	0,2869,3337,3522,3956,4155,4317,
chr1	34448246	34448938	TooLow|TCONS_00000589:0.0	1000	+	34448246	34448938	175175175	2	183,182,	0,510,
chr1	34459761	34461056	TooLow|TCONS_00000590:0.0	1000	+	34459761	34461056	175175175	1	1295,	0,
chr1	34459761	34466866	TooLow|TCONS_00000591:0.0	1000	+	34459761	34466866	175175175	5	155,109,77,96,3401,	0,2940,3345,3507,3704,
chr1	34459761	34473871	EnsCodingFragment^ENSMUST00000186252^1165|3P|XLOC_000224|TCONS_00000592:0.328686	1000	+	34459761	34473871	250,0,0	15	83,109,77,96,39,69,63,143,67,80,88,89,206,75,293,	0,2940,3345,3507,3704,8531,10078,10438,11731,11879,12052,12341,13001,13573,13817,
chr1	34459761	34473871	EnsCodingFragment^ENSMUST00000186252^1165|3P|XLOC_000224|TCONS_00000593:0.290564	1000	+	34459761	34473871	250,0,0	15	83,109,77,96,39,69,63,143,67,78,90,89,206,75,293,	0,2940,3345,3507,3704,8531,10078,10438,11731,11879,12050,12341,13001,13573,13817,
chr1	34459761	34475733	TooLow|TCONS_00000594:0.0	1000	+	34459761	34475733	175175175	15	83,109,77,96,39,69,63,143,67,78,90,89,217,64,90,	0,2940,3345,3507,3704,8531,10078,10438,11731,11879,12050,12341,13001,13584,15882,
chr1	34459761	34475733	TooLow|TCONS_00000595:0.0	1000	+	34459761	34475733	175175175	14	155,109,77,96,39,63,143,67,78,90,89,206,75,90,	0,2940,3345,3507,3704,10078,10438,11731,11879,12050,12341,13001,13573,15882,
chr1	34459764	34473784	TooLow|TCONS_00000596:0.00125183	1000	+	34459764	34473784	175175175	15	152,109,77,96,39,69,63,143,67,78,90,89,206,75,206,	0,2937,3342,3504,3701,8528,10075,10435,11728,11876,12047,12338,12998,13570,13814,
chr1	34459776	34471917	TooLow|TCONS_00000597:0.0	1000	+	34459776	34471917	175175175	11	68,109,77,96,39,69,63,143,67,78,106,	0,2925,3330,3492,3689,8516,10063,10423,11716,11864,12035,
chr1	34459791	34471916	TooLow|TCONS_00000598:0.0355485	1000	+	34459791	34471916	175175175	9	125,109,258,39,63,143,67,78,105,	0,2910,3315,3674,10048,10408,11701,11849,12020,
chr1	34463270	34466866	TooLow|TCONS_00000599:0.029642	1000	+	34463270	34466866	175175175	2	94,3401,	0,195,
chr1	34468833	34470434	TooLow|TCONS_00006816:0.0	1000	-	34468833	34470434	175175175	1	1601,	0,
chr1	34468833	34473148	TooLow|TCONS_00006817:0.0714998	1000	-	34468833	34473148	175175175	3	1535,234,337,	0,1806,3978,
chr1	34470154	34473148	TooLow|TCONS_00006818:0.0570341	1000	-	34470154	34473148	175175175	3	214,234,337,	0,485,2657,
chr1	34471508	34473112	TooLow|TCONS_00006819:0.0	1000	-	34471508	34473112	175175175	2	237,301,	0,1303,
chr1	34472719	34475733	EnsCodingFragment^NM_014369^340|3P|XLOC_000224|TCONS_00000600:1.01989	1000	+	34472719	34475733	250,0,0	3	249,75,90,	0,615,2924,
chr1	34474498	34475733	TooLow|TCONS_00000601:0.0	1000	+	34474498	34475733	175175175	2	194,90,	0,1145,
chr1	34477166	34485611	TooLow|TCONS_00006820:0.0	1000	-	34477166	34485611	175175175	5	430,101,162,126,107,	0,2989,3431,7621,8338,
chr1	34480981	34485933	TooLow|TCONS_00006821:0.0	1000	-	34480981	34485933	175175175	4	132,51,126,189,	0,1731,3806,4763,
chr1	34498409	34503063	TooLow|TCONS_00000602:0.0	1000	+	34498409	34503063	175175175	6	219,163,66,275,170,440,	0,818,1234,1606,3617,4214,
chr1	34498409	34503063	TooLow|TCONS_00000603:0.0	1000	+	34498409	34503063	175175175	5	219,163,275,170,440,	0,818,1606,3617,4214,
chr1	34498420	34500132	TooLow|TCONS_00000604:0.0	1000	+	34498420	34500132	175175175	4	208,163,66,117,	0,807,1223,1595,
chr1	34523715	34524007	TooLow|TCONS_00006822:0.0	1000	-	34523715	34524007	175175175	1	292,	0,
chr1	34535647	34544313	TooLow|TCONS_00000605:0.0	1000	+	34535647	34544313	175175175	6	308,50,168,115,110,289,	0,550,702,1484,1678,8377,
chr1	34538085	34538560	TooLow|TCONS_00006823:0.0	1000	-	34538085	34538560	175175175	1	475,	0,
chr1	34543967	34560943	TooLow|TCONS_00006824:0.0	1000	-	34543967	34560943	175175175	5	778,170,275,192,214,	0,12001,13885,15775,16762,
chr1	34552333	34558111	TooLow|TCONS_00006825:0.0	1000	-	34552333	34558111	175175175	3	360,170,259,	0,3635,5519,
chr1	34552333	34560920	TooLow|TCONS_00006826:0.0	1000	-	34552333	34560920	175175175	5	476,170,275,163,191,	0,3635,5519,7409,8396,
chr1	34552333	34560943	TooLow|TCONS_00006827:0.0	1000	-	34552333	34560943	175175175	5	360,170,275,192,214,	0,3635,5519,7409,8396,
chr1	34579127	34591935	EnsCodingFull^NM_001105195^554|3P|XLOC_000227|TCONS_00000606:0.699974	1000	+	34579127	34591935	250,0,0	2	68,5273,	0,7535,
chr1	34579201	34579711	TooLow|TCONS_00006828:0.0	1000	-	34579201	34579711	175175175	1	510,	0,
chr1	34579656	34590944	EnsCodingFull^NM_001105195^554|3P|XLOC_000227|TCONS_00000607:2.12146	1000	+	34579656	34590944	250,0,0	2	110,4282,	0,7006,
chr1	34579656	34591935	TooLow|TCONS_00000608:0.00505552	1000	+	34579656	34591935	175175175	2	110,5273,	0,7006,
chr1	34607296	34607719	TooLow|TCONS_00006829:0.0	1000	-	34607296	34607719	175175175	1	423,	0,
chr1	34610571	34610806	TooLow|TCONS_00006830:0.0	1000	-	34610571	34610806	175175175	1	235,	0,
chr1	34610907	34612303	TooLow|TCONS_00006831:0.0	1000	-	34610907	34612303	175175175	1	1396,	0,
chr1	34635543	34636189	TooLow|TCONS_00006832:0.0	1000	-	34635543	34636189	175175175	1	646,	0,
chr1	34678187	34812739	EnsCodingFull^ENSMUST00000160855^217|3P|XLOC_000228|TCONS_00000609:0.660718	1000	+	34678187	34812739	250,0,0	14	75,3456,300,127,137,180,180,180,233,130,132,244,78,1062,	0,43516,53921,67130,115038,126726,127768,128127,128871,129454,131509,132123,132898,133490,
chr1	34678187	34813309	TooLow|TCONS_00000610:0.0	1000	+	34678187	34813309	175175175	13	75,3456,300,127,137,180,180,233,130,132,244,78,1632,	0,43516,53921,67130,115038,126726,127768,128871,129454,131509,132123,132898,133490,
chr1	34732114	34811829	TooLow|TCONS_00000611:0.0	1000	+	34732114	34811829	175175175	11	294,127,137,180,180,233,130,132,244,78,152,	0,13203,61111,72799,73841,74944,75527,77582,78196,78971,79563,
chr1	34750880	34807144	TooLow|TCONS_00000612:0.0	1000	+	34750880	34807144	175175175	6	143,137,180,180,180,86,	0,42345,54033,55075,55434,56178,
chr1	34750880	34813309	EnsCodingFull^ENSMUST00000160855^217|3P|XLOC_000228|TCONS_00000613:1.60661	1000	+	34750880	34813309	250,0,0	11	143,137,180,180,180,233,130,132,244,78,1632,	0,42345,54033,55075,55434,56178,56761,58816,59430,60205,60797,
chr1	34752774	34752922	TooLow|TCONS_00000614:0.0	1000	+	34752774	34752922	175175175	1	148,	0,
chr1	34753122	34753477	TooLow|TCONS_00000615:0.0	1000	+	34753122	34753477	175175175	1	355,	0,
chr1	34801703	34813309	EnsCodingFull^ENSMUST00000160855^217|3P|XLOC_000228|TCONS_00000616:1.56693	1000	+	34801703	34813309	250,0,0	10	298,180,180,180,233,130,132,244,78,1632,	0,3210,4252,4611,5355,5938,7993,8607,9382,9974,
chr1	34801720	34809218	EnsCodingFull^ENSMUST00000160855^217|3P|XLOC_000228|TCONS_00000617:0.434005	1000	+	34801720	34809218	250,0,0	5	281,180,180,180,2160,	0,3193,4235,4594,5338,
chr1	34801721	34806698	EnsCodingFragment^ENSMUST00000160855^217|3P|XLOC_000228|TCONS_00000618:0.503811	1000	+	34801721	34806698	250,0,0	4	280,180,180,384,	0,3192,4234,4593,
chr1	34801740	34808911	EnsCodingFull^ENSMUST00000160855^217|3P|XLOC_000228|TCONS_00000619:0.222273	1000	+	34801740	34808911	250,0,0	6	261,180,180,180,268,1270,	0,3173,4215,4574,5283,5901,
chr1	34809359	34811908	SingleExonStringent|TCONS_00006833:0.374797	1000	-	34809359	34811908	175175175	1	2549,	0,
chr1	34813217	34837651	EnsCodingFragment^ENSMUST00000140534^175|3P|XLOC_002043|TCONS_00006834:17.4561	1000	-	34813217	34837651	0,0,250	7	4187,130,199,143,81,82,45,	0,4779,6374,6649,15549,23515,24389,
chr1	34813217	34842269	EnsCodingFragment^ENSMUST00000140534^175|3P|XLOC_002043|TCONS_00006835:6.40334	1000	-	34813217	34842269	0,0,250	7	4187,130,179,142,81,85,35,	0,4779,6374,6650,15549,23515,29017,
chr1	34813217	34843065	EnsCodingFragment^ENSMUST00000140534^175|3P|XLOC_002043|TCONS_00006836:0.367394	1000	-	34813217	34843065	0,0,250	7	4187,130,178,97,81,81,238,	0,4779,6374,6649,15549,23515,29610,
chr1	34813217	34843065	TooLow|TCONS_00006837:0.0	1000	-	34813217	34843065	175175175	7	4187,130,199,143,81,81,238,	0,4779,6374,6649,15549,23515,29610,
chr1	34813218	34843050	EnsCodingFragment^ENSMUST00000140534^175|3P|XLOC_002043|TCONS_00006838:0.607041	1000	-	34813218	34843050	0,0,250	8	4186,130,178,143,36,81,81,223,	0,4778,6373,6648,10801,15548,23514,29609,
chr1	34813225	34843065	EnsCodingFragment^ENSMUST00000140534^175|3P|XLOC_002043|TCONS_00006839:42.8729	1000	-	34813225	34843065	0,0,250	7	4179,130,178,143,81,81,238,	0,4771,6366,6641,15541,23507,29602,
chr1	34817234	34842964	TooLow|TCONS_00006840:0.0	1000	-	34817234	34842964	175175175	7	170,130,199,143,81,81,137,	0,762,2357,2632,11532,19498,25593,
chr1	34817351	34842985	TooLow|TCONS_00006841:0.0	1000	-	34817351	34842985	175175175	7	53,130,178,97,81,81,158,	0,645,2240,2515,11415,19381,25476,
chr1	34818008	34843034	TooLow|TCONS_00006842:0.0	1000	-	34818008	34843034	175175175	7	118,178,143,36,81,81,207,	0,1583,1858,6011,10758,18724,24819,
chr1	34819611	34843013	TooLow|TCONS_00006843:0.0	1000	-	34819611	34843013	175175175	3	158,143,186,	0,255,23216,
chr1	34819698	34843004	TooLow|TCONS_00006844:0.094452	1000	-	34819698	34843004	175175175	5	71,54,81,81,177,	0,168,9068,17034,23129,
chr1	34823524	34826560	SingleExonStringent|TCONS_00000620:0.240883	1000	+	34823524	34826560	175175175	1	3036,	0,
chr1	34828641	34843065	TooLow|TCONS_00006845:0.0	1000	-	34828641	34843065	175175175	3	206,81,238,	0,8091,14186,
chr1	34849951	34879585	EnsCodingFull^ENSMUST00000191722^100|3P|XLOC_000232|TCONS_00000621:1.10268	1000	+	34849951	34879585	250,0,0	8	112,45,153,103,40,90,107,2675,	0,11921,13054,13519,14521,16189,19348,26959,
chr1	34849964	34879585	EnsCodingFull^ENSMUST00000191722^100|3P|XLOC_000232|TCONS_00000622:0.296961	1000	+	34849964	34879585	250,0,0	8	99,45,153,103,40,93,103,2675,	0,11908,13041,13506,14508,16176,19338,26946,
chr1	34849973	34879585	TooLow|TCONS_00000623:1.56667E-4	1000	+	34849973	34879585	175175175	8	90,45,153,103,42,88,106,2675,	0,11899,13032,13497,14499,16169,19326,26937,
chr1	34849975	34873956	EnsCodingFragment^NM_001245320^168|3P|XLOC_000232|TCONS_00000624:0.170659	1000	+	34849975	34873956	250,0,0	7	88,45,153,103,40,90,4657,	0,11897,13030,13495,14497,16165,19324,
chr1	34849991	34879580	EnsCodingFull^ENSMUST00000191722^100|3P|XLOC_000232|TCONS_00000625:8.2308	1000	+	34849991	34879580	250,0,0	8	72,45,153,103,40,90,106,2670,	0,11881,13014,13479,14481,16149,19308,26919,
chr1	34851836	34863475	TooLow|TCONS_00000626:0.0	1000	+	34851836	34863475	175175175	4	141,45,153,5,	0,10036,11169,11634,
chr1	34851836	34879585	TooLow|TCONS_00000627:0.0	1000	+	34851836	34879585	175175175	8	141,45,153,103,40,90,106,2675,	0,10036,11169,11634,12636,14304,17463,25074,
chr1	34851836	34879585	TooLow|TCONS_00000628:0.0	1000	+	34851836	34879585	175175175	9	141,45,153,103,40,90,106,889,166,	0,10036,11169,11634,12636,14304,17463,25074,27583,
chr1	34877655	34879577	TooLow|TCONS_00000629:0.0	1000	+	34877655	34879577	175175175	2	144,158,	0,1764,
chr1	34928508	34930645	TooLow|TCONS_00000630:0.0	1000	+	34928508	34930645	175175175	1	2137,	0,
chr1	34969626	34969855	SingleExonStringent|TCONS_00006846:3.05844	1000	-	34969626	34969855	175175175	1	229,	0,
chr1	34970064	34970500	TooLow|TCONS_00000631:0.0	1000	+	34970064	34970500	175175175	1	436,	0,
chr1	34985655	34985890	TooLow|TCONS_00000632:0.0	1000	+	34985655	34985890	175175175	1	235,	0,
chr1	35178955	35179084	TooLow|TCONS_00006847:0.0	1000	-	35178955	35179084	175175175	1	129,	0,
chr1	35625605	35651297	TooLow|TCONS_00006848:0.0	1000	-	35625605	35651297	175175175	4	331,130,100,79,	0,1046,23378,25613,
chr1	35761601	35761706	TooLow|TCONS_00000633:0.0	1000	+	35761601	35761706	175175175	1	105,	0,
chr1	35806973	35810462	TooLow|TCONS_00000634:0.0	1000	+	35806973	35810462	175175175	2	62,390,	0,3099,
chr1	35879844	35881119	TooLow|TCONS_00000635:0.0	1000	+	35879844	35881119	175175175	2	128,438,	0,837,
chr1	35958918	35959822	TooLow|TCONS_00000636:0.0	1000	+	35958918	35959822	175175175	1	904,	0,
chr1	35981959	35986373	TooLow|TCONS_00006849:0.0	1000	-	35981959	35986373	175175175	3	333,51,79,	0,2566,4335,
chr1	36002984	36011044	TooLow|TCONS_00006850:0.0	1000	-	36002984	36011044	175175175	3	422,178,54,	0,829,8006,
chr1	36003067	36010990	TooLow|TCONS_00006851:0.0	1000	-	36003067	36010990	175175175	3	339,65,107,	0,859,7816,
chr1	36011071	36011894	TooLow|TCONS_00000637:0.0	1000	+	36011071	36011894	175175175	2	124,301,	0,522,
chr1	36029646	36031018	TooLow|TCONS_00006852:0.0	1000	-	36029646	36031018	175175175	1	1372,	0,
chr1	36068399	36106446	EnsCodingFragment^ENSMUST00000194670^1097|3P|XLOC_000241|TCONS_00000638:8.90965	1000	+	36068399	36106446	250,0,0	2	785,2934,	0,35113,
chr1	36094116	36106446	EnsCodingFragment^ENSMUST00000194670^1097|3P|XLOC_000241|TCONS_00000639:18.5439	1000	+	36094116	36106446	250,0,0	2	34,2934,	0,9396,
chr1	36101689	36104980	TooLow|TCONS_00000640:0.0	1000	+	36101689	36104980	175175175	1	3291,	0,
chr1	36101689	36106446	SingleExonStringent|TCONS_00000641:0.94546	1000	+	36101689	36106446	175175175	1	4757,	0,
chr1	36105383	36106446	TooLow|TCONS_00006853:0.0	1000	-	36105383	36106446	175175175	2	58,389,	0,674,
chr1	36132041	36138746	TooLow|TCONS_00000642:0.083308	1000	+	36132041	36138746	175175175	4	280,527,198,3335,	0,845,2624,3370,
chr1	36133791	36134907	SingleExonStringent|TCONS_00006854:0.236813	1000	-	36133791	36134907	175175175	1	1116,	0,
chr1	36135129	36139861	SingleExonStringent|TCONS_00006855:0.479579	1000	-	36135129	36139861	175175175	1	4732,	0,
chr1	36140026	36244305	TooLow|TCONS_00006856:0.0	1000	-	36140026	36244305	175175175	37	4225,154,117,115,161,183,85,102,89,85,86,1206,80,96,131,132,207,95,24,99,121,165,132,136,86,120,151,92,101,79,97,175,113,131,83,136,236,	0,6005,6598,10018,11607,15046,16200,17373,18081,19915,21649,22178,24417,30172,33408,34052,34869,36206,36749,37491,39532,42443,44329,45806,51502,52359,55823,57517,67915,69959,71363,76105,81185,87457,90631,94780,104043,
chr1	36140026	36244305	EnsCodingFragment^ENSMUST00000192159^360|3P|XLOC_002053|TCONS_00006857:0.115796	1000	-	36140026	36244305	0,0,250	39	4225,154,117,115,161,183,85,102,89,85,86,159,190,80,103,96,131,52,207,95,24,99,121,165,132,136,86,120,151,92,101,79,97,175,113,131,83,136,236,	0,6005,6598,10018,11607,15046,16200,17373,18081,19915,21649,22178,23194,24417,25482,30172,33408,34052,34869,36206,36749,37491,39532,42443,44329,45806,51502,52359,55823,57517,67915,69959,71363,76105,81185,87457,90631,94780,104043,
chr1	36140026	36244305	TooLow|TCONS_00006858:0.0	1000	-	36140026	36244305	175175175	40	4225,154,117,115,161,183,85,102,89,85,86,159,190,80,103,96,131,132,207,95,99,121,165,132,136,86,120,151,92,61,100,101,79,90,175,113,131,83,136,236,	0,6005,6598,10018,11607,15046,16200,17373,18081,19915,21649,22178,23194,24417,25482,30172,33408,34052,34869,36206,37491,39532,42443,44329,45806,51502,52359,55823,57517,61678,62752,67915,69959,71370,76105,81185,87457,90631,94780,104043,
chr1	36140026	36244305	EnsCodingFragment^ENSMUST00000192159^360|3P|XLOC_002053|TCONS_00006859:6.47936	1000	-	36140026	36244305	0,0,250	41	4225,154,117,115,161,183,85,102,89,85,86,159,190,80,103,96,131,132,207,95,24,99,121,165,132,136,86,120,151,92,61,100,101,79,97,175,113,131,83,136,236,	0,6005,6598,10018,11607,15046,16200,17373,18081,19915,21649,22178,23194,24417,25482,30172,33408,34052,34869,36206,36749,37491,39532,42443,44329,45806,51502,52359,55823,57517,61678,62752,67915,69959,71363,76105,81185,87457,90631,94780,104043,
chr1	36143481	36165811	EnsCodingFragment^ENSMUST00000173082^182|3P|XLOC_002053|TCONS_00006860:0.735582	1000	-	36143481	36165811	0,0,250	14	770,154,117,115,161,183,85,102,89,85,86,1206,80,303,	0,2550,3143,6563,8152,11591,12745,13918,14626,16460,18194,18723,20962,22027,
chr1	36143485	36244161	EnsCodingFragment^ENSMUST00000192159^360|3P|XLOC_002053|TCONS_00006861:13.1475	1000	-	36143485	36244161	0,0,250	40	766,154,117,115,161,183,85,102,89,85,86,159,190,80,103,96,131,132,207,95,99,121,165,132,136,86,120,151,92,61,100,101,79,90,175,113,131,83,136,92,	0,2546,3139,6559,8148,11587,12741,13914,14622,16456,18190,18719,19735,20958,22023,26713,29949,30593,31410,32747,34032,36073,38984,40870,42347,48043,48900,52364,54058,58219,59293,64456,66500,67911,72646,77726,83998,87172,91321,100584,
chr1	36144251	36144313	TooLow|TCONS_00006862:0.0	1000	-	36144251	36144313	175175175	1	62,	0,
chr1	36146156	36150524	EnsCodingFragment^ENSMUST00000173250^208|3P|XLOC_002053|TCONS_00006863:0.233935	1000	-	36146156	36150524	0,0,250	3	29,117,480,	0,468,3888,
chr1	36161746	36173473	TooLow|TCONS_00006864:0.0	1000	-	36161746	36173473	175175175	6	15,159,190,80,96,39,	0,458,1474,2697,8452,11688,
chr1	36162225	36182634	EnsCodingFragment^ENSMUST00000174716^1021|3P|XLOC_002053|TCONS_00006865:4.04477	1000	-	36162225	36182634	0,0,250	13	138,190,80,103,96,131,52,207,95,24,99,121,165,	0,995,2218,3283,7973,11209,11853,12670,14007,14550,15292,17333,20244,
chr1	36163378	36164959	TooLow|TCONS_00006866:0.0	1000	-	36163378	36164959	175175175	2	32,516,	0,1065,
chr1	36178604	36244107	EnsCodingFragment^ENSMUST00000192159^360|3P|XLOC_002053|TCONS_00006867:0.100739	1000	-	36178604	36244107	0,0,250	19	1075,165,132,136,86,120,151,92,61,100,101,79,90,175,113,131,83,136,38,	0,3865,5751,7228,12924,13781,17245,18939,23100,24174,29337,31381,32792,37527,42607,48879,52053,56202,65465,
chr1	36185886	36210030	TooLow|TCONS_00006868:0.0	1000	-	36185886	36210030	175175175	7	82,86,120,151,92,101,45,	0,5642,6499,9963,11657,22055,24099,
chr1	36195974	36208204	EnsCodingFragment^ENSMUST00000172592^180|3P|XLOC_002053|TCONS_00006869:0.191897	1000	-	36195974	36208204	0,0,250	5	26,92,61,100,263,	0,1569,5730,6804,11967,
chr1	36243638	36244720	TooLow|TCONS_00006870:0.0590234	1000	-	36243638	36244720	175175175	1	1082,	0,
chr1	36264596	36268307	EnsCodingFragment^NM_001285485^213|3P|XLOC_002055|TCONS_00006871:0.165549	1000	-	36264596	36268307	0,0,250	2	1957,39,	0,3672,
chr1	36264596	36273435	EnsCodingFragment^ENSMUST00000188666^196|3P|XLOC_002055|TCONS_00006872:0.190356	1000	-	36264596	36273435	0,0,250	4	1957,54,489,98,	0,4059,4616,8741,
chr1	36264596	36274679	TooLow|TCONS_00006873:0.0	1000	-	36264596	36274679	175175175	5	1957,1046,246,74,45,	0,4059,8741,9776,10038,
chr1	36264596	36274679	TooLow|TCONS_00006874:0.0	1000	-	36264596	36274679	175175175	6	1957,54,719,246,74,45,	0,4059,4386,8741,9776,10038,
chr1	36264596	36274679	TooLow|TCONS_00006875:0.0919022	1000	-	36264596	36274679	175175175	6	1957,54,489,246,74,45,	0,4059,4616,8741,9776,10038,
chr1	36264596	36292403	TooLow|TCONS_00006876:0.0	1000	-	36264596	36292403	175175175	5	1957,1046,246,74,77,	0,4059,8741,9776,27730,
chr1	36268860	36274679	TooLow|TCONS_00006877:0.0	1000	-	36268860	36274679	175175175	4	841,246,74,45,	0,4477,5512,5774,
chr1	36303751	36305013	TooLow|TCONS_00006878:0.0455023	1000	-	36303751	36305013	175175175	1	1262,	0,
chr1	36307732	36319203	EnsCodingFragment^NM_212481^534|3P|XLOC_000243|TCONS_00000643:0.468237	1000	+	36307732	36319203	250,0,0	7	104,116,121,53,98,166,212,	0,8479,9471,9877,10351,10755,11259,
chr1	36307732	36324029	TooLow|TCONS_00000644:0.0	1000	+	36307732	36324029	175175175	4	104,1973,166,5038,	0,8476,10755,11259,
chr1	36307732	36324029	TooLow|TCONS_00000645:0.0	1000	+	36307732	36324029	175175175	8	104,95,119,121,53,98,166,5038,	0,4141,8476,9471,9877,10351,10755,11259,
chr1	36307732	36324029	TooLow|TCONS_00000646:0.0	1000	+	36307732	36324029	175175175	6	104,119,53,98,166,5038,	0,8476,9877,10351,10755,11259,
chr1	36307732	36324029	EnsCodingFull^NM_212481^534|3P|XLOC_000243|TCONS_00000647:0.137629	1000	+	36307732	36324029	250,0,0	6	104,116,459,98,166,5038,	0,8479,9471,10351,10755,11259,
chr1	36307732	36324029	TooLow|TCONS_00000648:0.0	1000	+	36307732	36324029	175175175	4	104,98,166,5038,	0,10351,10755,11259,
chr1	36307732	36324029	EnsCodingFull^NM_212481^534|3P|XLOC_000243|TCONS_00000649:0.142028	1000	+	36307732	36324029	250,0,0	7	104,116,121,53,98,166,5038,	0,8479,9471,9877,10351,10755,11259,
chr1	36307732	36324029	TooLow|TCONS_00000650:0.00340558	1000	+	36307732	36324029	175175175	7	104,119,121,53,98,166,5038,	0,8476,9471,9877,10351,10755,11259,
chr1	36307753	36317442	TooLow|TCONS_00000651:0.0	1000	+	36307753	36317442	175175175	3	83,119,239,	0,8455,9450,
chr1	36307753	36318288	TooLow|TCONS_00000652:0.0	1000	+	36307753	36318288	175175175	3	83,119,205,	0,8455,10330,
chr1	36307753	36319214	EnsCodingFragment^NM_212481^534|3P|XLOC_000243|TCONS_00000653:0.22165	1000	+	36307753	36319214	250,0,0	6	83,116,53,98,166,223,	0,8458,9856,10330,10734,11238,
chr1	36307753	36319887	EnsCodingFragment^NM_212481^534|3P|XLOC_000243|TCONS_00000654:0.198542	1000	+	36307753	36319887	250,0,0	4	83,1973,166,896,	0,8455,10734,11238,
chr1	36307753	36320526	TooLow|TCONS_00000655:0.0	1000	+	36307753	36320526	175175175	8	83,95,119,121,53,98,166,1535,	0,4120,8455,9450,9856,10330,10734,11238,
chr1	36307753	36320528	EnsCodingFragment^NM_212481^534|3P|XLOC_000243|TCONS_00000656:1.71171	1000	+	36307753	36320528	250,0,0	6	83,119,53,98,166,1537,	0,8455,9856,10330,10734,11238,
chr1	36307753	36321071	TooLow|TCONS_00000657:4.17333E-4	1000	+	36307753	36321071	175175175	6	83,116,459,98,166,2080,	0,8458,9450,10330,10734,11238,
chr1	36307753	36322991	EnsCodingFull^NM_212481^534|3P|XLOC_000243|TCONS_00000658:0.667894	1000	+	36307753	36322991	250,0,0	7	83,119,121,53,98,166,4000,	0,8455,9450,9856,10330,10734,11238,
chr1	36307753	36324029	TooLow|TCONS_00000659:0.0	1000	+	36307753	36324029	175175175	5	83,119,98,166,5038,	0,8455,10330,10734,11238,
chr1	36307757	36312771	TooLow|TCONS_00000660:0.0863657	1000	+	36307757	36312771	175175175	1	5014,	0,
chr1	36307768	36322988	TooLow|TCONS_00000661:0.0	1000	+	36307768	36322988	175175175	4	68,98,166,3997,	0,10315,10719,11223,
chr1	36307778	36316578	TooLow|TCONS_00000662:0.0	1000	+	36307778	36316578	175175175	2	58,367,	0,8433,
chr1	36315991	36318136	TooLow|TCONS_00000663:0.0	1000	+	36315991	36318136	175175175	4	336,121,53,53,	0,1212,1618,2092,
chr1	36317026	36318132	TooLow|TCONS_00000664:0.0	1000	+	36317026	36318132	175175175	3	298,53,49,	0,583,1057,
chr1	36325127	36328893	SingleExonStringent|TCONS_00006879:0.534295	1000	-	36325127	36328893	175175175	1	3766,	0,
chr1	36329174	36330063	SingleExonStringent|TCONS_00006880:0.452098	1000	-	36329174	36330063	175175175	1	889,	0,
chr1	36331300	36333461	SingleExonStringent|TCONS_00006881:0.285409	1000	-	36331300	36333461	175175175	1	2161,	0,
chr1	36332707	36333420	TooLow|TCONS_00000665:0.0	1000	+	36332707	36333420	175175175	1	713,	0,
chr1	36335697	36368781	EnsCodingFragment^ENSMUST00000185614^725|3P|XLOC_002060|TCONS_00006882:2.76431	1000	-	36335697	36368781	0,0,250	21	1954,134,223,110,131,82,192,157,201,64,158,75,72,102,117,132,186,91,151,266,547,	0,7553,7975,8372,9218,9687,10140,12827,13120,13704,15935,16228,17896,18074,18400,18951,22342,22672,29784,32071,32537,
chr1	36335697	36369102	TooLow|TCONS_00006883:0.0	1000	-	36335697	36369102	175175175	22	1954,134,223,110,131,82,192,78,157,201,64,158,75,72,102,117,132,186,91,171,266,98,	0,7553,7975,8372,9218,9687,10140,11519,12827,13120,13704,15935,16228,17896,18074,18400,18951,22342,22672,29784,32071,33307,
chr1	36335697	36369181	EnsCodingFragment^ENSMUST00000185614^725|3P|XLOC_002060|TCONS_00006884:0.437382	1000	-	36335697	36369181	0,0,250	22	1954,134,223,110,131,82,192,78,158,200,64,158,75,72,102,117,132,186,91,171,285,77,	0,7553,7975,8372,9218,9687,10140,11519,12827,13121,13704,15935,16228,17896,18074,18400,18951,22342,22672,29784,32052,33407,
chr1	36335697	36369181	EnsCodingFragment^ENSMUST00000185614^725|3P|XLOC_002060|TCONS_00006885:1.6009	1000	-	36335697	36369181	0,0,250	22	1954,134,223,110,131,82,192,78,157,201,64,158,75,72,102,117,132,186,91,209,266,77,	0,7553,7975,8372,9218,9687,10140,11519,12827,13120,13704,15935,16228,17896,18074,18400,18951,22342,22672,29784,32071,33407,
chr1	36335697	36369181	TooLow|TCONS_00006886:0.0	1000	-	36335697	36369181	175175175	21	1954,134,223,110,131,82,192,157,201,64,158,75,72,102,117,132,186,91,171,285,77,	0,7553,7975,8372,9218,9687,10140,12827,13120,13704,15935,16228,17896,18074,18400,18951,22342,22672,29784,32052,33407,
chr1	36335697	36369181	TooLow|TCONS_00006887:0.00254279	1000	-	36335697	36369181	175175175	21	1954,134,223,110,131,82,192,157,201,64,158,75,72,102,117,132,186,91,171,162,77,	0,7553,7975,8372,9218,9687,10140,12827,13120,13704,15935,16228,17896,18074,18400,18951,22342,22672,29784,32052,33407,
chr1	36335697	36369181	TooLow|TCONS_00006888:3.17444E-4	1000	-	36335697	36369181	175175175	21	1954,134,223,110,131,82,192,157,201,64,158,75,72,102,117,132,186,91,171,143,77,	0,7553,7975,8372,9218,9687,10140,12827,13120,13704,15935,16228,17896,18074,18400,18951,22342,22672,29784,32071,33407,
chr1	36335697	36369181	EnsCodingFragment^ENSMUST00000185614^725|3P|XLOC_002060|TCONS_00006889:2.04691	1000	-	36335697	36369181	0,0,250	21	1954,134,223,110,131,82,192,157,201,64,158,75,72,102,117,132,186,91,104,143,77,	0,7553,7975,8372,9218,9687,10140,12827,13120,13704,15935,16228,17896,18074,18400,18951,22342,22672,29784,32071,33407,
chr1	36335697	36369181	TooLow|TCONS_00006890:0.0	1000	-	36335697	36369181	175175175	21	1954,134,223,110,131,82,192,157,201,64,158,75,72,102,117,132,186,91,151,266,77,	0,7553,7975,8372,9218,9687,10140,12827,13120,13704,15935,16228,17896,18074,18400,18951,22342,22672,29784,32071,33407,
chr1	36335697	36369181	EnsCodingFragment^ENSMUST00000185614^725|3P|XLOC_002060|TCONS_00006891:2.37608	1000	-	36335697	36369181	0,0,250	22	1954,134,223,110,131,82,192,78,157,201,64,158,75,72,102,117,132,186,91,171,285,77,	0,7553,7975,8372,9218,9687,10140,11519,12827,13120,13704,15935,16228,17896,18074,18400,18951,22342,22672,29784,32052,33407,
chr1	36335697	36369181	EnsCodingFragment^ENSMUST00000185614^725|3P|XLOC_002060|TCONS_00006892:0.191804	1000	-	36335697	36369181	0,0,250	22	1954,134,223,110,131,82,192,78,157,201,64,158,75,72,102,117,132,186,91,171,266,77,	0,7553,7975,8372,9218,9687,10140,11519,12827,13120,13704,15935,16228,17896,18074,18400,18951,22342,22672,29784,32071,33407,
chr1	36335697	36369181	TooLow|TCONS_00006893:0.0	1000	-	36335697	36369181	175175175	22	1954,134,223,110,131,82,192,78,157,201,64,158,75,72,102,117,132,186,91,151,266,77,	0,7553,7975,8372,9218,9687,10140,11519,12827,13120,13704,15935,16228,17896,18074,18400,18951,22342,22672,29784,32071,33407,
chr1	36335729	36369157	TooLow|TCONS_00006894:0.0	1000	-	36335729	36369157	175175175	21	1922,134,223,110,131,82,192,157,201,64,158,75,72,102,117,132,186,91,163,162,53,	0,7521,7943,8340,9186,9655,10108,12795,13088,13672,15903,16196,17864,18042,18368,18919,22310,22640,29752,32020,33375,
chr1	36335729	36369181	EnsCodingFragment^ENSMUST00000185614^725|3P|XLOC_002060|TCONS_00006895:15.5192	1000	-	36335729	36369181	0,0,250	21	1922,134,223,110,131,82,192,157,201,64,158,75,72,102,117,132,186,91,171,266,77,	0,7521,7943,8340,9186,9655,10108,12795,13088,13672,15903,16196,17864,18042,18368,18919,22310,22640,29752,32039,33375,
chr1	36337572	36368014	TooLow|TCONS_00006896:0.0	1000	-	36337572	36368014	175175175	21	79,134,223,110,131,82,192,78,157,201,64,158,75,72,102,117,132,186,91,171,246,	0,5678,6100,6497,7343,7812,8265,9644,10952,11245,11829,14060,14353,16021,16199,16525,17076,20467,20797,27909,30196,
chr1	36337572	36369171	TooLow|TCONS_00006897:0.0	1000	-	36337572	36369171	175175175	22	79,134,223,110,131,82,192,78,157,201,64,158,75,72,102,117,132,186,91,171,285,67,	0,5678,6100,6497,7343,7812,8265,9644,10952,11245,11829,14060,14353,16021,16199,16525,17076,20467,20797,27909,30177,31532,
chr1	36348681	36348758	TooLow|TCONS_00006898:0.0	1000	-	36348681	36348758	175175175	1	77,	0,
chr1	36354718	36368041	TooLow|TCONS_00006899:0.0	1000	-	36354718	36368041	175175175	5	62,186,91,151,273,	0,3321,3651,10763,13050,
chr1	36358128	36369155	EnsCodingFragment^ENSMUST00000185614^725|3P|XLOC_002060|TCONS_00006900:0.13493	1000	-	36358128	36369155	0,0,250	5	97,91,104,266,51,	0,241,7353,9640,10976,
chr1	36365627	36368041	TooLow|TCONS_00006901:0.0	1000	-	36365627	36368041	175175175	2	63,273,	0,2141,
chr1	36365910	36369157	EnsCodingFragment^ENSMUST00000185614^725|3P|XLOC_002060|TCONS_00006902:0.896854	1000	-	36365910	36369157	0,0,250	2	2124,53,	0,3194,
chr1	36367965	36369102	TooLow|TCONS_00006903:0.0	1000	-	36367965	36369102	175175175	2	69,98,	0,1039,
chr1	36372290	36422107	TooLow|TCONS_00000666:0.00431395	1000	+	36372290	36422107	175175175	53	85,53,92,109,55,110,129,63,51,31,116,121,53,69,44,83,95,129,178,125,101,178,156,129,164,115,103,176,171,133,78,182,162,105,147,163,26,51,105,120,162,92,171,149,140,89,96,142,100,191,110,148,369,	0,1395,2225,2881,4438,5564,6096,7187,8073,10494,12794,13147,13800,14890,16295,16426,16600,18237,20012,29063,30206,30926,31181,32463,34218,34638,35592,36204,36482,36851,37089,38571,38938,39271,40266,40488,40799,42485,42642,43300,44176,44582,45074,45433,45811,47389,47688,47951,48306,48482,48836,49190,49448,
chr1	36372290	36422110	TooLow|TCONS_00000667:0.00319198	1000	+	36372290	36422110	175175175	53	85,53,92,109,55,110,129,63,51,31,116,121,53,69,44,83,95,129,178,163,101,178,156,129,164,115,103,176,171,133,78,182,162,105,147,163,26,51,105,120,162,92,171,149,140,89,64,142,100,161,110,148,372,	0,1395,2225,2881,4438,5564,6096,7187,8073,10494,12794,13147,13800,14890,16295,16426,16600,18237,20012,29025,30206,30926,31181,32463,34218,34638,35592,36204,36482,36851,37089,38571,38938,39271,40266,40488,40799,42485,42642,43300,44176,44582,45074,45433,45811,47389,47720,47951,48306,48482,48836,49190,49448,
chr1	36385463	36404829	TooLow|TCONS_00000668:0.0121931	1000	+	36385463	36404829	175175175	13	95,53,69,44,83,95,129,178,163,101,178,156,76,	0,627,1717,3122,3253,3427,5064,6839,15852,17033,17753,18008,19290,
chr1	36416887	36422110	TooLow|TCONS_00000669:0.0116797	1000	+	36416887	36422110	175175175	12	77,171,149,140,89,64,142,100,161,110,148,372,	0,477,836,1214,2792,3123,3354,3709,3885,4239,4593,4851,
chr1	36418802	36441872	TooLow|TCONS_00006904:0.0	1000	-	36418802	36441872	175175175	6	5701,120,115,162,83,2264,	0,6035,9299,9497,19947,20806,
chr1	36418802	36445271	TooLow|TCONS_00006905:0.0846189	1000	-	36418802	36445271	175175175	8	1233,120,115,162,83,118,119,222,	0,6035,9299,9497,19947,20806,24688,26247,
chr1	36418802	36445271	TooLow|TCONS_00006906:0.0	1000	-	36418802	36445271	175175175	9	5701,120,115,162,33,83,118,119,222,	0,6035,9299,9497,10620,19947,20806,24688,26247,
chr1	36418802	36445271	TooLow|TCONS_00006907:0.0	1000	-	36418802	36445271	175175175	7	5701,120,115,162,118,119,222,	0,6035,9299,9497,20806,24688,26247,
chr1	36418802	36445271	EnsCodingFragment^ENSMUST00000193502^504|3P|XLOC_002061|TCONS_00006908:8.77133	1000	-	36418802	36445271	0,0,250	8	5701,120,115,162,83,118,119,222,	0,6035,9299,9497,19947,20806,24688,26247,
chr1	36418802	36445271	TooLow|TCONS_00006909:0.0	1000	-	36418802	36445271	175175175	9	5701,120,115,162,83,118,90,106,222,	0,6035,9299,9497,19947,20806,24717,25234,26247,
chr1	36419870	36439668	TooLow|TCONS_00006910:0.0	1000	-	36419870	36439668	175175175	6	165,120,115,162,83,60,	0,4967,8231,8429,18879,19738,
chr1	36422064	36445271	EnsCodingFragment^ENSMUST00000193502^504|3P|XLOC_002061|TCONS_00006911:0.495981	1000	-	36422064	36445271	0,0,250	8	2439,120,115,162,83,118,119,222,	0,2773,6037,6235,16685,17544,21426,22985,
chr1	36423185	36441872	EnsCodingFragment^NM_205725^120|3P|XLOC_002061|TCONS_00006912:1.9274	1000	-	36423185	36441872	0,0,250	6	1318,120,115,162,83,2264,	0,1652,4916,5114,15564,16423,
chr1	36423185	36445271	EnsCodingFragment^ENSMUST00000193502^504|3P|XLOC_002061|TCONS_00006913:4.33494	1000	-	36423185	36445271	0,0,250	7	1318,120,115,162,118,119,222,	0,1652,4916,5114,16423,20305,21864,
chr1	36423185	36445271	EnsCodingFragment^ENSMUST00000193502^504|3P|XLOC_002061|TCONS_00006914:7.2593	1000	-	36423185	36445271	0,0,250	9	1318,120,115,162,33,83,118,119,222,	0,1652,4916,5114,6237,15564,16423,20305,21864,
chr1	36424505	36428366	EnsCodingFragment^NM_205725^120|3P|XLOC_002061|TCONS_00006915:1.59314	1000	-	36424505	36428366	0,0,250	3	452,115,67,	0,3596,3794,
chr1	36428391	36445271	TooLow|TCONS_00006916:0.0	1000	-	36428391	36445271	175175175	6	70,83,118,90,106,222,	0,10358,11217,15128,15645,16658,
chr1	36443744	36445257	SingleExonStringent|TCONS_00006917:0.867143	1000	-	36443744	36445257	175175175	1	1513,	0,
chr1	36471563	36508764	TooLow|TCONS_00000670:0.0	1000	+	36471563	36508764	175175175	7	1522,144,135,170,97,86,2356,	0,26426,26831,27847,28321,34130,34845,
chr1	36471619	36508764	EnsCodingFull^NM_001131500^312|3P|XLOC_000246|TCONS_00000671:0.208946	1000	+	36471619	36508764	250,0,0	8	1466,144,135,170,97,179,290,1684,	0,26370,26775,27791,28265,33981,34789,35461,
chr1	36471619	36508764	EnsCodingFull^NM_001131500^312|3P|XLOC_000246|TCONS_00000672:4.331	1000	+	36471619	36508764	250,0,0	7	1466,144,135,170,97,179,2356,	0,26370,26775,27791,28265,33981,34789,
chr1	36471995	36473367	TooLow|TCONS_00000673:0.0	1000	+	36471995	36473367	175175175	1	1372,	0,
chr1	36473951	36476110	TooLow|TCONS_00000674:0.0	1000	+	36473951	36476110	175175175	1	2159,	0,
chr1	36506561	36506702	TooLow|TCONS_00000675:0.0	1000	+	36506561	36506702	175175175	1	141,	0,
chr1	36511866	36528237	EnsCodingFragment^ENSMUST00000135100^287|3P|XLOC_000248|TCONS_00000676:4.46463	1000	+	36511866	36528237	250,0,0	8	1287,144,150,170,97,134,139,3072,	0,7085,8211,8652,8952,9338,9834,13299,
chr1	36511866	36528237	EnsCodingFragment^ENSMUST00000135100^287|3P|XLOC_000248|TCONS_00000677:0.136992	1000	+	36511866	36528237	250,0,0	9	1287,144,150,170,97,134,139,99,3072,	0,7085,8211,8652,8952,9338,9834,12167,13299,
chr1	36511866	36528325	EnsCodingFragment^ENSMUST00000135100^287|3P|XLOC_000248|TCONS_00000678:0.109319	1000	+	36511866	36528325	250,0,0	7	1287,144,611,97,134,139,3160,	0,7085,8211,8952,9338,9834,13299,
chr1	36513096	36520435	TooLow|TCONS_00000679:0.0	1000	+	36513096	36520435	175175175	3	57,144,358,	0,5855,6981,
chr1	36518568	36519574	TooLow|TCONS_00000680:0.097046	1000	+	36518568	36519574	175175175	1	1006,	0,
chr1	36518568	36528325	EnsCodingFragment^ENSMUST00000135100^287|3P|XLOC_000248|TCONS_00000681:2.23647	1000	+	36518568	36528325	250,0,0	6	527,611,97,134,139,3160,	0,1509,2250,2636,3132,6597,
chr1	36518568	36528325	TooLow|TCONS_00000682:0.0442389	1000	+	36518568	36528325	175175175	7	527,611,97,134,139,99,3160,	0,1509,2250,2636,3132,5465,6597,
chr1	36520760	36525600	EnsCodingFragment^ENSMUST00000135100^287|3P|XLOC_000248|TCONS_00000683:3.06488	1000	+	36520760	36525600	250,0,0	4	155,134,139,435,	0,444,940,4405,
chr1	36527533	36528237	TooLow|TCONS_00006918:0.0	1000	-	36527533	36528237	175175175	2	191,78,	0,626,
chr1	36530187	36535739	TooLow|TCONS_00006919:0.0	1000	-	36530187	36535739	175175175	8	1454,99,99,99,126,129,147,58,	0,1535,1924,2114,2393,3799,4103,5494,
chr1	36530187	36536521	EnsCodingFragment^ENSMUST00000193991^221|3P|XLOC_002063|TCONS_00006920:2.85917	1000	-	36530187	36536521	0,0,250	9	1454,99,99,99,99,126,129,147,25,	0,1535,1721,1924,2114,2393,3799,4103,6309,
chr1	36530187	36547445	TooLow|TCONS_00006921:0.0407848	1000	-	36530187	36547445	175175175	10	1454,99,99,126,129,147,178,204,104,536,	0,1924,2114,2393,3799,4103,9169,11671,12574,16722,
chr1	36530187	36547445	EnsCodingFragment^ENSMUST00000208269^629|3P|XLOC_002063|TCONS_00006922:0.457263	1000	-	36530187	36547445	0,0,250	13	1454,99,99,99,99,126,129,147,60,323,239,104,360,	0,1535,1721,1924,2114,2393,3799,4103,6309,9024,11636,12574,16898,
chr1	36530187	36547445	TooLow|TCONS_00006923:0.0	1000	-	36530187	36547445	175175175	11	1454,99,99,126,129,147,60,323,239,104,360,	0,1924,2114,2393,3799,4103,6309,9024,11636,12574,16898,
chr1	36530187	36547445	TooLow|TCONS_00006924:0.0717986	1000	-	36530187	36547445	175175175	13	1454,99,99,99,99,126,129,147,60,323,204,104,360,	0,1535,1721,1924,2114,2393,3799,4103,6309,9024,11671,12574,16898,
chr1	36530192	36539358	TooLow|TCONS_00006925:0.0	1000	-	36530192	36539358	175175175	8	1449,99,99,126,129,147,60,147,	0,1919,2109,2388,3794,4098,6304,9019,
chr1	36530533	36535739	TooLow|TCONS_00006926:0.0	1000	-	36530533	36535739	175175175	9	1108,99,99,99,99,126,129,147,58,	0,1189,1375,1578,1768,2047,3453,3757,5148,
chr1	36531325	36535739	TooLow|TCONS_00006927:0.0	1000	-	36531325	36535739	175175175	8	316,99,99,99,126,129,147,58,	0,397,786,976,1255,2661,2965,4356,
chr1	36533986	36536883	EnsCodingFragment^ENSMUST00000193991^221|3P|XLOC_002063|TCONS_00006928:2.62597	1000	-	36533986	36536883	0,0,250	3	129,147,387,	0,304,2510,
chr1	36534051	36539429	TooLow|TCONS_00006929:0.0	1000	-	36534051	36539429	175175175	3	64,147,73,	0,239,5305,
chr1	36537506	36547219	EnsCodingFragment^ENSMUST00000208269^629|3P|XLOC_002063|TCONS_00006930:3.37929	1000	-	36537506	36547219	0,0,250	4	2028,204,104,310,	0,4352,5255,9403,
chr1	36538093	36547445	EnsCodingFragment^ENSMUST00000208269^629|3P|XLOC_002063|TCONS_00006931:0.254344	1000	-	36538093	36547445	0,0,250	4	1441,204,104,360,	0,3765,4668,8992,
chr1	36539359	36547231	EnsCodingFragment^ENSMUST00000208269^629|3P|XLOC_002063|TCONS_00006932:0.237637	1000	-	36539359	36547231	0,0,250	4	175,239,104,146,	0,2464,3402,7726,
chr1	36539468	36542230	TooLow|TCONS_00006933:0.0	1000	-	36539468	36542230	175175175	2	66,372,	0,2390,
chr1	36541836	36547219	TooLow|TCONS_00006934:0.0	1000	-	36541836	36547219	175175175	3	226,104,310,	0,925,5073,
chr1	36545330	36547219	SingleExonStringent|TCONS_00006935:0.105236	1000	-	36545330	36547219	175175175	1	1889,	0,
chr1	36548638	36554230	EnsCodingFragment^ENSMUST00000195160^206|3P|XLOC_002064|TCONS_00006936:0.788425	1000	-	36548638	36554230	0,0,250	12	1730,71,161,113,223,145,176,152,117,97,99,305,	0,1867,2029,3087,3288,3613,4080,4340,4585,4832,5077,5287,
chr1	36548638	36556335	EnsCodingFragment^ENSMUST00000195160^206|3P|XLOC_002064|TCONS_00006937:0.428789	1000	-	36548638	36556335	0,0,250	15	1730,71,161,113,223,145,176,152,117,97,99,63,149,146,179,	0,1867,2029,3087,3288,3613,4080,4340,4585,4832,5077,5287,5613,7293,7518,
chr1	36548638	36556705	EnsCodingFragment^ENSMUST00000195160^206|3P|XLOC_002064|TCONS_00006938:1.22199	1000	-	36548638	36556705	0,0,250	15	1730,71,161,113,223,145,176,152,117,97,99,63,149,146,209,	0,1867,2029,3087,3288,3613,4080,4340,4585,4832,5077,5287,5613,7293,7858,
chr1	36548638	36556705	EnsCodingFragment^ENSMUST00000195160^206|3P|XLOC_002064|TCONS_00006939:1.1922	1000	-	36548638	36556705	0,0,250	15	1730,71,161,113,223,145,176,152,117,97,99,63,149,149,209,	0,1867,2029,3087,3288,3613,4080,4340,4585,4832,5077,5287,5613,7293,7858,
chr1	36548638	36557626	EnsCodingFragment^ENSMUST00000195160^206|3P|XLOC_002064|TCONS_00006940:2.63747	1000	-	36548638	36557626	0,0,250	14	1730,71,1171,470,176,153,116,97,99,63,149,146,127,267,	0,1867,2029,3288,4080,4340,4586,4832,5077,5287,5613,7293,8164,8721,
chr1	36548638	36557644	EnsCodingFragment^ENSMUST00000195160^206|3P|XLOC_002064|TCONS_00006941:0.582027	1000	-	36548638	36557644	0,0,250	15	1730,71,161,113,223,145,176,152,117,97,99,63,149,146,285,	0,1867,2029,3087,3288,3613,4080,4340,4585,4832,5077,5287,5613,7293,8721,
chr1	36548638	36558349	EnsCodingFragment^ENSMUST00000195160^206|3P|XLOC_002064|TCONS_00006942:0.826605	1000	-	36548638	36558349	0,0,250	15	1730,71,161,113,223,145,176,152,117,97,99,63,149,149,334,	0,1867,2029,3087,3288,3613,4080,4340,4585,4832,5077,5287,5613,7293,9377,
chr1	36548638	36558376	EnsCodingFragment^ENSMUST00000195160^206|3P|XLOC_002064|TCONS_00006943:1.36154	1000	-	36548638	36558376	0,0,250	15	1730,71,161,113,223,145,176,152,117,97,99,63,149,149,23,	0,1867,2029,3087,3288,3613,4080,4340,4585,4832,5077,5287,5613,7293,9715,
chr1	36548638	36558517	TooLow|TCONS_00006944:0.0113237	1000	-	36548638	36558517	175175175	15	1730,71,161,113,223,145,176,152,117,97,99,63,149,149,15,	0,1867,2029,3087,3288,3613,4080,4340,4585,4832,5077,5287,5613,7293,9864,
chr1	36548638	36601832	EnsCodingFragment^ENSMUST00000195160^206|3P|XLOC_002064|TCONS_00006945:7.28001	1000	-	36548638	36601832	0,0,250	15	1730,71,161,113,223,145,176,152,117,97,99,63,149,144,10,	0,1867,2029,3087,3288,3613,4080,4340,4585,4832,5077,5287,5613,7293,53184,
chr1	36548638	36782084	EnsCodingFragment^ENSMUST00000191785^248|3P|XLOC_002064|TCONS_00006946:0.129097	1000	-	36548638	36782084	0,0,250	6	1730,71,161,113,220,11,	0,1867,2029,3087,3288,233435,
chr1	36548641	36557526	EnsCodingFragment^ENSMUST00000195160^206|3P|XLOC_002064|TCONS_00006947:0.567659	1000	-	36548641	36557526	0,0,250	16	1727,71,161,113,223,145,176,152,117,97,99,63,149,149,283,167,	0,1864,2026,3084,3285,3610,4077,4337,4582,4829,5074,5284,5610,7290,8161,8718,
chr1	36548641	36557557	EnsCodingFragment^ENSMUST00000195160^206|3P|XLOC_002064|TCONS_00006948:0.759614	1000	-	36548641	36557557	0,0,250	15	1727,71,161,113,223,145,176,152,117,97,99,63,149,149,198,	0,1864,2026,3084,3285,3610,4077,4337,4582,4829,5074,5284,5610,7290,8718,
chr1	36548641	36558349	EnsCodingFragment^ENSMUST00000195160^206|3P|XLOC_002064|TCONS_00006949:2.95301	1000	-	36548641	36558349	0,0,250	15	1727,71,161,113,223,145,176,152,117,97,99,63,149,146,334,	0,1864,2026,3084,3285,3610,4077,4337,4582,4829,5074,5284,5610,7290,9374,
chr1	36551725	36552894	EnsCodingFragment^ENSMUST00000191785^248|3P|XLOC_002064|TCONS_00006950:1.43995	1000	-	36551725	36552894	0,0,250	3	424,145,176,	0,526,993,
chr1	36553223	36554230	TooLow|TCONS_00006951:0.0	1000	-	36553223	36554230	175175175	4	117,97,99,305,	0,247,492,702,
chr1	36554399	36557534	TooLow|TCONS_00006952:0.0	1000	-	36554399	36557534	175175175	4	4,146,127,175,	0,1532,2403,2960,
chr1	36555931	36558250	EnsCodingFragment^NM_001192623^804|3P|XLOC_002064|TCONS_00006953:0.161354	1000	-	36555931	36558250	0,0,250	3	146,127,235,	0,871,2084,
chr1	36557700	36559667	SingleExonStringent|TCONS_00000684:2.10275	1000	+	36557700	36559667	175175175	1	1967,	0,
chr1	36558358	36565613	EnsASCoding|3P|XLOC_000249|TCONS_00000685:0.135087	1000	+	36558358	36565613	250,0,0	3	47,63,800,	0,5947,6455,
chr1	36562691	36683183	TooLow|TCONS_00006954:0.0	1000	-	36562691	36683183	175175175	15	329,153,78,126,88,98,177,85,115,85,106,153,62,315,316,	0,1638,2139,15827,23224,37431,37716,38175,45725,69728,72475,81518,96672,98043,120176,
chr1	36562695	36589317	TooLow|TCONS_00006955:0.0867712	1000	-	36562695	36589317	175175175	6	325,153,78,126,88,81,	0,1634,2135,15823,23220,26541,
chr1	36562695	36593332	TooLow|TCONS_00006956:0.0	1000	-	36562695	36593332	175175175	6	325,153,78,126,88,135,	0,1634,2135,15823,23220,30502,
chr1	36562695	36600411	TooLow|TCONS_00006957:0.0467794	1000	-	36562695	36600411	175175175	6	325,84,74,88,98,4,	0,1634,15875,23220,37427,37712,
chr1	36564327	36600954	TooLow|TCONS_00006958:0.0	1000	-	36564327	36600954	175175175	6	155,78,126,88,177,88,	0,503,14191,21588,36080,36539,
chr1	36564866	36587687	TooLow|TCONS_00006959:0.0	1000	-	36564866	36587687	175175175	4	42,126,84,183,	0,13652,21049,22638,
chr1	36576455	36600432	TooLow|TCONS_00006960:0.0341891	1000	-	36576455	36600432	175175175	5	353,126,88,98,25,	0,2063,9460,23667,23952,
chr1	36576455	36683183	TooLow|TCONS_00006961:0.0	1000	-	36576455	36683183	175175175	13	353,126,88,98,177,85,115,85,106,153,62,315,316,	0,2063,9460,23667,23952,24411,31961,55964,58711,67754,82908,84279,106412,
chr1	36599975	36683183	TooLow|TCONS_00006962:0.0	1000	-	36599975	36683183	175175175	10	245,177,85,115,85,106,153,62,315,316,	0,432,891,8441,32444,35191,44234,59388,60759,82892,
chr1	36601801	36602146	SingleExonStringent|TCONS_00000686:0.15066	1000	+	36601801	36602146	175175175	1	345,	0,
chr1	36663964	36664039	TooLow|TCONS_00000687:0.0	1000	+	36663964	36664039	175175175	1	75,	0,
chr1	36691483	36693681	EnsCodingFull^ENSMUST00000193235^120|3P|XLOC_000252|TCONS_00000688:0.774105	1000	+	36691483	36693681	250,0,0	4	207,74,100,485,	0,727,967,1713,
chr1	36691483	36693681	EnsCodingFull^ENSMUST00000193235^120|3P|XLOC_000252|TCONS_00000689:52.9619	1000	+	36691483	36693681	250,0,0	4	206,74,100,485,	0,727,967,1713,
chr1	36691609	36693386	TooLow|TCONS_00000690:0.0	1000	+	36691609	36693386	175175175	3	80,74,190,	0,601,1587,
chr1	36691627	36692550	EnsCodingFragment^ENSMUST00000193235^120|3P|XLOC_000252|TCONS_00000691:6.75014	1000	+	36691627	36692550	250,0,0	2	657,100,	0,823,
chr1	36691641	36692507	EnsCodingFragment^ENSMUST00000193235^120|3P|XLOC_000252|TCONS_00000692:0.602639	1000	+	36691641	36692507	250,0,0	2	48,297,	0,569,
chr1	36691643	36693385	EnsCodingFragment^ENSMUST00000193235^120|3P|XLOC_000252|TCONS_00000693:93.4882	1000	+	36691643	36693385	250,0,0	4	46,27,100,189,	0,614,807,1553,
chr1	36691687	36693386	EnsCodingFragment^ENSMUST00000193235^120|3P|XLOC_000252|TCONS_00000694:0.315471	1000	+	36691687	36693386	250,0,0	4	2,74,120,190,	0,523,743,1509,
chr1	36698113	36707167	EnsCodingFragment^ENSMUST00000162662^118|3P|XLOC_002066|TCONS_00006963:0.621069	1000	-	36698113	36707167	0,0,250	9	2065,41,62,175,93,217,125,126,298,	0,2223,2422,3020,3307,3571,3945,4361,8756,
chr1	36698113	36709678	TooLow|TCONS_00006964:0.0	1000	-	36698113	36709678	175175175	11	2065,41,62,175,93,217,125,126,76,65,112,	0,2223,2422,3020,3307,3571,3945,4361,8756,10077,11453,
chr1	36698113	36710008	TooLow|TCONS_00006965:0.0	1000	-	36698113	36710008	175175175	9	2065,41,62,175,93,217,125,126,203,	0,2223,2422,3020,3307,3571,3945,4361,11692,
chr1	36698113	36710008	EnsCodingFragment^ENSMUST00000162662^118|3P|XLOC_002066|TCONS_00006966:37.5506	1000	-	36698113	36710008	0,0,250	11	2065,41,62,175,93,217,125,126,76,65,203,	0,2223,2422,3020,3307,3571,3945,4361,8756,10077,11692,
chr1	36698113	36714422	TooLow|TCONS_00006967:0.0	1000	-	36698113	36714422	175175175	11	2065,41,62,175,93,217,125,126,76,74,209,	0,2223,2422,3020,3307,3571,3945,4361,8756,15625,16100,
chr1	36701212	36701651	EnsCodingFragment^ENSMUST00000159675^109|3P|XLOC_002066|TCONS_00006968:4.26527	1000	-	36701212	36701651	0,0,250	2	96,231,	0,208,
chr1	36701671	36709947	EnsCodingFragment^ENSMUST00000162662^118|3P|XLOC_002066|TCONS_00006969:6.43614	1000	-	36701671	36709947	0,0,250	3	512,126,142,	0,803,8134,
chr1	36701762	36709678	TooLow|TCONS_00006970:0.0	1000	-	36701762	36709678	175175175	6	139,125,126,76,65,112,	0,296,712,5107,6428,7804,
chr1	36701783	36714422	TooLow|TCONS_00006971:0.0	1000	-	36701783	36714422	175175175	6	118,125,126,76,74,209,	0,275,691,5086,11955,12430,
chr1	36702481	36707167	TooLow|TCONS_00006972:0.0	1000	-	36702481	36707167	175175175	2	119,298,	0,4388,
chr1	36706547	36709919	EnsCodingFragment^ENSMUST00000162662^118|3P|XLOC_002066|TCONS_00006973:1.91552	1000	-	36706547	36709919	0,0,250	4	101,76,65,114,	0,322,1643,3258,
chr1	36710148	36733881	TooLow|TCONS_00000695:0.0573826	1000	+	36710148	36733881	175175175	5	343,63,87,84,34,	0,8673,13216,15066,23699,
chr1	36710148	36757953	TooLow|TCONS_00000696:0.0	1000	+	36710148	36757953	175175175	9	343,63,87,84,102,99,151,210,164,	0,8673,13216,15066,23699,32129,34362,36213,47641,
chr1	36714537	36757953	TooLow|TCONS_00000697:0.0	1000	+	36714537	36757953	175175175	9	160,63,87,84,102,99,151,210,164,	0,4284,8827,10677,19310,27740,29973,31824,43252,
chr1	36714545	36714938	TooLow|TCONS_00000698:0.0	1000	+	36714545	36714938	175175175	1	393,	0,
chr1	36739047	36744792	TooLow|TCONS_00006974:0.0338574	1000	-	36739047	36744792	175175175	2	1294,339,	0,5406,
chr1	36744354	36757826	TooLow|TCONS_00000699:0.0	1000	+	36744354	36757826	175175175	4	40,151,210,37,	0,156,2007,13435,
chr1	36761797	36772375	TooLow|TCONS_00000700:0.0	1000	+	36761797	36772375	175175175	3	145,411,587,	0,9004,9991,
chr1	36761797	36782818	TooLow|TCONS_00000701:0.0	1000	+	36761797	36782818	175175175	13	145,411,161,139,85,44,52,196,207,193,141,113,358,	0,9004,9991,16355,16582,16749,16953,17319,17887,19039,19321,19548,20663,
chr1	36764862	36765172	TooLow|TCONS_00006975:0.0	1000	-	36764862	36765172	175175175	1	310,	0,
chr1	36765017	36765874	TooLow|TCONS_00006976:0.0	1000	-	36765017	36765874	175175175	1	857,	0,
chr1	36766933	36771067	TooLow|TCONS_00000702:0.0	1000	+	36766933	36771067	175175175	2	188,266,	0,3868,
chr1	36770991	36772375	EnsCodingFragment^ENSMUST00000186624^269|3P|XLOC_000254|TCONS_00000703:0.117859	1000	+	36770991	36772375	250,0,0	2	221,587,	0,797,
chr1	36778983	36782815	EnsCodingFull^NM_207519^313|3P|XLOC_000254|TCONS_00000704:0.255044	1000	+	36778983	36782815	250,0,0	6	329,207,193,141,113,355,	0,701,1853,2135,2362,3477,
chr1	36792190	36816586	EnsCodingFragment^ENSMUST00000190442^171|3P|XLOC_002069|TCONS_00006977:6.13083	1000	-	36792190	36816586	0,0,250	19	1015,155,98,97,122,163,150,125,128,179,593,159,186,187,143,152,67,110,478,	0,1853,2613,2910,3104,3971,6751,7088,9634,12277,15693,16636,18090,19217,19970,20366,23264,23696,23918,
chr1	36792190	36939527	EnsCodingFull^ENSMUST00000185964^61|3P|XLOC_002069|TCONS_00006978:2.43358	1000	-	36792190	36939527	0,0,250	41	1015,155,98,97,122,163,150,125,128,179,593,159,186,187,143,152,67,110,139,118,76,153,87,105,135,111,171,154,109,109,62,57,151,81,123,117,124,69,41,62,363,	0,1853,2613,2910,3104,3971,6751,7088,9634,12277,15693,16636,18090,19217,19970,20366,23264,23696,23918,26467,26702,26872,30876,32525,33021,33238,34820,35071,35874,37375,41305,42425,42571,45768,48198,49403,62653,80321,89143,97073,146974,
chr1	36792190	36939822	EnsCodingFull^ENSMUST00000185964^61|3P|XLOC_002069|TCONS_00006979:0.777187	1000	-	36792190	36939822	0,0,250	42	1015,152,98,98,122,163,150,125,128,179,593,159,186,187,143,152,67,110,139,118,76,153,87,105,135,111,171,154,109,109,62,57,151,81,123,117,124,69,41,62,392,126,	0,1853,2613,2910,3104,3971,6751,7088,9634,12277,15693,16636,18090,19217,19970,20366,23264,23696,23918,26467,26702,26872,30876,32525,33021,33238,34820,35071,35874,37375,41305,42425,42571,45768,48198,49403,62653,80321,89143,97073,146974,147506,
chr1	36792190	36943666	EnsCodingFull^ENSMUST00000185964^61|3P|XLOC_002069|TCONS_00006980:1.18153	1000	-	36792190	36943666	0,0,250	40	1015,152,98,316,163,150,125,128,179,593,159,186,187,143,152,67,110,139,118,76,153,87,105,135,111,171,154,109,109,62,57,151,81,123,117,124,69,41,62,256,	0,1853,2613,2910,3971,6751,7088,9634,12277,15693,16636,18090,19217,19970,20366,23264,23696,23918,26467,26702,26872,30876,32525,33021,33238,34820,35071,35874,37375,41305,42425,42571,45768,48198,49403,62653,80321,89143,97073,151220,
chr1	36792190	36943666	EnsCodingFull^ENSMUST00000185964^61|3P|XLOC_002069|TCONS_00006981:9.15558	1000	-	36792190	36943666	0,0,250	41	1015,155,98,97,122,163,150,125,128,179,593,159,186,187,143,152,67,110,139,118,76,153,87,105,135,111,171,154,109,109,62,57,151,81,123,117,124,69,41,62,256,	0,1853,2613,2910,3104,3971,6751,7088,9634,12277,15693,16636,18090,19217,19970,20366,23264,23696,23918,26467,26702,26872,30876,32525,33021,33238,34820,35071,35874,37375,41305,42425,42571,45768,48198,49403,62653,80321,89143,97073,151220,
chr1	36792193	36939822	TooLow|TCONS_00006982:6.34802E-4	1000	-	36792193	36939822	175175175	42	1012,155,98,97,122,163,150,125,128,179,593,159,186,187,143,152,67,110,139,118,76,153,87,105,135,111,171,154,109,109,62,57,151,81,123,117,124,69,41,62,392,126,	0,1850,2610,2907,3101,3968,6748,7085,9631,12274,15690,16633,18087,19214,19967,20363,23261,23693,23915,26464,26699,26869,30873,32522,33018,33235,34817,35068,35871,37372,41302,42422,42568,45765,48195,49400,62650,80318,89140,97070,146971,147503,
chr1	36800952	36816586	EnsCodingFragment^ENSMUST00000190442^171|3P|XLOC_002069|TCONS_00006983:0.435135	1000	-	36800952	36816586	0,0,250	9	1000,179,1102,186,187,143,152,542,478,	0,3515,6931,9328,10455,11208,11604,14502,15156,
chr1	36808538	36810536	EnsCodingFragment^ENSMUST00000187917^234|3P|XLOC_002069|TCONS_00006984:0.463149	1000	-	36808538	36810536	0,0,250	2	447,256,	0,1742,
chr1	36814141	36818761	TooLow|TCONS_00006985:0.0709603	1000	-	36814141	36818761	175175175	5	276,67,110,139,104,	0,1313,1745,1967,4516,
chr1	36815919	36819152	TooLow|TCONS_00006986:0.0	1000	-	36815919	36819152	175175175	5	77,154,118,76,90,	0,189,2738,2973,3143,
chr1	36818659	36824781	EnsCodingFragment^ENSMUST00000190442^171|3P|XLOC_002069|TCONS_00006987:0.120211	1000	-	36818659	36824781	0,0,250	6	116,76,153,87,184,66,	0,233,403,4407,5745,6056,
chr1	36841671	36943666	TooLow|TCONS_00006988:0.0	1000	-	36841671	36943666	175175175	6	39,124,69,41,62,256,	0,13172,30840,39662,47592,101739,
chr1	36871902	36872045	TooLow|TCONS_00006989:0.0	1000	-	36871902	36872045	175175175	1	143,	0,
chr1	36913600	36916539	TooLow|TCONS_00006990:0.0	1000	-	36913600	36916539	175175175	2	60,2353,	0,586,
chr1	36922796	36926348	TooLow|TCONS_00006991:0.0	1000	-	36922796	36926348	175175175	1	3552,	0,
chr1	36957929	36958427	SingleExonStringent|TCONS_00006992:4.05484	1000	-	36957929	36958427	175175175	1	498,	0,
chr1	37005438	37005557	TooLow|TCONS_00000705:0.0	1000	+	37005438	37005557	175175175	1	119,	0,
chr1	37026595	37076996	TooLow|TCONS_00000706:0.0	1000	+	37026595	37076996	175175175	8	50,161,95,251,163,170,116,630,	0,9112,15699,18362,25121,33734,36838,49771,
chr1	37026595	37187613	TooLow|TCONS_00000707:0.0	1000	+	37026595	37187613	175175175	29	50,161,95,251,163,170,116,126,191,155,139,132,99,177,131,158,114,88,157,119,51,202,112,125,138,101,177,228,60,	0,9112,15699,18362,25121,33734,36838,58637,74040,82400,87865,89062,97355,102288,108839,111134,114495,116133,116315,130737,137904,139050,147239,148900,150733,152521,159933,160301,160958,
chr1	37026595	37187613	TooLow|TCONS_00000708:2.22651E-6	1000	+	37026595	37187613	175175175	28	50,161,95,251,163,170,116,126,191,155,139,132,99,177,131,114,88,170,119,51,202,112,125,138,101,177,228,60,	0,9112,15699,18362,25121,33734,36838,58637,74040,82400,87865,89062,97355,102288,108839,114495,116133,116302,130737,137904,139050,147239,148900,150733,152521,159933,160301,160958,
chr1	37026595	37187613	TooLow|TCONS_00000709:2.85814E-6	1000	+	37026595	37187613	175175175	28	50,161,95,251,163,170,116,126,191,155,139,132,99,177,131,114,88,157,119,51,202,112,125,138,101,177,228,60,	0,9112,15699,18362,25121,33734,36838,58637,74040,82400,87865,89062,97355,102288,108839,114495,116133,116315,130737,137904,139050,147239,148900,150733,152521,159933,160301,160958,
chr1	37029303	37063649	TooLow|TCONS_00000710:0.0	1000	+	37029303	37063649	175175175	7	125,232,95,251,163,170,216,	0,6333,12991,15654,22413,31026,34130,
chr1	37029303	37187613	TooLow|TCONS_00000711:0.0	1000	+	37029303	37187613	175175175	27	125,161,95,251,163,170,116,126,191,155,139,132,99,177,131,114,88,157,119,51,202,112,125,138,101,596,60,	0,6404,12991,15654,22413,31026,34130,55929,71332,79692,85157,86354,94647,99580,106131,111787,113425,113607,128029,135196,136342,144531,146192,148025,149813,157225,158250,
chr1	37029303	37187613	TooLow|TCONS_00000712:0.0	1000	+	37029303	37187613	175175175	28	125,232,95,251,163,170,116,126,191,155,139,132,99,177,131,114,88,157,119,51,202,112,125,138,101,177,228,60,	0,6333,12991,15654,22413,31026,34130,55929,71332,79692,85157,86354,94647,99580,106131,111787,113425,113607,128029,135196,136342,144531,146192,148025,149813,157225,157593,158250,
chr1	37029303	37187613	TooLow|TCONS_00000713:0.0	1000	+	37029303	37187613	175175175	28	125,161,95,251,163,170,116,126,191,139,132,99,177,131,158,114,88,157,119,51,202,112,125,138,101,177,228,60,	0,6404,12991,15654,22413,31026,34130,55929,71332,85157,86354,94647,99580,106131,108426,111787,113425,113607,128029,135196,136342,144531,146192,148025,149813,157225,157593,158250,
chr1	37029303	37187613	TooLow|TCONS_00000714:0.0	1000	+	37029303	37187613	175175175	28	125,161,95,251,163,170,116,126,191,155,139,132,99,177,131,158,114,88,157,128,42,202,112,125,138,101,177,717,	0,6404,12991,15654,22413,31026,34130,55929,71332,79692,85157,86354,94647,99580,106131,108426,111787,113425,113607,128029,135205,136342,144531,146192,148025,149813,157225,157593,
chr1	37029303	37187613	TooLow|TCONS_00000715:0.0	1000	+	37029303	37187613	175175175	27	125,161,95,251,163,170,116,126,191,139,132,99,177,131,114,88,157,119,51,202,112,125,138,101,177,228,60,	0,6404,12991,15654,22413,31026,34130,55929,71332,85157,86354,94647,99580,106131,111787,113425,113607,128029,135196,136342,144531,146192,148025,149813,157225,157593,158250,
chr1	37029303	37187613	TooLow|TCONS_00000716:0.0	1000	+	37029303	37187613	175175175	28	125,232,95,251,163,170,116,126,191,155,139,132,99,177,131,158,114,88,157,119,51,202,112,125,138,101,596,60,	0,6333,12991,15654,22413,31026,34130,55929,71332,79692,85157,86354,94647,99580,106131,108426,111787,113425,113607,128029,135196,136342,144531,146192,148025,149813,157225,158250,
chr1	37029315	37076995	TooLow|TCONS_00000717:0.0	1000	+	37029315	37076995	175175175	8	113,232,95,251,163,170,116,629,	0,6321,12979,15642,22401,31014,34118,47051,
chr1	37029383	37076725	TooLow|TCONS_00000718:0.0	1000	+	37029383	37076725	175175175	8	45,161,95,251,163,170,116,359,	0,6324,12911,15574,22333,30946,34050,46983,
chr1	37035707	37186609	TooLow|TCONS_00000719:0.0270252	1000	+	37035707	37186609	175175175	25	161,95,251,163,170,116,126,191,155,139,132,99,177,131,114,88,157,119,51,202,112,125,138,101,81,	0,6587,9250,16009,24622,27726,49525,64928,73288,78753,79950,88243,93176,99727,105383,107021,107203,121625,128792,129938,138127,139788,141621,143409,150821,
chr1	37100530	37109073	TooLow|TCONS_00000720:0.0	1000	+	37100530	37109073	175175175	2	296,78,	0,8465,
chr1	37100667	37129019	TooLow|TCONS_00000721:0.023619	1000	+	37100667	37129019	175175175	5	159,139,132,99,136,	0,13793,14990,23283,28216,
chr1	37132272	37133264	TooLow|TCONS_00006993:0.0	1000	-	37132272	37133264	175175175	1	992,	0,
chr1	37135507	37141336	TooLow|TCONS_00000722:0.0	1000	+	37135507	37141336	175175175	3	58,158,246,	0,2222,5583,
chr1	37153848	37187605	TooLow|TCONS_00000723:0.0	1000	+	37153848	37187605	175175175	11	195,119,51,202,112,125,138,101,177,228,52,	0,3484,10651,11797,19986,21647,23480,25268,32680,33048,33705,
chr1	37153848	37187613	TooLow|TCONS_00000724:0.0	1000	+	37153848	37187613	175175175	9	195,119,51,202,112,125,138,102,1085,	0,3484,10651,11797,19986,21647,23480,25268,32680,
chr1	37186854	37187613	TooLow|TCONS_00000725:0.0	1000	+	37186854	37187613	175175175	2	270,60,	0,699,
chr1	37214433	37241940	TooLow|TCONS_00000726:0.0	1000	+	37214433	37241940	175175175	5	89,200,111,137,114,	0,3808,4994,17775,27393,
chr1	37214433	37263384	TooLow|TCONS_00000727:0.0	1000	+	37214433	37263384	175175175	8	89,200,137,114,180,108,107,2688,	0,3808,17775,27393,30399,39523,43559,46263,
chr1	37214433	37263384	TooLow|TCONS_00000728:0.0	1000	+	37214433	37263384	175175175	7	89,200,137,180,108,107,2688,	0,3808,17775,30399,39523,43559,46263,
chr1	37214433	37263384	TooLow|TCONS_00000729:0.0	1000	+	37214433	37263384	175175175	9	89,200,111,137,114,180,108,107,2688,	0,3808,4994,17775,27393,30399,39523,43559,46263,
chr1	37218378	37262184	TooLow|TCONS_00000730:0.0	1000	+	37218378	37262184	175175175	6	63,137,180,108,107,1488,	0,13830,26454,35578,39614,42318,
chr1	37218378	37262184	TooLow|TCONS_00000731:0.0	1000	+	37218378	37262184	175175175	7	63,137,114,180,108,107,1488,	0,13830,23448,26454,35578,39614,42318,
chr1	37219204	37263384	TooLow|TCONS_00000732:0.0	1000	+	37219204	37263384	175175175	6	334,137,180,108,107,2688,	0,13004,25628,34752,38788,41492,
chr1	37299351	37299697	TooLow|TCONS_00006994:0.0	1000	-	37299351	37299697	175175175	1	346,	0,
chr1	37299864	37348512	TooLow|TCONS_00000733:0.0	1000	+	37299864	37348512	175175175	2	254,115,	0,48533,
chr1	37299890	37404442	TooLow|TCONS_00000734:0.0	1000	+	37299890	37404442	175175175	26	536,62,210,45,119,117,80,112,91,148,131,105,109,15,184,219,139,33,173,124,127,141,98,113,155,994,	0,57452,57924,58617,64219,66272,66648,66979,67866,68386,69467,71811,72420,74384,77687,78950,80031,83448,87807,88896,89759,90158,93052,96179,98875,103558,
chr1	37299890	37410736	EnsCodingFragment^ENSMUST00000123124^154|3P|XLOC_000258|TCONS_00000735:0.407055	1000	+	37299890	37410736	250,0,0	25	228,62,210,45,119,117,80,112,91,148,131,105,109,184,219,139,33,173,124,127,141,98,113,155,2610,	0,57452,57924,58617,64219,66272,66648,66979,67866,68386,69467,71811,72420,77687,78950,80031,83448,87807,88896,89759,90158,93052,96179,98875,108236,
chr1	37299890	37410736	TooLow|TCONS_00000736:0.0	1000	+	37299890	37410736	175175175	26	228,62,210,45,119,117,82,110,91,148,131,105,109,15,184,219,256,33,173,124,127,141,98,113,155,2610,	0,57452,57924,58617,64219,66272,66648,66981,67866,68386,69467,71811,72420,74384,77687,78950,80031,83448,87807,88896,89759,90158,93052,96179,98875,108236,
chr1	37299890	37410736	TooLow|TCONS_00000737:0.0	1000	+	37299890	37410736	175175175	25	536,62,210,45,119,117,80,112,91,148,131,105,109,184,219,256,33,173,124,127,141,98,113,155,2610,	0,57452,57924,58617,64219,66272,66648,66979,67866,68386,69467,71811,72420,77687,78950,80031,83448,87807,88896,89759,90158,93052,96179,98875,108236,
chr1	37299890	37410736	EnsCodingFragment^ENSMUST00000123124^154|3P|XLOC_000258|TCONS_00000738:2.73638	1000	+	37299890	37410736	250,0,0	24	228,62,210,45,119,117,80,112,91,148,131,105,109,184,219,139,173,124,127,141,98,113,155,2610,	0,57452,57924,58617,64219,66272,66648,66979,67866,68386,69467,71811,72420,77687,78950,80031,87807,88896,89759,90158,93052,96179,98875,108236,
chr1	37299890	37410736	EnsCodingFragment^ENSMUST00000123124^154|3P|XLOC_000258|TCONS_00000739:0.183089	1000	+	37299890	37410736	250,0,0	25	228,62,210,45,119,117,80,112,91,148,131,105,109,15,184,219,139,173,124,127,141,98,113,155,2610,	0,57452,57924,58617,64219,66272,66648,66979,67866,68386,69467,71811,72420,74384,77687,78950,80031,87807,88896,89759,90158,93052,96179,98875,108236,
chr1	37299890	37410736	TooLow|TCONS_00000740:0.0692628	1000	+	37299890	37410736	175175175	26	228,62,210,45,119,117,80,112,91,148,131,105,109,15,184,219,256,33,173,124,127,141,98,113,155,2610,	0,57452,57924,58617,64219,66272,66648,66979,67866,68386,69467,71811,72420,74384,77687,78950,80031,83448,87807,88896,89759,90158,93052,96179,98875,108236,
chr1	37299890	37410736	TooLow|TCONS_00000741:0.0	1000	+	37299890	37410736	175175175	11	536,62,210,45,80,50,141,98,113,155,2610,	0,57452,57924,58617,64219,89836,90158,93052,96179,98875,108236,
chr1	37299890	37410736	TooLow|TCONS_00000742:0.0	1000	+	37299890	37410736	175175175	26	536,62,210,45,119,117,80,112,91,148,131,105,109,15,184,219,139,33,173,124,127,141,98,113,155,2610,	0,57452,57924,58617,64219,66272,66648,66979,67866,68386,69467,71811,72420,74384,77687,78950,80031,83448,87807,88896,89759,90158,93052,96179,98875,108236,
chr1	37299890	37410736	EnsCodingFragment^ENSMUST00000123124^154|3P|XLOC_000258|TCONS_00000743:1.08035	1000	+	37299890	37410736	250,0,0	25	228,62,210,45,119,117,80,112,91,148,131,105,109,18,184,219,139,173,124,127,141,98,113,155,2610,	0,57452,57924,58617,64219,66272,66648,66979,67866,68386,69467,71811,72420,74381,77687,78950,80031,87807,88896,89759,90158,93052,96179,98875,108236,
chr1	37299890	37410736	EnsCodingFull^ENSMUST00000123124^154|3P|XLOC_000258|TCONS_00000744:0.402625	1000	+	37299890	37410736	250,0,0	26	228,62,210,45,119,117,80,112,91,148,131,105,109,18,184,219,256,33,173,124,127,141,98,113,155,2610,	0,57452,57924,58617,64219,66272,66648,66979,67866,68386,69467,71811,72420,74381,77687,78950,80031,83448,87807,88896,89759,90158,93052,96179,98875,108236,
chr1	37299890	37410736	EnsCodingFragment^ENSMUST00000123124^154|3P|XLOC_000258|TCONS_00000745:0.159605	1000	+	37299890	37410736	250,0,0	26	228,62,210,45,119,117,80,112,91,148,131,105,109,18,184,219,139,33,173,124,127,141,98,113,155,2610,	0,57452,57924,58617,64219,66272,66648,66979,67866,68386,69467,71811,72420,74381,77687,78950,80031,83448,87807,88896,89759,90158,93052,96179,98875,108236,
chr1	37299892	37302766	TooLow|TCONS_00000746:0.0	1000	+	37299892	37302766	175175175	1	2874,	0,
chr1	37299914	37399557	TooLow|TCONS_00000747:0.0471594	1000	+	37299914	37399557	175175175	24	204,62,210,45,119,117,80,112,91,148,131,105,109,184,219,139,33,173,124,127,141,98,113,792,	0,57428,57900,58593,64195,66248,66624,66955,67842,68362,69443,71787,72396,77663,78926,80007,83424,87783,88872,89735,90134,93028,96155,98851,
chr1	37300307	37408289	TooLow|TCONS_00000748:0.0	1000	+	37300307	37408289	175175175	25	119,62,210,45,119,117,80,112,91,148,131,105,109,184,219,256,33,173,124,127,141,98,113,155,163,	0,57035,57507,58200,63802,65855,66231,66562,67449,67969,69050,71394,72003,77270,78533,79614,83031,87390,88479,89342,89741,92635,95762,98458,107819,
chr1	37300307	37408733	TooLow|TCONS_00000749:0.0	1000	+	37300307	37408733	175175175	26	119,62,210,45,119,117,80,112,91,148,131,105,109,15,184,219,139,33,173,124,127,141,98,113,155,607,	0,57035,57507,58200,63802,65855,66231,66562,67449,67969,69050,71394,72003,73967,77270,78533,79614,83031,87390,88479,89342,89741,92635,95762,98458,107819,
chr1	37329666	37334156	TooLow|TCONS_00006995:0.0	1000	-	37329666	37334156	175175175	3	456,190,93,	0,3978,4397,
chr1	37330970	37331504	TooLow|TCONS_00006996:0.0	1000	-	37330970	37331504	175175175	1	534,	0,
chr1	37333538	37334172	TooLow|TCONS_00006997:0.0	1000	-	37333538	37334172	175175175	2	296,109,	0,525,
chr1	37357396	37403690	TooLow|TCONS_00000750:0.0	1000	+	37357396	37403690	175175175	25	8,210,45,119,117,80,112,91,148,131,105,109,15,184,219,139,33,173,124,127,141,98,113,155,242,	0,418,1111,6713,8766,9142,9473,10360,10880,11961,14305,14914,16878,20181,21444,22525,25942,30301,31390,32253,32652,35546,38673,41369,46052,
chr1	37357396	37408469	TooLow|TCONS_00000751:0.0	1000	+	37357396	37408469	175175175	10	8,210,45,80,50,141,98,113,155,343,	0,418,1111,6713,32330,32652,35546,38673,41369,50730,
chr1	37357918	37408259	TooLow|TCONS_00000752:0.0	1000	+	37357918	37408259	175175175	24	106,45,119,117,80,112,91,148,131,105,109,15,184,219,256,33,173,124,127,141,98,113,155,133,	0,589,6191,8244,8620,8951,9838,10358,11439,13783,14392,16356,19659,20922,22003,25420,29779,30868,31731,32130,35024,38151,40847,50208,
chr1	37369216	37404434	EnsCodingFragment^ENSMUST00000123124^154|3P|XLOC_000258|TCONS_00000753:0.325012	1000	+	37369216	37404434	250,0,0	15	272,105,109,18,184,219,139,173,124,127,141,98,113,155,986,	0,2485,3094,5055,8361,9624,10705,18481,19570,20433,20832,23726,26853,29549,34232,
chr1	37369216	37404442	TooLow|TCONS_00000754:0.00255497	1000	+	37369216	37404442	175175175	16	272,105,109,18,184,219,139,33,173,124,127,141,98,113,155,994,	0,2485,3094,5055,8361,9624,10705,14122,18481,19570,20433,20832,23726,26853,29549,34232,
chr1	37369220	37404439	TooLow|TCONS_00000755:0.0	1000	+	37369220	37404439	175175175	16	268,105,109,6,12,184,219,139,173,124,127,141,98,113,155,991,	0,2481,3090,3372,8296,8357,9620,10701,18477,19566,20429,20828,23722,26849,29545,34228,
chr1	37377671	37380075	TooLow|TCONS_00000756:0.079301	1000	+	37377671	37380075	175175175	3	90,219,154,	0,1169,2250,
chr1	37417041	37430103	EnsCodingFull^ENSMUST00000192179^496|3P|XLOC_002078|TCONS_00006998:0.14971	1000	-	37417041	37430103	0,0,250	2	3586,1762,	0,11300,
chr1	37417041	37430103	TooLow|TCONS_00006999:0.0	1000	-	37417041	37430103	175175175	3	3586,84,114,	0,11300,12948,
chr1	37417041	37430533	EnsCodingFragment^NM_001195488^75|3P|XLOC_002078|TCONS_00007000:14.2508	1000	-	37417041	37430533	0,0,250	3	3586,84,12,	0,11300,13480,
chr1	37417041	37430581	TooLow|TCONS_00007001:5.10767E-4	1000	-	37417041	37430581	175175175	3	3586,85,60,	0,11300,13480,
chr1	37417083	37430103	EnsCodingFragment^ENSMUST00000192179^496|3P|XLOC_002078|TCONS_00007002:9.45563	1000	-	37417083	37430103	0,0,250	3	3544,84,235,	0,11258,12785,
chr1	37428511	37430000	TooLow|TCONS_00007003:0.0	1000	-	37428511	37430000	175175175	1	1489,	0,
chr1	37430138	37438984	EnsCodingFragment^ENSMUST00000134184^243|3P|XLOC_000259|TCONS_00000757:17.507	1000	+	37430138	37438984	250,0,0	6	144,284,121,140,102,303,	0,1154,2412,7023,7238,8543,
chr1	37430138	37439124	TooLow|TCONS_00000758:0.0	1000	+	37430138	37439124	175175175	6	355,280,121,140,102,443,	0,1158,2412,7023,7238,8543,
chr1	37430138	37439124	TooLow|TCONS_00000759:0.0	1000	+	37430138	37439124	175175175	6	144,280,121,140,102,443,	0,1158,2412,7023,7238,8543,
chr1	37430138	37439124	TooLow|TCONS_00000760:0.0	1000	+	37430138	37439124	175175175	6	199,284,121,140,102,443,	0,1154,2412,7023,7238,8543,
chr1	37430169	37439124	EnsCodingFragment^ENSMUST00000134184^243|3P|XLOC_000259|TCONS_00000761:5.23593	1000	+	37430169	37439124	250,0,0	6	324,284,121,140,102,443,	0,1123,2381,6992,7207,8512,
chr1	37430176	37437478	EnsCodingFragment^ENSMUST00000134184^243|3P|XLOC_000259|TCONS_00000762:0.520134	1000	+	37430176	37437478	250,0,0	5	161,284,121,140,102,	0,1116,2374,6985,7200,
chr1	37430185	37437270	EnsCodingFragment^ENSMUST00000134184^243|3P|XLOC_000259|TCONS_00000763:0.344149	1000	+	37430185	37437270	250,0,0	4	308,280,121,109,	0,1111,2365,6976,
chr1	37430201	37438987	EnsCodingFragment^ENSMUST00000134184^243|3P|XLOC_000259|TCONS_00000764:0.330025	1000	+	37430201	37438987	250,0,0	6	226,284,121,140,102,306,	0,1091,2349,6960,7175,8480,
chr1	37430207	37431554	EnsCodingFragment^ENSMUST00000134184^243|3P|XLOC_000259|TCONS_00000765:0.306315	1000	+	37430207	37431554	250,0,0	2	75,258,	0,1089,
chr1	37431343	37437612	EnsCodingFragment^ENSMUST00000134184^243|3P|XLOC_000259|TCONS_00000766:5.04415	1000	+	37431343	37437612	250,0,0	4	233,121,140,236,	0,1207,5818,6033,
chr1	37439310	37541016	EnsCodingFragment^ENSMUST00000195598^1013|3P|XLOC_002079|TCONS_00007004:0.39589	1000	-	37439310	37541016	0,0,250	16	5375,113,67,64,194,108,131,115,76,114,43,134,141,141,366,52,	0,5496,9785,11018,12920,13211,15433,17279,23581,25110,27226,50949,56562,59289,96728,101654,
chr1	37439310	37541016	TooLow|TCONS_00007005:0.0	1000	-	37439310	37541016	175175175	15	5375,113,67,79,194,108,131,115,76,114,47,134,2868,366,52,	0,5496,9785,11018,12920,13211,15433,17279,23581,25110,27226,50949,56562,96728,101654,
chr1	37439310	37541016	TooLow|TCONS_00007006:0.00945545	1000	-	37439310	37541016	175175175	15	5375,113,67,79,194,108,131,115,76,114,47,134,2685,366,52,	0,5496,9785,11018,12920,13211,15433,17279,23581,25110,27226,50949,56745,96728,101654,
chr1	37439310	37541021	TooLow|TCONS_00007007:0.0	1000	-	37439310	37541021	175175175	16	5375,113,67,79,194,108,131,115,76,115,46,134,141,141,366,57,	0,5496,9785,11018,12920,13211,15433,17279,23581,25110,27227,50949,56562,59289,96728,101654,
chr1	37439310	37541027	TooLow|TCONS_00007008:0.0	1000	-	37439310	37541027	175175175	16	5375,115,67,79,194,108,131,115,76,114,47,134,141,141,366,63,	0,5496,9785,11018,12920,13211,15433,17279,23581,25110,27226,50949,56562,59289,96728,101654,
chr1	37439310	37541027	TooLow|TCONS_00007009:0.0894309	1000	-	37439310	37541027	175175175	16	5375,113,67,79,194,108,131,115,76,114,47,134,141,141,366,63,	0,5496,9785,11018,12920,13211,15433,17279,23581,25110,27226,50949,56562,59289,96728,101654,
chr1	37439339	37536235	EnsCodingFragment^ENSMUST00000195598^1013|3P|XLOC_002079|TCONS_00007010:2.40126	1000	-	37439339	37536235	0,0,250	15	5346,113,67,79,194,108,131,115,76,114,47,134,141,168,197,	0,5467,9756,10989,12891,13182,15404,17250,23552,25081,27197,50920,56533,59233,96699,
chr1	37439339	37541016	TooLow|TCONS_00007011:0.0	1000	-	37439339	37541016	175175175	16	5346,113,67,79,194,108,131,115,76,114,47,134,141,168,366,52,	0,5467,9756,10989,12891,13182,15404,17250,23552,25081,27197,50920,56533,59233,96699,101625,
chr1	37443715	37536404	TooLow|TCONS_00007012:0.0	1000	-	37443715	37536404	175175175	15	970,113,67,79,194,108,131,115,76,114,47,134,141,141,366,	0,1091,5380,6613,8515,8806,11028,12874,19176,20705,22821,46544,52157,54884,92323,
chr1	37444319	37496130	TooLow|TCONS_00007013:0.0	1000	-	37444319	37496130	175175175	13	366,113,67,79,194,108,131,115,76,114,47,134,258,	0,487,4776,6009,7911,8202,10424,12270,18572,20101,22217,45940,51553,
chr1	37462912	37496133	TooLow|TCONS_00007014:0.0223775	1000	-	37462912	37496133	175175175	5	55,114,43,134,78,	0,1508,3624,27347,33143,
chr1	37462915	37496095	EnsCodingFragment^ENSMUST00000194660^1037|3P|XLOC_002079|TCONS_00007015:0.320094	1000	-	37462915	37496095	0,0,250	5	52,114,47,134,40,	0,1505,3621,27344,33140,
chr1	37485850	37488605	TooLow|TCONS_00007016:0.0763528	1000	-	37485850	37488605	175175175	1	2755,	0,
chr1	37487192	37488982	TooLow|TCONS_00007017:0.0	1000	-	37487192	37488982	175175175	1	1790,	0,
chr1	37495725	37498838	TooLow|TCONS_00007018:0.0	1000	-	37495725	37498838	175175175	1	3113,	0,
chr1	37533212	37536251	TooLow|TCONS_00007019:0.0257904	1000	-	37533212	37536251	175175175	1	3039,	0,
chr1	37533212	37541016	TooLow|TCONS_00007020:0.0	1000	-	37533212	37541016	175175175	2	3192,52,	0,7752,
chr1	37611676	37625242	EnsCodingFragment^NM_207362^685|3P|XLOC_002081|TCONS_00007021:1.4035	1000	-	37611676	37625242	0,0,250	4	723,145,188,1482,	0,1660,2804,12084,
chr1	37611676	37627375	EnsCodingFragment^NM_207362^685|3P|XLOC_002081|TCONS_00007022:0.128262	1000	-	37611676	37627375	0,0,250	5	720,145,188,2308,33,	0,1660,2804,12084,15666,
chr1	37611676	37629167	EnsCodingFragment^NM_207362^685|3P|XLOC_002081|TCONS_00007023:0.935663	1000	-	37611676	37629167	0,0,250	5	723,145,188,2308,951,	0,1660,2804,12084,16540,
chr1	37611676	37718955	EnsCodingFull^NM_207362^685|3P|XLOC_002081|TCONS_00007024:1.05338	1000	-	37611676	37718955	0,0,250	10	723,145,188,2308,210,162,136,169,80,21,	0,1660,2804,12084,16540,19644,20139,26184,32884,107258,
chr1	37611676	37719005	EnsCodingFull^NM_207362^685|3P|XLOC_002081|TCONS_00007025:0.654759	1000	-	37611676	37719005	0,0,250	10	720,145,188,2308,210,162,136,169,80,71,	0,1660,2804,12084,16540,19644,20139,26184,32884,107258,
chr1	37611676	37720085	TooLow|TCONS_00007026:0.00599033	1000	-	37611676	37720085	175175175	10	723,145,188,2308,210,162,136,169,80,516,	0,1660,2804,12084,16540,19644,20139,26184,32884,107893,
chr1	37611676	37720085	TooLow|TCONS_00007027:0.0	1000	-	37611676	37720085	175175175	11	723,145,188,2308,210,162,136,169,80,438,516,	0,1660,2804,12084,16540,19644,20139,26184,32884,64665,107893,
chr1	37611676	37720085	EnsCodingFull^NM_207362^685|3P|XLOC_002081|TCONS_00007028:0.349016	1000	-	37611676	37720085	0,0,250	10	720,145,188,2308,210,162,136,169,80,516,	0,1660,2804,12084,16540,19644,20139,26184,32884,107893,
chr1	37611676	37720195	TooLow|TCONS_00007029:0.00876827	1000	-	37611676	37720195	175175175	10	720,145,188,2308,210,162,136,169,80,40,	0,1660,2804,12084,16540,19644,20139,26184,32884,108479,
chr1	37611676	37720413	EnsCodingFull^NM_207362^685|3P|XLOC_002081|TCONS_00007030:0.101616	1000	-	37611676	37720413	0,0,250	10	720,145,188,2308,210,162,136,169,80,35,	0,1660,2804,12084,16540,19644,20139,26184,32884,108702,
chr1	37614258	37615372	TooLow|TCONS_00000767:0.0651508	1000	+	37614258	37615372	175175175	2	86,474,	0,640,
chr1	37637985	37719795	EnsCodingFragment^NM_207362^685|3P|XLOC_002081|TCONS_00007031:0.243514	1000	-	37637985	37719795	0,0,250	4	44,80,438,226,	0,6575,38356,81584,
chr1	37660721	37662647	TooLow|TCONS_00000768:0.0	1000	+	37660721	37662647	175175175	1	1926,	0,
chr1	37694446	37696664	TooLow|TCONS_00007032:0.0	1000	-	37694446	37696664	175175175	1	2218,	0,
chr1	37754622	37864836	TooLow|TCONS_00007033:5.67674E-5	1000	-	37754622	37864836	175175175	20	899,147,105,203,210,186,111,169,56,155,116,152,78,171,159,168,66,216,129,111,	0,6326,6807,8684,29194,47097,50006,52314,56349,60909,64902,79563,80635,80799,85876,86562,87832,94608,100622,110103,
chr1	37754622	37866429	TooLow|TCONS_00007034:0.0632318	1000	-	37754622	37866429	175175175	19	899,147,105,203,186,111,169,56,155,116,152,78,171,159,168,66,216,129,1324,	0,6326,6807,8684,47097,50006,52314,56349,60909,64902,79563,80635,80799,85876,86562,87832,94608,100622,110483,
chr1	37754622	37866429	TooLow|TCONS_00007035:0.0	1000	-	37754622	37866429	175175175	18	899,147,105,203,186,111,169,56,116,152,78,171,159,124,66,216,129,1407,	0,6326,6807,8684,47097,50006,52314,56349,64902,79563,80635,80799,85876,86562,87832,94608,100622,110400,
chr1	37754775	37865079	TooLow|TCONS_00007036:0.0	1000	-	37754775	37865079	175175175	20	746,147,105,203,210,186,111,169,56,155,116,152,78,171,159,168,66,216,129,57,	0,6173,6654,8531,29041,46944,49853,52161,56196,60756,64749,79410,80482,80646,85723,86409,87679,94455,100469,110247,
chr1	37760822	37855374	EnsCodingFragment^ENSMUST00000134024^1044|3P|XLOC_002083|TCONS_00007037:0.154783	1000	-	37760822	37855374	0,0,250	18	273,105,203,210,186,111,169,56,155,116,152,78,171,159,168,66,216,130,	0,607,2484,22994,40897,43806,46114,50149,54709,58702,73363,74435,74599,79676,80362,81632,88408,94422,
chr1	37760822	37866429	TooLow|TCONS_00007038:0.0422246	1000	-	37760822	37866429	175175175	18	273,105,203,186,111,169,56,155,116,152,78,171,159,168,66,216,129,1324,	0,607,2484,40897,43806,46114,50149,54709,58702,73363,74435,74599,79676,80362,81632,88408,94422,104283,
chr1	37801462	37855347	TooLow|TCONS_00007039:0.0432876	1000	-	37801462	37855347	175175175	13	443,111,169,56,116,152,78,171,159,168,66,216,103,	0,3166,5474,9509,18062,32723,33795,33959,39036,39722,40992,47768,53782,
chr1	37801462	37864836	TooLow|TCONS_00007040:0.0	1000	-	37801462	37864836	175175175	14	443,111,169,56,116,152,78,171,159,168,66,216,129,111,	0,3166,5474,9509,18062,32723,33795,33959,39036,39722,40992,47768,53782,63263,
chr1	37801462	37866429	TooLow|TCONS_00007041:0.0	1000	-	37801462	37866429	175175175	13	443,111,169,56,116,1150,171,159,124,66,216,129,1407,	0,3166,5474,9509,18062,32723,33959,39036,39722,40992,47768,53782,63560,
chr1	37832402	37864836	EnsCodingFragment^ENSMUST00000134024^1044|3P|XLOC_002083|TCONS_00007042:2.10116	1000	-	37832402	37864836	0,0,250	8	2933,171,159,168,66,216,129,111,	0,3019,8096,8782,10052,16828,22842,32323,
chr1	37832402	37866429	TooLow|TCONS_00007043:0.00787957	1000	-	37832402	37866429	175175175	8	2933,171,159,168,66,216,129,1407,	0,3019,8096,8782,10052,16828,22842,32620,
chr1	37832402	37866429	TooLow|TCONS_00007044:0.0167938	1000	-	37832402	37866429	175175175	8	2933,171,159,124,66,216,129,1407,	0,3019,8096,8782,10052,16828,22842,32620,
chr1	37833434	37865073	EnsCodingFragment^ENSMUST00000134024^1044|3P|XLOC_002083|TCONS_00007045:0.202875	1000	-	37833434	37865073	0,0,250	8	1901,171,159,168,66,216,129,51,	0,1987,7064,7750,9020,15796,21810,31588,
chr1	37834270	37865073	EnsCodingFragment^ENSMUST00000134024^1044|3P|XLOC_002083|TCONS_00007046:0.217922	1000	-	37834270	37865073	0,0,250	8	1065,171,159,124,66,216,129,51,	0,1151,6228,6914,8184,14960,20974,30752,
chr1	37840061	37843721	EnsCodingFragment^ENSMUST00000134024^1044|3P|XLOC_002083|TCONS_00007047:0.250799	1000	-	37840061	37843721	0,0,250	2	596,2537,	0,1123,
chr1	37865298	37871388	TooLow|TCONS_00000769:0.0	1000	+	37865298	37871388	175175175	2	208,2881,	0,3209,
chr1	37871737	37875343	TooLow|TCONS_00000770:0.0	1000	+	37871737	37875343	175175175	2	294,480,	0,3126,
chr1	37871737	37876228	TooLow|TCONS_00000771:0.0	1000	+	37871737	37876228	175175175	2	294,1365,	0,3126,
chr1	37872205	37876228	TooLow|TCONS_00000772:0.0	1000	+	37872205	37876228	175175175	2	383,1365,	0,2658,
chr1	37872205	37876228	EnsCodingFull^NM_001113072^245|3P|XLOC_000263|TCONS_00000773:0.421907	1000	+	37872205	37876228	250,0,0	2	440,1365,	0,2658,
chr1	37872205	37876228	EnsCodingFull^NM_001113072^245|3P|XLOC_000263|TCONS_00000774:2.6539	1000	+	37872205	37876228	250,0,0	2	120,1365,	0,2658,
chr1	37872373	37875460	TooLow|TCONS_00000775:0.0	1000	+	37872373	37875460	175175175	2	215,597,	0,2490,
chr1	37872561	37875554	TooLow|TCONS_00000776:5.38991E-4	1000	+	37872561	37875554	175175175	2	84,691,	0,2302,
chr1	37874800	37890407	TooLow|TCONS_00007048:0.0	1000	-	37874800	37890407	175175175	8	325,99,61,116,87,137,102,248,	0,4464,4759,6132,6898,7761,10414,15359,
chr1	37874800	37890411	EnsCodingFull^ENSMUST00000138806^329|3P|XLOC_002084|TCONS_00007049:0.536205	1000	-	37874800	37890411	0,0,250	7	325,99,61,116,1000,102,252,	0,4464,4759,6132,6898,10414,15359,
chr1	37878887	37890411	EnsCodingFragment^ENSMUST00000138806^329|3P|XLOC_002084|TCONS_00007050:8.18456	1000	-	37878887	37890411	0,0,250	7	476,61,116,87,137,102,252,	0,672,2045,2811,3674,6327,11272,
chr1	37878889	37880118	EnsCodingFragment^NM_001141120^114|3P|XLOC_002084|TCONS_00007051:1.56643	1000	-	37878889	37880118	0,0,250	2	171,498,	0,731,
chr1	37878987	37881868	TooLow|TCONS_00007052:0.0	1000	-	37878987	37881868	175175175	4	376,61,116,170,	0,572,1945,2711,
chr1	37881928	37890276	EnsCodingFragment^ENSMUST00000138806^329|3P|XLOC_002084|TCONS_00007053:0.55527	1000	-	37881928	37890276	0,0,250	3	770,102,117,	0,3286,8231,
chr1	37890476	37898535	EnsCodingFull^NM_001020761^103|3P|XLOC_000264|TCONS_00000777:0.181879	1000	+	37890476	37898535	250,0,0	6	1696,81,77,81,147,475,	0,2466,3462,4853,7211,7584,
chr1	37890476	37898535	EnsCodingFull^NM_001020761^103|3P|XLOC_000264|TCONS_00000778:13.4182	1000	+	37890476	37898535	250,0,0	6	108,81,77,81,147,475,	0,2466,3462,4853,7211,7584,
chr1	37890531	37898364	EnsCodingFull^NM_001020761^103|3P|XLOC_000264|TCONS_00000779:18.0171	1000	+	37890531	37898364	250,0,0	5	53,77,81,147,304,	0,3407,4798,7156,7529,
chr1	37890532	37893246	EnsCodingFragment^NM_027098^161|3P|XLOC_000264|TCONS_00000780:0.70663	1000	+	37890532	37893246	250,0,0	2	52,304,	0,2410,
chr1	37890542	37893984	EnsCodingFragment^ENSMUST00000195373^161|3P|XLOC_000264|TCONS_00000781:1.65824	1000	+	37890542	37893984	250,0,0	3	1630,81,46,	0,2400,3396,
chr1	37892932	37898165	EnsCodingFragment^NM_001020761^103|3P|XLOC_000264|TCONS_00000782:8.69384	1000	+	37892932	37898165	250,0,0	5	91,77,81,147,105,	0,1006,2397,4755,5128,
chr1	37893934	37898338	EnsCodingFull^NM_001020761^103|3P|XLOC_000264|TCONS_00000783:28.051	1000	+	37893934	37898338	250,0,0	4	81,81,147,278,	0,1395,3753,4126,
chr1	37897255	37898125	EnsCodingFragment^NM_001020761^103|3P|XLOC_000264|TCONS_00000784:0.485171	1000	+	37897255	37898125	250,0,0	2	579,65,	0,805,
chr1	37905922	37916493	TooLow|TCONS_00007054:0.0103085	1000	-	37905922	37916493	175175175	6	1753,139,197,144,73,258,	0,2946,3973,5136,9797,10313,
chr1	37933595	37954136	TooLow|TCONS_00000785:0.0	1000	+	37933595	37954136	175175175	6	175,164,178,3126,83,264,	0,1936,15067,16119,19828,20277,
chr1	37946735	37948999	TooLow|TCONS_00007055:0.0	1000	-	37946735	37948999	175175175	3	268,133,85,	0,441,2179,
chr1	37946735	37957759	TooLow|TCONS_00007056:0.0	1000	-	37946735	37957759	175175175	6	268,133,191,108,75,25,	0,441,3060,3918,6004,10999,
chr1	37946737	37957759	TooLow|TCONS_00007057:0.0	1000	-	37946737	37957759	175175175	6	266,133,194,105,75,25,	0,439,3058,3919,6002,10997,
chr1	37973966	37974203	TooLow|TCONS_00000786:0.0	1000	+	37973966	37974203	175175175	1	237,	0,
chr1	37983391	37997893	TooLow|TCONS_00007058:0.0	1000	-	37983391	37997893	175175175	4	4388,255,1850,785,	0,6811,10600,13717,
chr1	37983391	37997893	TooLow|TCONS_00007059:0.0	1000	-	37983391	37997893	175175175	5	4388,255,119,209,1001,	0,6811,10600,12241,13501,
chr1	37983391	37997893	EnsCodingFragment^ENSMUST00000194692^449|3P|XLOC_002087|TCONS_00007060:0.718679	1000	-	37983391	37997893	0,0,250	5	4388,255,119,209,785,	0,6811,10600,12241,13717,
chr1	37983391	37997893	TooLow|TCONS_00007061:0.0360015	1000	-	37983391	37997893	175175175	3	4388,119,2261,	0,10600,12241,
chr1	37983391	37997893	TooLow|TCONS_00007062:0.0	1000	-	37983391	37997893	175175175	5	4388,255,119,209,730,	0,6811,10600,12241,13772,
chr1	37983391	37997893	TooLow|TCONS_00007063:0.0	1000	-	37983391	37997893	175175175	4	7066,119,209,730,	0,10600,12241,13772,
chr1	37985188	37997315	EnsCodingFragment^ENSMUST00000194692^449|3P|XLOC_002087|TCONS_00007064:4.19292	1000	-	37985188	37997315	0,0,250	5	2591,255,119,209,207,	0,5014,8803,10444,11920,
chr1	37987393	37997243	EnsCodingFragment^ENSMUST00000194692^449|3P|XLOC_002087|TCONS_00007065:0.872032	1000	-	37987393	37997243	0,0,250	4	3064,119,209,80,	0,6598,8239,9770,
chr1	37987393	37997893	EnsCodingFragment^ENSMUST00000194692^449|3P|XLOC_002087|TCONS_00007066:17.8508	1000	-	37987393	37997893	0,0,250	5	386,255,119,209,730,	0,2809,6598,8239,9770,
chr1	37987395	37997224	EnsCodingFragment^ENSMUST00000194692^449|3P|XLOC_002087|TCONS_00007067:6.30767	1000	-	37987395	37997224	0,0,250	4	384,255,1850,116,	0,2807,6596,9713,
chr1	37987639	37995845	EnsCodingFragment^ENSMUST00000192237^169|3P|XLOC_002087|TCONS_00007068:0.298004	1000	-	37987639	37995845	0,0,250	3	140,119,213,	0,6352,7993,
chr1	37987642	37997616	EnsCodingFragment^ENSMUST00000194692^449|3P|XLOC_002087|TCONS_00007069:1.31752	1000	-	37987642	37997616	0,0,250	5	137,255,119,209,724,	0,2560,6349,7990,9250,
chr1	37990257	37996658	EnsCodingFragment^ENSMUST00000194692^449|3P|XLOC_002087|TCONS_00007070:7.28756	1000	-	37990257	37996658	0,0,250	4	200,119,209,170,	0,3734,5375,6231,
chr1	37995914	37997262	TooLow|TCONS_00007071:0.0	1000	-	37995914	37997262	175175175	1	1348,	0,
chr1	37997002	38055579	TooLow|TCONS_00000787:0.0332882	1000	+	37997002	38055579	175175175	24	1322,126,85,670,218,151,99,90,75,281,108,111,68,324,132,183,162,132,132,77,165,139,162,3974,	0,20803,21022,21862,24591,25161,35274,36065,37026,38990,40200,40544,43670,44694,47701,48321,48645,49609,51790,52014,52173,53184,54120,54603,
chr1	37998009	38055579	EnsCodingFragment^ENSMUST00000195664^230|3P|XLOC_000267|TCONS_00000788:0.501667	1000	+	37998009	38055579	250,0,0	24	315,126,85,670,218,151,99,90,75,278,108,111,68,142,163,152,162,132,132,77,165,139,162,3974,	0,19796,20015,20855,23584,24154,34267,35058,36019,37986,39193,39537,42663,43687,46694,47345,47638,48602,50783,51007,51166,52177,53113,53596,
chr1	37998009	38055579	TooLow|TCONS_00000789:0.0	1000	+	37998009	38055579	175175175	23	315,126,85,670,218,151,99,1036,281,108,111,68,142,132,183,162,132,132,77,165,139,162,3974,	0,19796,20015,20855,23584,24154,34267,35058,37983,39193,39537,42663,43687,46694,47314,47638,48602,50783,51007,51166,52177,53113,53596,
chr1	37998009	38055579	TooLow|TCONS_00000790:0.0	1000	+	37998009	38055579	175175175	23	315,126,85,670,218,151,99,1036,278,108,111,68,142,132,183,162,132,132,77,165,139,162,3974,	0,19796,20015,20855,23584,24154,34267,35058,37986,39193,39537,42663,43687,46694,47314,47638,48602,50783,51007,51166,52177,53113,53596,
chr1	37998009	38055579	TooLow|TCONS_00000791:0.0	1000	+	37998009	38055579	175175175	22	315,126,85,670,218,151,99,1036,281,108,111,68,142,132,183,162,132,132,77,165,1098,3974,	0,19796,20015,20855,23584,24154,34267,35058,37983,39193,39537,42663,43687,46694,47314,47638,48602,50783,51007,51166,52177,53596,
chr1	37998009	38055579	TooLow|TCONS_00000792:0.0326424	1000	+	37998009	38055579	175175175	24	315,126,85,670,218,151,99,90,75,278,108,111,69,323,132,183,162,132,132,77,165,139,162,3974,	0,19796,20015,20855,23584,24154,34267,35058,36019,37986,39193,39537,42663,43688,46694,47314,47638,48602,50783,51007,51166,52177,53113,53596,
chr1	37998009	38055579	TooLow|TCONS_00000793:0.085129	1000	+	37998009	38055579	175175175	24	315,126,85,670,218,151,99,90,75,281,108,111,68,144,130,183,162,132,132,77,165,139,162,3974,	0,19796,20015,20855,23584,24154,34267,35058,36019,37983,39193,39537,42663,43687,46696,47314,47638,48602,50783,51007,51166,52177,53113,53596,
chr1	37998009	38055579	TooLow|TCONS_00000794:0.0	1000	+	37998009	38055579	175175175	23	315,126,85,670,218,151,99,90,75,281,108,111,68,142,132,183,162,132,132,77,165,1098,3974,	0,19796,20015,20855,23584,24154,34267,35058,36019,37983,39193,39537,42663,43687,46694,47314,47638,48602,50783,51007,51166,52177,53596,
chr1	37998009	38055579	EnsCodingFragment^ENSMUST00000195664^230|3P|XLOC_000267|TCONS_00000795:10.4852	1000	+	37998009	38055579	250,0,0	24	315,126,85,670,218,151,99,90,75,281,108,111,68,142,132,183,162,132,132,77,165,139,162,3974,	0,19796,20015,20855,23584,24154,34267,35058,36019,37983,39193,39537,42663,43687,46694,47314,47638,48602,50783,51007,51166,52177,53113,53596,
chr1	37998128	38052021	EnsCodingFragment^ENSMUST00000195664^230|3P|XLOC_000267|TCONS_00000796:8.80138	1000	+	37998128	38052021	250,0,0	22	196,126,85,670,218,151,99,1036,281,108,111,68,142,132,183,162,132,132,77,165,1098,416,	0,19677,19896,20736,23465,24035,34148,34939,37864,39074,39418,42544,43568,46575,47195,47519,48483,50664,50888,51047,52058,53477,
chr1	38020874	38055579	TooLow|TCONS_00000797:0.0	1000	+	38020874	38055579	175175175	21	82,218,151,99,90,75,281,108,111,68,142,132,183,162,132,132,77,165,139,162,3974,	0,719,1289,11402,12193,13154,15118,16328,16672,19798,20822,23829,24449,24773,25737,27918,28142,28301,29312,30248,30731,
chr1	38041790	38045440	TooLow|TCONS_00000798:0.0	1000	+	38041790	38045440	175175175	3	230,132,117,	0,2913,3533,
chr1	38042865	38046676	EnsCodingFragment^ENSMUST00000195664^230|3P|XLOC_000267|TCONS_00000799:13.2403	1000	+	38042865	38046676	250,0,0	5	36,132,183,162,65,	0,1838,2458,2782,3746,
chr1	38042865	38055579	TooLow|TCONS_00000800:0.0	1000	+	38042865	38055579	175175175	11	36,132,183,162,132,132,77,165,139,162,3974,	0,1838,2458,2782,3746,5927,6151,6310,7321,8257,8740,
chr1	38042865	38055579	TooLow|TCONS_00000801:0.0	1000	+	38042865	38055579	175175175	10	36,132,183,162,132,132,77,165,1098,3974,	0,1838,2458,2782,3746,5927,6151,6310,7321,8740,
chr1	38044633	38048803	EnsCodingFragment^ENSMUST00000195664^230|3P|XLOC_000267|TCONS_00000802:0.822347	1000	+	38044633	38048803	250,0,0	5	202,183,162,132,11,	0,690,1014,1978,4159,
chr1	38052785	38129662	EnsCodingFull^ENSMUST00000193697^98|3P|XLOC_002088|TCONS_00007072:7.38219	1000	-	38052785	38129662	0,0,250	23	413,103,157,212,121,234,203,166,103,173,221,120,155,129,109,117,108,704,153,169,127,64,201,	0,830,1054,1298,1959,2505,3478,3931,4888,6336,10329,14714,18557,21529,26504,30918,32759,35185,39277,46067,54782,55618,76676,
chr1	38052785	38129801	TooLow|TCONS_00007073:0.0	1000	-	38052785	38129801	175175175	23	413,103,157,212,121,234,203,166,103,173,221,120,155,709,109,117,108,704,153,169,127,64,340,	0,830,1054,1298,1959,2505,3478,3931,4888,6336,10329,14714,18557,21529,26504,30918,32759,35185,39277,46067,54782,55618,76676,
chr1	38052795	38088132	EnsCodingFragment^ENSMUST00000193922^155|3P|XLOC_002088|TCONS_00007074:2.20588	1000	-	38052795	38088132	0,0,250	18	403,103,157,212,121,234,203,166,103,173,221,120,155,709,109,117,108,162,	0,820,1044,1288,1949,2495,3468,3921,4878,6326,10319,14704,18547,21519,26494,30908,32749,35175,
chr1	38053299	38054250	TooLow|TCONS_00007075:0.0553115	1000	-	38053299	38054250	175175175	2	419,411,	0,540,
chr1	38053299	38129801	EnsCodingFull^ENSMUST00000193697^98|3P|XLOC_002088|TCONS_00007076:0.51215	1000	-	38053299	38129801	0,0,250	24	419,157,212,121,234,203,166,103,173,221,120,155,709,109,200,117,108,704,153,169,127,64,64,340,	0,540,784,1445,1991,2964,3417,4374,5822,9815,14200,18043,21015,25990,27859,30404,32245,34671,38763,45553,54268,55104,74952,76162,
chr1	38056521	38057705	TooLow|TCONS_00007077:0.0	1000	-	38056521	38057705	175175175	2	361,32,	0,1152,
chr1	38067508	38129801	TooLow|TCONS_00007078:0.0	1000	-	38067508	38129801	175175175	15	111,155,129,106,200,117,108,704,153,169,127,64,77,64,340,	0,3834,6806,11781,13650,16195,18036,20462,24554,31344,40059,40895,53624,60743,61953,
chr1	38067508	38129801	TooLow|TCONS_00007079:0.0	1000	-	38067508	38129801	175175175	15	111,155,129,125,109,117,108,704,153,169,127,64,77,64,340,	0,3834,6806,7390,11781,16195,18036,20462,24554,31344,40059,40895,53624,60743,61953,
chr1	38067508	38129801	TooLow|TCONS_00007080:0.0	1000	-	38067508	38129801	175175175	14	111,155,129,125,109,117,108,704,153,169,127,64,64,340,	0,3834,6806,7390,11781,16195,18036,20462,24554,31344,40059,40895,60743,61953,
chr1	38067613	38083783	EnsCodingFragment^ENSMUST00000193922^155|3P|XLOC_002088|TCONS_00007081:0.312178	1000	-	38067613	38083783	0,0,250	6	6,155,129,125,109,80,	0,3729,6701,7285,11676,16090,
chr1	38071382	38085654	EnsCodingFragment^ENSMUST00000193922^155|3P|XLOC_002088|TCONS_00007082:0.675206	1000	-	38071382	38085654	0,0,250	6	115,129,106,200,117,110,	0,2932,7907,9776,12321,14162,
chr1	38074648	38081361	TooLow|TCONS_00007083:0.0	1000	-	38074648	38081361	175175175	3	375,109,203,	0,4641,6510,
chr1	38076294	38077305	linc|3P|XLOC_002089|TCONS_00007084:0.47408	1000	-	38076294	38077305	0,0,250	2	578,123,	0,888,
chr1	38079077	38083849	EnsCodingFragment^ENSMUST00000193922^155|3P|XLOC_002088|TCONS_00007085:0.450186	1000	-	38079077	38083849	0,0,250	2	321,146,	0,4626,
chr1	38092150	38128301	TooLow|TCONS_00007086:0.0	1000	-	38092150	38128301	175175175	6	65,169,127,64,77,50,	0,6702,15417,16253,28982,36101,
chr1	38098908	38128317	TooLow|TCONS_00007087:0.0	1000	-	38098908	38128317	175175175	4	113,127,64,66,	0,8659,9495,29343,
chr1	38107682	38129801	TooLow|TCONS_00007088:0.0	1000	-	38107682	38129801	175175175	4	12,64,64,340,	0,721,20569,21779,
chr1	38132082	38159892	TooLow|TCONS_00000803:0.0	1000	+	38132082	38159892	175175175	6	88,172,138,1262,47,141,	0,11940,13116,25373,27132,27669,
chr1	38177072	38197443	EnsCodingFragment^ENSMUST00000136641^253|3P|XLOC_002090|TCONS_00007089:3.57802	1000	-	38177072	38197443	0,0,250	8	2498,224,50,94,72,137,64,122,	0,4187,4542,8252,9863,14098,16493,20249,
chr1	38177072	38664955	EnsCodingFragment^ENSMUST00000027250^548|3P|XLOC_002090|TCONS_00007090:0.682683	1000	-	38177072	38664955	0,0,250	21	2498,224,50,94,72,137,64,128,202,125,1095,193,38,52,52,37,48,386,313,121,98,	0,4187,4542,8252,9863,14098,16493,26738,27817,30833,32480,41190,75568,92637,143039,152799,229423,357833,358338,359753,487785,
chr1	38177072	38664955	TooLow|TCONS_00007091:0.0	1000	-	38177072	38664955	175175175	23	2498,224,50,94,72,137,64,128,202,125,1095,193,41,52,52,37,81,48,386,313,121,156,98,	0,4187,4542,8252,9863,14098,16493,26738,27817,30833,32480,41190,75568,92637,143039,152799,164648,229423,357833,358338,359753,450016,487785,
chr1	38177072	38664955	TooLow|TCONS_00007092:0.0696129	1000	-	38177072	38664955	175175175	20	2498,224,50,94,72,137,64,128,202,125,1095,193,41,52,52,37,81,48,156,98,	0,4187,4542,8252,9863,14098,16493,26738,27817,30833,32480,41190,75568,92637,143039,152799,164648,229423,450016,487785,
chr1	38177072	38664955	EnsCodingFragment^ENSMUST00000027250^548|3P|XLOC_002090|TCONS_00007093:0.4201	1000	-	38177072	38664955	0,0,250	22	2498,224,50,94,72,137,64,128,202,125,1095,193,38,52,52,37,48,386,313,121,156,98,	0,4187,4542,8252,9863,14098,16493,26738,27817,30833,32480,41190,75568,92637,143039,152799,229423,357833,358338,359753,450016,487785,
chr1	38177325	38627185	EnsCodingFragment^ENSMUST00000027250^548|3P|XLOC_002090|TCONS_00007094:11.8321	1000	-	38177325	38627185	0,0,250	22	2245,224,50,94,72,137,64,128,202,125,1095,193,41,52,52,37,81,48,386,313,121,97,	0,3934,4289,7999,9610,13845,16240,26485,27564,30580,32227,40937,75315,92384,142786,152546,164395,229170,357580,358085,359500,449763,
chr1	38177326	38664955	EnsCodingFragment^ENSMUST00000027250^548|3P|XLOC_002090|TCONS_00007095:1.40941	1000	-	38177326	38664955	0,0,250	23	2244,224,50,94,72,137,64,128,202,125,1095,193,38,52,52,37,81,48,386,313,121,156,98,	0,3933,4288,7998,9609,13844,16239,26484,27563,30579,32226,40936,75314,92383,142785,152545,164394,229169,357579,358084,359499,449762,487531,
chr1	38181261	38197443	TooLow|TCONS_00007096:0.0	1000	-	38181261	38197443	175175175	7	222,50,94,72,137,64,122,	0,353,4063,5674,9909,12304,16060,
chr1	38235419	38245603	TooLow|TCONS_00000804:0.0	1000	+	38235419	38245603	175175175	4	85,154,171,27,	0,3701,4377,10157,
chr1	38235419	38246666	TooLow|TCONS_00000805:0.0	1000	+	38235419	38246666	175175175	6	85,154,171,133,54,218,	0,3701,4377,10157,10649,11029,
chr1	38239699	38246666	TooLow|TCONS_00000806:0.050119	1000	+	38239699	38246666	175175175	4	268,133,54,218,	0,5877,6369,6749,
chr1	38307901	38311930	TooLow|TCONS_00000807:0.0	1000	+	38307901	38311930	175175175	3	108,212,319,	0,368,3710,
chr1	38335430	38664955	TooLow|TCONS_00007097:0.0	1000	-	38335430	38664955	175175175	8	443,81,48,386,313,121,156,98,	0,6290,71065,199475,199980,201395,291658,329427,
chr1	38384948	38393974	TooLow|TCONS_00000808:0.0	1000	+	38384948	38393974	175175175	5	213,92,116,342,426,	0,4361,4616,5875,8600,
chr1	38388828	38390244	TooLow|TCONS_00000809:0.0	1000	+	38388828	38390244	175175175	3	100,92,680,	0,481,736,
chr1	38487518	38488047	TooLow|TCONS_00000810:0.0709935	1000	+	38487518	38488047	175175175	1	529,	0,
chr1	38535158	38664955	TooLow|TCONS_00007098:0.0	1000	-	38535158	38664955	175175175	4	133,313,121,98,	0,252,1667,129699,
chr1	38722619	38723121	TooLow|TCONS_00000811:0.0	1000	+	38722619	38723121	175175175	1	502,	0,
chr1	38767183	38767686	SingleExonStringent|TCONS_00000812:0.230279	1000	+	38767183	38767686	175175175	1	503,	0,
chr1	38793644	38836711	TooLow|TCONS_00007099:0.00158711	1000	-	38793644	38836711	175175175	12	4579,150,163,159,122,115,97,208,156,123,120,940,	0,7006,10594,13396,14191,18067,18899,19568,22320,24417,27502,42127,
chr1	38793644	38836711	EnsCodingFragment^ENSMUST00000191724^392|3P|XLOC_002091|TCONS_00007100:5.09607	1000	-	38793644	38836711	0,0,250	12	4579,150,163,159,122,115,97,208,156,123,119,941,	0,7006,10594,13396,14191,18067,18899,19568,22320,24417,27502,42126,
chr1	38794508	38821215	EnsCodingFragment^NM_001045693^253|3P|XLOC_002091|TCONS_00007101:2.63868	1000	-	38794508	38821215	0,0,250	11	3715,150,163,159,122,115,97,208,156,123,69,	0,6142,9730,12532,13327,17203,18035,18704,21456,23553,26638,
chr1	38835196	38836374	TooLow|TCONS_00007102:0.0	1000	-	38835196	38836374	175175175	1	1178,	0,
chr1	38863866	38898010	EnsCodingFragment^ENSMUST00000195731^1426|3P|XLOC_002092|TCONS_00007103:5.00217	1000	-	38863866	38898010	0,0,250	7	2169,106,235,92,132,120,121,	0,4114,7734,10082,20483,32070,34023,
chr1	38863866	38898089	EnsCodingFragment^ENSMUST00000195731^1426|3P|XLOC_002092|TCONS_00007104:0.234966	1000	-	38863866	38898089	0,0,250	6	4220,235,92,132,120,200,	0,7734,10082,20483,32070,34023,
chr1	38863866	38898161	TooLow|TCONS_00007105:0.0	1000	-	38863866	38898161	175175175	10	85,319,424,106,235,92,132,108,120,272,	0,556,1745,4114,7734,10082,20483,30697,32070,34023,
chr1	38863866	38898161	TooLow|TCONS_00007106:0.0	1000	-	38863866	38898161	175175175	8	2169,106,235,92,132,108,120,272,	0,4114,7734,10082,20483,30697,32070,34023,
chr1	38863866	38898161	TooLow|TCONS_00007107:0.0	1000	-	38863866	38898161	175175175	7	2169,106,235,92,132,120,264,	0,4114,7734,10082,20483,32070,34031,
chr1	38863866	38898161	TooLow|TCONS_00007108:0.0	1000	-	38863866	38898161	175175175	7	2169,106,235,92,132,106,272,	0,4114,7734,10082,20483,32070,34023,
chr1	38863874	38871760	TooLow|TCONS_00007109:0.0813962	1000	-	38863874	38871760	175175175	5	77,319,424,106,160,	0,548,1737,4106,7726,
chr1	38863876	38898161	TooLow|TCONS_00007110:9.18096E-5	1000	-	38863876	38898161	175175175	6	2159,106,235,92,132,272,	0,4104,7724,10072,20473,34013,
chr1	38870142	38898153	EnsCodingFragment^ENSMUST00000195731^1426|3P|XLOC_002092|TCONS_00007111:0.107723	1000	-	38870142	38898153	0,0,250	6	1693,92,130,132,120,264,	0,3806,12346,14207,25794,27747,
chr1	38873948	38898134	TooLow|TCONS_00007112:0.0	1000	-	38873948	38898134	175175175	5	92,132,108,120,245,	0,10401,20615,21988,23941,
chr1	38884753	38888072	TooLow|TCONS_00000813:0.0	1000	+	38884753	38888072	175175175	2	145,180,	0,3139,
chr1	38890631	38897986	TooLow|TCONS_00007113:0.00459696	1000	-	38890631	38897986	175175175	2	5425,97,	0,7258,
chr1	38890632	38898010	TooLow|TCONS_00007114:0.0	1000	-	38890632	38898010	175175175	3	4039,120,121,	0,5304,7257,
chr1	38907944	38908716	TooLow|TCONS_00000814:0.0	1000	+	38907944	38908716	175175175	1	772,	0,
chr1	38939148	38950276	TooLow|TCONS_00000815:0.0	1000	+	38939148	38950276	175175175	9	213,56,51,54,84,36,42,47,394,	0,2362,2718,4907,6907,7806,8411,9480,10734,
chr1	38939148	38950276	TooLow|TCONS_00000816:0.0	1000	+	38939148	38950276	175175175	10	213,56,51,24,54,84,36,42,47,394,	0,2362,2718,4789,4907,6907,7806,8411,9480,10734,
chr1	38939202	38948643	TooLow|TCONS_00000817:0.0	1000	+	38939202	38948643	175175175	8	159,56,51,54,84,36,42,15,	0,2308,2664,4853,6853,7752,8357,9426,
chr1	38985607	38997238	TooLow|TCONS_00000818:0.0144891	1000	+	38985607	38997238	175175175	6	2430,130,91,144,209,1098,	0,5638,9307,9637,10127,10533,
chr1	38985607	38997238	TooLow|TCONS_00000819:0.0	1000	+	38985607	38997238	175175175	6	2462,130,91,144,209,1098,	0,5638,9307,9637,10127,10533,
chr1	38985607	38997238	EnsCodingFragment^ENSMUST00000193073^314|3P|XLOC_000278|TCONS_00000820:2.36531	1000	+	38985607	38997238	250,0,0	6	2242,130,91,144,209,1098,	0,5638,9307,9637,10127,10533,
chr1	38987840	38994917	TooLow|TCONS_00000821:0.0	1000	+	38987840	38994917	175175175	3	197,130,3,	0,3405,7074,
chr1	38987864	38995807	EnsCodingFragment^ENSMUST00000193073^314|3P|XLOC_000278|TCONS_00000822:16.8064	1000	+	38987864	38995807	250,0,0	5	205,130,91,144,73,	0,3381,7050,7380,7870,
chr1	38992677	38994316	SingleExonStringent|TCONS_00000823:1.28128	1000	+	38992677	38994316	175175175	1	1639,	0,
chr1	38995159	38996646	EnsCodingFragment^ENSMUST00000193073^314|3P|XLOC_000278|TCONS_00000824:27.2074	1000	+	38995159	38996646	250,0,0	3	229,209,506,	0,575,981,
chr1	39048647	39057637	TooLow|TCONS_00007115:0.0	1000	-	39048647	39057637	175175175	2	448,1395,	0,7595,
chr1	39081251	39083338	TooLow|TCONS_00007116:0.0	1000	-	39081251	39083338	175175175	1	2087,	0,
chr1	39186895	39186992	TooLow|TCONS_00007117:0.0	1000	-	39186895	39186992	175175175	1	97,	0,
chr1	39193730	39287615	TooLow|TCONS_00000825:0.0	1000	+	39193730	39287615	175175175	3	279,57,148,	0,69588,93737,
chr1	39193730	39363240	TooLow|TCONS_00000826:0.0	1000	+	39193730	39363240	175175175	21	279,57,149,93,90,121,114,119,83,107,148,85,142,110,102,147,198,191,93,175,1386,	0,69588,93737,98956,106913,118110,119224,130709,131565,132357,134576,137206,140079,140972,142264,144322,151538,153760,154701,165918,168124,
chr1	39193730	39363240	TooLow|TCONS_00000827:0.0	1000	+	39193730	39363240	175175175	21	279,57,149,92,90,121,114,119,83,107,148,85,142,110,103,147,198,191,93,175,1386,	0,69588,93737,98956,106913,118110,119224,130709,131565,132357,134576,137206,140079,140972,142263,144322,151538,153760,154701,165918,168124,
chr1	39193730	39363240	TooLow|TCONS_00000828:1.87514E-5	1000	+	39193730	39363240	175175175	21	279,57,149,92,90,121,114,119,83,107,148,85,142,110,102,147,198,191,93,175,1386,	0,69588,93737,98956,106913,118110,119224,130709,131565,132357,134576,137206,140079,140972,142264,144322,151538,153760,154701,165918,168124,
chr1	39193730	39363240	TooLow|TCONS_00000829:0.0	1000	+	39193730	39363240	175175175	20	279,57,149,92,90,121,114,120,83,107,148,85,142,110,102,147,198,191,175,1386,	0,69588,93737,98956,106913,118110,119224,130709,131565,132357,134576,137206,140079,140972,142264,144322,151538,153760,165918,168124,
chr1	39194211	39363236	TooLow|TCONS_00000830:0.0	1000	+	39194211	39363236	175175175	21	531,57,149,92,90,121,114,119,83,107,148,85,142,110,102,147,198,191,93,175,1382,	0,69107,93256,98475,106432,117629,118743,130228,131084,131876,134095,136725,139598,140491,141783,143841,151057,153279,154220,165437,167643,
chr1	39194211	39363240	TooLow|TCONS_00000831:0.0	1000	+	39194211	39363240	175175175	21	531,57,149,92,91,120,114,119,83,107,148,85,142,110,102,147,198,191,93,175,1386,	0,69107,93256,98475,106432,117630,118743,130228,131084,131876,134095,136725,139598,140491,141783,143841,151057,153279,154220,165437,167643,
chr1	39207910	39363240	EnsCodingFragment^ENSMUST00000172825^158|3P|XLOC_000280|TCONS_00000832:0.167375	1000	+	39207910	39363240	250,0,0	21	29,57,149,92,90,121,114,119,83,107,148,85,142,110,102,147,198,191,93,175,1386,	0,55408,79557,84776,92733,103930,105044,116529,117385,118177,120396,123026,125899,126792,128084,130142,137358,139580,140521,151738,153944,
chr1	39276282	39276565	TooLow|TCONS_00007118:0.0	1000	-	39276282	39276565	175175175	1	283,	0,
chr1	39276282	39276565	TooLow|TCONS_00007119:0.0	1000	-	39276282	39276565	175175175	1	283,	0,
chr1	39314898	39315453	TooLow|TCONS_00000833:0.0660273	1000	+	39314898	39315453	175175175	1	555,	0,
chr1	39341554	39345466	TooLow|TCONS_00000834:0.0	1000	+	39341554	39345466	175175175	2	276,198,	0,3714,
chr1	39341554	39363240	TooLow|TCONS_00000835:0.0	1000	+	39341554	39363240	175175175	6	276,198,191,93,175,1386,	0,3714,5936,6877,18094,20300,
chr1	39362130	39364393	SingleExonStringent|TCONS_00007120:0.303904	1000	-	39362130	39364393	175175175	1	2263,	0,
chr1	39365093	39366072	SingleExonStringent|TCONS_00007121:0.370118	1000	-	39365093	39366072	175175175	1	979,	0,
chr1	39366841	39367563	SingleExonStringent|TCONS_00007122:0.683374	1000	-	39366841	39367563	175175175	1	722,	0,
chr1	39367841	39371911	TooLow|TCONS_00000836:0.0	1000	+	39367841	39371911	175175175	5	93,107,126,58,610,	0,307,2172,3167,3460,
chr1	39367841	39371911	TooLow|TCONS_00000837:0.0	1000	+	39367841	39371911	175175175	5	93,107,126,111,610,	0,307,2172,3112,3460,
chr1	39367841	39371911	TooLow|TCONS_00000838:0.0	1000	+	39367841	39371911	175175175	5	93,107,126,113,602,	0,307,2172,3112,3468,
chr1	39367841	39371911	EnsCodingFragment^ENSMUST00000191855^156|3P|XLOC_000282|TCONS_00000839:130.256	1000	+	39367841	39371911	250,0,0	5	93,107,126,113,610,	0,307,2172,3112,3460,
chr1	39367841	39535306	EnsCodingFragment^ENSMUST00000191855^156|3P|XLOC_000282|TCONS_00000840:625.729	1000	+	39367841	39535306	250,0,0	4	93,107,93,9,	0,307,2172,167456,
chr1	39367877	39371366	EnsCodingFragment^ENSMUST00000191855^156|3P|XLOC_000282|TCONS_00000841:25.5777	1000	+	39367877	39371366	250,0,0	4	57,107,126,413,	0,271,2136,3076,
chr1	39367928	39371364	EnsCodingFragment^ENSMUST00000191855^156|3P|XLOC_000282|TCONS_00000842:841.463	1000	+	39367928	39371364	250,0,0	5	78,107,126,113,63,	0,220,2085,3025,3373,
chr1	39367928	39371365	EnsCodingFragment^ENSMUST00000191855^156|3P|XLOC_000282|TCONS_00000843:6.09613	1000	+	39367928	39371365	250,0,0	4	327,126,113,64,	0,2085,3025,3373,
chr1	39368148	39371366	EnsCodingFragment^ENSMUST00000191855^156|3P|XLOC_000282|TCONS_00000844:0.653238	1000	+	39368148	39371366	250,0,0	4	107,126,58,65,	0,1865,2860,3153,
chr1	39369849	39371366	TooLow|TCONS_00000845:0.0	1000	+	39369849	39371366	175175175	3	290,113,65,	0,1104,1452,
chr1	39371491	39478755	TooLow|TCONS_00007123:0.0	1000	-	39371491	39478755	175175175	20	646,536,98,90,66,241,69,99,130,286,118,215,151,171,198,208,241,229,111,316,	0,759,2235,2590,4932,5386,7963,8503,8736,9785,13629,14506,17816,19625,20565,22573,31191,33799,54576,106948,
chr1	39371491	39478755	TooLow|TCONS_00007124:0.0	1000	-	39371491	39478755	175175175	21	646,536,98,90,66,241,69,99,130,286,118,215,151,171,198,208,241,229,119,111,316,	0,759,2235,2590,4932,5386,7963,8503,8736,9785,13629,14506,17816,19625,20565,22573,31191,33799,35260,54576,106948,
chr1	39371491	39478755	EnsCodingFragment^ENSMUST00000195854^221|3P|XLOC_002100|TCONS_00007125:15.6281	1000	-	39371491	39478755	0,0,250	20	1295,98,90,66,241,69,99,130,286,118,215,151,171,198,208,241,229,119,111,316,	0,2235,2590,4932,5386,7963,8503,8736,9785,13629,14506,17816,19625,20565,22573,31191,33799,35260,54576,106948,
chr1	39371866	39372433	TooLow|TCONS_00007126:0.0233298	1000	-	39371866	39372433	175175175	2	271,183,	0,384,
chr1	39372295	39478661	TooLow|TCONS_00007127:0.0	1000	-	39372295	39478661	175175175	19	491,98,90,66,241,69,99,130,286,118,215,151,171,198,208,241,229,111,222,	0,1431,1786,4128,4582,7159,7699,7932,8981,12825,13702,17012,18821,19761,21769,30387,32995,53772,106144,
chr1	39373315	39392631	EnsCodingFragment^ENSMUST00000195854^221|3P|XLOC_002100|TCONS_00007128:1.59923	1000	-	39373315	39392631	0,0,250	13	509,90,66,241,69,99,130,286,118,215,151,171,575,	0,766,3108,3562,6139,6679,6912,7961,11805,12682,15992,17801,18741,
chr1	39373315	39478700	TooLow|TCONS_00007129:0.0	1000	-	39373315	39478700	175175175	19	509,90,66,241,69,99,130,286,118,215,151,171,198,208,241,229,119,111,261,	0,766,3108,3562,6139,6679,6912,7961,11805,12682,15992,17801,18741,20749,29367,31975,33436,52752,105124,
chr1	39391197	39392631	TooLow|TCONS_00007130:0.0	1000	-	39391197	39392631	175175175	2	90,575,	0,859,
chr1	39419047	39419932	TooLow|TCONS_00007131:0.0349874	1000	-	39419047	39419932	175175175	1	885,	0,
chr1	39517986	39577560	EnsCodingFragment^NM_001091313^167|3P|XLOC_002102|TCONS_00007132:4.32106	1000	-	39517986	39577560	0,0,250	8	13,469,193,97,83,69,251,229,	0,34060,37491,40328,42706,46061,47095,59345,
chr1	39519532	39519747	TooLow|TCONS_00000846:0.0	1000	+	39519532	39519747	175175175	1	215,	0,
chr1	39519532	39519748	TooLow|TCONS_00000847:0.0	1000	+	39519532	39519748	175175175	1	216,	0,
chr1	39527825	39529757	SingleExonStringent|TCONS_00007133:0.364892	1000	-	39527825	39529757	175175175	1	1932,	0,
chr1	39530115	39533333	linc|3P|XLOC_002104|TCONS_00007134:0.544533	1000	-	39530115	39533333	0,0,250	2	1341,600,	0,2618,
chr1	39533736	39534651	SingleExonStringent|TCONS_00007135:0.234799	1000	-	39533736	39534651	175175175	1	915,	0,
chr1	39534991	39546889	TooLow|TCONS_00000848:0.0	1000	+	39534991	39546889	175175175	9	56,784,165,153,203,203,97,84,1697,	0,562,2424,3279,4881,7408,9900,10077,10201,
chr1	39534991	39546889	EnsCodingFull^NM_138030^141|3P|XLOC_000284|TCONS_00000849:0.229205	1000	+	39534991	39546889	250,0,0	8	56,784,165,153,203,203,97,1821,	0,562,2424,3279,4881,7408,9900,10077,
chr1	39535801	39546873	EnsCodingFull^NM_138030^141|3P|XLOC_000284|TCONS_00000850:9.8676	1000	+	39535801	39546873	250,0,0	7	536,165,153,203,203,97,1805,	0,1614,2469,4071,6598,9090,9267,
chr1	39538244	39546483	EnsCodingFull^NM_138030^141|3P|XLOC_000284|TCONS_00000851:6.80334	1000	+	39538244	39546483	250,0,0	5	179,203,203,97,1415,	0,1628,4155,6647,6824,
chr1	39540033	39545401	TooLow|TCONS_00000852:0.0	1000	+	39540033	39545401	175175175	5	42,203,97,84,209,	0,2366,4858,5035,5159,
chr1	39547569	39552002	TooLow|TCONS_00007136:0.0	1000	-	39547569	39552002	175175175	3	92,191,1549,	0,1356,2884,
chr1	39547569	39558757	EnsCodingFragment^NM_001091313^167|3P|XLOC_002102|TCONS_00007137:0.986885	1000	-	39547569	39558757	0,0,250	5	92,191,2062,193,443,	0,1356,2884,7908,10745,
chr1	39547569	39577405	TooLow|TCONS_00007138:0.0	1000	-	39547569	39577405	175175175	9	92,191,2062,193,97,83,69,251,251,	0,1356,2884,7908,10745,13123,16478,17512,29585,
chr1	39547569	39577405	TooLow|TCONS_00007139:0.0	1000	-	39547569	39577405	175175175	9	92,191,2062,193,97,83,69,251,579,	0,1356,2884,7908,10745,13123,16478,17512,29257,
chr1	39547569	39577405	EnsCodingFragment^NM_001091313^167|3P|XLOC_002102|TCONS_00007140:0.314715	1000	-	39547569	39577405	0,0,250	8	92,191,2062,193,83,69,251,74,	0,1356,2884,7908,13123,16478,17512,29762,
chr1	39547781	39548922	SingleExonStringent|TCONS_00007141:2.76759	1000	-	39547781	39548922	175175175	1	1141,	0,
chr1	39548744	39548854	TooLow|TCONS_00007142:0.0	1000	-	39548744	39548854	175175175	1	110,	0,
chr1	39551295	39577405	EnsCodingFragment^NM_001091313^167|3P|XLOC_002102|TCONS_00007143:10.0347	1000	-	39551295	39577405	0,0,250	7	1220,193,97,83,69,251,579,	0,4182,7019,9397,12752,13786,25531,
chr1	39552468	39577356	EnsCodingFragment^NM_001091313^167|3P|XLOC_002102|TCONS_00007144:1.7848	1000	-	39552468	39577356	0,0,250	6	47,193,83,69,251,25,	0,3009,8224,11579,12613,24863,
chr1	39555604	39558757	TooLow|TCONS_00007145:0.0	1000	-	39555604	39558757	175175175	2	66,443,	0,2710,
chr1	39565092	39577303	TooLow|TCONS_00007146:0.0	1000	-	39565092	39577303	175175175	2	240,149,	0,12062,
chr1	39573745	39573875	TooLow|TCONS_00007147:0.0	1000	-	39573745	39573875	175175175	1	130,	0,
chr1	39597416	39598005	TooLow|TCONS_00007148:0.0	1000	-	39597416	39598005	175175175	1	589,	0,
chr1	39618405	39650149	EnsCodingFragment^NM_001194358^267|3P|XLOC_002109|TCONS_00007149:0.403325	1000	-	39618405	39650149	0,0,250	4	4838,114,170,50,	0,6464,29370,31694,
chr1	39618405	39651474	TooLow|TCONS_00007150:0.0249685	1000	-	39618405	39651474	175175175	4	4838,116,170,969,	0,6464,29370,32100,
chr1	39618405	39651474	TooLow|TCONS_00007151:0.0	1000	-	39618405	39651474	175175175	4	4838,115,169,969,	0,6464,29371,32100,
chr1	39618405	39651474	TooLow|TCONS_00007152:0.0	1000	-	39618405	39651474	175175175	4	4838,114,170,969,	0,6464,29370,32100,
chr1	39650175	39657390	TooLow|TCONS_00000853:0.0141064	1000	+	39650175	39657390	175175175	2	1249,2414,	0,4801,
chr1	39665300	39691871	TooLow|TCONS_00007153:0.0654957	1000	-	39665300	39691871	175175175	11	357,314,115,95,157,59,151,114,78,111,131,	0,4969,6885,13356,15541,17608,18299,20194,23272,24790,26440,
chr1	39665300	39720997	TooLow|TCONS_00007154:4.15645E-6	1000	-	39665300	39720997	175175175	15	357,314,115,95,157,59,151,114,78,111,64,87,62,124,120,	0,4969,6885,13356,15541,17608,18299,20194,23272,24790,30597,44857,46077,53117,55577,
chr1	39680931	39691871	TooLow|TCONS_00007155:0.0	1000	-	39680931	39691871	175175175	7	67,59,151,114,78,111,131,	0,1977,2668,4563,7641,9159,10809,
chr1	39804147	39805332	TooLow|TCONS_00007156:0.0	1000	-	39804147	39805332	175175175	2	192,160,	0,1025,
chr1	39839174	39845699	linc|3P|XLOC_002112|TCONS_00007157:0.149725	1000	-	39839174	39845699	0,0,250	4	430,98,112,35,	0,1466,6053,6490,
chr1	39839174	39847330	TooLow|TCONS_00007158:0.0	1000	-	39839174	39847330	175175175	5	430,98,112,182,22,	0,1466,6053,6490,8134,
chr1	39839174	39854227	TooLow|TCONS_00007159:1.20148E-5	1000	-	39839174	39854227	175175175	4	430,98,112,138,	0,1466,6053,14915,
chr1	39842422	39847330	TooLow|TCONS_00007160:0.0	1000	-	39842422	39847330	175175175	5	134,86,112,182,22,	0,1595,2805,3242,4886,
chr1	39842427	39847334	TooLow|TCONS_00007161:0.0	1000	-	39842427	39847334	175175175	3	129,112,26,	0,2800,4881,
chr1	39900912	40009329	TooLow|TCONS_00000854:0.0	1000	+	39900912	40009329	175175175	19	374,66,57,126,111,91,131,55,79,176,73,211,162,87,219,231,107,152,1897,	0,596,61265,73014,75794,79647,82226,82970,84269,85712,88057,89176,96108,98975,99618,102844,103894,105758,106520,
chr1	39900912	40017216	TooLow|TCONS_00000855:0.0	1000	+	39900912	40017216	175175175	24	374,66,57,126,111,91,131,55,79,176,73,211,162,87,219,225,107,152,107,176,121,118,171,107,	0,596,61265,73014,75794,79647,82226,82970,84269,85712,88057,89176,96108,98975,99618,102850,103894,105758,106520,108775,109644,113193,113614,116197,
chr1	39900912	40017216	TooLow|TCONS_00000856:0.0	1000	+	39900912	40017216	175175175	24	374,66,57,126,111,91,131,55,79,176,73,211,162,87,126,231,107,152,98,176,121,118,171,107,	0,596,61265,73014,75794,79647,82226,82970,84269,85712,88057,89176,96108,98975,99711,102844,103894,105758,106520,108775,109644,113193,113614,116197,
chr1	39900912	40017216	TooLow|TCONS_00000857:0.0	1000	+	39900912	40017216	175175175	23	374,66,57,126,111,91,131,55,79,176,73,211,162,87,126,107,152,98,176,121,118,171,107,	0,596,61265,73014,75794,79647,82226,82970,84269,85712,88057,89176,96108,98975,99711,103894,105758,106520,108775,109644,113193,113614,116197,
chr1	39900912	40017216	EnsCodingFragment^ENSMUST00000192884^181|3P|XLOC_000286|TCONS_00000858:0.202466	1000	+	39900912	40017216	250,0,0	23	374,66,57,126,111,91,131,55,79,176,73,211,162,87,219,107,152,98,176,121,118,171,107,	0,596,61265,73014,75794,79647,82226,82970,84269,85712,88057,89176,96108,98975,99618,103894,105758,106520,108775,109644,113193,113614,116197,
chr1	39900912	40026310	EnsCodingFragment^ENSMUST00000191657^142|3P|XLOC_000286|TCONS_00000859:17.3199	1000	+	39900912	40026310	250,0,0	31	374,66,57,126,111,91,131,55,79,176,73,211,162,87,126,162,231,107,152,107,176,121,118,171,144,135,101,150,160,140,1682,	0,596,61265,73014,75794,79647,82226,82970,84269,85712,88057,89176,96108,98975,99711,100517,102844,103894,105758,106520,108775,109644,113193,113614,116197,118631,120171,121792,122447,123397,123716,
chr1	39900912	40026310	EnsCodingFragment^ENSMUST00000191657^142|3P|XLOC_000286|TCONS_00000860:13.3684	1000	+	39900912	40026310	250,0,0	30	374,66,57,126,111,91,131,55,79,176,73,211,162,87,219,162,107,149,98,176,121,118,171,144,135,101,150,160,140,1682,	0,596,61265,73014,75794,79647,82226,82970,84269,85712,88057,89176,96108,98975,99618,100517,103894,105761,106520,108775,109644,113193,113614,116197,118631,120171,121792,122447,123397,123716,
chr1	39900912	40027974	EnsCodingFragment^ENSMUST00000191657^142|3P|XLOC_000286|TCONS_00000861:1.13795	1000	+	39900912	40027974	250,0,0	32	374,66,57,126,111,91,131,55,79,176,73,211,162,87,219,162,231,107,152,98,176,121,192,118,171,144,135,101,150,160,140,3346,	0,596,61265,73014,75794,79647,82226,82970,84269,85712,88057,89176,96108,98975,99618,100517,102844,103894,105758,106520,108775,109644,110737,113193,113614,116197,118631,120171,121792,122447,123397,123716,
chr1	39901169	39902456	TooLow|TCONS_00000862:0.0	1000	+	39901169	39902456	175175175	2	117,948,	0,339,
chr1	39901169	39990278	TooLow|TCONS_00000863:0.0	1000	+	39901169	39990278	175175175	12	117,66,57,126,111,91,131,55,79,176,73,190,	0,339,61008,72757,75537,79390,81969,82713,84012,85455,87800,88919,
chr1	39901178	40024754	EnsCodingFragment^ENSMUST00000191657^142|3P|XLOC_000286|TCONS_00000864:25.3543	1000	+	39901178	40024754	250,0,0	31	108,66,57,126,111,91,131,55,79,176,73,211,162,87,126,107,152,98,9,176,121,192,118,171,144,135,101,150,160,140,126,	0,330,60999,72748,75528,79381,81960,82704,84003,85446,87791,88910,95842,98709,99445,103628,105492,106254,107152,108509,109378,110471,112927,113348,115931,118365,119905,121526,122181,123131,123450,
chr1	39901178	40024754	TooLow|TCONS_00000865:0.0	1000	+	39901178	40024754	175175175	32	108,66,57,126,111,91,131,55,79,176,73,211,162,87,126,162,231,107,152,98,9,176,121,118,171,144,135,101,150,160,140,126,	0,330,60999,72748,75528,79381,81960,82704,84003,85446,87791,88910,95842,98709,99445,100251,102578,103628,105492,106254,107152,108509,109378,112927,113348,115931,118365,119905,121526,122181,123131,123450,
chr1	39901179	40024754	TooLow|TCONS_00000866:0.0	1000	+	39901179	40024754	175175175	30	107,66,57,126,111,91,131,55,79,176,73,211,162,87,126,162,107,152,98,176,121,118,171,144,135,101,150,160,140,126,	0,329,60998,72747,75527,79380,81959,82703,84002,85445,87790,88909,95841,98708,99444,100250,103627,105491,106253,108508,109377,112926,113347,115930,118364,119904,121525,122180,123130,123449,
chr1	39901223	40024969	EnsCodingFragment^ENSMUST00000191657^142|3P|XLOC_000286|TCONS_00000867:9.63617	1000	+	39901223	40024969	250,0,0	31	63,66,57,126,111,91,131,55,79,176,73,211,162,87,126,162,107,152,98,176,121,192,118,171,144,135,101,150,160,140,341,	0,285,60954,72703,75483,79336,81915,82659,83958,85401,87746,88865,95797,98664,99400,100206,103583,105447,106209,108464,109333,110426,112882,113303,115886,118320,119860,121481,122136,123086,123405,
chr1	39901229	40024925	EnsCodingFragment^ENSMUST00000191657^142|3P|XLOC_000286|TCONS_00000868:0.665736	1000	+	39901229	40024925	250,0,0	31	57,66,57,126,111,91,131,55,79,176,73,211,162,87,126,231,107,152,98,9,176,121,118,171,144,135,101,150,160,140,297,	0,279,60948,72697,75477,79330,81909,82653,83952,85395,87740,88859,95791,98658,99394,102527,103577,105441,106203,107101,108458,109327,112876,113297,115880,118314,119854,121475,122130,123080,123399,
chr1	39964154	39983140	TooLow|TCONS_00000869:0.0	1000	+	39964154	39983140	175175175	5	50,126,111,91,2,	0,9772,12552,16405,18984,
chr1	39964154	40017216	TooLow|TCONS_00000870:0.0	1000	+	39964154	40017216	175175175	23	50,126,111,91,131,55,79,176,73,211,162,87,219,162,107,149,98,176,121,192,118,171,107,	0,9772,12552,16405,18984,19728,21027,22470,24815,25934,32866,35733,36376,37275,40652,42519,43278,45533,46402,47495,49951,50372,52955,
chr1	39964849	39976746	TooLow|TCONS_00000871:0.0	1000	+	39964849	39976746	175175175	3	52,126,40,	0,9077,11857,
chr1	39964849	40017216	TooLow|TCONS_00000872:0.0	1000	+	39964849	40017216	175175175	23	52,126,111,91,131,55,79,176,73,211,162,87,126,107,152,98,9,176,121,192,118,171,107,	0,9077,11857,15710,18289,19033,20332,21775,24120,25239,32171,35038,35774,39957,41821,42583,43481,44838,45707,46800,49256,49677,52260,
chr1	39999594	40000561	TooLow|TCONS_00000873:0.0	1000	+	39999594	40000561	175175175	2	380,31,	0,936,
chr1	39999594	40009329	EnsCodingFragment^ENSMUST00000192194^645|3P|XLOC_000286|TCONS_00000874:0.866755	1000	+	39999594	40009329	250,0,0	6	380,219,231,107,152,1897,	0,936,4162,5212,7076,7838,
chr1	39999892	40006742	EnsCodingFragment^ENSMUST00000191865^235|3P|XLOC_000286|TCONS_00000875:11.9406	1000	+	39999892	40006742	250,0,0	5	82,219,231,107,72,	0,638,3864,4914,6778,
chr1	39999893	40004910	EnsCodingFragment^ENSMUST00000191865^235|3P|XLOC_000286|TCONS_00000876:0.310757	1000	+	39999893	40004910	250,0,0	4	81,219,225,104,	0,637,3869,4913,
chr1	40000676	40010657	EnsCodingFragment^ENSMUST00000192194^645|3P|XLOC_000286|TCONS_00000877:0.911778	1000	+	40000676	40010657	250,0,0	6	73,107,152,98,176,101,	0,4130,5994,6756,9011,9880,
chr1	40007392	40009329	SingleExonStringent|TCONS_00000878:0.609556	1000	+	40007392	40009329	175175175	1	1937,	0,
chr1	40013851	40014698	EnsCodingFragment^ENSMUST00000192884^181|3P|XLOC_000286|TCONS_00000879:5.11511	1000	+	40013851	40014698	250,0,0	2	372,172,	0,675,
chr1	40023209	40024425	EnsCodingFragment^ENSMUST00000191657^142|3P|XLOC_000286|TCONS_00000880:4.28731	1000	+	40023209	40024425	250,0,0	2	310,116,	0,1100,
chr1	40049038	40050368	SingleExonStringent|TCONS_00007162:0.10701	1000	-	40049038	40050368	175175175	1	1330,	0,
chr1	40070152	40071438	SingleExonStringent|TCONS_00007163:0.289328	1000	-	40070152	40071438	175175175	1	1286,	0,
chr1	40072035	40085851	linc|3P|XLOC_002115|TCONS_00007164:0.205779	1000	-	40072035	40085851	0,0,250	3	1213,878,239,	0,3725,13577,
chr1	40074078	40112136	TooLow|TCONS_00000881:0.0	1000	+	40074078	40112136	175175175	4	170,149,259,182,	0,28310,31185,37876,
chr1	40074078	40125231	TooLow|TCONS_00000882:1.83228E-4	1000	+	40074078	40125231	175175175	9	170,149,259,181,175,63,136,143,191,	0,28310,31185,37876,40945,43876,46830,49043,50962,
chr1	40076227	40085851	TooLow|TCONS_00007165:0.0	1000	-	40076227	40085851	175175175	4	411,48,144,239,	0,8739,8916,9385,
chr1	40084697	40125231	TooLow|TCONS_00000883:0.0651891	1000	+	40084697	40125231	175175175	9	122,149,259,181,175,63,136,143,191,	0,17691,20566,27257,30326,33257,36211,38424,40343,
chr1	40084791	40125219	TooLow|TCONS_00000884:0.0199577	1000	+	40084791	40125219	175175175	8	28,149,181,175,63,136,143,179,	0,17597,27163,30232,33163,36117,38330,40249,
chr1	40085984	40102436	TooLow|TCONS_00000885:0.0	1000	+	40085984	40102436	175175175	2	318,48,	0,16404,
chr1	40085984	40125231	TooLow|TCONS_00000886:0.0	1000	+	40085984	40125231	175175175	8	318,149,181,175,63,136,143,191,	0,16404,25970,29039,31970,34924,37137,39056,
chr1	40088510	40091581	TooLow|TCONS_00000887:0.0	1000	+	40088510	40091581	175175175	1	3071,	0,
chr1	40225017	40317257	TooLow|TCONS_00000888:0.0272322	1000	+	40225017	40317257	175175175	11	141,64,238,190,169,66,118,152,144,168,4283,	0,57215,68102,68440,69740,72891,75742,77260,85268,87329,87957,
chr1	40225079	40317257	TooLow|TCONS_00000889:0.0248572	1000	+	40225079	40317257	175175175	11	227,64,238,190,169,66,118,152,144,168,4283,	0,57153,68040,68378,69678,72829,75680,77198,85206,87267,87895,
chr1	40238019	40244499	TooLow|TCONS_00000890:0.0	1000	+	40238019	40244499	175175175	1	6480,	0,
chr1	40266585	40316201	EnsCodingFull^NM_001206735^439|3P|XLOC_000289|TCONS_00000891:0.922171	1000	+	40266585	40316201	250,0,0	11	296,64,238,190,169,66,118,152,144,168,3227,	0,15647,26534,26872,28172,31323,34174,35692,43700,45761,46389,
chr1	40266585	40317257	TooLow|TCONS_00000892:0.0182265	1000	+	40266585	40317257	175175175	13	296,80,210,64,238,190,169,66,118,152,144,168,4283,	0,9512,10536,15647,26534,26872,28172,31323,34174,35692,43700,45761,46389,
chr1	40266585	40317257	TooLow|TCONS_00000893:0.0	1000	+	40266585	40317257	175175175	11	296,64,238,190,169,66,118,152,144,168,4283,	0,15647,26534,26872,28172,31323,34174,35692,43700,45761,46389,
chr1	40266656	40277178	TooLow|TCONS_00000894:0.0	1000	+	40266656	40277178	175175175	4	225,111,80,57,	0,720,9441,10465,
chr1	40308377	40317257	TooLow|TCONS_00000895:0.0	1000	+	40308377	40317257	175175175	4	110,144,168,4283,	0,1908,3969,4597,
chr1	40324545	40367574	EnsCodingFragment^NM_003854^387|3P|XLOC_000291|TCONS_00000896:0.787837	1000	+	40324545	40367574	250,0,0	10	204,235,199,163,72,130,137,144,162,2548,	0,2826,4425,18482,21260,26390,27216,32273,38646,40481,
chr1	40324577	40367574	EnsCodingFragment^NM_003854^387|3P|XLOC_000291|TCONS_00000897:0.850843	1000	+	40324577	40367574	250,0,0	11	242,70,235,199,163,72,130,137,144,162,2548,	0,1911,2794,4393,18450,21228,26358,27184,32241,38614,40449,
chr1	40324577	40367574	EnsCodingFragment^NM_003854^387|3P|XLOC_000291|TCONS_00000898:0.246781	1000	+	40324577	40367574	250,0,0	10	172,70,235,199,163,72,130,137,144,2548,	0,1911,2794,4393,18450,21228,26358,27184,32241,40449,
chr1	40324594	40367574	TooLow|TCONS_00000899:0.0722906	1000	+	40324594	40367574	175175175	8	3012,201,161,72,137,144,162,2548,	0,4376,18435,21211,27167,32224,38597,40432,
chr1	40324609	40329441	TooLow|TCONS_00000900:0.0	1000	+	40324609	40329441	175175175	2	2997,471,	0,4361,
chr1	40324609	40367574	TooLow|TCONS_00000901:0.0473029	1000	+	40324609	40367574	175175175	11	140,70,235,199,163,72,130,137,62,162,2548,	0,1879,2762,4361,18418,21196,26326,27152,32291,38582,40417,
chr1	40324609	40367574	TooLow|TCONS_00000902:0.00586493	1000	+	40324609	40367574	175175175	11	140,70,235,199,163,72,135,132,144,162,2548,	0,1879,2762,4361,18418,21196,26326,27157,32209,38582,40417,
chr1	40324626	40365471	TooLow|TCONS_00000903:0.0	1000	+	40324626	40365471	175175175	11	193,70,235,199,163,72,130,137,144,162,445,	0,1862,2745,4344,18401,21179,26309,27135,32192,38565,40400,
chr1	40324689	40367562	EnsCodingFragment^NM_003854^387|3P|XLOC_000291|TCONS_00000904:0.284644	1000	+	40324689	40367562	250,0,0	11	60,70,235,199,163,72,130,137,144,162,2536,	0,1799,2682,4281,18338,21116,26246,27072,32129,38502,40337,
chr1	40325610	40329171	TooLow|TCONS_00000905:0.0	1000	+	40325610	40329171	175175175	4	187,70,235,201,	0,878,1761,3360,
chr1	40353851	40354536	SingleExonStringent|TCONS_00000906:0.146755	1000	+	40353851	40354536	175175175	1	685,	0,
chr1	40424070	40465415	TooLow|TCONS_00000907:0.0	1000	+	40424070	40465415	175175175	11	14,201,211,175,163,69,142,146,147,168,3650,	0,16557,17221,18235,18528,20263,22016,22459,26004,27622,37695,
chr1	40429569	40446723	EnsCodingFragment^NM_001206302^341|3P|XLOC_000293|TCONS_00000908:0.126172	1000	+	40429569	40446723	250,0,0	8	61,201,211,175,163,69,142,194,	0,11058,11722,12736,13029,14764,16517,16960,
chr1	40429569	40465415	TooLow|TCONS_00000909:0.0575887	1000	+	40429569	40465415	175175175	2	61,3650,	0,32196,
chr1	40429569	40465415	TooLow|TCONS_00000910:0.0	1000	+	40429569	40465415	175175175	11	61,201,211,175,163,69,142,146,147,168,3650,	0,11058,11722,12736,13029,14764,16517,16960,20505,22123,32196,
chr1	40436588	40441407	TooLow|TCONS_00000911:0.0	1000	+	40436588	40441407	175175175	3	58,201,116,	0,4039,4703,
chr1	40439626	40465415	TooLow|TCONS_00000912:6.95162E-5	1000	+	40439626	40465415	175175175	11	230,201,211,175,163,69,142,140,147,168,3650,	0,1001,1665,2679,2972,4707,6460,6909,10448,12066,22139,
chr1	40439626	40465415	TooLow|TCONS_00000913:0.025881	1000	+	40439626	40465415	175175175	11	230,201,211,175,163,69,142,146,147,168,3650,	0,1001,1665,2679,2972,4707,6460,6903,10448,12066,22139,
[truncated: 177,407 more rows]

## Sheet: lncRNA coordinates
Table S1. RNA-seq reads to identify lncRNAs and coding genes from cochlear and vestibular sensory epithelium														Genome-wide identification and expression profiling of long non-coding RNAs in auditory and vestibular systems
														Kathy Ushakov, Tal Koffler-Brill, Aviv Rom, Kobi Perl, Igor Ulitsky, & Karen B Avraham
Chromosome	Start	End	ID	Score	Strand	Longest ORF start	Longest ORF end	Color (based on strand)	Exons	Exon lengths	Exon starts
chr1	3466586	3513553	linc|3P|XLOC_000004|TCONS_00000004:1.6601|58AA|57AA|	1000	+	3466591	3513479	250,0,0	2	101,149,	0,46818,
chr1	6213292	6214590	linc|3P|XLOC_001795|TCONS_00006160:0.193572|76AA|33AA|	1000	-	6213314	6214298	0,0,250	2	55,358,	0,940,
chr1	9560831	9631092	EnsASCoding|3P|XLOC_001818|TCONS_00006205:0.122896|87AA|81AA||RNACodeAS|HSS_63_4.9E-8$HSS_65_2.7E-8$HSS_64_7.5E-5$HSS_66_5.0E-5	1000	-	9561616	9619581	0,0,250	5	947,49,90,128,32,	0,2991,58718,60123,70229,
chr1	9601017	9631175	linc|3P|XLOC_001818|TCONS_00006208:0.200098|65AA|46AA|	1000	-	9601249	9620970	0,0,250	4	264,90,128,115,	0,18532,19937,30043,
chr1	9748625	9770751	linc|3P|XLOC_000052|TCONS_00000153:0.202909|87AA|87AA|	1000	+	9748625	9770748	250,0,0	4	20,48,116,80,	0,1732,3823,22046,
chr1	9941958	9944118	EnsShortNonCoding|3P|XLOC_001824|TCONS_00006232:23.1237|60AA|53AA|	1000	-	9942615	9944076	0,0,250	4	197,69,108,99,	0,364,651,2061,
chr1	9942022	9943223	EnsShortNonCoding|3P|XLOC_001824|TCONS_00006233:6.55548|57AA|56AA|	1000	-	9942836	9943004	0,0,250	3	133,69,614,	0,300,587,
chr1	9942024	9944103	EnsShortNonCoding|3P|XLOC_001824|TCONS_00006235:4.31517|71AA|53AA|	1000	-	9942615	9944076	0,0,250	3	367,108,84,	0,585,1995,
chr1	9942024	9944117	EnsShortNonCoding|3P|XLOC_001824|TCONS_00006236:7.67863|60AA|53AA|	1000	-	9942615	9944076	0,0,250	4	125,69,108,98,	0,298,585,1995,
chr1	13374978	13379234	linc|3P|XLOC_000081|TCONS_00000292:0.174922|127AA|48AA|	1000	+	13375858	13376002	250,0,0	2	1327,119,	0,4137,
chr1	14755453	14780436	EnsASCoding|3P|XLOC_000087|TCONS_00000302:0.310521|163AA|69AA|	1000	+	14780044	14780251	250,0,0	4	784,121,79,3914,	0,18363,20076,21069,
chr1	17635875	17641081	linc|3P|XLOC_001893|TCONS_00006487:0.385395|84AA|62AA|	1000	-	17638221	17638407	0,0,250	3	695,87,3675,	0,1183,1531,
chr1	17676026	17727284	linc|3P|XLOC_001902|TCONS_00006496:0.26358|96AA|55AA|	1000	-	17709728	17709893	0,0,250	7	1078,158,57,210,145,68,186,	0,20969,31643,33659,36423,48495,51072,
chr1	17692903	17727646	linc|3P|XLOC_001902|TCONS_00006497:0.186573|130AA|83AA|	1000	-	17727114	17727363	0,0,250	5	4250,57,210,145,548,	0,14766,16782,19546,34195,
chr1	17724983	17727255	linc|3P|XLOC_001902|TCONS_00006498:0.343852|87AA|68AA|	1000	-	17725738	17725942	0,0,250	2	1989,157,	0,2115,
chr1	20888649	20890568	linc|3P|XLOC_001923|TCONS_00006542:0.448592|119AA|44AA|	1000	-	20889035	20889167	0,0,250	3	1006,84,461,	0,1196,1458,
chr1	33669823	33670961	linc|3P|XLOC_000212|TCONS_00000530:0.574271|116AA|78AA|	1000	+	33670412	33670646	250,0,0	2	253,685,	0,453,
chr1	34165855	34178271	LongAUGORFEnsASCoding|3P|XLOC_002024|TCONS_00006796:0.325839|170AA|105AA||RNACodeAS|HSS_67_9.1E-9$HSS_69_4.9E-10$HSS_68_1.3E-12$HSS_70_1.5E-12$HSS_70_1.6E-13$HSS_72_1.5E-12$HSS_71_1.8E-5$HSS_73_4.5E-5$HSS_77_9.4E-5$HSS_76_7.1E-5$HSS_76_4.4E-14$HSS_78_1.0E	1000	-	34177926	34178241	0,0,250	3	1240,126,384,	0,3289,12032,
chr1	36558358	36565613	EnsASCoding|3P|XLOC_000249|TCONS_00000685:0.135087|81AA|41AA||RNACodeAS|HSS_93_3.0E-5	1000	+	36565110	36565233	250,0,0	3	47,63,800,	0,5947,6455,
chr1	39530115	39533333	linc|3P|XLOC_002104|TCONS_00007134:0.544533|103AA|75AA|	1000	-	39530593	39530818	0,0,250	2	1341,600,	0,2618,
chr1	39839174	39845699	linc|3P|XLOC_002112|TCONS_00007157:0.149725|79AA|45AA|	1000	-	39839319	39839454	0,0,250	4	430,98,112,35,	0,1466,6053,6490,
chr1	40072035	40085851	linc|3P|XLOC_002115|TCONS_00007164:0.205779|101AA|87AA|	1000	-	40076256	40076517	0,0,250	3	1213,878,239,	0,3725,13577,
chr1	40680577	40681741	linc|3P|XLOC_002118|TCONS_00007169:0.628255|119AA|67AA|	1000	-	40680598	40680799	0,0,250	2	671,23,	0,1141,
chr1	42259812	42284774	linc|3P|XLOC_000303|TCONS_00000959:0.239013|111AA|92AA|	1000	+	42284067	42284343	250,0,0	2	45,4144,	0,20818,
chr1	42259815	42284774	linc|3P|XLOC_000303|TCONS_00000960:0.232762|111AA|92AA|	1000	+	42284067	42284343	250,0,0	3	42,846,4144,	0,1337,20815,
chr1	42399752	42417989	linc|3P|XLOC_002127|TCONS_00007188:0.412185|73AA|44AA|	1000	-	42416087	42416808	0,0,250	4	539,158,104,528,	0,16273,17020,17709,
chr1	42416484	42417899	linc|3P|XLOC_002127|TCONS_00007189:0.218498|73AA|47AA|	1000	-	42416521	42416662	0,0,250	2	392,438,	0,977,
chr1	42602603	42630354	LongAUGORFlinc|3P|XLOC_002129|TCONS_00007191:0.381266|137AA|106AA|	1000	-	42629842	42630160	0,0,250	2	263,564,	0,27187,
chr1	42707060	42713454	linc|3P|XLOC_002130|TCONS_00007206:0.181156|66AA|39AA|	1000	-	42712260	42713426	0,0,250	4	198,62,103,100,	0,1296,5142,6294,
chr1	42707060	42713743	LongAUGORFlinc|3P|XLOC_002130|TCONS_00007207:2.11088|151AA|132AA|	1000	-	42708031	42712211	0,0,250	3	1358,103,389,	0,5142,6294,
chr1	42707060	42714139	LongAUGORFlinc|3P|XLOC_002130|TCONS_00007208:0.348177|151AA|132AA|	1000	-	42708031	42712211	0,0,250	4	1358,103,129,310,	0,5142,6294,6769,
chr1	42711388	42714947	linc|3P|XLOC_002130|TCONS_00007212:1.90267|88AA|46AA|	1000	-	42711704	42711842	0,0,250	3	917,129,42,	0,1966,3517,
chr1	43680668	43695787	LongAUGORFlinc|3P|XLOC_000325|TCONS_00001010:0.166254|127AA|113AA|	1000	+	43680711	43695100	250,0,0	2	46,1023,	0,14096,
chr1	52233413	52235202	linc|3P|XLOC_000382|TCONS_00001181:0.49812|58AA|31AA|	1000	+	52234804	52234897	250,0,0	2	113,563,	0,1226,
chr1	55226250	55235622	EnsASCoding|3P|XLOC_000411|TCONS_00001273:0.795297|90AA|77AA|	1000	+	55226726	55234386	250,0,0	3	500,197,1246,	0,2245,8126,
chr1	57359221	57377544	linc|3P|XLOC_002247|TCONS_00007658:0.236392|90AA|63AA|	1000	-	57359221	57359409	0,0,250	4	1442,198,272,140,	0,3344,16026,18183,
chr1	58383386	58392785	LongAUGORFlinc|3P|XLOC_002257|TCONS_00007696:0.707292|203AA|179AA|	1000	-	58386133	58386670	0,0,250	2	5581,330,	0,9069,
chr1	58505147	58512616	linc|3P|XLOC_000436|TCONS_00001383:0.303195|81AA|68AA|	1000	+	58510710	58510914	250,0,0	2	80,2046,	0,5423,
chr1	58505151	58517530	linc|3P|XLOC_000436|TCONS_00001385:0.311244|95AA|79AA|	1000	+	58516908	58517145	250,0,0	4	76,74,128,1819,	0,5419,6987,10560,
chr1	58652640	58655831	linc|3P|XLOC_000440|TCONS_00001391:0.62257|56AA|46AA|	1000	+	58655101	58655239	250,0,0	2	49,887,	0,2304,
chr1	59151046	59169320	EnsASCoding|3P|XLOC_000450|TCONS_00001445:0.336364|106AA|68AA||RNACodeAS|HSS_125_6.5E-8$HSS_130_4.3E-8$HSS_127_2.1E-5$HSS_132_7.3E-5	1000	+	59167644	59167848	250,0,0	2	170,1922,	0,16352,
chr1	62714722	62718073	linc|3P|XLOC_002302|TCONS_00007883:0.178644|87AA|75AA|	1000	-	62714722	62714946	0,0,250	2	617,116,	0,3235,
chr1	63113077	63114960	linc|3P|XLOC_000505|TCONS_00001643:1.19563|99AA|15AA|	1000	+	63114915	63114960	250,0,0	2	142,510,	0,1373,
chr1	63114470	63158290	EnsASCoding|3P|XLOC_000505|TCONS_00001646:1.5707|97AA|39AA||RNACodeAS|HSS_134_1.4E-8$HSS_139_4.2E-9$HSS_137_3.2E-5$HSS_136_3.0E-8$HSS_141_3.2E-7	1000	+	63157444	63157561	250,0,0	4	74,67,102,1333,	0,29648,41749,42487,
chr1	63114739	63157245	EnsASCoding|3P|XLOC_000505|TCONS_00001647:0.192867|109AA|30AA||RNACodeAS|HSS_134_1.4E-8$HSS_139_4.2E-9$HSS_137_3.2E-5$HSS_136_3.0E-8$HSS_141_3.2E-7	1000	+	63114915	63144163	250,0,0	4	221,67,102,288,	0,29379,41480,42218,
chr1	63115488	63126837	LongAUGORFlinc|3P|XLOC_000506|TCONS_00001648:0.882618|171AA|103AA|	1000	+	63122093	63124218	250,0,0	2	6809,2724,	0,8625,
chr1	63967303	63968999	linc|3P|XLOC_000519|TCONS_00001712:0.283059|105AA|33AA|	1000	+	63968302	63968401	250,0,0	2	37,1360,	0,336,
chr1	64029462	64032927	linc|3P|XLOC_000520|TCONS_00001713:0.358421|98AA|81AA|	1000	+	64031592	64031835	250,0,0	2	381,2815,	0,650,
chr1	64679870	64690659	EnsASCoding|3P|XLOC_002326|TCONS_00007954:2.18588|92AA|48AA|	1000	-	64680047	64680191	0,0,250	2	515,196,	0,10593,
chr1	65029791	65122939	LongAUGORFEnsASCoding|3P|XLOC_000531|TCONS_00001748:0.415935|172AA|148AA|	1000	+	65121153	65121597	250,0,0	5	272,184,213,120,4301,	0,79075,79994,84673,88847,
chr1	65029793	65122939	LongAUGORFEnsASCoding|3P|XLOC_000531|TCONS_00001749:0.210484|172AA|148AA|	1000	+	65121153	65121597	250,0,0	3	245,120,4301,	0,84671,88845,
chr1	65110508	65122939	LongAUGORFEnsASCoding|3P|XLOC_000531|TCONS_00001761:0.258291|172AA|148AA|	1000	+	65121153	65121597	250,0,0	3	1397,120,4301,	0,3956,8130,
chr1	65114252	65122939	LongAUGORFEnsASCoding|3P|XLOC_000531|TCONS_00001765:0.269347|172AA|148AA|	1000	+	65121153	65121597	250,0,0	2	332,4337,	0,4350,
chr1	71653334	71662843	linc|3P|XLOC_000567|TCONS_00001898:0.29176|96AA|52AA|	1000	+	71653368	71660767	250,0,0	4	52,122,194,825,	0,3710,7417,8684,
chr1	71653338	71657245	linc|3P|XLOC_000567|TCONS_00001899:0.162638|77AA|67AA|	1000	+	71653368	71657046	250,0,0	3	48,181,201,	0,979,3706,
chr1	72236464	72267178	LongAUGORFEnsASCoding|3P|XLOC_000574|TCONS_00001911:2.21969|132AA|128AA|	1000	+	72237897	72264967	250,0,0	4	64,58,133,2436,	0,1401,4906,28278,
chr1	72236464	72267178	LongAUGORFEnsASCoding|3P|XLOC_000574|TCONS_00001912:0.330072|160AA|156AA|	1000	+	72237897	72264893	250,0,0	5	64,58,133,158,2436,	0,1401,4906,25708,28278,
chr1	72244020	72274869	EnsASCoding|3P|XLOC_000574|TCONS_00001915:0.594508|114AA|94AA|	1000	+	72272490	72272772	250,0,0	4	143,150,81,2722,	0,20722,25447,28127,
chr1	73615545	73673397	linc|3P|XLOC_002399|TCONS_00008196:0.18603|85AA|59AA|	1000	-	73617801	73617978	0,0,250	4	3121,229,71,232,	0,4650,57450,57620,
chr1	75252321	75257427	EnsASCoding|3P|XLOC_000626|TCONS_00002172:0.120769|79AA|56AA||RNACodeAS|HSS_139_2.5E-8$HSS_146_8.7E-8	1000	+	75257257	75257427	250,0,0	2	72,314,	0,4792,
chr1	82233111	82235933	LongAUGORFlinc|3P|XLOC_000669|TCONS_00002349:6.22425|109AA|104AA|	1000	+	82234081	82234393	250,0,0	1	2822,	0,
chr1	82336501	82363103	linc|3P|XLOC_002483|TCONS_00008652:0.139879|86AA|69AA|	1000	-	82362605	82362812	0,0,250	2	137,1099,	0,25503,
chr1	86359568	86373863	LongAUGORFlinc|3P|XLOC_000724|TCONS_00002585:0.231024|181AA|181AA|	1000	+	86371475	86372507	250,0,0	4	131,587,105,1884,	0,7564,11817,12411,
chr1	86359573	86367964	linc|3P|XLOC_000724|TCONS_00002586:0.289699|87AA|84AA|	1000	+	86367161	86367413	250,0,0	2	434,832,	0,7559,
chr1	86456646	86464417	linc|3P|XLOC_002537|TCONS_00008838:0.418171|92AA|32AA|	1000	-	86463947	86464043	0,0,250	5	602,154,86,170,169,	0,703,7081,7277,7602,
chr1	87853346	87854299	LongAUGORFEnsASCoding|3P|XLOC_002559|TCONS_00008883:0.111945|209AA|169AA||RNACodeAS|HSS_151_5.6E-7$HSS_158_1.4E-6	1000	-	87853417	87854036	0,0,250	2	512,329,	0,624,
chr1	90280457	90283912	linc|3P|XLOC_000800|TCONS_00002869:0.120053|81AA|49AA|	1000	+	90283545	90283692	250,0,0	2	149,852,	0,2603,
chr1	91297202	91304405	linc|3P|XLOC_002589|TCONS_00008981:0.17116|44AA|19AA|	1000	-	91297428	91297485	0,0,250	2	356,114,	0,7089,
chr1	91305091	91321101	EnsASCoding|3P|XLOC_002590|TCONS_00008982:0.164921|146AA|90AA|	1000	-	91305142	91305412	0,0,250	3	341,124,25,	0,14793,15985,
chr1	92714233	92717202	linc|3P|XLOC_002608|TCONS_00009074:0.515518|90AA|51AA|	1000	-	92714660	92714813	0,0,250	2	839,239,	0,2730,
chr1	92908377	92910764	linc|3P|XLOC_002613|TCONS_00009081:0.566213|193AA|88AA|	1000	-	92908711	92908975	0,0,250	2	1601,186,	0,2201,
chr1	92932543	92950590	EnsASCoding|3P|XLOC_002614|TCONS_00009082:0.205131|112AA|93AA||RNACodeAS|HSS_158_3.9E-6$HSS_163_1.2E-5	1000	-	92934167	92934446	0,0,250	2	2560,111,	0,17936,
chr1	93305963	93317309	EnsASCoding|3P|XLOC_000845|TCONS_00003078:0.53284|90AA|85AA||RNACodeAS|HSS_159_3.5E-10$HSS_164_2.5E-8$HSS_162_3.1E-7$HSS_166_9.5E-8	1000	+	93316991	93317246	250,0,0	3	144,82,659,	0,579,10687,
chr1	98031115	98035675	linc|3P|XLOC_002648|TCONS_00009237:0.188626|79AA|46AA|	1000	-	98035098	98035236	0,0,250	2	909,2560,	0,2000,
chr1	98031126	98047759	linc|3P|XLOC_002648|TCONS_00009239:0.200642|65AA|44AA|	1000	-	98032033	98033172	0,0,250	3	982,100,58,	0,1989,16575,
chr1	98031716	98047793	linc|3P|XLOC_002648|TCONS_00009240:0.249603|72AA|44AA|	1000	-	98040245	98047765	0,0,250	4	452,100,75,92,	0,1399,8522,15985,
chr1	98131455	98138189	linc|3P|XLOC_000884|TCONS_00003223:0.195164|73AA|41AA|	1000	+	98131528	98131651	250,0,0	4	249,90,47,137,	0,2056,2837,6597,
chr1	105937300	105990350	LongAUGORFlinc|3P|XLOC_002675|TCONS_00009289:0.13436|127AA|100AA|	1000	-	105989966	105990266	0,0,250	2	27,1332,	0,51718,
chr1	105979006	105990321	LongAUGORFlinc|3P|XLOC_002675|TCONS_00009291:0.175137|118AA|100AA|	1000	-	105989966	105990266	0,0,250	2	618,1303,	0,10012,
chr1	119329199	119338573	linc|3P|XLOC_000993|TCONS_00003499:0.227678|155AA|87AA|	1000	+	119337494	119337755	250,0,0	2	182,1187,	0,8187,
chr1	127753615	127774054	EnsASCoding|3P|XLOC_002795|TCONS_00009620:1.65482|87AA|75AA||RNACodeAS|HSS_170_7.4E-6	1000	-	127753716	127753941	0,0,250	2	338,127,	0,20312,
chr1	127959515	127967452	EnsASCoding|3P|XLOC_001048|TCONS_00003612:0.299272|167AA|70AA||RNACodeAS|HSS_168_4.2E-12$HSS_174_3.3E-10	1000	+	127966126	127966336	250,0,0	3	347,99,1797,	0,3947,6140,
chr1	130429780	130437191	linc|3P|XLOC_002814|TCONS_00009685:0.129113|104AA|58AA|	1000	-	130431630	130431804	0,0,250	3	2445,149,1087,	0,5891,6324,
chr1	131263329	131266749	EnsASCoding|3P|XLOC_001081|TCONS_00003708:0.222086|56AA|41AA|	1000	+	131266548	131266671	250,0,0	2	65,299,	0,3121,
chr1	132036804	132067945	EnsASCoding|3P|XLOC_001095|TCONS_00003786:0.107587|59AA|36AA|	1000	+	132037510	132037618	250,0,0	2	1394,242,	0,30899,
chr1	132102364	132108581	LongAUGORFlinc|3P|XLOC_001097|TCONS_00003789:0.162462|179AA|161AA|	1000	+	132107137	132107620	250,0,0	2	378,4776,	0,1441,
chr1	132188093	132192010	LongAUGORFlinc|3P|XLOC_002843|TCONS_00009841:0.172913|152AA|107AA|	1000	-	132188093	132188415	0,0,250	2	2499,381,	0,3536,
chr1	132201068	132203803	EnsASCoding|3P|XLOC_002844|TCONS_00009842:0.193435|85AA|73AA|	1000	-	132203423	132203642	0,0,250	2	423,550,	0,2185,
chr1	132466432	132477045	linc|3P|XLOC_002848|TCONS_00009852:0.511021|76AA|71AA|	1000	-	132467230	132467443	0,0,250	2	1216,324,	0,10289,
chr1	133906530	133914822	EnsASCoding|3P|XLOC_001123|TCONS_00003923:0.106172|63AA|45AA||RNACodeAS|HSS_173_1.8E-7$HSS_177_2.6E-7$HSS_175_2.5E-7$HSS_179_1.4E-7$HSS_176_9.8E-6$HSS_180_1.1E-5	1000	+	133914686	133914822	250,0,0	3	159,153,350,	0,7146,7942,
chr1	134059853	134060963	linc|3P|XLOC_002868|TCONS_00010014:0.918693|100AA|31AA|	1000	-	134060022	134060115	0,0,250	2	600,171,	0,939,
chr1	135248560	135266443	LongAUGORFEnsASCoding|3P|XLOC_001153|TCONS_00004026:0.435697|139AA|108AA||RNACodeAS|HSS_179_1.3E-7$HSS_183_2.4E-7$HSS_182_1.4E-7$HSS_186_3.8E-7$HSS_183_3.3E-8$HSS_188_1.8E-9	1000	+	135265457	135265781	250,0,0	3	60,162,2560,	0,6381,15323,
chr1	136259406	136274406	EnsASCoding|3P|XLOC_001171|TCONS_00004103:0.265581|162AA|81AA||RNACodeAS|HSS_186_1.3E-6$HSS_191_2.1E-7$HSS_187_6.5E-6$HSS_192_1.3E-6	1000	+	136259965	136260208	250,0,0	2	838,639,	0,14361,
chr1	136411915	136415519	EnsASCoding|3P|XLOC_002908|TCONS_00010264:0.175953|109AA|56AA|	1000	-	136415048	136415216	0,0,250	3	912,514,671,	0,1248,2933,
chr1	136683395	136690804	linc|3P|XLOC_001180|TCONS_00004139:0.533553|58AA|53AA|	1000	+	136688743	136690628	250,0,0	3	78,67,268,	0,5348,7141,
chr1	146426897	146495060	linc|3P|XLOC_002977|TCONS_00010454:0.247174|75AA|58AA|	1000	-	146426972	146427665	0,0,250	4	193,92,165,161,	0,712,4365,68002,
chr1	148966063	148971532	linc|3P|XLOC_001239|TCONS_00004288:0.314109|74AA|62AA|	1000	+	148971066	148971252	250,0,0	2	1694,526,	0,4943,
chr1	151339603	151344082	linc|3P|XLOC_003012|TCONS_00010544:0.168232|68AA|52AA|	1000	-	151339724	151339880	0,0,250	2	345,130,	0,4349,
chr1	151748948	151755018	linc|3P|XLOC_003018|TCONS_00010576:0.408273|59AA|36AA|	1000	-	151750136	151754858	0,0,250	2	1280,176,	0,5894,
chr1	151748948	151755018	linc|3P|XLOC_003018|TCONS_00010577:0.52922|74AA|30AA|	1000	-	151750016	151750106	0,0,250	2	1280,101,	0,5969,
chr1	155231303	155233159	EnsASCoding|3P|XLOC_001293|TCONS_00004497:0.232558|61AA|51AA|	1000	+	155232974	155233127	250,0,0	2	30,255,	0,1601,
chr1	155520172	155527799	LongAUGORFlinc|3P|XLOC_003066|TCONS_00010759:0.173666|164AA|138AA|	1000	-	155521586	155527754	0,0,250	3	1565,110,198,	0,6853,7429,
chr1	155520172	155527912	linc|3P|XLOC_003066|TCONS_00010761:0.231259|191AA|65AA|	1000	-	155521106	155521301	0,0,250	3	1665,110,68,	0,6853,7672,
chr1	155520172	155528235	LongAUGORFlinc|3P|XLOC_003066|TCONS_00010763:0.198664|163AA|131AA|	1000	-	155521392	155527073	0,0,250	3	1565,112,38,	0,6853,8025,
chr1	155818493	155859591	linc|3P|XLOC_001299|TCONS_00004511:0.113966|66AA|50AA|	1000	+	155818553	155859187	250,0,0	2	194,420,	0,40678,
chr1	160074734	160077985	EnsASCoding|3P|XLOC_003106|TCONS_00010982:0.389752|108AA|85AA||RNACodeAS|HSS_191_2.0E-7$HSS_196_6.4E-8	1000	-	160075088	160077398	0,0,250	3	593,108,57,	0,2648,3194,
chr1	161030581	161031456	linc|3P|XLOC_001354|TCONS_00004691:0.163362|76AA|50AA|	1000	+	161031193	161031343	250,0,0	2	113,521,	0,354,
chr1	161034606	161038539	EnsShortNonCoding|3P|XLOC_001355|TCONS_00004695:0.54925|78AA|39AA|	1000	+	161035999	161036853	250,0,0	11	113,53,32,37,31,345,28,43,43,48,83,	0,1145,1376,1601,1942,2213,2681,2898,3388,3618,3850,
chr1	161034606	161038539	EnsShortNonCoding|3P|XLOC_001355|TCONS_00004696:0.276092|120AA|81AA|	1000	+	161035999	161038535	250,0,0	8	113,53,32,37,31,33,48,83,	0,1145,1376,1601,1942,2213,3618,3850,
chr1	161034928	161038535	EnsShortNonCoding|3P|XLOC_001355|TCONS_00004697:0.965432|102AA|40AA|	1000	+	161035999	161037508	250,0,0	10	266,53,32,37,31,33,43,43,48,79,	0,823,1054,1279,1620,1891,2576,3066,3296,3528,
chr1	161034928	161038539	EnsShortNonCoding|3P|XLOC_001355|TCONS_00004701:0.442498|100AA|38AA|	1000	+	161035999	161036306	250,0,0	10	266,53,32,372,345,28,43,43,48,83,	0,823,1054,1279,1891,2359,2576,3066,3296,3528,
chr1	161035066	161038537	EnsShortNonCoding|3P|XLOC_001355|TCONS_00004702:194.786|103AA|41AA|	1000	+	161035999	161037294	250,0,0	11	128,53,32,37,31,33,28,43,43,48,81,	0,685,916,1141,1482,1753,2221,2438,2928,3158,3390,
chr1	161035162	161037546	EnsShortNonCoding|3P|XLOC_001355|TCONS_00004703:18.0141|73AA|39AA|	1000	+	161035999	161036853	250,0,0	8	32,53,32,37,31,345,28,42,	0,589,820,1045,1386,1657,2125,2342,
chr1	161035162	161038533	EnsShortNonCoding|3P|XLOC_001355|TCONS_00004704:6.72798|75AA|41AA|	1000	+	161035999	161037294	250,0,0	10	32,53,32,37,31,33,28,533,48,77,	0,589,820,1045,1386,1657,2125,2342,3062,3294,
chr1	161035162	161038537	EnsShortNonCoding|3P|XLOC_001355|TCONS_00004705:123.988|73AA|39AA|	1000	+	161035999	161037124	250,0,0	12	32,53,32,37,31,33,41,28,43,43,48,81,	0,589,820,1045,1386,1657,1961,2125,2342,2832,3062,3294,
chr1	161035165	161037056	EnsShortNonCoding|3P|XLOC_001355|TCONS_00004706:11.2735|71AA|38AA|	1000	+	161035999	161036306	250,0,0	5	29,53,32,372,237,	0,586,817,1042,1654,
chr1	161035165	161038534	EnsShortNonCoding|3P|XLOC_001355|TCONS_00004707:11.6591|71AA|38AA|	1000	+	161035999	161036306	250,0,0	10	29,53,32,372,33,28,43,43,48,78,	0,586,817,1042,1654,2122,2339,2829,3059,3291,
chr1	161035165	161038539	EnsShortNonCoding|3P|XLOC_001355|TCONS_00004708:4.23677|114AA|81AA|	1000	+	161035999	161038535	250,0,0	8	29,53,32,37,31,33,48,83,	0,586,817,1042,1383,1654,3059,3291,
chr1	161035165	161038539	EnsShortNonCoding|3P|XLOC_001355|TCONS_00004709:11.9036|72AA|58AA|	1000	+	161035656	161035830	250,0,0	4	2382,43,48,83,	0,2829,3059,3291,
chr1	161035166	161038246	EnsShortNonCoding|3P|XLOC_001355|TCONS_00004710:3.19451|73AA|41AA|	1000	+	161035999	161037294	250,0,0	9	28,53,32,37,31,33,260,43,22,	0,585,816,1041,1382,1653,2121,2828,3058,
chr1	161035167	161037560	EnsShortNonCoding|3P|XLOC_001355|TCONS_00004711:1.55725|66AA|38AA|	1000	+	161035999	161036306	250,0,0	6	27,263,372,33,28,56,	0,584,1040,1652,2120,2337,
chr1	161035171	161036629	linc|3P|XLOC_001355|TCONS_00004712:8.48471|69AA|38AA|	1000	+	161035999	161036306	250,0,0	4	23,53,32,422,	0,580,811,1036,
chr1	161035177	161038539	EnsShortNonCoding|3P|XLOC_001355|TCONS_00004713:4.26252|67AA|38AA|	1000	+	161035999	161036306	250,0,0	11	17,53,32,372,33,41,28,43,43,48,83,	0,574,805,1030,1642,1946,2110,2327,2817,3047,3279,
chr1	161035183	161038539	EnsShortNonCoding|3P|XLOC_001355|TCONS_00004714:21.0035|72AA|39AA|	1000	+	161036736	161036853	250,0,0	7	11,53,1333,43,43,48,83,	0,568,799,2321,2811,3041,3273,
chr1	161035187	161038539	EnsShortNonCoding|3P|XLOC_001355|TCONS_00004716:2.27375|72AA|23AA|	1000	+	161035753	161036000	250,0,0	9	7,53,262,31,496,43,43,48,83,	0,564,795,1361,1632,2317,2807,3037,3269,
chr1	161036019	161036888	linc|3P|XLOC_001355|TCONS_00004719:6.53146|57AA|28AA|	1000	+	161036430	161036514	250,0,0	2	560,69,	0,800,
chr1	161036694	161038539	EnsShortNonCoding|3P|XLOC_001355|TCONS_00004722:1.78271|45AA|41AA|	1000	+	161036736	161037294	250,0,0	6	158,28,43,43,48,83,	0,593,810,1300,1530,1762,
chr1	161037287	161038532	EnsShortNonCoding|3P|XLOC_001355|TCONS_00004724:9.80826|42AA|39AA|	1000	+	161038285	161038402	250,0,0	4	28,43,43,308,	0,217,707,937,
chr1	161037308	161038125	EnsShortNonCoding|3P|XLOC_001355|TCONS_00004725:2.95413|43AA|32AA|	1000	+	161037544	161038087	250,0,0	2	239,131,	0,686,
chr1	161037352	161038535	EnsShortNonCoding|3P|XLOC_001355|TCONS_00004726:1.41613|42AA|39AA|	1000	+	161038285	161038402	250,0,0	3	195,43,311,	0,642,872,
chr1	161037717	161038537	EnsShortNonCoding|3P|XLOC_001355|TCONS_00004730:9.37039|49AA|28AA|	1000	+	161037844	161037928	250,0,0	2	555,81,	0,739,
chr1	162004968	162016485	EnsASCoding|3P|XLOC_001367|TCONS_00004782:1.71813|70AA|45AA|	1000	+	162016348	162016485	250,0,0	3	366,387,166,	0,467,11351,
chr1	162005171	162016494	EnsASCoding|3P|XLOC_001367|TCONS_00004783:0.143073|82AA|48AA|	1000	+	162016348	162016494	250,0,0	3	163,102,175,	0,264,11148,
chr1	162606816	162618432	linc|3P|XLOC_001373|TCONS_00004801:0.119985|128AA|40AA|	1000	+	162618295	162618415	250,0,0	2	742,464,	0,11152,
chr1	164458506	164464485	EnsASCoding|3P|XLOC_001397|TCONS_00004868:1.0405|166AA|86AA|	1000	+	164459348	164459606	250,0,0	4	1234,223,81,811,	0,3869,4250,5168,
chr1	164458506	164464485	EnsASCoding|3P|XLOC_001397|TCONS_00004869:0.409008|166AA|86AA|	1000	+	164459348	164459606	250,0,0	3	1234,81,798,	0,4250,5181,
chr1	164458628	164464485	EnsASCoding|3P|XLOC_001397|TCONS_00004870:0.416032|155AA|86AA|	1000	+	164459348	164459606	250,0,0	4	1211,223,81,798,	0,3747,4128,5059,
chr1	164460276	164473836	LongAUGORFlinc|3P|XLOC_003162|TCONS_00011277:0.155232|215AA|201AA|	1000	-	164463803	164464406	0,0,250	4	522,1913,87,169,	0,2342,10964,13391,
chr1	164462441	164463989	linc|3P|XLOC_001397|TCONS_00004872:0.900561|76AA|75AA|	1000	+	164462806	164463881	250,0,0	3	157,81,302,	0,315,1246,
chr1	166379838	166380493	linc|3P|XLOC_003199|TCONS_00011426:0.592649|72AA|4AA|	1000	-	166379864	166379876	0,0,250	2	493,63,	0,592,
chr1	166973865	167000884	linc|3P|XLOC_003208|TCONS_00011447:0.174493|87AA|75AA|	1000	-	166974550	166982451	0,0,250	4	868,47,336,76,	0,8544,25687,26943,
chr1	166998294	167000841	linc|3P|XLOC_003208|TCONS_00011449:2.123|75AA|57AA|	1000	-	166998440	166998611	0,0,250	2	1594,33,	0,2514,
chr1	167285067	167285766	linc|3P|XLOC_001431|TCONS_00004983:0.127655|106AA|52AA|	1000	+	167285110	167285397	250,0,0	2	150,418,	0,281,
chr1	169748392	169756684	linc|3P|XLOC_003233|TCONS_00011510:0.201882|81AA|67AA|	1000	-	169748638	169749504	0,0,250	4	338,122,50,38,	0,1003,8057,8254,
chr1	170868644	170881721	LongAUGORFEnsASCoding|3P|XLOC_001453|TCONS_00005035:1.44308|122AA|117AA|	1000	+	170880799	170881150	250,0,0	2	100,1571,	0,11506,
chr1	171422856	171437352	linc|3P|XLOC_003270|TCONS_00011726:0.126534|89AA|56AA||NearGap	1000	-	171422905	171423073	200200200	2	1205,26,	0,14470,
chr1	171423184	171437318	linc|3P|XLOC_003270|TCONS_00011727:1.92967|89AA|39AA||NearGap	1000	-	171423790	171423907	200200200	2	877,77,	0,14057,
chr1	172089909	172092679	EnsASCoding|3P|XLOC_003285|TCONS_00011778:0.120835|71AA|34AA|	1000	-	172092361	172092463	0,0,250	2	234,708,	0,2062,
chr1	172207038	172211808	EnsASCoding|3P|XLOC_001497|TCONS_00005227:0.199462|110AA|98AA|	1000	+	172208866	172209160	250,0,0	6	2216,235,281,57,133,78,	0,2591,3141,3954,4377,4692,
chr1	172207585	172213680	EnsASCoding|3P|XLOC_001497|TCONS_00005228:0.409837|125AA|98AA|	1000	+	172208866	172209160	250,0,0	3	2875,89,119,	0,5727,5976,
chr1	172213020	172213680	EnsASCoding|3P|XLOC_001497|TCONS_00005229:0.505048|110AA|95AA|	1000	+	172213184	172213629	250,0,0	2	381,119,	0,541,
chr1	172538132	172550669	EnsASCoding|3P|XLOC_003292|TCONS_00011814:0.190206|60AA|51AA|	1000	-	172538162	172538315	0,0,250	3	349,97,153,	0,4774,12384,
chr1	172541619	172550806	linc|3P|XLOC_003292|TCONS_00011816:0.651298|77AA|56AA|	1000	-	172541642	172541810	0,0,250	3	554,97,290,	0,1287,8897,
chr1	172549257	172558129	linc|3P|XLOC_003292|TCONS_00011818:0.315493|99AA|85AA|	1000	-	172550588	172557846	0,0,250	2	1472,397,	0,8475,
chr1	176754516	176758876	EnsASCoding|3P|XLOC_001556|TCONS_00005406:0.300631|68AA|36AA|	1000	+	176758702	176758810	250,0,0	2	53,375,	0,3985,
chr1	177428337	177429084	linc|3P|XLOC_003351|TCONS_00012034:0.172551|82AA|54AA|	1000	-	177428653	177428815	0,0,250	2	170,440,	0,307,
chr1	180256428	180274963	linc|3P|XLOC_001591|TCONS_00005537:0.389751|84AA|77AA|	1000	+	180257617	180274963	250,0,0	3	136,124,175,	0,1121,18360,
chr1	180743209	180755836	linc|3P|XLOC_003381|TCONS_00012162:0.103049|84AA|84AA|	1000	-	180755581	180755833	0,0,250	2	515,372,	0,12255,
chr1	180762576	180768656	LongAUGORFlinc|3P|XLOC_003382|TCONS_00012163:0.660649|190AA|152AA|	1000	-	180763155	180763611	0,0,250	2	1344,176,	0,5904,
chr1	180802567	180809483	EnsASCoding|3P|XLOC_001600|TCONS_00005577:8.73195|128AA|92AA|	1000	+	180803638	180808280	250,0,0	2	1341,1209,	0,5707,
chr1	180952063	180958149	EnsASCoding|3P|XLOC_003387|TCONS_00012180:0.160165|72AA|66AA|	1000	-	180952167	180952365	0,0,250	3	319,162,162,	0,788,5924,
chr1	182020118	182030032	linc|3P|XLOC_001621|TCONS_00005649:1.07175|129AA|40AA|	1000	+	182029394	182029514	250,0,0	2	150,755,	0,9159,
chr1	182020118	182051009	linc|3P|XLOC_001621|TCONS_00005651:0.120101|123AA|52AA|	1000	+	182050242	182050786	250,0,0	3	150,151,291,	0,30061,30600,
chr1	182020223	182030032	linc|3P|XLOC_001621|TCONS_00005652:0.402997|109AA|56AA|	1000	+	182028627	182028795	250,0,0	3	45,448,755,	0,8224,9054,
chr1	182108881	182115827	linc|3P|XLOC_003406|TCONS_00012271:0.305128|76AA|50AA|	1000	-	182109032	182109182	0,0,250	2	1035,33,	0,6913,
chr1	182490028	182491601	EnsASCoding|3P|XLOC_001627|TCONS_00005668:0.289778|116AA|66AA|	1000	+	182490109	182490307	250,0,0	2	594,91,	0,1482,
chr1	182679893	182682110	LongAUGORFlinc|3P|XLOC_001631|TCONS_00005675:0.121307|165AA|111AA|	1000	+	182680056	182681368	250,0,0	2	277,961,	0,1256,
chr1	183053696	183062648	linc|3P|XLOC_003416|TCONS_00012299:0.18121|142AA|99AA||NearGap	1000	-	183060578	183062185	200200200	7	1578,115,167,190,190,175,477,	0,2866,4834,5870,6800,8151,8475,
chr1	185429226	185434806	LongAUGORFlinc|3P|XLOC_003440|TCONS_00012399:0.127431|168AA|160AA|	1000	-	185431893	185432373	0,0,250	2	3382,73,	0,5507,
chr1	185429356	185441819	LongAUGORFlinc|3P|XLOC_003440|TCONS_00012400:0.289464|168AA|160AA|	1000	-	185431893	185432373	0,0,250	2	3252,154,	0,12309,
chr1	186024344	186049829	LongAUGORFlinc|3P|XLOC_003443|TCONS_00012404:0.149283|148AA|109AA|	1000	-	186030590	186030917	0,0,250	4	7444,146,86,1415,	0,9574,20315,24070,
chr1	186705694	186707033	EnsShortNonCoding|3P|XLOC_001678|TCONS_00005815:0.304187|66AA|24AA|	1000	+	186706960	186707033	250,0,0	3	80,211,215,	0,251,1124,
chr1	186749395	186752921	linc|3P|XLOC_001679|TCONS_00005817:1.62153|90AA|74AA|	1000	+	186752575	186752797	250,0,0	2	770,505,	0,3021,
chr1	186749395	186755451	linc|3P|XLOC_001679|TCONS_00005818:0.149649|95AA|74AA|	1000	+	186752575	186752797	250,0,0	3	238,712,30,	0,3021,6026,
chr1	186751272	186755451	linc|3P|XLOC_001679|TCONS_00005819:0.547859|95AA|74AA|	1000	+	186752575	186752797	250,0,0	2	1856,30,	0,4149,
chr1	187344969	187377469	LongAUGORFlinc|3P|XLOC_003458|TCONS_00012446:0.875219|112AA|101AA|	1000	-	187346855	187347158	0,0,250	2	2738,25,	0,32475,
chr1	189034799	189038743	linc|3P|XLOC_001692|TCONS_00005880:0.130302|53AA|45AA|	1000	+	189038440	189038575	250,0,0	3	102,135,323,	0,191,3621,
chr1	189069326	189072628	linc|3P|XLOC_001694|TCONS_00005882:0.170052|114AA|78AA|	1000	+	189072121	189072355	250,0,0	2	143,2638,	0,664,
chr1	190168669	190169633	linc|3P|XLOC_001702|TCONS_00005901:0.152093|111AA|2AA|	1000	+	190169626	190169633	250,0,0	2	378,128,	0,836,
chr1	190170295	190217276	linc|3P|XLOC_001703|TCONS_00005902:0.799416|65AA|59AA|	1000	+	190216625	190216802	250,0,0	2	133,695,	0,46286,
chr1	191224453	191225835	linc|3P|XLOC_001714|TCONS_00005936:1.48427|64AA|51AA|	1000	+	191225682	191225835	250,0,0	2	89,627,	0,755,
chr1	191890230	191899129	linc|3P|XLOC_003495|TCONS_00012603:0.178332|92AA|83AA|	1000	-	191890592	191898814	0,0,250	2	414,512,	0,8387,
chr1	191894071	191907519	LongAUGORFEnsASCoding|3P|XLOC_003495|TCONS_00012606:0.262389|174AA|139AA|	1000	-	191900899	191907413	0,0,250	5	3057,554,239,44,460,	0,4201,6608,9470,12988,
chr1	191899969	191907527	LongAUGORFEnsASCoding|3P|XLOC_003495|TCONS_00012607:0.216738|176AA|139AA|	1000	-	191900899	191907413	0,0,250	3	949,44,468,	0,3572,7090,
chr1	192092354	192099628	linc|3P|XLOC_001731|TCONS_00005994:0.126151|117AA|44AA|	1000	+	192099033	192099165	250,0,0	4	218,156,135,667,	0,884,3799,6607,
chr1	192136895	192151026	LongAUGORFEnsASCoding|3P|XLOC_001733|TCONS_00005996:0.659738|138AA|113AA|	1000	+	192136972	192145363	250,0,0	4	166,103,234,2112,	0,7541,8321,12019,
chr1	192137344	192151026	EnsASCoding|3P|XLOC_001733|TCONS_00005998:0.931235|112AA|63AA|	1000	+	192149622	192149811	250,0,0	3	170,237,2112,	0,7869,11570,
chr1	192841670	192842740	linc|3P|XLOC_001736|TCONS_00006007:0.220786|79AA|71AA|	1000	+	192841694	192842629	250,0,0	2	59,289,	0,781,
chr1	192854922	192856246	EnsASCoding|3P|XLOC_001737|TCONS_00006008:0.23921|81AA|26AA|	1000	+	192856023	192856101	250,0,0	2	156,232,	0,1092,
chr1	193506483	193510199	EnsShortNonCoding|3P|XLOC_003515|TCONS_00012734:0.270778|79AA|21AA|	1000	-	193506507	193506570	0,0,250	3	144,165,475,	0,2251,3241,
chr1	195017397	195037904	LongAUGORFEnsShortNonCoding|3P|XLOC_001757|TCONS_00006076:0.495534|147AA|114AA|	1000	+	195036054	195036396	250,0,0	8	154,340,179,108,167,110,52,4082,	0,1203,3988,4290,6152,6899,14489,16425,
chr10	4409032	4423369	EnsASCoding|3P|XLOC_003541|TCONS_00012817:0.623718|123AA|91AA||RNACodeAS|HSS_1_4.2E-6	1000	+	4410853	4421345	250,0,0	2	1950,2168,	0,12169,
chr10	7212303	7216057	linc|3P|XLOC_003553|TCONS_00012907:0.227486|102AA|39AA|	1000	+	7215776	7215893	250,0,0	2	140,1230,	0,2524,
chr10	7743519	7761099	EnsASCoding|3P|XLOC_004516|TCONS_00016373:0.165637|92AA|50AA|	1000	-	7743668	7761067	0,0,250	2	167,164,	0,17416,
chr10	7780267	7781357	LongAUGORFEnsASCoding|3P|XLOC_003559|TCONS_00012935:0.238048|186AA|100AA|	1000	+	7780525	7780825	250,0,0	2	638,197,	0,893,
chr10	8036126	8193304	linc|3P|XLOC_003565|TCONS_00012947:1.53111|59AA|44AA|	1000	+	8191429	8193251	250,0,0	3	81,137,157,	0,155194,157021,
chr10	8884593	8886880	LongAUGORFEnsASCoding|3P|XLOC_003567|TCONS_00012949:0.132519|166AA|107AA|	1000	+	8885727	8886048	250,0,0	2	248,1243,	0,1044,
chr10	11212279	11212979	EnsASCoding|3P|XLOC_004533|TCONS_00016460:0.426415|111AA|80AA|	1000	-	11212416	11212885	0,0,250	2	215,256,	0,444,
chr10	12916647	12923100	linc|3P|XLOC_004540|TCONS_00016475:0.226244|91AA|43AA|	1000	-	12921617	12922602	0,0,250	3	424,109,527,	0,4961,5926,
chr10	12916647	12923223	linc|3P|XLOC_004540|TCONS_00016477:0.294914|111AA|61AA|	1000	-	12921986	12922169	0,0,250	3	424,850,650,	0,4961,5926,
chr10	17790521	17795794	linc|3P|XLOC_004559|TCONS_00016574:0.147391|123AA|58AA|	1000	-	17790836	17791010	0,0,250	3	571,366,662,	0,2432,4611,
chr10	18235052	18238060	linc|3P|XLOC_003609|TCONS_00013115:0.112359|93AA|83AA|	1000	+	18237187	18237436	250,0,0	2	52,2534,	0,474,
chr10	18311045	18316237	LongAUGORFlinc|3P|XLOC_004564|TCONS_00016606:0.307292|255AA|179AA|	1000	-	18311810	18312347	0,0,250	2	1709,1723,	0,3469,
chr10	22054545	22058630	linc|3P|XLOC_004583|TCONS_00016684:0.162991|106AA|89AA|	1000	-	22057895	22058162	0,0,250	2	572,1102,	0,2983,
chr10	22054545	22058645	linc|3P|XLOC_004583|TCONS_00016685:0.719739|105AA|85AA|	1000	-	22055106	22058451	0,0,250	3	572,142,296,	0,2983,3804,
chr10	23669002	23677154	linc|3P|XLOC_004599|TCONS_00016724:0.47031|90AA|37AA|	1000	-	23669005	23669116	0,0,250	3	278,92,229,	0,2628,7923,
chr10	23776926	23782664	linc|3P|XLOC_004602|TCONS_00016727:1.11433|86AA|74AA|	1000	-	23780930	23781152	0,0,250	2	381,3304,	0,2434,
chr10	24549446	24595817	EnsASCoding|3P|XLOC_004616|TCONS_00016743:1.17122|72AA|30AA|	1000	-	24583256	24595704	0,0,250	4	141,50,100,177,	0,30661,33736,46194,
chr10	24595248	24597108	LongAUGORFEnsASCoding|3P|XLOC_004616|TCONS_00016746:0.697359|173AA|113AA||RNACodeAS|HSS_8_3.6E-9	1000	-	24595365	24595704	0,0,250	3	553,222,95,	0,1455,1765,
chr10	24759226	24768069	linc|3P|XLOC_004621|TCONS_00016762:0.423201|78AA|66AA|	1000	-	24759715	24759913	0,0,250	2	1710,271,	0,8572,
chr10	34295911	34298907	EnsASCoding|3P|XLOC_004678|TCONS_00016947:0.134139|148AA|87AA||RNACodeAS|HSS_13_1.2E-7$HSS_16_1.7E-10	1000	-	34298123	34298384	0,0,250	2	1212,1565,	0,1431,
chr10	37139401	37151693	LongAUGORFlinc|3P|XLOC_003715|TCONS_00013452:0.662077|173AA|134AA|	1000	+	37140814	37148907	250,0,0	3	1784,130,1207,	0,9475,11085,
chr10	37139913	37151315	linc|3P|XLOC_003715|TCONS_00013453:0.456218|92AA|70AA|	1000	+	37148885	37150575	250,0,0	3	832,130,829,	0,8963,10573,
chr10	39164692	39173222	LongAUGORFlinc|3P|XLOC_004688|TCONS_00016976:0.633238|181AA|107AA|	1000	-	39167463	39167784	0,0,250	2	3196,592,	0,7938,
chr10	39556070	39558062	linc|3P|XLOC_004690|TCONS_00016979:1.02792|88AA|51AA|	1000	-	39556088	39556241	0,0,250	2	1215,98,	0,1894,
chr10	39556070	39588452	linc|3P|XLOC_004690|TCONS_00016982:0.44955|112AA|76AA|	1000	-	39560025	39588410	0,0,250	6	1215,135,233,253,100,59,	0,1894,2409,3813,6292,32323,
chr10	39558495	39588452	linc|3P|XLOC_004690|TCONS_00016984:0.297762|89AA|76AA|	1000	-	39560025	39588410	0,0,250	4	217,253,100,59,	0,1388,3867,29898,
chr10	39595858	39613682	linc|3P|XLOC_004690|TCONS_00016989:0.288486|61AA|19AA|	1000	-	39601721	39601778	0,0,250	3	482,98,199,	0,5846,17625,
chr10	39621382	39650086	LongAUGORFEnsASCoding|3P|XLOC_004691|TCONS_00016990:1.35412|151AA|103AA||RNACodeAS|HSS_19_1.2E-5	1000	-	39648701	39649010	0,0,250	4	1345,203,236,4531,	0,18181,18893,24173,
chr10	39621382	39732007	LongAUGORFEnsASCoding|3P|XLOC_004691|TCONS_00016993:0.3598|191AA|142AA||RNACodeAS|HSS_19_1.2E-5$HSS_23_3.3E-9	1000	-	39653988	39654414	0,0,250	9	1345,189,203,236,9133,90,77,130,270,	0,1520,18181,18893,24173,34457,60090,101426,110355,
chr10	39621382	39732007	LongAUGORFEnsASCoding|3P|XLOC_004691|TCONS_00016994:0.816853|191AA|142AA||RNACodeAS|HSS_19_1.2E-5$HSS_23_3.3E-9	1000	-	39653988	39654414	0,0,250	7	1345,67,203,132,9133,90,270,	0,11567,18181,18997,24173,34457,110355,
chr10	39621411	39732007	EnsShortNonCoding|3P|XLOC_004691|TCONS_00016996:0.425314|105AA|80AA|	1000	-	39621764	39622004	0,0,250	4	1316,189,236,270,	0,1491,18864,110326,
chr10	39621413	39732006	EnsShortNonCoding|3P|XLOC_004691|TCONS_00016997:3.17917|104AA|80AA|	1000	-	39621764	39622004	0,0,250	3	1314,77,269,	0,60059,110324,
chr10	39622654	39731849	EnsShortNonCoding|3P|XLOC_004691|TCONS_00016999:1.65548|78AA|42AA|	1000	-	39681494	39731808	0,0,250	5	73,203,236,77,112,	0,16909,17621,58818,109083,
chr10	39639474	39645655	linc|3P|XLOC_004691|TCONS_00017004:2.35621|50AA|38AA|	1000	-	39639739	39640362	0,0,250	3	292,236,100,	0,801,6081,
chr10	39639566	39731982	EnsASCoding|3P|XLOC_004691|TCONS_00017005:0.341655|125AA|64AA|	1000	-	39645749	39731870	0,0,250	4	200,132,253,245,	0,813,5989,92171,
chr10	39650179	39732007	LongAUGORFEnsASCoding|3P|XLOC_004691|TCONS_00017006:1.08341|191AA|142AA||RNACodeAS|HSS_23_3.3E-9	1000	-	39653988	39654414	0,0,250	4	4509,90,77,270,	0,5660,31293,81558,
chr10	39864858	39866332	linc|3P|XLOC_004694|TCONS_00017012:0.225225|110AA|62AA|	1000	-	39865699	39865885	0,0,250	2	354,810,	0,664,
chr10	39899328	39907931	linc|3P|XLOC_003727|TCONS_00013508:0.298814|88AA|49AA|	1000	+	39899409	39905759	250,0,0	2	201,2199,	0,6404,
chr10	40348507	40350103	linc|3P|XLOC_004708|TCONS_00017060:0.182914|179AA|32AA|	1000	-	40348648	40348744	0,0,250	2	1068,56,	0,1540,
chr10	41470346	41477843	LongAUGORFlinc|3P|XLOC_004715|TCONS_00017071:0.406336|104AA|103AA|	1000	-	41470459	41470768	0,0,250	2	1946,170,	0,7327,
chr10	53498609	53518751	linc|3P|XLOC_004770|TCONS_00017283:0.173379|115AA|91AA|	1000	-	53499063	53499336	0,0,250	3	5098,684,198,	0,12244,19944,
chr10	53498609	53519116	linc|3P|XLOC_004770|TCONS_00017284:0.203736|148AA|91AA|	1000	-	53499063	53499336	0,0,250	3	5098,69,563,	0,12244,19944,
chr10	61585215	61611074	LongAUGORFlinc|3P|XLOC_004815|TCONS_00017481:0.122002|136AA|104AA|	1000	-	61585755	61586067	0,0,250	4	1946,314,241,123,	0,6555,24885,25736,
chr10	62340606	62350527	LongAUGORFlinc|3P|XLOC_003865|TCONS_00013953:0.426847|144AA|111AA|	1000	+	62340707	62349743	250,0,0	2	177,1041,	0,8880,
chr10	63292285	63295793	linc|3P|XLOC_004840|TCONS_00017649:0.222266|88AA|60AA|	1000	-	63295384	63295564	0,0,250	2	396,2106,	0,1402,
chr10	66912240	66920308	linc|3P|XLOC_004851|TCONS_00017685:0.314211|89AA|89AA|	1000	-	66913095	66913362	0,0,250	4	1432,104,617,139,	0,3615,6138,7929,
chr10	66920901	66923599	linc|3P|XLOC_003887|TCONS_00014019:0.170567|175AA|89AA|	1000	+	66921539	66921806	250,0,0	2	1015,751,	0,1947,
chr10	67496366	67535304	linc|3P|XLOC_004855|TCONS_00017699:0.239323|82AA|63AA|	1000	-	67497978	67498478	0,0,250	4	1413,100,98,51,	0,1611,2022,38887,
chr10	67496366	67535304	linc|3P|XLOC_004855|TCONS_00017700:0.472953|75AA|40AA|	1000	-	67497590	67497710	0,0,250	3	1413,98,51,	0,2022,38887,
chr10	67587987	67592354	linc|3P|XLOC_003891|TCONS_00014044:0.200713|86AA|79AA|	1000	+	67589513	67591261	250,0,0	4	68,227,144,1107,	0,1378,2459,3260,
chr10	67589107	67594949	linc|3P|XLOC_003891|TCONS_00014045:0.267591|86AA|79AA|	1000	+	67589513	67591261	250,0,0	5	485,144,80,209,536,	0,1339,2140,4948,5306,
chr10	67732352	67735003	linc|3P|XLOC_004857|TCONS_00017703:0.386842|100AA|63AA|	1000	-	67732499	67732688	0,0,250	3	759,138,61,	0,1363,2590,
chr10	69209761	69213098	LongAUGORFlinc|3P|XLOC_004862|TCONS_00017728:1.31265|120AA|103AA|	1000	-	69212327	69213004	0,0,250	2	2623,346,	0,2991,
chr10	70204666	70219711	EnsShortNonCoding|3P|XLOC_003901|TCONS_00014150:0.944461|121AA|46AA|	1000	+	70219495	70219633	250,0,0	3	93,115,235,	0,12285,14810,
chr10	70204724	70210946	linc|3P|XLOC_003901|TCONS_00014152:0.174556|33AA|31AA|	1000	+	70210705	70210798	250,0,0	2	35,287,	0,5935,
chr10	70715357	70740118	linc|3P|XLOC_004869|TCONS_00017760:0.252559|77AA|46AA|	1000	-	70715357	70715495	0,0,250	3	173,151,248,	0,23399,24513,
chr10	75886463	75893472	EnsASCoding|3P|XLOC_004892|TCONS_00017863:0.286999|110AA|80AA|	1000	-	75887265	75892877	0,0,250	2	871,766,	0,6243,
chr10	75947476	75950383	EnsASCoding|3P|XLOC_004897|TCONS_00017881:0.544643|118AA|58AA|	1000	-	75948245	75948419	0,0,250	2	2134,120,	0,2787,
chr10	77257775	77259223	linc|3P|XLOC_004913|TCONS_00017969:1.12257|90AA|48AA|	1000	-	77258780	77258924	0,0,250	2	211,497,	0,951,
chr10	79851380	79854956	EnsShortNonCoding|3P|XLOC_004976|TCONS_00018208:2.00688|111AA|91AA|	1000	-	79852114	79852387	0,0,250	2	3131,134,	0,3442,
chr10	80282443	80283006	EnsASCoding|3P|XLOC_004987|TCONS_00018290:3.25712|97AA|34AA|	1000	-	80282466	80282568	0,0,250	2	377,85,	0,478,
chr10	80578646	80580677	LongAUGORFlinc|3P|XLOC_004048|TCONS_00014785:0.137215|181AA|175AA|	1000	+	80580024	80580549	250,0,0	2	429,1364,	0,667,
chr10	80681837	80687176	EnsASCoding|3P|XLOC_004052|TCONS_00014798:0.167651|113AA|79AA|	1000	+	80685060	80685297	250,0,0	2	786,3187,	0,2152,
chr10	81024810	81026273	linc|3P|XLOC_004061|TCONS_00014843:0.137934|89AA|41AA|	1000	+	81025974	81026097	250,0,0	2	50,329,	0,1134,
chr10	81194682	81209161	EnsASCoding|3P|XLOC_004071|TCONS_00014888:0.20512|84AA|77AA|	1000	+	81208699	81208930	250,0,0	3	40,76,1001,	0,13170,13478,
chr10	81194690	81210877	EnsASCoding|3P|XLOC_004071|TCONS_00014889:0.163965|84AA|77AA|	1000	+	81208699	81208930	250,0,0	2	32,3025,	0,13162,
chr10	81301700	81302917	LongAUGORFlinc|3P|XLOC_005027|TCONS_00018475:0.122969|138AA|133AA|	1000	-	81301785	81302184	0,0,250	2	705,78,	0,1139,
chr10	81409574	81411579	EnsASCoding|3P|XLOC_004082|TCONS_00014951:1.35051|62AA|29AA|	1000	+	81409618	81409705	250,0,0	2	191,210,	0,1795,
chr10	81592718	81596420	EnsASCoding|3P|XLOC_004088|TCONS_00014983:1.14493|124AA|95AA|	1000	+	81594133	81595991	250,0,0	4	1448,165,106,216,	0,2475,3186,3486,
chr10	81606367	81609791	LongAUGORFEnsASCoding|3P|XLOC_005041|TCONS_00018589:0.993558|179AA|172AA|	1000	-	81606811	81607327	0,0,250	2	1026,1500,	0,1924,
chr10	82044665	82048026	linc|3P|XLOC_005048|TCONS_00018602:0.761714|102AA|99AA|	1000	-	82046656	82046953	0,0,250	3	615,936,138,	0,1985,3223,
chr10	82044665	82048026	linc|3P|XLOC_005048|TCONS_00018603:0.478779|102AA|99AA|	1000	-	82046656	82046953	0,0,250	2	615,1376,	0,1985,
chr10	82083332	82112723	LongAUGORFlinc|3P|XLOC_004096|TCONS_00015057:1.47741|756AA|749AA|	1000	+	82083409	82110794	250,0,0	4	80,127,61,3985,	0,24477,24806,25406,
chr10	82178234	82194559	linc|3P|XLOC_004116|TCONS_00015068:0.297159|99AA|63AA|	1000	+	82194175	82194364	250,0,0	4	220,108,118,1691,	0,11752,12829,14634,
chr10	82178234	82194559	linc|3P|XLOC_004116|TCONS_00015069:0.862248|99AA|63AA|	1000	+	82194175	82194364	250,0,0	3	220,118,1691,	0,12829,14634,
chr10	82178234	82194559	linc|3P|XLOC_004116|TCONS_00015070:0.290293|99AA|63AA|	1000	+	82194175	82194364	250,0,0	2	220,1691,	0,14634,
chr10	82610752	82614702	linc|3P|XLOC_005055|TCONS_00018614:0.659534|126AA|64AA|	1000	-	82611507	82611699	0,0,250	3	1343,692,593,	0,2062,3357,
chr10	82610752	82615877	LongAUGORFlinc|3P|XLOC_005055|TCONS_00018615:0.43416|140AA|138AA|	1000	-	82613599	82614013	0,0,250	3	1343,1412,485,	0,2062,4640,
chr10	84104282	84105903	linc|3P|XLOC_005067|TCONS_00018710:0.109884|76AA|28AA|	1000	-	84104555	84105630	0,0,250	2	295,335,	0,1286,
chr10	84618354	84622578	EnsASCoding|3P|XLOC_005071|TCONS_00018721:0.867776|102AA|97AA|	1000	-	84618815	84619106	0,0,250	2	3104,382,	0,3842,
chr10	87049568	87058358	linc|3P|XLOC_005090|TCONS_00018787:0.496823|145AA|66AA|	1000	-	87057838	87058036	0,0,250	2	1705,3251,	0,5539,
chr10	88444235	88449887	linc|3P|XLOC_005104|TCONS_00018821:0.153414|114AA|78AA|	1000	-	88444235	88445883	0,0,250	3	218,107,17,	0,1631,5635,
chr10	91149514	91150594	EnsASCoding|3P|XLOC_004195|TCONS_00015364:0.417256|79AA|62AA|	1000	+	91149599	91149785	250,0,0	2	453,239,	0,841,
chr10	93317327	93322710	linc|3P|XLOC_004203|TCONS_00015373:0.636484|78AA|68AA|	1000	+	93317480	93317684	250,0,0	2	407,239,	0,5144,
chr10	94673492	94683229	linc|3P|XLOC_005146|TCONS_00019080:1.57079|85AA|85AA|	1000	-	94673659	94673914	0,0,250	3	3637,117,29,	0,4838,9708,
chr10	94673492	94688613	linc|3P|XLOC_005146|TCONS_00019085:1.87759|145AA|85AA|	1000	-	94673659	94673914	0,0,250	3	3637,117,381,	0,4838,14740,
chr10	95116426	95128175	linc|3P|XLOC_005149|TCONS_00019099:0.235333|90AA|86AA|	1000	-	95116835	95117093	0,0,250	2	1421,80,	0,11669,
chr10	95120308	95130633	linc|3P|XLOC_005149|TCONS_00019102:0.389481|93AA|76AA|	1000	-	95122058	95122286	0,0,250	2	1993,2538,	0,7787,
chr10	95122404	95126825	linc|3P|XLOC_005151|TCONS_00019103:0.150893|73AA|48AA|	1000	-	95123491	95123635	0,0,250	2	1948,187,	0,4234,
chr10	95130695	95135935	linc|3P|XLOC_005149|TCONS_00019106:0.168349|150AA|96AA|	1000	-	95135419	95135707	0,0,250	2	4148,709,	0,4531,
chr10	95130695	95142277	linc|3P|XLOC_005149|TCONS_00019107:0.172962|150AA|97AA|	1000	-	95140616	95140907	0,0,250	5	3914,99,168,181,1699,	0,4049,4531,6016,9883,
chr10	95130695	95145793	linc|3P|XLOC_005149|TCONS_00019108:0.163944|150AA|84AA|	1000	-	95131792	95132044	0,0,250	7	4149,168,181,165,129,50,74,	0,4531,6016,9883,12879,14309,15024,
chr10	95130695	95145837	linc|3P|XLOC_005149|TCONS_00019111:0.141405|150AA|84AA|	1000	-	95131792	95132044	0,0,250	5	4148,168,181,45,123,	0,4531,6016,14309,15019,
chr10	95417374	95428640	linc|3P|XLOC_004224|TCONS_00015455:0.245737|104AA|82AA|	1000	+	95428167	95428413	250,0,0	5	305,121,112,141,503,	0,2776,4189,5480,10763,
chr10	99216482	99226438	linc|3P|XLOC_005174|TCONS_00019164:0.191849|65AA|52AA|	1000	-	99222296	99226330	0,0,250	4	333,86,152,124,	0,3257,5802,9832,
chr10	99451457	99455661	linc|3P|XLOC_005176|TCONS_00019166:0.238558|99AA|91AA|	1000	-	99452051	99452324	0,0,250	2	1794,32,	0,4172,
chr10	99509200	99511992	linc|3P|XLOC_005178|TCONS_00019170:0.346832|78AA|70AA|	1000	-	99510469	99510679	0,0,250	3	1490,149,101,	0,2452,2691,
chr10	103365020	103369109	LongAUGORFlinc|3P|XLOC_005193|TCONS_00019214:0.609281|162AA|111AA|	1000	-	103367402	103368446	0,0,250	2	2440,938,	0,3151,
chr10	105573952	105582040	EnsASCoding|3P|XLOC_004283|TCONS_00015614:0.137243|81AA|44AA|	1000	+	105580507	105582040	250,0,0	3	165,185,52,	0,6450,8036,
[truncated: 2,845 more rows]

## Sheet: Expression
Table S1. RNA-seq reads to identify lncRNAs and coding genes from cochlear and vestibular sensory epithelium														Genome-wide identification and expression profiling of long non-coding RNAs in auditory and vestibular systems
[truncated: 50,593 more rows]

[truncated: 5 more sheets: DESeq_Vest_EvsP, DESeq_Coch_EvsP, DESeq_E16.5_CochVsVest, DESeq_P_CochVsVest, SpecificEarExpression]
