# Supplementary material for: Genome-wide identification and expression profiling of long non-coding RNAs in auditory and vestibular systems
Source: Sci Rep. 2017 Aug 17;7:8637. doi: 10.1038/s41598-017-08320-3 (PMC5561060; doi:10.1038/s41598-017-08320-3)
Supplement: Supplementary file 3 — Supplementary Table S2 [file 41598_2017_8320_MOESM3_ESM.xlsx]

## Sheet: Exon coordinates lncRNAs
Table S2. Exon coordinates of lncRNA transcripts derived from cochlear and vestibular sensory epithelium and novel lncRNA coordinates (BED format)														Genome-wide identification and expression profiling of long non-coding RNAs in auditory and vestibular systems
														Kathy Ushakov, Tal Koffler-Brill, Aviv Rom, Kobi Perl, Igor Ulitsky, & Karen B Avraham
Chromosome	Start	End	Name	Score	Strand	CDSStart	CDSEnd	Color (based on strand)	Number of exons	Exon lengths	Exon starts
chr1	3466586	3513553	linc|3P|XLOC_000004|TCONS_00000004:1.6601|58AA|57AA|	1000	+	-1	-1	250,0,0	2	101,149,	0,46818,
chr1	6213292	6214590	linc|3P|XLOC_001795|TCONS_00006160:0.9299|91AA|40AA|	1000	-	-1	-1	0,0,250	2	55,358,	0,940,
chr1	7375885	7397795	linc|3P|XLOC_001802|TCONS_00006172:0.770369|85AA|42AA|	1000	-	-1	-1	0,0,250	3	122,56,78,	0,6141,21832,
chr1	9560076	9627620	LongORFEnsASCoding|3P|XLOC_001818|TCONS_00006202:0.167371|242AA|89AA||RNACodeAS|HSS_63_4.9E-8$HSS_65_2.7E-8$HSS_64_7.5E-5$HSS_66_5.0E-5	1000	-	-1	-1	0,0,250	6	1702,49,90,130,40,103,	0,3746,59473,60878,63012,67441,
chr1	9560076	9631175	LongAUGORFEnsASCoding|3P|XLOC_001818|TCONS_00006204:0.118449|242AA|130AA|	1000	-	-1	-1	0,0,250	4	1702,90,128,115,	0,59473,60878,70984,
chr1	9560076	9631175	LongORFEnsASCoding|3P|XLOC_001818|TCONS_00006203:0.435459|242AA|89AA||RNACodeAS|HSS_63_4.9E-8$HSS_65_2.7E-8$HSS_64_7.5E-5$HSS_66_5.0E-5	1000	-	-1	-1	0,0,250	5	1702,49,90,128,115,	0,3746,59473,60878,70984,
chr1	9560831	9631092	EnsASCoding|3P|XLOC_001818|TCONS_00006205:0.223146|160AA|89AA||RNACodeAS|HSS_63_4.9E-8$HSS_65_2.7E-8$HSS_64_7.5E-5$HSS_66_5.0E-5	1000	-	-1	-1	0,0,250	5	947,49,90,128,32,	0,2991,58718,60123,70229,
chr1	9601017	9631175	linc|3P|XLOC_001818|TCONS_00006208:0.449016|65AA|46AA|	1000	-	-1	-1	0,0,250	4	264,90,128,115,	0,18532,19937,30043,
chr1	9603434	9631164	linc|3P|XLOC_001818|TCONS_00006209:0.159237|87AA|85AA|	1000	-	-1	-1	0,0,250	4	241,90,128,104,	0,16115,17520,27626,
chr1	9747647	9771256	LongORFEnsASCoding|3P|XLOC_000052|TCONS_00000146:0.184813|200AA|87AA|	1000	+	-1	-1	250,0,0	5	998,48,116,124,297,	0,2710,4801,23024,23312,
chr1	9748480	9771256	linc|3P|XLOC_000052|TCONS_00000150:0.414319|105AA|82AA|	1000	+	-1	-1	250,0,0	4	124,116,124,297,	0,3968,22191,22479,
chr1	9748625	9770751	linc|3P|XLOC_000052|TCONS_00000153:0.558465|87AA|87AA|	1000	+	-1	-1	250,0,0	4	20,48,116,80,	0,1732,3823,22046,
chr1	9941958	9944118	EnsShortNonCoding|3P|XLOC_001824|TCONS_00006232:73.7341|60AA|53AA|	1000	-	-1	-1	0,0,250	4	197,69,108,99,	0,364,651,2061,
chr1	9942022	9943223	LongAUGORFEnsShortNonCoding|3P|XLOC_001824|TCONS_00006233:6.55548|119AA|113AA|	1000	-	-1	-1	0,0,250	3	133,69,614,	0,300,587,
chr1	9942024	9942897	EnsShortNonCoding|3P|XLOC_001824|TCONS_00006234:0.480373|71AA|44AA|	1000	-	-1	-1	0,0,250	2	367,288,	0,585,
chr1	9942024	9944103	EnsShortNonCoding|3P|XLOC_001824|TCONS_00006235:4.40658|71AA|53AA|	1000	-	-1	-1	0,0,250	3	367,108,84,	0,585,1995,
chr1	9942024	9944117	EnsShortNonCoding|3P|XLOC_001824|TCONS_00006236:27.0534|60AA|53AA|	1000	-	-1	-1	0,0,250	4	125,69,108,98,	0,298,585,1995,
chr1	10336016	10403206	LongAUGORFlinc|3P|XLOC_000060|TCONS_00000226:0.510735|338AA|256AA|	1000	+	-1	-1	250,0,0	4	84,537,74,730,	0,61626,63614,66460,
chr1	10336016	10503265	LongAUGORFlinc|3P|XLOC_000060|TCONS_00000227:0.546724|160AA|141AA|	1000	+	-1	-1	250,0,0	4	84,537,74,1825,	0,61626,63614,165424,
chr1	10346521	10503265	LongAUGORFlinc|3P|XLOC_000060|TCONS_00000228:0.510196|160AA|141AA|	1000	+	-1	-1	250,0,0	4	39,537,80,1819,	0,51121,53109,154925,
chr1	13374978	13379234	linc|3P|XLOC_000081|TCONS_00000292:0.288327|127AA|48AA|	1000	+	-1	-1	250,0,0	2	1327,119,	0,4137,
chr1	13846698	13861208	linc|3P|XLOC_001864|TCONS_00006362:0.16559|114AA|75AA|	1000	-	-1	-1	0,0,250	2	2403,93,	0,14417,
chr1	13846698	13862710	linc|3P|XLOC_001864|TCONS_00006363:0.117342|114AA|75AA|	1000	-	-1	-1	0,0,250	2	2403,180,	0,15832,
chr1	14752936	14776931	LongAUGORFlinc|3P|XLOC_000087|TCONS_00000299:0.152454|153AA|135AA|	1000	+	-1	-1	250,0,0	5	37,41,121,79,409,	0,3260,20880,22593,23586,
chr1	14752936	14780436	LongAUGORFlinc|3P|XLOC_000087|TCONS_00000300:0.59019|222AA|204AA|	1000	+	-1	-1	250,0,0	5	37,41,121,187,3914,	0,3260,20880,22485,23586,
chr1	14755453	14780436	LongAUGORFEnsASCoding|3P|XLOC_000087|TCONS_00000302:0.592985|222AA|204AA|	1000	+	-1	-1	250,0,0	4	784,121,79,3914,	0,18363,20076,21069,
chr1	17635875	17641081	LongAUGORFlinc|3P|XLOC_001893|TCONS_00006487:0.433334|383AA|370AA|	1000	-	-1	-1	0,0,250	3	695,87,3675,	0,1183,1531,
chr1	17676026	17727284	linc|3P|XLOC_001902|TCONS_00006496:0.325066|151AA|71AA|	1000	-	-1	-1	0,0,250	7	1078,158,57,210,145,68,186,	0,20969,31643,33659,36423,48495,51072,
chr1	17692903	17727646	LongAUGORFlinc|3P|XLOC_001902|TCONS_00006497:0.215401|266AA|118AA|	1000	-	-1	-1	0,0,250	5	4250,57,210,145,548,	0,14766,16782,19546,34195,
chr1	17724983	17727255	linc|3P|XLOC_001902|TCONS_00006498:0.381585|97AA|68AA|	1000	-	-1	-1	0,0,250	2	1989,157,	0,2115,
chr1	17741914	17805417	LongAUGORFlinc|3P|XLOC_001903|TCONS_00006499:0.159943|139AA|119AA|	1000	-	-1	-1	0,0,250	3	431,116,82,	0,9904,63421,
chr1	20888649	20890473	LongAUGORFlinc|3P|XLOC_001923|TCONS_00006541:0.126214|190AA|152AA|	1000	-	-1	-1	0,0,250	4	490,180,84,366,	0,826,1196,1458,
chr1	20888649	20890568	LongAUGORFlinc|3P|XLOC_001923|TCONS_00006542:0.915338|181AA|173AA|	1000	-	-1	-1	0,0,250	3	1006,84,461,	0,1196,1458,
chr1	33669823	33670961	linc|3P|XLOC_000212|TCONS_00000530:0.715158|116AA|78AA|	1000	+	-1	-1	250,0,0	2	253,685,	0,453,
chr1	34165855	34178271	LongAUGORFEnsASCoding|3P|XLOC_002024|TCONS_00006796:0.566447|170AA|105AA||RNACodeAS|HSS_67_9.1E-9$HSS_69_4.9E-10$HSS_68_1.3E-12$HSS_70_1.5E-12$HSS_70_1.6E-13$HSS_72_1.5E-12$HSS_71_1.8E-5$HSS_73_4.5E-5$HSS_77_9.4E-5$HSS_76_7.1E-5$HSS_76_4.4E-14$HSS_78_1.0E	1000	-	-1	-1	0,0,250	3	1240,126,384,	0,3289,12032,
chr1	34468833	34473148	LongAUGORFEnsASCoding|3P|XLOC_002032|TCONS_00006817:0.231868|185AA|138AA|	1000	-	-1	-1	0,0,250	3	1535,234,337,	0,1806,3978,
chr1	34470154	34473148	EnsASCoding|3P|XLOC_002032|TCONS_00006818:0.406334|185AA|97AA|	1000	-	-1	-1	0,0,250	3	214,234,337,	0,485,2657,
chr1	34471508	34473112	EnsASCoding|3P|XLOC_002032|TCONS_00006819:0.236703|117AA|29AA|	1000	-	-1	-1	0,0,250	2	237,301,	0,1303,
chr1	34480981	34485933	linc|3P|XLOC_002033|TCONS_00006821:0.107016|100AA|43AA|	1000	-	-1	-1	0,0,250	4	132,51,126,189,	0,1731,3806,4763,
chr1	36003067	36010990	linc|3P|XLOC_002048|TCONS_00006851:0.106872|144AA|71AA|	1000	-	-1	-1	0,0,250	3	339,65,107,	0,859,7816,
chr1	36132041	36138746	LongAUGORFlinc|3P|XLOC_000242|TCONS_00000642:0.242325|701AA|304AA|	1000	+	-1	-1	250,0,0	4	280,527,198,3335,	0,845,2624,3370,
chr1	36558358	36565613	EnsASCoding|3P|XLOC_000249|TCONS_00000685:0.371229|81AA|41AA||RNACodeAS|HSS_93_3.0E-5	1000	+	-1	-1	250,0,0	3	47,63,800,	0,5947,6455,
chr1	36744354	36757826	linc|3P|XLOC_000253|TCONS_00000699:0.162054|96AA|68AA|	1000	+	-1	-1	250,0,0	4	40,151,210,37,	0,156,2007,13435,
chr1	37614258	37615372	linc|3P|XLOC_000260|TCONS_00000767:0.486616|91AA|71AA|	1000	+	-1	-1	250,0,0	2	86,474,	0,640,
chr1	38307901	38311930	linc|3P|XLOC_000270|TCONS_00000807:0.139693|136AA|59AA|	1000	+	-1	-1	250,0,0	3	108,212,319,	0,368,3710,
chr1	38884753	38888072	linc|3P|XLOC_000275|TCONS_00000813:0.233151|62AA|32AA|	1000	+	-1	-1	250,0,0	2	145,180,	0,3139,
chr1	39530115	39533333	LongAUGORFlinc|3P|XLOC_002104|TCONS_00007134:0.672611|198AA|167AA|	1000	-	-1	-1	0,0,250	2	1341,600,	0,2618,
chr1	39650175	39657390	LongAUGORFEnsASCoding|3P|XLOC_000285|TCONS_00000853:0.554958|1007AA|861AA|	1000	+	-1	-1	250,0,0	2	1249,2414,	0,4801,
chr1	39839174	39845699	linc|3P|XLOC_002112|TCONS_00007157:0.149725|79AA|45AA|	1000	-	-1	-1	0,0,250	4	430,98,112,35,	0,1466,6053,6490,
chr1	39839174	39854227	linc|3P|XLOC_002112|TCONS_00007159:0.667468|80AA|59AA|	1000	-	-1	-1	0,0,250	4	430,98,112,138,	0,1466,6053,14915,
chr1	39842422	39847330	linc|3P|XLOC_002112|TCONS_00007160:0.223499|63AA|36AA|	1000	-	-1	-1	0,0,250	5	134,86,112,182,22,	0,1595,2805,3242,4886,
chr1	39842427	39847334	linc|3P|XLOC_002112|TCONS_00007161:0.798037|45AA|33AA|	1000	-	-1	-1	0,0,250	3	129,112,26,	0,2800,4881,
chr1	40072035	40085851	linc|3P|XLOC_002115|TCONS_00007164:0.282491|134AA|87AA|	1000	-	-1	-1	0,0,250	3	1213,878,239,	0,3725,13577,
chr1	40076227	40085851	LongAUGORFlinc|3P|XLOC_002115|TCONS_00007165:0.221525|198AA|180AA|	1000	-	-1	-1	0,0,250	4	411,48,144,239,	0,8739,8916,9385,
chr1	40680577	40681741	linc|3P|XLOC_002118|TCONS_00007169:1.06425|119AA|67AA|	1000	-	-1	-1	0,0,250	2	671,23,	0,1141,
chr1	40691441	40697636	linc|3P|XLOC_002119|TCONS_00007171:0.113409|79AA|41AA|	1000	-	-1	-1	0,0,250	3	543,228,32,	0,2965,6163,
chr1	41918351	41939560	linc|3P|XLOC_000300|TCONS_00000955:0.111216|78AA|65AA|	1000	+	-1	-1	250,0,0	3	375,113,2125,	0,1557,19084,
chr1	42259812	42284774	LongORFlinc|3P|XLOC_000303|TCONS_00000959:0.770896|257AA|66AA|	1000	+	-1	-1	250,0,0	2	45,4144,	0,20818,
chr1	42259815	42284774	LongORFlinc|3P|XLOC_000303|TCONS_00000960:0.725709|257AA|65AA|	1000	+	-1	-1	250,0,0	3	42,846,4144,	0,1337,20815,
chr1	42399752	42417989	linc|3P|XLOC_002127|TCONS_00007188:0.588621|73AA|44AA|	1000	-	-1	-1	0,0,250	4	539,158,104,528,	0,16273,17020,17709,
chr1	42416484	42417899	linc|3P|XLOC_002127|TCONS_00007189:0.238299|81AA|59AA|	1000	-	-1	-1	0,0,250	2	392,438,	0,977,
chr1	42590781	42694808	LongAUGORFlinc|3P|XLOC_002128|TCONS_00007190:0.51456|226AA|187AA|	1000	-	-1	-1	0,0,250	4	1757,103,163,62,	0,31714,76059,103965,
chr1	42602603	42630354	LongAUGORFlinc|3P|XLOC_002129|TCONS_00007191:0.381266|137AA|106AA|	1000	-	-1	-1	0,0,250	2	263,564,	0,27187,
chr1	42648192	42693128	LongAUGORFlinc|3P|XLOC_002128|TCONS_00007192:35.3292|117AA|100AA|	1000	-	-1	-1	0,0,250	3	264,163,188,	0,18648,44748,
chr1	42648192	42694825	LongAUGORFlinc|3P|XLOC_002128|TCONS_00007194:0.577534|171AA|131AA|	1000	-	-1	-1	0,0,250	5	264,47,163,1550,79,	0,15363,18648,44748,46554,
chr1	42648192	42694842	linc|3P|XLOC_002128|TCONS_00007195:0.346465|99AA|42AA|	1000	-	-1	-1	0,0,250	5	264,105,163,95,96,	0,15363,18648,46203,46554,
chr1	42648198	42666991	linc|3P|XLOC_002128|TCONS_00007196:0.139879|62AA|40AA|	1000	-	-1	-1	0,0,250	3	258,105,151,	0,15357,18642,
chr1	42648199	42651679	linc|3P|XLOC_002128|TCONS_00007197:0.375986|57AA|40AA|	1000	-	-1	-1	0,0,250	2	257,305,	0,3175,
chr1	42648199	42693153	LongAUGORFlinc|3P|XLOC_002128|TCONS_00007198:11.5176|157AA|131AA|	1000	-	-1	-1	0,0,250	4	257,47,163,213,	0,15356,18641,44741,
chr1	42648199	42694825	linc|3P|XLOC_002128|TCONS_00007199:20.3196|112AA|40AA|	1000	-	-1	-1	0,0,250	4	257,47,163,79,	0,15356,18641,46547,
chr1	42648199	42694825	linc|3P|XLOC_002128|TCONS_00007200:53.3346|82AA|40AA|	1000	-	-1	-1	0,0,250	3	257,163,79,	0,18641,46547,
chr1	42648200	42667672	linc|3P|XLOC_002128|TCONS_00007201:19.7566|99AA|99AA|	1000	-	-1	-1	0,0,250	3	256,163,87,	0,18640,19385,
chr1	42648200	42693093	LongAUGORFlinc|3P|XLOC_002128|TCONS_00007202:1.6871|129AA|123AA|	1000	-	-1	-1	0,0,250	5	256,28,47,163,153,	0,4361,15355,18640,44740,
chr1	42666851	42694842	linc|3P|XLOC_002128|TCONS_00007204:1.11596|94AA|0AA|	1000	-	-1	-1	0,0,250	3	152,95,96,	0,27544,27895,
chr1	42693026	42694825	linc|3P|XLOC_002128|TCONS_00007205:0.515993|162AA|53AA|	1000	-	-1	-1	0,0,250	2	1464,79,	0,1720,
chr1	42707060	42713454	linc|3P|XLOC_002130|TCONS_00007206:0.709003|66AA|39AA|	1000	-	-1	-1	0,0,250	4	198,62,103,100,	0,1296,5142,6294,
chr1	42707060	42713743	LongAUGORFlinc|3P|XLOC_002130|TCONS_00007207:2.69304|151AA|132AA|	1000	-	-1	-1	0,0,250	3	1358,103,389,	0,5142,6294,
chr1	42707060	42714139	LongAUGORFlinc|3P|XLOC_002130|TCONS_00007208:0.348177|151AA|132AA|	1000	-	-1	-1	0,0,250	4	1358,103,129,310,	0,5142,6294,6769,
chr1	42707060	42714947	LongAUGORFlinc|3P|XLOC_002130|TCONS_00007209:0.623188|151AA|132AA|	1000	-	-1	-1	0,0,250	4	1358,103,129,42,	0,5142,6294,7845,
chr1	42711388	42714947	linc|3P|XLOC_002130|TCONS_00007212:1.95263|88AA|46AA|	1000	-	-1	-1	0,0,250	3	917,129,42,	0,1966,3517,
chr1	43391860	43397295	LongAUGORFlinc|3P|XLOC_002136|TCONS_00007234:0.133446|212AA|202AA|	1000	-	-1	-1	0,0,250	3	1806,130,217,	0,3128,5218,
chr1	43391860	43397295	LongAUGORFlinc|3P|XLOC_002136|TCONS_00007235:0.400593|212AA|202AA|	1000	-	-1	-1	0,0,250	3	1807,129,218,	0,3128,5217,
chr1	43391860	43397303	LongAUGORFlinc|3P|XLOC_002136|TCONS_00007236:0.666157|292AA|291AA|	1000	-	-1	-1	0,0,250	2	3254,226,	0,5217,
chr1	43391860	43397303	LongAUGORFlinc|3P|XLOC_002136|TCONS_00007237:0.468773|292AA|291AA|	1000	-	-1	-1	0,0,250	2	3257,226,	0,5217,
chr1	43391860	43397303	LongAUGORFlinc|3P|XLOC_002136|TCONS_00007238:0.536704|212AA|202AA|	1000	-	-1	-1	0,0,250	3	1806,129,226,	0,3128,5217,
chr1	43680668	43695787	LongAUGORFlinc|3P|XLOC_000325|TCONS_00001010:0.377389|127AA|113AA|	1000	+	-1	-1	250,0,0	2	46,1023,	0,14096,
chr1	51696323	51697900	linc|3P|XLOC_002190|TCONS_00007383:0.205121|62AA|43AA|	1000	-	-1	-1	0,0,250	2	1254,47,	0,1530,
chr1	52233413	52235202	linc|3P|XLOC_000382|TCONS_00001181:0.49812|58AA|18AA|	1000	+	-1	-1	250,0,0	2	113,563,	0,1226,
chr1	52522901	52582679	linc|3P|XLOC_000386|TCONS_00001185:0.195214|107AA|97AA|	1000	+	-1	-1	250,0,0	5	250,79,61,72,239,	0,14226,29639,47145,59539,
chr1	53196112	53197695	EnsASCoding|3P|XLOC_000395|TCONS_00001223:0.201774|84AA|66AA|	1000	+	-1	-1	250,0,0	3	121,138,276,	0,739,1307,
chr1	55226250	55235622	LongAUGORFEnsASCoding|3P|XLOC_000411|TCONS_00001273:1.09309|251AA|244AA|	1000	+	-1	-1	250,0,0	3	500,197,1246,	0,2245,8126,
chr1	57040392	57050084	linc|3P|XLOC_000421|TCONS_00001298:0.289058|106AA|77AA|	1000	+	-1	-1	250,0,0	3	59,171,217,	0,196,9475,
chr1	57359221	57377544	LongAUGORFlinc|3P|XLOC_002247|TCONS_00007658:0.336851|159AA|154AA|	1000	-	-1	-1	0,0,250	4	1442,198,272,140,	0,3344,16026,18183,
chr1	57909834	57917111	linc|3P|XLOC_002253|TCONS_00007676:0.160362|80AA|60AA|	1000	-	-1	-1	0,0,250	2	116,276,	0,7001,
chr1	58383386	58392785	LongAUGORFlinc|3P|XLOC_002257|TCONS_00007696:1.03964|899AA|728AA|	1000	-	-1	-1	0,0,250	2	5581,330,	0,9069,
chr1	58505147	58512616	LongAUGORFlinc|3P|XLOC_000436|TCONS_00001383:0.303195|337AA|331AA|	1000	+	-1	-1	250,0,0	2	80,2046,	0,5423,
chr1	58505151	58517530	LongAUGORFlinc|3P|XLOC_000436|TCONS_00001385:0.311244|330AA|207AA|	1000	+	-1	-1	250,0,0	4	76,74,128,1819,	0,5419,6987,10560,
chr1	58505154	58523230	LongAUGORFlinc|3P|XLOC_000436|TCONS_00001386:0.230582|316AA|311AA|	1000	+	-1	-1	250,0,0	7	77,1696,66,107,141,314,212,	0,5416,10557,11908,12470,15280,17864,
chr1	58652640	58655831	LongAUGORFlinc|3P|XLOC_000440|TCONS_00001391:1.55396|199AA|173AA|	1000	+	-1	-1	250,0,0	2	49,887,	0,2304,
chr1	59151046	59169320	LongORFEnsASCoding|3P|XLOC_000450|TCONS_00001445:0.336364|211AA|68AA||RNACodeAS|HSS_125_6.5E-8$HSS_130_4.3E-8$HSS_127_2.1E-5$HSS_132_7.3E-5	1000	+	-1	-1	250,0,0	2	170,1922,	0,16352,
chr1	61786743	61851540	linc|3P|XLOC_002295|TCONS_00007876:0.139221|54AA|32AA|	1000	-	-1	-1	0,0,250	3	211,115,407,	0,61677,64390,
chr1	62456724	62499261	linc|3P|XLOC_002299|TCONS_00007880:0.125773|95AA|27AA|	1000	-	-1	-1	0,0,250	2	692,170,	0,42367,
chr1	62714722	62718073	linc|3P|XLOC_002302|TCONS_00007883:0.405082|124AA|75AA|	1000	-	-1	-1	0,0,250	2	617,116,	0,3235,
chr1	62821354	62832370	linc|3P|XLOC_002303|TCONS_00007884:0.162627|101AA|32AA|	1000	-	-1	-1	0,0,250	2	598,273,	0,10743,
chr1	63113077	63114960	linc|3P|XLOC_000505|TCONS_00001643:1.94647|99AA|15AA|	1000	+	-1	-1	250,0,0	2	142,510,	0,1373,
chr1	63113077	63158290	LongORFEnsASCoding|3P|XLOC_000505|TCONS_00001644:0.23571|279AA|27AA||RNACodeAS|HSS_134_1.4E-8$HSS_139_4.2E-9$HSS_137_3.2E-5$HSS_136_3.0E-8$HSS_141_3.2E-7	1000	+	-1	-1	250,0,0	5	142,94,67,102,1333,	0,1373,31041,43142,43880,
chr1	63114470	63158290	LongORFEnsASCoding|3P|XLOC_000505|TCONS_00001646:1.5707|279AA|27AA||RNACodeAS|HSS_134_1.4E-8$HSS_139_4.2E-9$HSS_137_3.2E-5$HSS_136_3.0E-8$HSS_141_3.2E-7	1000	+	-1	-1	250,0,0	4	74,67,102,1333,	0,29648,41749,42487,
chr1	63114739	63157245	EnsASCoding|3P|XLOC_000505|TCONS_00001647:0.805091|109AA|30AA||RNACodeAS|HSS_134_1.4E-8$HSS_139_4.2E-9$HSS_137_3.2E-5$HSS_136_3.0E-8$HSS_141_3.2E-7	1000	+	-1	-1	250,0,0	4	221,67,102,288,	0,29379,41480,42218,
chr1	63115488	63126837	LongAUGORFlinc|3P|XLOC_000506|TCONS_00001648:0.882618|423AA|300AA|	1000	+	-1	-1	250,0,0	2	6809,2724,	0,8625,
chr1	63967303	63968999	linc|3P|XLOC_000519|TCONS_00001712:0.409159|125AA|73AA|	1000	+	-1	-1	250,0,0	2	37,1360,	0,336,
chr1	64029462	64032927	linc|3P|XLOC_000520|TCONS_00001713:1.11341|98AA|81AA|	1000	+	-1	-1	250,0,0	2	381,2815,	0,650,
chr1	64617783	64626033	linc|3P|XLOC_000525|TCONS_00001737:0.114452|135AA|33AA|	1000	+	-1	-1	250,0,0	4	79,117,83,233,	0,6138,6894,8017,
chr1	64679870	64690659	EnsASCoding|3P|XLOC_002326|TCONS_00007954:4.10256|92AA|48AA|	1000	-	-1	-1	0,0,250	2	515,196,	0,10593,
chr1	65029791	65122939	LongAUGORFEnsASCoding|3P|XLOC_000531|TCONS_00001747:0.477849|172AA|151AA|	1000	+	-1	-1	250,0,0	3	272,120,4301,	0,84673,88847,
chr1	65029791	65122939	LongAUGORFEnsASCoding|3P|XLOC_000531|TCONS_00001748:0.862147|172AA|151AA|	1000	+	-1	-1	250,0,0	5	272,184,213,120,4301,	0,79075,79994,84673,88847,
chr1	65029793	65122939	LongAUGORFEnsASCoding|3P|XLOC_000531|TCONS_00001749:0.538014|172AA|151AA|	1000	+	-1	-1	250,0,0	3	245,120,4301,	0,84671,88845,
chr1	65029793	65122939	LongAUGORFEnsASCoding|3P|XLOC_000531|TCONS_00001750:0.218025|172AA|151AA|	1000	+	-1	-1	250,0,0	3	245,40,4301,	0,84751,88845,
chr1	65029793	65122939	LongAUGORFEnsASCoding|3P|XLOC_000531|TCONS_00001751:0.387797|172AA|151AA|	1000	+	-1	-1	250,0,0	3	157,120,4301,	0,84671,88845,
chr1	65029807	65122939	LongAUGORFEnsASCoding|3P|XLOC_000531|TCONS_00001752:0.447222|172AA|151AA|	1000	+	-1	-1	250,0,0	3	141,120,4301,	0,84657,88831,
chr1	65029808	65122939	LongAUGORFEnsASCoding|3P|XLOC_000531|TCONS_00001753:0.489977|172AA|151AA|	1000	+	-1	-1	250,0,0	5	230,184,213,40,4301,	0,79058,79977,84736,88830,
chr1	65029844	65122939	LongAUGORFEnsASCoding|3P|XLOC_000531|TCONS_00001754:0.97552|172AA|151AA|	1000	+	-1	-1	250,0,0	5	194,184,213,120,4337,	0,79022,79941,84620,88758,
chr1	65029851	65122939	LongAUGORFEnsASCoding|3P|XLOC_000531|TCONS_00001755:0.313662|172AA|151AA|	1000	+	-1	-1	250,0,0	5	187,184,213,120,4301,	0,79015,79934,84613,88787,
chr1	65029890	65122939	LongAUGORFEnsASCoding|3P|XLOC_000531|TCONS_00001756:0.864741|172AA|151AA|	1000	+	-1	-1	250,0,0	3	58,120,4337,	0,84574,88712,
chr1	65029902	65122939	LongAUGORFEnsASCoding|3P|XLOC_000531|TCONS_00001757:0.262004|172AA|151AA|	1000	+	-1	-1	250,0,0	5	46,184,209,120,4301,	0,78964,79887,84562,88736,
chr1	65029919	65122939	LongAUGORFEnsASCoding|3P|XLOC_000531|TCONS_00001758:0.14122|172AA|151AA|	1000	+	-1	-1	250,0,0	3	29,40,4301,	0,84625,88719,
chr1	65108949	65122939	LongAUGORFEnsASCoding|3P|XLOC_000531|TCONS_00001760:0.493489|172AA|151AA|	1000	+	-1	-1	250,0,0	5	101,213,154,120,4301,	0,836,2802,5515,9689,
chr1	65110508	65122939	LongAUGORFEnsASCoding|3P|XLOC_000531|TCONS_00001761:0.483022|378AA|366AA|	1000	+	-1	-1	250,0,0	3	1397,120,4301,	0,3956,8130,
chr1	65110508	65122939	LongAUGORFEnsASCoding|3P|XLOC_000531|TCONS_00001762:0.353214|378AA|366AA|	1000	+	-1	-1	250,0,0	3	1397,40,4337,	0,4036,8094,
chr1	65111766	65122939	LongAUGORFEnsASCoding|3P|XLOC_000531|TCONS_00001763:0.220989|172AA|151AA|	1000	+	-1	-1	250,0,0	3	139,120,4337,	0,2698,6836,
chr1	65114193	65122939	LongAUGORFEnsASCoding|3P|XLOC_000531|TCONS_00001764:0.410816|172AA|151AA|	1000	+	-1	-1	250,0,0	2	391,4301,	0,4445,
chr1	65114252	65122939	LongAUGORFEnsASCoding|3P|XLOC_000531|TCONS_00001765:0.269347|172AA|151AA|	1000	+	-1	-1	250,0,0	2	332,4337,	0,4350,
chr1	71652836	71657457	LongAUGORFEnsASCoding|3P|XLOC_000567|TCONS_00001895:0.529993|186AA|135AA|	1000	+	-1	-1	250,0,0	3	183,230,413,	0,320,4208,
chr1	71653334	71662843	LongAUGORFlinc|3P|XLOC_000567|TCONS_00001898:0.339682|166AA|119AA|	1000	+	-1	-1	250,0,0	4	52,122,194,825,	0,3710,7417,8684,
chr1	71653338	71657245	linc|3P|XLOC_000567|TCONS_00001899:0.162638|77AA|67AA|	1000	+	-1	-1	250,0,0	3	48,181,201,	0,979,3706,
chr1	72236464	72266136	LongAUGORFlinc|3P|XLOC_000574|TCONS_00001910:0.657874|257AA|219AA|	1000	+	-1	-1	250,0,0	4	64,58,133,1394,	0,1401,4906,28278,
chr1	72236464	72267178	LongAUGORFEnsASCoding|3P|XLOC_000574|TCONS_00001911:2.28206|264AA|226AA|	1000	+	-1	-1	250,0,0	4	64,58,133,2436,	0,1401,4906,28278,
chr1	72236464	72267178	LongAUGORFEnsASCoding|3P|XLOC_000574|TCONS_00001912:1.45425|264AA|227AA|	1000	+	-1	-1	250,0,0	5	64,58,133,158,2436,	0,1401,4906,25708,28278,
chr1	72244020	72274869	LongAUGORFEnsASCoding|3P|XLOC_000574|TCONS_00001915:0.606573|342AA|253AA|	1000	+	-1	-1	250,0,0	4	143,150,81,2722,	0,20722,25447,28127,
chr1	72264692	72267178	LongAUGORFEnsASCoding|3P|XLOC_000574|TCONS_00001918:0.215649|266AA|203AA|	1000	+	-1	-1	250,0,0	2	1335,690,	0,1796,
chr1	72984843	73024724	linc|3P|XLOC_000585|TCONS_00001946:0.146091|90AA|88AA|	1000	+	-1	-1	250,0,0	3	235,161,27,	0,37988,39854,
chr1	73390774	73407569	linc|3P|XLOC_002397|TCONS_00008187:0.107351|169AA|61AA|	1000	-	-1	-1	0,0,250	5	1626,184,73,58,229,	0,6256,9429,14221,16566,
chr1	73522094	73529790	LongAUGORFlinc|3P|XLOC_002398|TCONS_00008191:0.117207|142AA|127AA|	1000	-	-1	-1	0,0,250	5	1125,94,109,210,118,	0,3146,3745,6630,7578,
chr1	73615545	73664735	linc|3P|XLOC_002399|TCONS_00008194:0.497607|139AA|98AA|	1000	-	-1	-1	0,0,250	3	3121,231,81,	0,4648,49109,
chr1	73615545	73664739	LongAUGORFlinc|3P|XLOC_002399|TCONS_00008195:0.126535|144AA|106AA|	1000	-	-1	-1	0,0,250	4	3121,229,82,85,	0,4650,27779,49109,
chr1	73615545	73673397	LongAUGORFlinc|3P|XLOC_002399|TCONS_00008196:0.188168|144AA|106AA|	1000	-	-1	-1	0,0,250	4	3121,229,71,232,	0,4650,57450,57620,
chr1	73615545	73673448	linc|3P|XLOC_002399|TCONS_00008197:0.455868|139AA|98AA|	1000	-	-1	-1	0,0,250	4	3121,231,71,283,	0,4648,57450,57620,
chr1	73615545	73743947	LongAUGORFlinc|3P|XLOC_002399|TCONS_00008198:0.142904|144AA|106AA|	1000	-	-1	-1	0,0,250	5	3121,229,163,71,348,	0,4650,49109,57450,128054,
chr1	73615545	73744013	LongAUGORFlinc|3P|XLOC_002399|TCONS_00008199:0.199845|144AA|106AA|	1000	-	-1	-1	0,0,250	4	3121,229,71,414,	0,4650,57450,128054,
chr1	73615545	73841917	LongAUGORFlinc|3P|XLOC_002399|TCONS_00008200:0.122769|144AA|106AA|	1000	-	-1	-1	0,0,250	6	3121,229,163,71,181,110,	0,4650,49109,57450,214240,226262,
chr1	73618087	73743947	LongAUGORFlinc|3P|XLOC_002399|TCONS_00008201:0.110819|144AA|106AA|	1000	-	-1	-1	0,0,250	4	579,229,71,348,	0,2108,54908,125512,
chr1	73750320	73841917	linc|3P|XLOC_002399|TCONS_00008203:0.183834|107AA|71AA|	1000	-	-1	-1	0,0,250	8	90,73,79,122,97,38,181,110,	0,66896,67109,72075,73578,75566,79465,91487,
chr1	74281160	74281866	EnsASCoding|3P|XLOC_000597|TCONS_00001976:0.406036|111AA|63AA|	1000	+	-1	-1	250,0,0	2	278,56,	0,650,
chr1	74295602	74297905	LongAUGORFlinc|3P|XLOC_000599|TCONS_00001983:0.306513|130AA|122AA|	1000	+	-1	-1	250,0,0	2	184,1550,	0,753,
chr1	74295602	74298867	LongAUGORFlinc|3P|XLOC_000599|TCONS_00001984:0.235925|130AA|122AA|	1000	+	-1	-1	250,0,0	2	184,2512,	0,753,
chr1	74774942	74777405	linc|3P|XLOC_002413|TCONS_00008306:0.501696|105AA|40AA|	1000	-	-1	-1	0,0,250	3	227,176,355,	0,600,2108,
chr1	74902370	74907653	EnsASCoding|3P|XLOC_000618|TCONS_00002097:0.210218|100AA|78AA|	1000	+	-1	-1	250,0,0	3	87,112,318,	0,3075,4965,
chr1	75252321	75257427	EnsASCoding|3P|XLOC_000626|TCONS_00002172:0.155907|128AA|56AA||RNACodeAS|HSS_139_2.5E-8$HSS_146_8.7E-8	1000	+	-1	-1	250,0,0	2	72,314,	0,4792,
chr1	75368211	75375012	LongAUGORFlinc|3P|XLOC_002431|TCONS_00008457:0.20719|132AA|123AA|	1000	-	-1	-1	0,0,250	4	220,209,116,126,	0,1528,5169,6675,
chr1	75368271	75370451	LongAUGORFlinc|3P|XLOC_002431|TCONS_00008458:0.103612|143AA|119AA|	1000	-	-1	-1	0,0,250	3	160,209,196,	0,1468,1984,
chr1	75392130	75396363	LongAUGORFlinc|3P|XLOC_002432|TCONS_00008459:0.12168|121AA|121AA|	1000	-	-1	-1	0,0,250	2	315,157,	0,4076,
chr1	78214974	78217089	LongAUGORFlinc|3P|XLOC_002445|TCONS_00008510:6.06793|166AA|115AA|	1000	-	-1	-1	0,0,250	1	2115,	0,
chr1	78595030	78609508	LongAUGORFlinc|3P|XLOC_002451|TCONS_00008531:0.100321|237AA|229AA||NearGap	1000	-	-1	-1	200200200	2	1829,263,	0,14215,
chr1	78615466	78620165	linc|3P|XLOC_000652|TCONS_00002307:0.128249|143AA|27AA|	1000	+	-1	-1	250,0,0	2	46,965,	0,3734,
chr1	80439378	80455103	LongAUGORFlinc|3P|XLOC_002473|TCONS_00008609:0.126953|521AA|521AA|	1000	-	-1	-1	0,0,250	3	5072,125,245,	0,10226,15480,
chr1	80439378	80461508	LongAUGORFlinc|3P|XLOC_002473|TCONS_00008610:0.350957|521AA|521AA|	1000	-	-1	-1	0,0,250	3	10351,224,297,	0,15480,21833,
chr1	80439378	80461513	LongAUGORFlinc|3P|XLOC_002473|TCONS_00008611:2.12338|521AA|521AA|	1000	-	-1	-1	0,0,250	3	10351,223,303,	0,15480,21832,
chr1	82336501	82363103	linc|3P|XLOC_002483|TCONS_00008652:0.897601|172AA|69AA|	1000	-	-1	-1	0,0,250	2	137,1099,	0,25503,
chr1	82373440	82385232	linc|3P|XLOC_002484|TCONS_00008653:0.837428|74AA|70AA|	1000	-	-1	-1	0,0,250	2	414,295,	0,11497,
chr1	82691927	82725117	LongAUGORFlinc|3P|XLOC_002488|TCONS_00008668:0.519693|144AA|137AA|	1000	-	-1	-1	0,0,250	4	491,126,53,331,	0,3706,6362,32859,
chr1	82719910	82725169	linc|3P|XLOC_002488|TCONS_00008669:0.299742|83AA|35AA|	1000	-	-1	-1	0,0,250	2	274,383,	0,4876,
chr1	86275508	86301375	linc|3P|XLOC_002532|TCONS_00008818:0.172901|79AA|57AA|	1000	-	-1	-1	0,0,250	4	30,221,78,48,	0,6723,16066,25819,
chr1	86303194	86304059	EnsASCoding|3P|XLOC_002533|TCONS_00008819:0.807367|100AA|52AA|	1000	-	-1	-1	0,0,250	2	424,96,	0,769,
chr1	86359568	86373863	LongAUGORFlinc|3P|XLOC_000724|TCONS_00002585:0.245515|400AA|397AA|	1000	+	-1	-1	250,0,0	4	131,587,105,1884,	0,7564,11817,12411,
chr1	86359573	86367964	LongAUGORFlinc|3P|XLOC_000724|TCONS_00002586:0.703188|254AA|250AA|	1000	+	-1	-1	250,0,0	2	434,832,	0,7559,
chr1	86359583	86373791	LongAUGORFlinc|3P|XLOC_000724|TCONS_00002587:0.269821|365AA|362AA|	1000	+	-1	-1	250,0,0	3	116,587,2406,	0,7549,11802,
chr1	86456646	86464417	LongORFlinc|3P|XLOC_002537|TCONS_00008838:0.479403|217AA|54AA|	1000	-	-1	-1	0,0,250	5	602,154,86,170,169,	0,703,7081,7277,7602,
chr1	87264480	87265174	EnsASCoding|3P|XLOC_002553|TCONS_00008868:3.86979|87AA|55AA|	1000	-	-1	-1	0,0,250	2	254,78,	0,616,
chr1	87853346	87854299	LongAUGORFEnsASCoding|3P|XLOC_002559|TCONS_00008883:0.183736|209AA|169AA||RNACodeAS|HSS_151_5.6E-7$HSS_158_1.4E-6	1000	-	-1	-1	0,0,250	2	512,329,	0,624,
chr1	88211968	88218554	EnsASCoding|3P|XLOC_002561|TCONS_00008900:0.107021|79AA|38AA|	1000	-	-1	-1	0,0,250	2	528,274,	0,6312,
chr1	88443968	88462608	linc|3P|XLOC_002565|TCONS_00008914:0.9493|93AA|78AA|	1000	-	-1	-1	0,0,250	3	268,112,91,	0,2305,18549,
chr1	88754889	88755736	linc|3P|XLOC_000785|TCONS_00002834:0.11884|159AA|14AA|	1000	+	-1	-1	250,0,0	3	69,207,203,	0,194,644,
chr1	89016112	89022210	linc|3P|XLOC_000787|TCONS_00002837:0.100432|99AA|40AA|	1000	+	-1	-1	250,0,0	3	260,104,239,	0,433,5859,
chr1	89930078	89933290	LongAUGORFEnsASCoding|3P|XLOC_000797|TCONS_00002860:0.1013|229AA|145AA|	1000	+	-1	-1	250,0,0	2	375,2580,	0,632,
chr1	89930233	89931862	LongAUGORFEnsASCoding|3P|XLOC_000797|TCONS_00002861:0.345908|177AA|145AA|	1000	+	-1	-1	250,0,0	2	220,1152,	0,477,
chr1	89930233	89933290	LongAUGORFEnsASCoding|3P|XLOC_000797|TCONS_00002862:0.243334|263AA|145AA|	1000	+	-1	-1	250,0,0	2	2453,122,	0,2935,
chr1	90153627	90159462	linc|3P|XLOC_000798|TCONS_00002864:0.241789|77AA|50AA|	1000	+	-1	-1	250,0,0	2	630,390,	0,5445,
chr1	90280457	90283912	linc|3P|XLOC_000800|TCONS_00002869:0.20625|81AA|49AA|	1000	+	-1	-1	250,0,0	2	149,852,	0,2603,
chr1	90675160	90679793	LongAUGORFlinc|3P|XLOC_000804|TCONS_00002886:0.125943|122AA|114AA|	1000	+	-1	-1	250,0,0	2	306,901,	0,3732,
chr1	91297202	91304405	linc|3P|XLOC_002589|TCONS_00008981:0.442802|46AA|19AA|	1000	-	-1	-1	0,0,250	2	356,114,	0,7089,
chr1	91305091	91321101	EnsASCoding|3P|XLOC_002590|TCONS_00008982:0.568922|146AA|90AA|	1000	-	-1	-1	0,0,250	3	341,124,25,	0,14793,15985,
chr1	91404878	91406029	linc|3P|XLOC_002592|TCONS_00009000:0.28436|101AA|53AA|	1000	-	-1	-1	0,0,250	3	304,119,124,	0,617,1027,
chr1	92714233	92717202	linc|3P|XLOC_002608|TCONS_00009074:2.7685|94AA|51AA|	1000	-	-1	-1	0,0,250	2	839,239,	0,2730,
chr1	92842176	92848771	LongAUGORFlinc|3P|XLOC_002611|TCONS_00009077:0.130074|271AA|110AA|	1000	-	-1	-1	0,0,250	4	1214,173,197,71,	0,3058,4886,6524,
chr1	92908377	92910764	linc|3P|XLOC_002613|TCONS_00009081:0.716274|193AA|88AA|	1000	-	-1	-1	0,0,250	2	1601,186,	0,2201,
chr1	92932543	92950590	EnsASCoding|3P|XLOC_002614|TCONS_00009082:0.326994|186AA|93AA||RNACodeAS|HSS_158_3.9E-6$HSS_163_1.2E-5	1000	-	-1	-1	0,0,250	2	2560,111,	0,17936,
chr1	92933525	92950590	EnsASCoding|3P|XLOC_002614|TCONS_00009083:0.167194|112AA|93AA||RNACodeAS|HSS_158_3.9E-6$HSS_163_1.2E-5	1000	-	-1	-1	0,0,250	2	1578,111,	0,16954,
chr1	93305963	93317309	EnsASCoding|3P|XLOC_000845|TCONS_00003078:0.804265|90AA|85AA||RNACodeAS|HSS_159_3.5E-10$HSS_164_2.5E-8$HSS_162_3.1E-7$HSS_166_9.5E-8	1000	+	-1	-1	250,0,0	3	144,82,659,	0,579,10687,
chr1	96871125	96881234	LongAUGORFlinc|3P|XLOC_000877|TCONS_00003201:0.106162|368AA|245AA|	1000	+	-1	-1	250,0,0	3	131,479,3319,	0,1064,6790,
chr1	96871125	96881234	LongAUGORFlinc|3P|XLOC_000877|TCONS_00003203:0.20931|368AA|245AA|	1000	+	-1	-1	250,0,0	3	131,201,3401,	0,1064,6708,
chr1	96872220	96881234	LongAUGORFlinc|3P|XLOC_000877|TCONS_00003205:0.233246|368AA|245AA|	1000	+	-1	-1	250,0,0	2	448,3401,	0,5613,
chr1	96872232	96877901	linc|3P|XLOC_000877|TCONS_00003206:0.201099|136AA|96AA|	1000	+	-1	-1	250,0,0	3	158,184,68,	0,252,5601,
chr1	98031115	98035675	LongAUGORFlinc|3P|XLOC_002648|TCONS_00009236:0.194389|192AA|157AA|	1000	-	-1	-1	0,0,250	2	993,2560,	0,2000,
chr1	98031115	98035675	LongAUGORFlinc|3P|XLOC_002648|TCONS_00009237:0.188626|192AA|157AA|	1000	-	-1	-1	0,0,250	2	909,2560,	0,2000,
chr1	98031126	98047759	linc|3P|XLOC_002648|TCONS_00009239:0.595837|65AA|44AA|	1000	-	-1	-1	0,0,250	3	982,100,58,	0,1989,16575,
chr1	98031716	98047793	linc|3P|XLOC_002648|TCONS_00009240:0.249603|72AA|44AA|	1000	-	-1	-1	0,0,250	4	452,100,75,92,	0,1399,8522,15985,
chr1	98031867	98057680	linc|3P|XLOC_002648|TCONS_00009241:0.498262|57AA|31AA|	1000	-	-1	-1	0,0,250	3	157,105,83,	0,23993,25730,
chr1	98131455	98138189	linc|3P|XLOC_000884|TCONS_00003223:0.207267|110AA|82AA|	1000	+	-1	-1	250,0,0	4	249,90,47,137,	0,2056,2837,6597,
chr1	105356006	105361630	LongAUGORFlinc|3P|XLOC_000921|TCONS_00003275:0.283119|142AA|120AA|	1000	+	-1	-1	250,0,0	2	1243,42,	0,5582,
chr1	105356762	105361737	linc|3P|XLOC_000921|TCONS_00003276:0.231989|76AA|35AA|	1000	+	-1	-1	250,0,0	2	195,149,	0,4826,
chr1	105937300	105990350	LongAUGORFlinc|3P|XLOC_002675|TCONS_00009289:0.306302|127AA|100AA|	1000	-	-1	-1	0,0,250	2	27,1332,	0,51718,
chr1	105979006	105990321	LongAUGORFlinc|3P|XLOC_002675|TCONS_00009291:0.175137|234AA|100AA|	1000	-	-1	-1	0,0,250	2	618,1303,	0,10012,
chr1	105979349	105990282	LongAUGORFlinc|3P|XLOC_002675|TCONS_00009292:0.288679|157AA|152AA|	1000	-	-1	-1	0,0,250	3	275,85,111,	0,9669,10822,
chr1	105984277	105990350	LongAUGORFlinc|3P|XLOC_002675|TCONS_00009293:0.491751|281AA|100AA|	1000	-	-1	-1	0,0,250	2	837,1332,	0,4741,
chr1	106152624	106171524	linc|3P|XLOC_002678|TCONS_00009296:0.347793|163AA|88AA|	1000	-	-1	-1	0,0,250	3	123,237,185,	0,10938,18715,
chr1	111385689	111446645	linc|3P|XLOC_002708|TCONS_00009345:0.184702|99AA|74AA|	1000	-	-1	-1	0,0,250	2	496,85,	0,60871,
chr1	115669830	115684624	linc|3P|XLOC_002724|TCONS_00009370:0.250445|47AA|22AA|	1000	-	-1	-1	0,0,250	4	13,47,214,50,	0,1337,9788,14744,
chr1	119329199	119338573	LongAUGORFlinc|3P|XLOC_000993|TCONS_00003499:0.457304|456AA|445AA|	1000	+	-1	-1	250,0,0	2	182,1187,	0,8187,
chr1	119520089	119526359	linc|3P|XLOC_002743|TCONS_00009425:0.802052|117AA|88AA|	1000	-	-1	-1	0,0,250	4	168,87,125,227,	0,302,655,6043,
chr1	119529479	119535245	linc|3P|XLOC_002744|TCONS_00009426:0.116981|170AA|76AA|	1000	-	-1	-1	0,0,250	2	2117,268,	0,5498,
chr1	119530292	119535245	linc|3P|XLOC_002744|TCONS_00009428:0.130911|170AA|76AA|	1000	-	-1	-1	0,0,250	2	1304,268,	0,4685,
chr1	119903129	119906897	LongORFlinc|3P|XLOC_001002|TCONS_00003511:0.143835|235AA|9AA|	1000	+	-1	-1	250,0,0	4	143,305,123,204,	0,729,1514,3564,
chr1	121087404	121117760	linc|3P|XLOC_001015|TCONS_00003532:0.117497|103AA|27AA|	1000	+	-1	-1	250,0,0	4	152,49,104,452,	0,11634,26353,29904,
chr1	121087404	121120956	LongAUGORFlinc|3P|XLOC_001015|TCONS_00003533:0.177974|144AA|128AA|	1000	+	-1	-1	250,0,0	4	152,104,157,1099,	0,26353,29904,32453,
chr1	121087470	121117760	linc|3P|XLOC_001015|TCONS_00003535:0.121921|104AA|27AA|	1000	+	-1	-1	250,0,0	3	86,104,452,	0,26287,29838,
chr1	121087528	121088932	LongAUGORFlinc|3P|XLOC_001015|TCONS_00003537:0.10165|161AA|138AA|	1000	+	-1	-1	250,0,0	2	28,1166,	0,238,
chr1	125444566	125447398	linc|3P|XLOC_001034|TCONS_00003563:0.383246|50AA|26AA|	1000	+	-1	-1	250,0,0	2	91,264,	0,2568,
chr1	127753615	127774054	EnsASCoding|3P|XLOC_002795|TCONS_00009620:2.45775|87AA|75AA||RNACodeAS|HSS_170_7.4E-6	1000	-	-1	-1	0,0,250	2	338,127,	0,20312,
chr1	127753615	127774092	EnsASCoding|3P|XLOC_002795|TCONS_00009621:0.248646|132AA|75AA||RNACodeAS|HSS_170_7.4E-6	1000	-	-1	-1	0,0,250	2	333,165,	0,20312,
chr1	127959515	127967452	EnsASCoding|3P|XLOC_001048|TCONS_00003612:0.42438|167AA|79AA||RNACodeAS|HSS_168_4.2E-12$HSS_174_3.3E-10	1000	+	-1	-1	250,0,0	3	347,99,1797,	0,3947,6140,
chr1	130429780	130437191	LongAUGORFlinc|3P|XLOC_002814|TCONS_00009685:0.173679|1227AA|692AA|	1000	-	-1	-1	0,0,250	3	2445,149,1087,	0,5891,6324,
chr1	130740161	130741327	EnsASCoding|3P|XLOC_002821|TCONS_00009732:0.141582|114AA|73AA|	1000	-	-1	-1	0,0,250	2	77,348,	0,818,
chr1	131259506	131260553	EnsASCoding|3P|XLOC_001080|TCONS_00003707:0.139257|69AA|32AA|	1000	+	-1	-1	250,0,0	2	47,620,	0,427,
chr1	131263329	131266749	EnsASCoding|3P|XLOC_001081|TCONS_00003708:0.34214|56AA|41AA|	1000	+	-1	-1	250,0,0	2	65,299,	0,3121,
chr1	132036804	132067945	EnsASCoding|3P|XLOC_001095|TCONS_00003786:0.210362|176AA|36AA|	1000	+	-1	-1	250,0,0	2	1394,242,	0,30899,
chr1	132102364	132108581	LongAUGORFlinc|3P|XLOC_001097|TCONS_00003789:0.226596|499AA|481AA|	1000	+	-1	-1	250,0,0	2	378,4776,	0,1441,
chr1	132139503	132142800	linc|3P|XLOC_001098|TCONS_00003790:0.188006|109AA|0AA|	1000	+	-1	-1	250,0,0	2	86,300,	0,2997,
chr1	132188093	132192010	LongAUGORFlinc|3P|XLOC_002843|TCONS_00009841:2.77985|152AA|107AA|	1000	-	-1	-1	0,0,250	2	2499,381,	0,3536,
chr1	132199931	132209683	LongAUGORFlinc|3P|XLOC_001099|TCONS_00003798:1.04304|130AA|100AA|	1000	+	-1	-1	250,0,0	2	1141,5375,	0,4377,
chr1	132200962	132205783	linc|3P|XLOC_001099|TCONS_00003799:1.23688|119AA|84AA|	1000	+	-1	-1	250,0,0	2	110,1475,	0,3346,
chr1	132200962	132209683	linc|3P|XLOC_001099|TCONS_00003800:0.207227|119AA|84AA|	1000	+	-1	-1	250,0,0	3	110,152,5375,	0,2994,3346,
chr1	132201068	132203803	linc|3P|XLOC_002844|TCONS_00009842:0.78779|85AA|73AA|	1000	-	-1	-1	0,0,250	2	423,550,	0,2185,
chr1	132203217	132209683	linc|3P|XLOC_001099|TCONS_00003802:1.73855|119AA|84AA|	1000	+	-1	-1	250,0,0	2	972,5375,	0,1091,
chr1	132203523	132209683	linc|3P|XLOC_001099|TCONS_00003803:0.13836|119AA|84AA|	1000	+	-1	-1	250,0,0	2	585,5375,	0,785,
chr1	132203851	132204509	linc|3P|XLOC_001099|TCONS_00003804:0.280351|73AA|51AA|	1000	+	-1	-1	250,0,0	2	257,201,	0,457,
chr1	132466432	132477045	LongAUGORFlinc|3P|XLOC_002848|TCONS_00009852:0.618278|243AA|200AA|	1000	-	-1	-1	0,0,250	2	1216,324,	0,10289,
chr1	133050127	133068405	linc|3P|XLOC_002856|TCONS_00009927:0.121562|66AA|43AA|	1000	-	-1	-1	0,0,250	4	166,88,69,140,	0,10912,15706,18138,
chr1	133251207	133257118	linc|3P|XLOC_002858|TCONS_00009931:0.12825|68AA|54AA|	1000	-	-1	-1	0,0,250	2	209,236,	0,5675,
chr1	133610410	133614422	linc|3P|XLOC_001120|TCONS_00003920:0.188558|128AA|58AA|	1000	+	-1	-1	250,0,0	2	568,178,	0,3834,
chr1	133906530	133914822	EnsASCoding|3P|XLOC_001123|TCONS_00003923:0.62908|88AA|88AA||RNACodeAS|HSS_173_1.8E-7$HSS_177_2.6E-7$HSS_175_2.5E-7$HSS_179_1.4E-7$HSS_176_9.8E-6$HSS_180_1.1E-5	1000	+	-1	-1	250,0,0	3	159,153,350,	0,7146,7942,
chr1	134059853	134060963	linc|3P|XLOC_002868|TCONS_00010014:0.963134|100AA|31AA|	1000	-	-1	-1	0,0,250	2	600,171,	0,939,
chr1	134059853	134061095	linc|3P|XLOC_002868|TCONS_00010015:1.06075|99AA|31AA|	1000	-	-1	-1	0,0,250	2	601,55,	0,1187,
chr1	134059853	134063164	linc|3P|XLOC_002868|TCONS_00010016:0.815754|99AA|31AA|	1000	-	-1	-1	0,0,250	2	600,22,	0,3289,
chr1	135248560	135266443	LongAUGORFEnsASCoding|3P|XLOC_001153|TCONS_00004026:0.446517|197AA|166AA||RNACodeAS|HSS_179_1.3E-7$HSS_183_2.4E-7$HSS_182_1.4E-7$HSS_186_3.8E-7$HSS_183_3.3E-8$HSS_188_1.8E-9	1000	+	-1	-1	250,0,0	3	60,162,2560,	0,6381,15323,
chr1	135584772	135599948	LongAUGORFEnsASCoding|3P|XLOC_001156|TCONS_00004030:0.225185|287AA|182AA|	1000	+	-1	-1	250,0,0	6	589,41,165,184,1100,537,	0,7697,10436,11507,12109,14639,
chr1	135893722	135917727	linc|3P|XLOC_001163|TCONS_00004072:0.919449|180AA|42AA|	1000	+	-1	-1	250,0,0	2	147,1115,	0,22890,
chr1	135893723	135917727	linc|3P|XLOC_001163|TCONS_00004073:3.43512|180AA|42AA|	1000	+	-1	-1	250,0,0	2	243,1115,	0,22889,
chr1	136216073	136225071	EnsASCoding|3P|XLOC_001169|TCONS_00004101:0.196571|103AA|69AA|	1000	+	-1	-1	250,0,0	2	173,1421,	0,7577,
chr1	136259406	136274406	EnsASCoding|3P|XLOC_001171|TCONS_00004103:0.499511|162AA|81AA||RNACodeAS|HSS_186_1.3E-6$HSS_191_2.1E-7$HSS_187_6.5E-6$HSS_192_1.3E-6	1000	+	-1	-1	250,0,0	2	838,639,	0,14361,
chr1	136411915	136415519	LongAUGORFlinc|3P|XLOC_002908|TCONS_00010264:0.490446|320AA|254AA|	1000	-	-1	-1	0,0,250	3	912,514,671,	0,1248,2933,
chr1	136670714	136682727	LongAUGORFlinc|3P|XLOC_001180|TCONS_00004136:0.347454|214AA|119AA|	1000	+	-1	-1	250,0,0	7	218,83,153,431,144,94,226,	0,2413,4424,5541,6408,10754,11787,
chr1	136670768	136688753	linc|3P|XLOC_001180|TCONS_00004137:0.179822|129AA|12AA|	1000	+	-1	-1	250,0,0	5	164,83,145,94,10,	0,2359,4370,10700,17975,
chr1	136676472	136682727	linc|3P|XLOC_001180|TCONS_00004138:0.175031|125AA|51AA|	1000	+	-1	-1	250,0,0	4	214,144,94,226,	0,650,4996,6029,
chr1	136683395	136690804	linc|3P|XLOC_001180|TCONS_00004139:1.60456|116AA|4AA|	1000	+	-1	-1	250,0,0	3	78,67,268,	0,5348,7141,
chr1	136683628	136690802	linc|3P|XLOC_001180|TCONS_00004140:0.618783|136AA|25AA|	1000	+	-1	-1	250,0,0	3	75,67,266,	0,5115,6908,
chr1	136696210	136726142	LongAUGORFlinc|3P|XLOC_001181|TCONS_00004141:0.227605|225AA|109AA|	1000	+	-1	-1	250,0,0	5	185,104,108,48,1172,	0,9328,28360,28581,28760,
chr1	137898597	138000384	EnsShortNonCoding|3P|XLOC_001187|TCONS_00004148:0.573891|100AA|99AA|	1000	+	-1	-1	250,0,0	3	188,125,193,	0,32317,101594,
chr1	138515614	138550009	EnsASCoding|3P|XLOC_001200|TCONS_00004162:0.294809|58AA|44AA|	1000	+	-1	-1	250,0,0	3	141,138,142,	0,4362,34253,
chr1	146426897	146495060	linc|3P|XLOC_002977|TCONS_00010454:0.247174|155AA|83AA|	1000	-	-1	-1	0,0,250	4	193,92,165,161,	0,712,4365,68002,
chr1	148966063	148971532	LongORFlinc|3P|XLOC_001239|TCONS_00004288:0.673406|740AA|0AA|	1000	+	-1	-1	250,0,0	2	1694,526,	0,4943,
chr1	150074872	150099817	LongAUGORFlinc|3P|XLOC_002999|TCONS_00010492:0.133131|266AA|221AA|	1000	-	-1	-1	0,0,250	5	2173,60,226,88,390,	0,9707,12247,16731,24555,
chr1	150129285	150139868	LongAUGORFlinc|3P|XLOC_003001|TCONS_00010495:0.559682|177AA|139AA|	1000	-	-1	-1	0,0,250	2	1390,71,	0,10512,
chr1	150129285	150141666	LongAUGORFlinc|3P|XLOC_003001|TCONS_00010496:0.503074|177AA|139AA|	1000	-	-1	-1	0,0,250	3	1389,195,59,	0,10511,12322,
chr1	151240184	151250863	LongAUGORFlinc|3P|XLOC_003010|TCONS_00010541:0.660014|945AA|545AA|	1000	-	-1	-1	0,0,250	2	2835,305,	0,10374,
chr1	151240184	151250863	LongAUGORFlinc|3P|XLOC_003010|TCONS_00010542:0.45625|1003AA|545AA|	1000	-	-1	-1	0,0,250	3	2835,160,305,	0,8415,10374,
chr1	151339603	151344082	linc|3P|XLOC_003012|TCONS_00010544:0.254938|117AA|92AA|	1000	-	-1	-1	0,0,250	2	345,130,	0,4349,
chr1	151748948	151755018	LongAUGORFlinc|3P|XLOC_003018|TCONS_00010576:1.19255|192AA|187AA|	1000	-	-1	-1	0,0,250	2	1280,176,	0,5894,
chr1	151748948	151755018	LongAUGORFlinc|3P|XLOC_003018|TCONS_00010577:0.932046|192AA|187AA|	1000	-	-1	-1	0,0,250	2	1280,101,	0,5969,
chr1	152223732	152252893	LongAUGORFlinc|3P|XLOC_003021|TCONS_00010587:0.470861|140AA|137AA|	1000	-	-1	-1	0,0,250	4	927,59,171,277,	0,2999,25898,28884,
chr1	153743551	153749324	EnsASCoding|3P|XLOC_003044|TCONS_00010673:0.102493|75AA|30AA|	1000	-	-1	-1	0,0,250	2	318,295,	0,5478,
chr1	154003395	154006217	linc|3P|XLOC_003048|TCONS_00010689:0.32178|46AA|23AA|	1000	-	-1	-1	0,0,250	2	557,85,	0,2737,
chr1	154037596	154116153	linc|3P|XLOC_003050|TCONS_00010692:0.274905|57AA|44AA|	1000	-	-1	-1	0,0,250	3	281,134,130,	0,74599,78427,
chr1	154981015	154987794	LongAUGORFlinc|3P|XLOC_001289|TCONS_00004474:0.132387|421AA|317AA|	1000	+	-1	-1	250,0,0	2	701,4954,	0,1825,
chr1	154981015	154987794	LongAUGORFlinc|3P|XLOC_001289|TCONS_00004475:0.657103|421AA|317AA|	1000	+	-1	-1	250,0,0	2	701,4953,	0,1826,
chr1	154981048	154987794	LongAUGORFlinc|3P|XLOC_001289|TCONS_00004476:0.189784|421AA|317AA|	1000	+	-1	-1	250,0,0	3	142,205,4953,	0,463,1793,
chr1	155011331	155057179	linc|3P|XLOC_003060|TCONS_00010720:0.143389|108AA|2AA|	1000	-	-1	-1	0,0,250	4	96,138,77,162,	0,5672,16102,45686,
chr1	155063446	155083266	LongAUGORFlinc|3P|XLOC_003061|TCONS_00010721:0.236982|317AA|104AA|	1000	-	-1	-1	0,0,250	7	411,46,180,188,141,144,2075,	0,1528,1769,2275,16256,17193,17745,
chr1	155063446	155083266	LongAUGORFlinc|3P|XLOC_003061|TCONS_00010723:0.189648|317AA|104AA|	1000	-	-1	-1	0,0,250	7	412,141,180,188,141,144,2075,	0,1433,1769,2275,16256,17193,17745,
chr1	155063446	155083266	linc|3P|XLOC_003061|TCONS_00010722:0.214742|116AA|75AA|	1000	-	-1	-1	0,0,250	7	412,141,180,188,141,144,690,	0,1433,1769,2275,16256,17193,19130,
chr1	155231303	155233159	linc|3P|XLOC_001293|TCONS_00004497:1.18985|61AA|51AA|	1000	+	-1	-1	250,0,0	2	30,255,	0,1601,
chr1	155520172	155527111	LongAUGORFlinc|3P|XLOC_003066|TCONS_00010758:0.184829|368AA|246AA|	1000	-	-1	-1	0,0,250	2	1665,86,	0,6853,
chr1	155520172	155527799	LongAUGORFlinc|3P|XLOC_003066|TCONS_00010759:0.330066|356AA|323AA|	1000	-	-1	-1	0,0,250	3	1565,110,198,	0,6853,7429,
chr1	155520172	155527799	LongAUGORFlinc|3P|XLOC_003066|TCONS_00010760:0.277904|442AA|428AA|	1000	-	-1	-1	0,0,250	3	1665,110,198,	0,6853,7429,
chr1	155520172	155527912	LongAUGORFlinc|3P|XLOC_003066|TCONS_00010761:0.231259|383AA|246AA|	1000	-	-1	-1	0,0,250	3	1665,110,68,	0,6853,7672,
chr1	155520172	155528075	LongAUGORFlinc|3P|XLOC_003066|TCONS_00010762:0.320619|347AA|323AA|	1000	-	-1	-1	0,0,250	3	1565,110,208,	0,6853,7695,
chr1	155520172	155528235	LongAUGORFlinc|3P|XLOC_003066|TCONS_00010763:0.225264|355AA|323AA|	1000	-	-1	-1	0,0,250	3	1565,112,38,	0,6853,8025,
chr1	155520172	155528237	LongAUGORFlinc|3P|XLOC_003066|TCONS_00010764:0.509551|356AA|323AA|	1000	-	-1	-1	0,0,250	3	1565,110,40,	0,6853,8025,
chr1	155818493	155859591	linc|3P|XLOC_001299|TCONS_00004511:0.157419|81AA|27AA|	1000	+	-1	-1	250,0,0	2	194,420,	0,40678,
chr1	158485031	158554299	linc|3P|XLOC_003097|TCONS_00010950:0.201246|176AA|68AA|	1000	-	-1	-1	0,0,250	4	782,99,249,62,	0,875,2752,69206,
chr1	160041700	160044331	LongAUGORFlinc|3P|XLOC_003105|TCONS_00010980:0.108162|114AA|102AA|	1000	-	-1	-1	0,0,250	2	310,184,	0,2447,
chr1	160074734	160077985	EnsASCoding|3P|XLOC_003106|TCONS_00010982:0.455549|108AA|85AA||RNACodeAS|HSS_191_2.0E-7$HSS_196_6.4E-8	1000	-	-1	-1	0,0,250	3	593,108,57,	0,2648,3194,
chr1	160074969	160077942	EnsASCoding|3P|XLOC_003106|TCONS_00010983:0.331016|108AA|85AA||RNACodeAS|HSS_191_2.0E-7$HSS_196_6.4E-8	1000	-	-1	-1	0,0,250	3	358,95,153,	0,2413,2820,
chr1	161030581	161031456	linc|3P|XLOC_001354|TCONS_00004691:0.308694|99AA|50AA|	1000	+	-1	-1	250,0,0	2	113,521,	0,354,
chr1	161034421	161037531	EnsShortNonCoding|3P|XLOC_001355|TCONS_00004692:0.719385|74AA|39AA|	1000	+	-1	-1	250,0,0	7	36,53,32,37,31,496,27,	0,1330,1561,1786,2127,2398,3083,
chr1	161034421	161038539	EnsShortNonCoding|3P|XLOC_001355|TCONS_00004693:0.42046|74AA|39AA|	1000	+	-1	-1	250,0,0	11	36,53,32,37,31,345,28,43,43,48,83,	0,1330,1561,1786,2127,2398,2866,3083,3573,3803,4035,
chr1	161034421	161038539	EnsShortNonCoding|3P|XLOC_001355|TCONS_00004694:0.191211|73AA|39AA|	1000	+	-1	-1	250,0,0	8	36,53,32,957,28,533,48,83,	0,1330,1561,1786,2866,3083,3803,4035,
chr1	161034606	161038539	EnsShortNonCoding|3P|XLOC_001355|TCONS_00004695:1.47387|78AA|39AA|	1000	+	-1	-1	250,0,0	11	113,53,32,37,31,345,28,43,43,48,83,	0,1145,1376,1601,1942,2213,2681,2898,3388,3618,3850,
chr1	161034606	161038539	EnsShortNonCoding|3P|XLOC_001355|TCONS_00004696:0.773661|120AA|81AA|	1000	+	-1	-1	250,0,0	8	113,53,32,37,31,33,48,83,	0,1145,1376,1601,1942,2213,3618,3850,
chr1	161034928	161038535	EnsShortNonCoding|3P|XLOC_001355|TCONS_00004697:1.01597|102AA|40AA|	1000	+	-1	-1	250,0,0	10	266,53,32,37,31,33,43,43,48,79,	0,823,1054,1279,1620,1891,2576,3066,3296,3528,
chr1	161034928	161038539	EnsShortNonCoding|3P|XLOC_001355|TCONS_00004701:0.53224|100AA|38AA|	1000	+	-1	-1	250,0,0	10	266,53,32,372,345,28,43,43,48,83,	0,823,1054,1279,1891,2359,2576,3066,3296,3528,
chr1	161035066	161038537	EnsShortNonCoding|3P|XLOC_001355|TCONS_00004702:279.795|103AA|41AA|	1000	+	-1	-1	250,0,0	11	128,53,32,37,31,33,28,43,43,48,81,	0,685,916,1141,1482,1753,2221,2438,2928,3158,3390,
chr1	161035162	161037546	EnsShortNonCoding|3P|XLOC_001355|TCONS_00004703:19.4812|73AA|39AA|	1000	+	-1	-1	250,0,0	8	32,53,32,37,31,345,28,42,	0,589,820,1045,1386,1657,2125,2342,
chr1	161035162	161038533	EnsShortNonCoding|3P|XLOC_001355|TCONS_00004704:6.72798|75AA|41AA|	1000	+	-1	-1	250,0,0	10	32,53,32,37,31,33,28,533,48,77,	0,589,820,1045,1386,1657,2125,2342,3062,3294,
chr1	161035162	161038537	EnsShortNonCoding|3P|XLOC_001355|TCONS_00004705:353.896|73AA|39AA|	1000	+	-1	-1	250,0,0	12	32,53,32,37,31,33,41,28,43,43,48,81,	0,589,820,1045,1386,1657,1961,2125,2342,2832,3062,3294,
chr1	161035165	161037056	EnsShortNonCoding|3P|XLOC_001355|TCONS_00004706:12.2639|71AA|38AA|	1000	+	-1	-1	250,0,0	5	29,53,32,372,237,	0,586,817,1042,1654,
chr1	161035165	161038534	EnsShortNonCoding|3P|XLOC_001355|TCONS_00004707:11.6591|71AA|38AA|	1000	+	-1	-1	250,0,0	10	29,53,32,372,33,28,43,43,48,78,	0,586,817,1042,1654,2122,2339,2829,3059,3291,
chr1	161035165	161038539	EnsShortNonCoding|3P|XLOC_001355|TCONS_00004708:4.73553|114AA|81AA|	1000	+	-1	-1	250,0,0	8	29,53,32,37,31,33,48,83,	0,586,817,1042,1383,1654,3059,3291,
chr1	161035165	161038539	EnsShortNonCoding|3P|XLOC_001355|TCONS_00004709:11.9036|72AA|58AA|	1000	+	-1	-1	250,0,0	4	2382,43,48,83,	0,2829,3059,3291,
chr1	161035166	161038246	EnsShortNonCoding|3P|XLOC_001355|TCONS_00004710:3.19451|73AA|41AA|	1000	+	-1	-1	250,0,0	9	28,53,32,37,31,33,260,43,22,	0,585,816,1041,1382,1653,2121,2828,3058,
chr1	161035167	161037560	EnsShortNonCoding|3P|XLOC_001355|TCONS_00004711:3.15363|66AA|38AA|	1000	+	-1	-1	250,0,0	6	27,263,372,33,28,56,	0,584,1040,1652,2120,2337,
chr1	161035171	161036629	linc|3P|XLOC_001355|TCONS_00004712:11.754|69AA|38AA|	1000	+	-1	-1	250,0,0	4	23,53,32,422,	0,580,811,1036,
chr1	161035177	161038539	EnsShortNonCoding|3P|XLOC_001355|TCONS_00004713:4.72067|67AA|38AA|	1000	+	-1	-1	250,0,0	11	17,53,32,372,33,41,28,43,43,48,83,	0,574,805,1030,1642,1946,2110,2327,2817,3047,3279,
chr1	161035183	161038539	EnsShortNonCoding|3P|XLOC_001355|TCONS_00004714:21.0035|72AA|39AA|	1000	+	-1	-1	250,0,0	7	11,53,1333,43,43,48,83,	0,568,799,2321,2811,3041,3273,
chr1	161035185	161038478	EnsShortNonCoding|3P|XLOC_001355|TCONS_00004715:0.2656|64AA|38AA|	1000	+	-1	-1	250,0,0	9	9,53,32,372,33,260,43,48,22,	0,566,797,1022,1634,2102,2809,3039,3271,
chr1	161035187	161038539	EnsShortNonCoding|3P|XLOC_001355|TCONS_00004716:2.27375|72AA|23AA|	1000	+	-1	-1	250,0,0	9	7,53,262,31,496,43,43,48,83,	0,564,795,1361,1632,2317,2807,3037,3269,
chr1	161036019	161036888	linc|3P|XLOC_001355|TCONS_00004719:8.68163|57AA|28AA|	1000	+	-1	-1	250,0,0	2	560,69,	0,800,
chr1	161036694	161038539	EnsShortNonCoding|3P|XLOC_001355|TCONS_00004722:3.56397|45AA|41AA|	1000	+	-1	-1	250,0,0	6	158,28,43,43,48,83,	0,593,810,1300,1530,1762,
chr1	161037287	161038532	EnsShortNonCoding|3P|XLOC_001355|TCONS_00004724:9.80826|42AA|39AA|	1000	+	-1	-1	250,0,0	4	28,43,43,308,	0,217,707,937,
chr1	161037308	161038125	EnsShortNonCoding|3P|XLOC_001355|TCONS_00004725:2.95413|43AA|32AA|	1000	+	-1	-1	250,0,0	2	239,131,	0,686,
chr1	161037352	161038535	EnsShortNonCoding|3P|XLOC_001355|TCONS_00004726:1.83915|42AA|39AA|	1000	+	-1	-1	250,0,0	3	195,43,311,	0,642,872,
chr1	161037717	161038537	EnsShortNonCoding|3P|XLOC_001355|TCONS_00004730:9.37039|49AA|28AA|	1000	+	-1	-1	250,0,0	2	555,81,	0,739,
chr1	161037780	161038539	EnsShortNonCoding|3P|XLOC_001355|TCONS_00004731:0.395239|42AA|39AA|	1000	+	-1	-1	250,0,0	2	257,315,	0,444,
chr1	161040619	161041414	linc|3P|XLOC_001356|TCONS_00004734:0.191144|169AA|19AA|	1000	+	-1	-1	250,0,0	2	172,478,	0,317,
chr1	162004968	162016485	linc|3P|XLOC_001367|TCONS_00004782:2.6422|70AA|45AA|	1000	+	-1	-1	250,0,0	3	366,387,166,	0,467,11351,
chr1	162005171	162016494	linc|3P|XLOC_001367|TCONS_00004783:0.486489|82AA|48AA|	1000	+	-1	-1	250,0,0	3	163,102,175,	0,264,11148,
chr1	162217571	162225550	EnsShortNonCoding|3P|XLOC_001368|TCONS_00004784:0.118809|97AA|87AA|	1000	+	-1	-1	250,0,0	2	267,7498,	0,481,
chr1	162606816	162618432	LongORFlinc|3P|XLOC_001373|TCONS_00004801:0.334889|340AA|5AA|	1000	+	-1	-1	250,0,0	2	742,464,	0,11152,
chr1	164458393	164464485	LongORFEnsASCoding|3P|XLOC_001397|TCONS_00004867:0.975495|200AA|86AA|	1000	+	-1	-1	250,0,0	4	1347,223,81,798,	0,3982,4363,5294,
chr1	164458506	164464485	LongORFEnsASCoding|3P|XLOC_001397|TCONS_00004868:1.50252|200AA|86AA|	1000	+	-1	-1	250,0,0	4	1234,223,81,811,	0,3869,4250,5168,
chr1	164458506	164464485	LongORFEnsASCoding|3P|XLOC_001397|TCONS_00004869:0.409008|200AA|86AA|	1000	+	-1	-1	250,0,0	3	1234,81,798,	0,4250,5181,
chr1	164458628	164464485	LongORFEnsASCoding|3P|XLOC_001397|TCONS_00004870:0.673688|200AA|86AA|	1000	+	-1	-1	250,0,0	4	1211,223,81,798,	0,3747,4128,5059,
chr1	164460276	164473836	LongAUGORFlinc|3P|XLOC_003162|TCONS_00011277:0.88863|248AA|242AA|	1000	-	-1	-1	0,0,250	4	522,1913,87,169,	0,2342,10964,13391,
chr1	164462441	164463989	linc|3P|XLOC_001397|TCONS_00004872:1.30685|86AA|75AA|	1000	+	-1	-1	250,0,0	3	157,81,302,	0,315,1246,
chr1	164631756	164659238	linc|3P|XLOC_001402|TCONS_00004876:0.374398|75AA|55AA|	1000	+	-1	-1	250,0,0	5	190,78,77,77,30,	0,293,5443,8305,27452,
chr1	164803968	164815299	linc|3P|XLOC_003165|TCONS_00011281:0.112053|60AA|27AA|	1000	-	-1	-1	0,0,250	2	442,93,	0,11238,
chr1	164863132	164871438	LongAUGORFlinc|3P|XLOC_001405|TCONS_00004879:0.18935|140AA|140AA|	1000	+	-1	-1	250,0,0	5	343,117,102,129,885,	0,1394,3105,7005,7421,
chr1	165721156	165724426	LongAUGORFlinc|3P|XLOC_003183|TCONS_00011368:0.543914|371AA|102AA|	1000	-	-1	-1	0,0,250	2	2862,36,	0,3234,
chr1	165775867	165777155	linc|3P|XLOC_003185|TCONS_00011370:0.150104|56AA|53AA|	1000	-	-1	-1	0,0,250	2	613,63,	0,1225,
chr1	166002959	166038256	LongAUGORFlinc|3P|XLOC_001421|TCONS_00004942:0.104029|162AA|153AA|	1000	+	-1	-1	250,0,0	2	23,816,	0,34481,
chr1	166047631	166049203	LongAUGORFlinc|3P|XLOC_003194|TCONS_00011409:0.548472|198AA|142AA|	1000	-	-1	-1	0,0,250	2	1250,210,	0,1362,
chr1	166379838	166380493	linc|3P|XLOC_003199|TCONS_00011426:0.81636|72AA|4AA|	1000	-	-1	-1	0,0,250	2	493,63,	0,592,
chr1	166973865	167000876	linc|3P|XLOC_003208|TCONS_00011446:0.420022|98AA|89AA|	1000	-	-1	-1	0,0,250	3	868,336,68,	0,25687,26943,
chr1	166973865	167000884	linc|3P|XLOC_003208|TCONS_00011447:0.242824|98AA|89AA|	1000	-	-1	-1	0,0,250	4	868,47,336,76,	0,8544,25687,26943,
chr1	166974022	166999728	linc|3P|XLOC_003208|TCONS_00011448:0.682485|98AA|89AA|	1000	-	-1	-1	0,0,250	3	711,47,176,	0,8387,25530,
chr1	166998294	167000841	linc|3P|XLOC_003208|TCONS_00011449:2.41617|75AA|57AA|	1000	-	-1	-1	0,0,250	2	1594,33,	0,2514,
chr1	167098934	167105106	LongAUGORFlinc|3P|XLOC_003210|TCONS_00011451:1.09409|328AA|307AA|	1000	-	-1	-1	0,0,250	3	1204,345,153,	0,3610,6019,
chr1	167285067	167285766	linc|3P|XLOC_001431|TCONS_00004983:0.413357|106AA|52AA|	1000	+	-1	-1	250,0,0	2	150,418,	0,281,
chr1	167685538	167689514	LongAUGORFlinc|3P|XLOC_003221|TCONS_00011477:5.98254|344AA|168AA|	1000	-	-1	-1	0,0,250	1	3976,	0,
chr1	168004138	168122465	linc|3P|XLOC_001439|TCONS_00005010:0.128227|161AA|34AA|	1000	+	-1	-1	250,0,0	3	344,162,208,	0,111109,118119,
chr1	169748392	169756684	linc|3P|XLOC_003233|TCONS_00011510:1.03993|81AA|67AA|	1000	-	-1	-1	0,0,250	4	338,122,50,38,	0,1003,8057,8254,
chr1	169932697	169934248	EnsASCoding|3P|XLOC_003235|TCONS_00011512:0.318078|82AA|39AA|	1000	-	-1	-1	0,0,250	2	408,507,	0,1044,
chr1	170868644	170881721	LongAUGORFEnsASCoding|3P|XLOC_001453|TCONS_00005035:1.44308|160AA|155AA|	1000	+	-1	-1	250,0,0	2	100,1571,	0,11506,
chr1	171422856	171437352	LongAUGORFlinc|3P|XLOC_003270|TCONS_00011726:0.35808|248AA|106AA||NearGap	1000	-	-1	-1	200200200	2	1205,26,	0,14470,
chr1	171423184	171437318	LongAUGORFlinc|3P|XLOC_003270|TCONS_00011727:4.68518|245AA|106AA||NearGap	1000	-	-1	-1	200200200	2	877,77,	0,14057,
chr1	172089909	172092679	EnsASCoding|3P|XLOC_003285|TCONS_00011778:0.200013|84AA|83AA|	1000	-	-1	-1	0,0,250	2	234,708,	0,2062,
chr1	172207038	172211808	LongAUGORFEnsASCoding|3P|XLOC_001497|TCONS_00005227:0.243476|206AA|194AA|	1000	+	-1	-1	250,0,0	6	2216,235,281,57,133,78,	0,2591,3141,3954,4377,4692,
chr1	172207585	172213680	LongAUGORFEnsASCoding|3P|XLOC_001497|TCONS_00005228:0.498798|157AA|145AA|	1000	+	-1	-1	250,0,0	3	2875,89,119,	0,5727,5976,
chr1	172213020	172213680	EnsASCoding|3P|XLOC_001497|TCONS_00005229:0.896384|110AA|95AA|	1000	+	-1	-1	250,0,0	2	381,119,	0,541,
chr1	172322993	172323661	EnsASCoding|3P|XLOC_001500|TCONS_00005241:0.146254|78AA|76AA|	1000	+	-1	-1	250,0,0	2	172,257,	0,411,
chr1	172538132	172550669	EnsASCoding|3P|XLOC_003292|TCONS_00011814:0.987854|96AA|46AA|	1000	-	-1	-1	0,0,250	3	349,97,153,	0,4774,12384,
chr1	172541619	172550806	linc|3P|XLOC_003292|TCONS_00011816:0.918209|77AA|64AA|	1000	-	-1	-1	0,0,250	3	554,97,290,	0,1287,8897,
chr1	172541619	172558129	linc|3P|XLOC_003292|TCONS_00011817:0.100175|99AA|85AA|	1000	-	-1	-1	0,0,250	4	554,97,213,397,	0,1287,8897,16113,
chr1	172549257	172558129	linc|3P|XLOC_003292|TCONS_00011818:0.336273|99AA|85AA|	1000	-	-1	-1	0,0,250	2	1472,397,	0,8475,
chr1	176754516	176758876	EnsASCoding|3P|XLOC_001556|TCONS_00005406:0.300631|68AA|36AA|	1000	+	-1	-1	250,0,0	2	53,375,	0,3985,
chr1	176927998	176932711	linc|3P|XLOC_003343|TCONS_00012022:0.110099|84AA|35AA|	1000	-	-1	-1	0,0,250	3	1211,74,145,	0,3856,4568,
chr1	177428337	177429084	linc|3P|XLOC_003351|TCONS_00012034:0.172551|82AA|54AA|	1000	-	-1	-1	0,0,250	2	170,440,	0,307,
chr1	177429046	177443270	linc|3P|XLOC_003351|TCONS_00012036:0.19843|82AA|81AA|	1000	-	-1	-1	0,0,250	2	1165,54,	0,14170,
chr1	177589020	177594522	linc|3P|XLOC_003352|TCONS_00012037:0.172662|73AA|31AA|	1000	-	-1	-1	0,0,250	2	109,266,	0,5236,
chr1	177641541	177642943	linc|3P|XLOC_003354|TCONS_00012039:0.196348|128AA|43AA|	1000	-	-1	-1	0,0,250	3	356,105,237,	0,468,1165,
chr1	177989661	177998739	linc|3P|XLOC_003356|TCONS_00012044:0.588367|81AA|29AA|	1000	-	-1	-1	0,0,250	2	244,46,	0,9032,
chr1	179688190	179689745	LongAUGORFlinc|3P|XLOC_003367|TCONS_00012088:0.42338|220AA|143AA|	1000	-	-1	-1	0,0,250	2	41,1418,	0,137,
chr1	180256428	180274963	linc|3P|XLOC_001591|TCONS_00005537:0.571863|109AA|77AA|	1000	+	-1	-1	250,0,0	3	136,124,175,	0,1121,18360,
chr1	180743209	180755836	linc|3P|XLOC_003381|TCONS_00012162:0.361747|115AA|36AA|	1000	-	-1	-1	0,0,250	2	515,372,	0,12255,
chr1	180762576	180768656	LongAUGORFlinc|3P|XLOC_003382|TCONS_00012163:0.660649|190AA|160AA|	1000	-	-1	-1	0,0,250	2	1344,176,	0,5904,
chr1	180763496	180768656	linc|3P|XLOC_003382|TCONS_00012164:0.131322|76AA|38AA|	1000	-	-1	-1	0,0,250	2	424,176,	0,4984,
chr1	180777899	180792458	LongAUGORFlinc|3P|XLOC_001599|TCONS_00005576:0.502954|258AA|208AA|	1000	+	-1	-1	250,0,0	3	160,84,833,	0,8229,13726,
chr1	180802567	180809483	LongAUGORFEnsASCoding|3P|XLOC_001600|TCONS_00005577:8.73195|160AA|157AA|	1000	+	-1	-1	250,0,0	2	1341,1209,	0,5707,
chr1	180952063	180958149	EnsASCoding|3P|XLOC_003387|TCONS_00012180:0.160165|72AA|66AA|	1000	-	-1	-1	0,0,250	3	319,162,162,	0,788,5924,
chr1	182020118	182030032	linc|3P|XLOC_001621|TCONS_00005648:1.03739|106AA|79AA|	1000	+	-1	-1	250,0,0	3	150,228,755,	0,8549,9159,
chr1	182020118	182030032	linc|3P|XLOC_001621|TCONS_00005649:2.4793|129AA|79AA|	1000	+	-1	-1	250,0,0	2	150,755,	0,9159,
chr1	182020118	182051009	LongAUGORFlinc|3P|XLOC_001621|TCONS_00005650:3.55845|170AA|160AA|	1000	+	-1	-1	250,0,0	2	150,830,	0,30061,
chr1	182020118	182051009	LongAUGORFlinc|3P|XLOC_001621|TCONS_00005651:2.06108|195AA|124AA|	1000	+	-1	-1	250,0,0	3	150,151,291,	0,30061,30600,
chr1	182020223	182030032	linc|3P|XLOC_001621|TCONS_00005652:0.651672|109AA|79AA|	1000	+	-1	-1	250,0,0	3	45,448,755,	0,8224,9054,
chr1	182108881	182111684	linc|3P|XLOC_003406|TCONS_00012270:0.419007|146AA|50AA|	1000	-	-1	-1	0,0,250	2	1036,94,	0,2709,
chr1	182108881	182115827	linc|3P|XLOC_003406|TCONS_00012271:0.393326|141AA|50AA|	1000	-	-1	-1	0,0,250	2	1035,33,	0,6913,
chr1	182108881	182115831	linc|3P|XLOC_003406|TCONS_00012272:0.261325|142AA|50AA|	1000	-	-1	-1	0,0,250	3	1033,142,37,	0,6604,6913,
chr1	182287989	182303325	LongAUGORFlinc|3P|XLOC_001625|TCONS_00005660:0.209055|207AA|173AA|	1000	+	-1	-1	250,0,0	3	241,113,2253,	0,9919,13083,
chr1	182300833	182303287	linc|3P|XLOC_001625|TCONS_00005661:0.143375|128AA|91AA|	1000	+	-1	-1	250,0,0	2	365,319,	0,2135,
chr1	182490028	182491601	EnsASCoding|3P|XLOC_001627|TCONS_00005668:0.459982|116AA|66AA|	1000	+	-1	-1	250,0,0	2	594,91,	0,1482,
chr1	182679893	182682110	LongAUGORFlinc|3P|XLOC_001631|TCONS_00005675:0.765027|165AA|111AA|	1000	+	-1	-1	250,0,0	2	277,961,	0,1256,
chr1	182679894	182682110	linc|3P|XLOC_001631|TCONS_00005676:0.544829|118AA|43AA|	1000	+	-1	-1	250,0,0	2	489,961,	0,1255,
chr1	182687729	182688228	linc|3P|XLOC_001632|TCONS_00005678:0.161818|130AA|61AA|	1000	+	-1	-1	250,0,0	2	79,311,	0,188,
chr1	183053696	183062204	LongAUGORFlinc|3P|XLOC_003416|TCONS_00012298:0.368506|486AA|486AA||NearGap	1000	-	-1	-1	200200200	5	1578,115,187,190,353,	0,2866,5870,6800,8155,
chr1	183053696	183062648	LongAUGORFlinc|3P|XLOC_003416|TCONS_00012299:0.200378|486AA|486AA||NearGap	1000	-	-1	-1	200200200	7	1578,115,167,190,190,175,477,	0,2866,4834,5870,6800,8151,8475,
chr1	185312186	185313803	EnsShortNonCoding|3P|XLOC_001662|TCONS_00005778:0.329207|90AA|58AA|	1000	+	-1	-1	250,0,0	2	114,274,	0,1343,
chr1	185429226	185434806	LongAUGORFlinc|3P|XLOC_003440|TCONS_00012399:0.163081|168AA|160AA|	1000	-	-1	-1	0,0,250	2	3382,73,	0,5507,
chr1	185429356	185441819	LongAUGORFlinc|3P|XLOC_003440|TCONS_00012400:0.853358|168AA|160AA|	1000	-	-1	-1	0,0,250	2	3252,154,	0,12309,
chr1	185744802	185757772	LongAUGORFEnsShortNonCoding|3P|XLOC_001669|TCONS_00005806:0.132791|112AA|100AA|	1000	+	-1	-1	250,0,0	4	75,61,113,461,	0,2828,8643,12509,
chr1	186024344	186049829	LongAUGORFlinc|3P|XLOC_003443|TCONS_00012404:0.228186|234AA|218AA|	1000	-	-1	-1	0,0,250	4	7444,146,86,1415,	0,9574,20315,24070,
chr1	186705694	186707033	EnsShortNonCoding|3P|XLOC_001678|TCONS_00005815:0.54253|66AA|24AA|	1000	+	-1	-1	250,0,0	3	80,211,215,	0,251,1124,
chr1	186749393	186755451	LongAUGORFlinc|3P|XLOC_001679|TCONS_00005816:0.508107|181AA|118AA|	1000	+	-1	-1	250,0,0	3	772,712,30,	0,3023,6028,
chr1	186749395	186752921	LongAUGORFlinc|3P|XLOC_001679|TCONS_00005817:1.77502|116AA|115AA|	1000	+	-1	-1	250,0,0	2	770,505,	0,3021,
chr1	186749395	186755451	LongAUGORFlinc|3P|XLOC_001679|TCONS_00005818:0.599392|181AA|118AA|	1000	+	-1	-1	250,0,0	3	238,712,30,	0,3021,6026,
chr1	186751272	186755451	LongAUGORFlinc|3P|XLOC_001679|TCONS_00005819:0.711435|299AA|118AA|	1000	+	-1	-1	250,0,0	2	1856,30,	0,4149,
chr1	187344969	187377469	LongAUGORFlinc|3P|XLOC_003458|TCONS_00012446:0.951198|177AA|130AA|	1000	-	-1	-1	0,0,250	2	2738,25,	0,32475,
chr1	189034799	189038743	LongAUGORFlinc|3P|XLOC_001692|TCONS_00005880:1.36408|104AA|101AA|	1000	+	-1	-1	250,0,0	3	102,135,323,	0,191,3621,
chr1	189069326	189072628	linc|3P|XLOC_001694|TCONS_00005882:0.56952|123AA|98AA|	1000	+	-1	-1	250,0,0	2	143,2638,	0,664,
chr1	189343983	189344873	LongAUGORFEnsASCoding|3P|XLOC_001696|TCONS_00005885:0.2301|189AA|186AA|	1000	+	-1	-1	250,0,0	2	122,496,	0,394,
chr1	189833140	189836620	EnsASCoding|3P|XLOC_003470|TCONS_00012501:0.154404|158AA|72AA|	1000	-	-1	-1	0,0,250	2	1778,363,	0,3117,
chr1	190168669	190169633	linc|3P|XLOC_001702|TCONS_00005901:0.433695|111AA|2AA|	1000	+	-1	-1	250,0,0	2	378,128,	0,836,
chr1	190170295	190217276	linc|3P|XLOC_001703|TCONS_00005902:2.91936|65AA|59AA|	1000	+	-1	-1	250,0,0	2	133,695,	0,46286,
chr1	191025350	191029781	LongAUGORFEnsASCoding|3P|XLOC_001708|TCONS_00005921:0.190119|277AA|122AA|	1000	+	-1	-1	250,0,0	2	1219,430,	0,4001,
chr1	191224453	191225835	linc|3P|XLOC_001714|TCONS_00005936:4.29497|64AA|51AA|	1000	+	-1	-1	250,0,0	2	89,627,	0,755,
chr1	191805143	191809702	linc|3P|XLOC_001725|TCONS_00005972:0.690523|182AA|96AA|	1000	+	-1	-1	250,0,0	4	409,97,142,268,	0,823,1399,4291,
chr1	191817533	191819472	LongAUGORFlinc|3P|XLOC_001726|TCONS_00005974:0.506119|327AA|192AA|	1000	+	-1	-1	250,0,0	2	222,760,	0,1179,
chr1	191890230	191899129	linc|3P|XLOC_003495|TCONS_00012603:0.32183|117AA|55AA|	1000	-	-1	-1	0,0,250	2	414,512,	0,8387,
chr1	191894071	191907519	LongAUGORFEnsASCoding|3P|XLOC_003495|TCONS_00012606:0.349502|217AA|139AA|	1000	-	-1	-1	0,0,250	5	3057,554,239,44,460,	0,4201,6608,9470,12988,
chr1	191899969	191907527	LongAUGORFEnsASCoding|3P|XLOC_003495|TCONS_00012607:0.216738|176AA|156AA|	1000	-	-1	-1	0,0,250	3	949,44,468,	0,3572,7090,
chr1	192092354	192099628	linc|3P|XLOC_001731|TCONS_00005994:0.126151|117AA|44AA|	1000	+	-1	-1	250,0,0	4	218,156,135,667,	0,884,3799,6607,
chr1	192136895	192151026	LongAUGORFlinc|3P|XLOC_001733|TCONS_00005996:1.09222|206AA|181AA|	1000	+	-1	-1	250,0,0	4	166,103,234,2112,	0,7541,8321,12019,
chr1	192137344	192151026	LongAUGORFEnsASCoding|3P|XLOC_001733|TCONS_00005998:1.29789|156AA|123AA|	1000	+	-1	-1	250,0,0	3	170,237,2112,	0,7869,11570,
chr1	192841670	192842740	linc|3P|XLOC_001736|TCONS_00006007:0.220786|79AA|58AA|	1000	+	-1	-1	250,0,0	2	59,289,	0,781,
chr1	192854922	192856246	linc|3P|XLOC_001737|TCONS_00006008:3.91264|81AA|26AA|	1000	+	-1	-1	250,0,0	2	156,232,	0,1092,
chr1	193040972	193042405	LongORFlinc|3P|XLOC_003507|TCONS_00012671:0.14679|210AA|79AA|	1000	-	-1	-1	0,0,250	2	342,329,	0,1104,
chr1	193506483	193510199	EnsShortNonCoding|3P|XLOC_003515|TCONS_00012734:0.893735|79AA|21AA|	1000	-	-1	-1	0,0,250	3	144,165,475,	0,2251,3241,
chr1	193507237	193510174	LongAUGORFEnsShortNonCoding|3P|XLOC_003515|TCONS_00012735:0.105363|129AA|118AA|	1000	-	-1	-1	0,0,250	2	1662,450,	0,2487,
chr1	194955758	194976960	LongAUGORFEnsASCoding|3P|XLOC_003518|TCONS_00012739:0.132067|137AA|114AA|	1000	-	-1	-1	0,0,250	5	1020,329,121,165,857,	0,3126,3619,19095,20345,
chr1	194989061	194995345	linc|3P|XLOC_003519|TCONS_00012740:0.182021|66AA|31AA|	1000	-	-1	-1	0,0,250	2	260,62,	0,6222,
chr1	195017397	195037904	LongAUGORFEnsShortNonCoding|3P|XLOC_001757|TCONS_00006076:0.495534|147AA|114AA|	1000	+	-1	-1	250,0,0	8	154,340,179,108,167,110,52,4082,	0,1203,3988,4290,6152,6899,14489,16425,
chr1	195024108	195037904	LongAUGORFEnsShortNonCoding|3P|XLOC_001757|TCONS_00006077:0.245043|147AA|114AA|	1000	+	-1	-1	250,0,0	3	298,52,4082,	0,7778,9714,
chr10	3364072	3367135	EnsASCoding|3P|XLOC_004492|TCONS_00016254:0.101691|129AA|73AA|	1000	-	-1	-1	0,0,250	4	392,117,97,931,	0,821,1046,2132,
chr10	4409032	4423369	LongAUGORFEnsASCoding|3P|XLOC_003541|TCONS_00012817:0.642047|245AA|229AA||RNACodeAS|HSS_1_4.2E-6	1000	+	-1	-1	250,0,0	2	1950,2168,	0,12169,
chr10	7212303	7216057	LongAUGORFlinc|3P|XLOC_003553|TCONS_00012907:1.20418|288AA|124AA|	1000	+	-1	-1	250,0,0	2	140,1230,	0,2524,
chr10	7743519	7761099	EnsASCoding|3P|XLOC_004516|TCONS_00016373:0.459446|96AA|29AA|	1000	-	-1	-1	0,0,250	2	167,164,	0,17416,
chr10	7780267	7781357	LongAUGORFEnsASCoding|3P|XLOC_003559|TCONS_00012935:0.496925|199AA|100AA|	1000	+	-1	-1	250,0,0	2	638,197,	0,893,
chr10	8036126	8193304	linc|3P|XLOC_003565|TCONS_00012947:1.53111|80AA|61AA|	1000	+	-1	-1	250,0,0	3	81,137,157,	0,155194,157021,
chr10	8884593	8886880	LongAUGORFEnsASCoding|3P|XLOC_003567|TCONS_00012949:0.218942|166AA|107AA|	1000	+	-1	-1	250,0,0	2	248,1243,	0,1044,
chr10	11212279	11212979	EnsASCoding|3P|XLOC_004533|TCONS_00016460:0.426415|111AA|80AA|	1000	-	-1	-1	0,0,250	2	215,256,	0,444,
chr10	12916647	12923100	linc|3P|XLOC_004540|TCONS_00016475:1.62117|91AA|24AA|	1000	-	-1	-1	0,0,250	3	424,109,527,	0,4961,5926,
chr10	12916647	12923128	linc|3P|XLOC_004540|TCONS_00016476:0.649346|91AA|24AA|	1000	-	-1	-1	0,0,250	3	424,111,555,	0,4961,5926,
chr10	12916647	12923223	LongAUGORFlinc|3P|XLOC_004540|TCONS_00016477:0.568145|166AA|102AA|	1000	-	-1	-1	0,0,250	3	424,850,650,	0,4961,5926,
chr10	12916678	12923090	linc|3P|XLOC_004540|TCONS_00016478:0.739954|117AA|24AA|	1000	-	-1	-1	0,0,250	4	393,109,93,517,	0,4930,5687,5895,
chr10	14149083	14154446	EnsASCoding|3P|XLOC_004551|TCONS_00016532:0.846158|66AA|63AA|	1000	-	-1	-1	0,0,250	2	254,61,	0,5302,
chr10	14664219	14668318	EnsASCoding|3P|XLOC_003598|TCONS_00013077:0.129992|56AA|33AA|	1000	+	-1	-1	250,0,0	6	92,59,122,104,75,363,	0,999,1390,2302,2915,3736,
chr10	17790521	17795794	LongAUGORFlinc|3P|XLOC_004559|TCONS_00016574:0.345994|203AA|119AA|	1000	-	-1	-1	0,0,250	3	571,366,662,	0,2432,4611,
chr10	18235052	18238060	linc|3P|XLOC_003609|TCONS_00013115:0.112359|123AA|82AA|	1000	+	-1	-1	250,0,0	2	52,2534,	0,474,
chr10	18311045	18316237	LongAUGORFlinc|3P|XLOC_004564|TCONS_00016606:0.307292|832AA|120AA|	1000	-	-1	-1	0,0,250	2	1709,1723,	0,3469,
chr10	19242788	19325683	LongAUGORFlinc|3P|XLOC_003612|TCONS_00013137:0.676245|326AA|324AA|	1000	+	-1	-1	250,0,0	6	85,111,148,189,159,490,	0,3718,54664,57904,70644,82405,
chr10	21145093	21154374	LongAUGORFEnsASCoding|3P|XLOC_003627|TCONS_00013193:0.154759|159AA|129AA|	1000	+	-1	-1	250,0,0	3	268,142,1774,	0,1060,7507,
chr10	21686410	21707440	linc|3P|XLOC_003633|TCONS_00013207:0.112665|84AA|68AA|	1000	+	-1	-1	250,0,0	3	93,240,200,	0,5171,20830,
chr10	21690844	21692471	LongAUGORFlinc|3P|XLOC_003633|TCONS_00013208:0.155049|108AA|107AA|	1000	+	-1	-1	250,0,0	3	393,240,66,	0,737,1561,
chr10	22054545	22058630	linc|3P|XLOC_004583|TCONS_00016684:0.233113|106AA|89AA|	1000	-	-1	-1	0,0,250	2	572,1102,	0,2983,
chr10	22054545	22058645	linc|3P|XLOC_004583|TCONS_00016685:0.719739|105AA|85AA|	1000	-	-1	-1	0,0,250	3	572,142,296,	0,2983,3804,
chr10	22187012	22302512	linc|3P|XLOC_004587|TCONS_00016695:0.840264|118AA|61AA|	1000	-	-1	-1	0,0,250	4	131,62,65,100,	0,19866,78273,115400,
chr10	22223904	22255374	LongAUGORFlinc|3P|XLOC_003641|TCONS_00013241:0.201897|197AA|174AA|	1000	+	-1	-1	250,0,0	4	463,255,273,1702,	0,16614,17205,29768,
chr10	22306701	22314196	linc|3P|XLOC_003642|TCONS_00013247:0.329935|80AA|75AA|	1000	+	-1	-1	250,0,0	3	163,132,32,	0,465,7463,
chr10	22402882	22407470	LongAUGORFlinc|3P|XLOC_003644|TCONS_00013255:0.165225|633AA|585AA|	1000	+	-1	-1	250,0,0	2	266,4212,	0,376,
chr10	22414153	22445593	LongAUGORFlinc|3P|XLOC_003645|TCONS_00013256:0.193085|188AA|129AA|	1000	+	-1	-1	250,0,0	4	452,255,273,1704,	0,16591,17183,29736,
chr10	23572923	23580242	linc|3P|XLOC_004598|TCONS_00016722:0.695526|90AA|81AA|	1000	-	-1	-1	0,0,250	3	385,347,28,	0,1517,7291,
chr10	23669002	23677154	linc|3P|XLOC_004599|TCONS_00016724:0.973205|90AA|37AA|	1000	-	-1	-1	0,0,250	3	278,92,229,	0,2628,7923,
chr10	23776926	23782664	LongAUGORFlinc|3P|XLOC_004602|TCONS_00016727:1.11433|172AA|162AA|	1000	-	-1	-1	0,0,250	2	381,3304,	0,2434,
chr10	24549440	24550340	LongAUGORFlinc|3P|XLOC_004616|TCONS_00016741:0.103801|143AA|134AA|	1000	-	-1	-1	0,0,250	2	147,650,	0,250,
chr10	24595248	24597108	LongAUGORFEnsASCoding|3P|XLOC_004616|TCONS_00016746:2.66136|173AA|113AA||RNACodeAS|HSS_8_3.6E-9	1000	-	-1	-1	0,0,250	3	553,222,95,	0,1455,1765,
chr10	24759226	24768069	linc|3P|XLOC_004621|TCONS_00016762:0.497043|110AA|66AA|	1000	-	-1	-1	0,0,250	2	1710,271,	0,8572,
chr10	34295911	34298907	EnsASCoding|3P|XLOC_004678|TCONS_00016947:0.173071|148AA|87AA||RNACodeAS|HSS_13_1.2E-7$HSS_16_1.7E-10	1000	-	-1	-1	0,0,250	2	1212,1565,	0,1431,
chr10	37139401	37151693	LongAUGORFlinc|3P|XLOC_003715|TCONS_00013452:0.937214|336AA|134AA|	1000	+	-1	-1	250,0,0	3	1784,130,1207,	0,9475,11085,
chr10	37139913	37151315	LongORFlinc|3P|XLOC_003715|TCONS_00013453:0.502709|225AA|70AA|	1000	+	-1	-1	250,0,0	3	832,130,829,	0,8963,10573,
chr10	37146288	37151693	LongORFlinc|3P|XLOC_003715|TCONS_00013454:0.235621|336AA|70AA|	1000	+	-1	-1	250,0,0	3	68,130,1207,	0,2588,4198,
chr10	38116093	38122191	linc|3P|XLOC_004683|TCONS_00016961:1.08232|94AA|73AA|	1000	-	-1	-1	0,0,250	3	254,59,235,	0,1778,5863,
chr10	39164692	39173222	LongAUGORFlinc|3P|XLOC_004688|TCONS_00016976:0.633238|247AA|156AA|	1000	-	-1	-1	0,0,250	2	3196,592,	0,7938,
chr10	39556070	39558062	LongAUGORFlinc|3P|XLOC_004690|TCONS_00016979:1.38795|371AA|324AA|	1000	-	-1	-1	0,0,250	2	1215,98,	0,1894,
chr10	39556070	39588452	LongAUGORFlinc|3P|XLOC_004690|TCONS_00016980:0.238704|357AA|324AA|	1000	-	-1	-1	0,0,250	4	1215,233,253,59,	0,2409,3813,32323,
chr10	39556070	39588452	LongAUGORFlinc|3P|XLOC_004690|TCONS_00016981:0.326052|402AA|324AA|	1000	-	-1	-1	0,0,250	6	1215,137,231,253,100,59,	0,1894,2411,3813,6292,32323,
chr10	39556070	39588452	LongAUGORFlinc|3P|XLOC_004690|TCONS_00016982:0.503616|402AA|324AA|	1000	-	-1	-1	0,0,250	6	1215,135,233,253,100,59,	0,1894,2409,3813,6292,32323,
chr10	39556070	39588474	LongAUGORFlinc|3P|XLOC_004690|TCONS_00016983:1.23827|402AA|324AA|	1000	-	-1	-1	0,0,250	5	1215,135,233,253,81,	0,1894,2409,3813,32323,
chr10	39558495	39588452	linc|3P|XLOC_004690|TCONS_00016984:1.01741|89AA|76AA|	1000	-	-1	-1	0,0,250	4	217,253,100,59,	0,1388,3867,29898,
chr10	39562379	39613671	linc|3P|XLOC_004690|TCONS_00016988:0.279554|98AA|54AA|	1000	-	-1	-1	0,0,250	3	83,98,188,	0,39325,51104,
chr10	39595858	39613682	linc|3P|XLOC_004690|TCONS_00016989:0.810976|103AA|73AA|	1000	-	-1	-1	0,0,250	3	482,98,199,	0,5846,17625,
chr10	39621382	39650086	LongAUGORFEnsASCoding|3P|XLOC_004691|TCONS_00016990:1.63741|151AA|103AA||RNACodeAS|HSS_19_1.2E-5	1000	-	-1	-1	0,0,250	4	1345,203,236,4531,	0,18181,18893,24173,
chr10	39621382	39728181	LongAUGORFEnsASCoding|3P|XLOC_004691|TCONS_00016991:0.334986|554AA|536AA||RNACodeAS|HSS_19_1.2E-5$HSS_23_3.3E-9	1000	-	-1	-1	0,0,250	7	1345,132,9133,90,77,130,56,	0,18997,24173,34457,60090,101426,106743,
chr10	39621382	39732007	EnsShortNonCoding|3P|XLOC_004691|TCONS_00016992:1.10169|105AA|80AA|	1000	-	-1	-1	0,0,250	4	1345,67,132,270,	0,11567,18997,110355,
chr10	39621382	39732007	EnsShortNonCoding|3P|XLOC_004691|TCONS_00016995:0.478995|105AA|80AA|	1000	-	-1	-1	0,0,250	4	1345,189,132,270,	0,1520,18997,110355,
chr10	39621382	39732007	LongAUGORFEnsASCoding|3P|XLOC_004691|TCONS_00016993:0.626272|554AA|536AA||RNACodeAS|HSS_19_1.2E-5$HSS_23_3.3E-9	1000	-	-1	-1	0,0,250	9	1345,189,203,236,9133,90,77,130,270,	0,1520,18181,18893,24173,34457,60090,101426,110355,
chr10	39621382	39732007	LongAUGORFEnsASCoding|3P|XLOC_004691|TCONS_00016994:0.816853|554AA|536AA||RNACodeAS|HSS_19_1.2E-5$HSS_23_3.3E-9	1000	-	-1	-1	0,0,250	7	1345,67,203,132,9133,90,270,	0,11567,18181,18997,24173,34457,110355,
chr10	39621411	39732007	EnsShortNonCoding|3P|XLOC_004691|TCONS_00016996:1.17686|105AA|80AA|	1000	-	-1	-1	0,0,250	4	1316,189,236,270,	0,1491,18864,110326,
chr10	39621413	39732006	EnsShortNonCoding|3P|XLOC_004691|TCONS_00016997:5.53067|158AA|80AA|	1000	-	-1	-1	0,0,250	3	1314,77,269,	0,60059,110324,
chr10	39622654	39731849	EnsShortNonCoding|3P|XLOC_004691|TCONS_00016999:2.03573|82AA|55AA|	1000	-	-1	-1	0,0,250	5	73,203,236,77,112,	0,16909,17621,58818,109083,
chr10	39622697	39732001	EnsShortNonCoding|3P|XLOC_004691|TCONS_00017000:0.243074|136AA|78AA|	1000	-	-1	-1	0,0,250	4	30,67,77,264,	0,10252,58775,109040,
chr10	39622713	39731814	EnsShortNonCoding|3P|XLOC_004691|TCONS_00017001:1.10935|70AA|55AA|	1000	-	-1	-1	0,0,250	5	14,203,132,77,77,	0,16850,17666,58759,109024,
chr10	39622975	39731776	EnsShortNonCoding|3P|XLOC_004691|TCONS_00017002:0.171471|52AA|31AA|	1000	-	-1	-1	0,0,250	3	116,132,39,	0,17404,108762,
chr10	39639474	39645655	linc|3P|XLOC_004691|TCONS_00017004:2.54133|50AA|38AA|	1000	-	-1	-1	0,0,250	3	292,236,100,	0,801,6081,
chr10	39639566	39731982	EnsASCoding|3P|XLOC_004691|TCONS_00017005:0.686758|125AA|64AA|	1000	-	-1	-1	0,0,250	4	200,132,253,245,	0,813,5989,92171,
chr10	39650179	39732007	LongAUGORFEnsASCoding|3P|XLOC_004691|TCONS_00017006:1.79507|554AA|536AA||RNACodeAS|HSS_23_3.3E-9	1000	-	-1	-1	0,0,250	4	4509,90,77,270,	0,5660,31293,81558,
chr10	39653896	39728181	EnsASCoding|3P|XLOC_004691|TCONS_00017007:0.132308|134AA|94AA|	1000	-	-1	-1	0,0,250	6	88,167,90,77,130,56,	0,625,1943,27576,68912,74229,
chr10	39654464	39732006	LongAUGORFEnsASCoding|3P|XLOC_004691|TCONS_00017008:1.16114|167AA|138AA||RNACodeAS|HSS_23_3.3E-9	1000	-	-1	-1	0,0,250	4	224,90,77,269,	0,1375,27008,77273,
chr10	39679015	39732006	LongAUGORFEnsShortNonCoding|3P|XLOC_004691|TCONS_00017009:0.112983|262AA|227AA|	1000	-	-1	-1	0,0,250	2	2534,269,	0,52722,
chr10	39864858	39866332	LongAUGORFlinc|3P|XLOC_004694|TCONS_00017012:0.344238|236AA|190AA|	1000	-	-1	-1	0,0,250	2	354,810,	0,664,
chr10	39899328	39907931	LongAUGORFlinc|3P|XLOC_003727|TCONS_00013508:0.298814|138AA|125AA|	1000	+	-1	-1	250,0,0	2	201,2199,	0,6404,
chr10	39899328	39907931	linc|3P|XLOC_003727|TCONS_00013507:0.483038|88AA|77AA|	1000	+	-1	-1	250,0,0	2	201,926,	0,7677,
chr10	40348507	40350103	linc|3P|XLOC_004708|TCONS_00017060:2.50794|179AA|32AA|	1000	-	-1	-1	0,0,250	2	1068,56,	0,1540,
chr10	41470346	41477843	LongORFlinc|3P|XLOC_004715|TCONS_00017071:0.611606|620AA|49AA|	1000	-	-1	-1	0,0,250	2	1946,170,	0,7327,
chr10	42698035	42698518	EnsASCoding|3P|XLOC_004726|TCONS_00017165:0.430073|57AA|38AA|	1000	-	-1	-1	0,0,250	2	280,130,	0,353,
chr10	43173262	43173958	linc|3P|XLOC_003759|TCONS_00013617:1.59184|88AA|22AA|	1000	+	-1	-1	250,0,0	2	294,55,	0,641,
chr10	45063693	45067034	LongAUGORFlinc|3P|XLOC_004742|TCONS_00017214:0.302426|264AA|263AA|	1000	-	-1	-1	0,0,250	2	1901,324,	0,3017,
chr10	45287310	45289424	linc|3P|XLOC_004745|TCONS_00017218:0.691087|97AA|53AA|	1000	-	-1	-1	0,0,250	2	323,202,	0,1912,
chr10	45807808	45851983	LongAUGORFlinc|3P|XLOC_003784|TCONS_00013681:0.888372|209AA|200AA|	1000	+	-1	-1	250,0,0	3	148,247,1357,	0,20973,42818,
chr10	53498609	53518751	LongAUGORFlinc|3P|XLOC_004770|TCONS_00017283:0.269035|484AA|334AA|	1000	-	-1	-1	0,0,250	3	5098,684,198,	0,12244,19944,
chr10	53498609	53519116	LongAUGORFlinc|3P|XLOC_004770|TCONS_00017284:0.208596|484AA|334AA|	1000	-	-1	-1	0,0,250	3	5098,69,563,	0,12244,19944,
chr10	54075921	54081081	linc|3P|XLOC_003806|TCONS_00013737:0.410709|100AA|52AA|	1000	+	-1	-1	250,0,0	3	932,181,117,	0,2301,5043,
chr10	57478380	57486353	LongAUGORFlinc|3P|XLOC_004778|TCONS_00017339:0.141224|180AA|155AA|	1000	-	-1	-1	0,0,250	4	288,230,36,171,	0,5757,6658,7802,
chr10	59799198	59800254	linc|3P|XLOC_004796|TCONS_00017383:0.217401|110AA|67AA|	1000	-	-1	-1	0,0,250	2	481,38,	0,1018,
chr10	61585215	61611074	LongAUGORFlinc|3P|XLOC_004815|TCONS_00017481:0.159929|324AA|320AA|	1000	-	-1	-1	0,0,250	4	1946,314,241,123,	0,6555,24885,25736,
chr10	61585392	61611074	LongAUGORFlinc|3P|XLOC_004815|TCONS_00017482:0.169131|324AA|320AA|	1000	-	-1	-1	0,0,250	4	1769,97,241,123,	0,6595,24708,25559,
chr10	62340606	62350527	LongAUGORFlinc|3P|XLOC_003865|TCONS_00013953:0.941512|289AA|256AA|	1000	+	-1	-1	250,0,0	2	177,1041,	0,8880,
chr10	62340621	62363367	linc|3P|XLOC_003865|TCONS_00013954:0.491316|114AA|85AA|	1000	+	-1	-1	250,0,0	3	162,114,67,	0,15624,22679,
chr10	63055602	63057467	EnsASCoding|3P|XLOC_004837|TCONS_00017645:0.106391|72AA|60AA|	1000	-	-1	-1	0,0,250	3	258,172,108,	0,1045,1757,
chr10	63243067	63244153	linc|3P|XLOC_004839|TCONS_00017648:0.160251|128AA|47AA|	1000	-	-1	-1	0,0,250	2	197,267,	0,819,
chr10	63292285	63295793	linc|3P|XLOC_004840|TCONS_00017649:0.352692|140AA|82AA|	1000	-	-1	-1	0,0,250	2	396,2106,	0,1402,
chr10	66120604	66254223	linc|3P|XLOC_004848|TCONS_00017678:0.390663|44AA|28AA|	1000	-	-1	-1	0,0,250	4	239,64,108,62,	0,67001,84888,133557,
chr10	66120608	66124064	linc|3P|XLOC_004848|TCONS_00017679:0.871399|62AA|23AA|	1000	-	-1	-1	0,0,250	3	235,82,28,	0,1342,3428,
chr10	66120608	66124071	linc|3P|XLOC_004848|TCONS_00017680:2.27457|40AA|23AA|	1000	-	-1	-1	0,0,250	2	235,35,	0,3428,
chr10	66120675	66123076	linc|3P|XLOC_004848|TCONS_00017681:0.371021|107AA|13AA|	1000	-	-1	-1	0,0,250	3	168,82,162,	0,1275,2239,
chr10	66912240	66920269	LongAUGORFlinc|3P|XLOC_004851|TCONS_00017684:0.22273|237AA|138AA|	1000	-	-1	-1	0,0,250	4	1425,104,617,342,	0,3615,6138,7687,
chr10	66912240	66920308	LongAUGORFlinc|3P|XLOC_004851|TCONS_00017685:0.466123|280AA|147AA|	1000	-	-1	-1	0,0,250	4	1432,104,617,139,	0,3615,6138,7929,
chr10	66912488	66920258	LongAUGORFlinc|3P|XLOC_004851|TCONS_00017686:0.216687|280AA|147AA|	1000	-	-1	-1	0,0,250	4	1184,104,617,331,	0,3367,5890,7439,
chr10	66920901	66923599	LongAUGORFlinc|3P|XLOC_003887|TCONS_00014019:0.337068|175AA|118AA|	1000	+	-1	-1	250,0,0	2	1015,751,	0,1947,
chr10	67496366	67498070	LongAUGORFlinc|3P|XLOC_004855|TCONS_00017698:0.509676|244AA|151AA|	1000	-	-1	-1	0,0,250	2	1414,93,	0,1611,
chr10	67496366	67535304	LongAUGORFlinc|3P|XLOC_004855|TCONS_00017699:0.342842|244AA|151AA|	1000	-	-1	-1	0,0,250	4	1413,100,98,51,	0,1611,2022,38887,
chr10	67496366	67535304	LongAUGORFlinc|3P|XLOC_004855|TCONS_00017700:0.534745|244AA|151AA|	1000	-	-1	-1	0,0,250	3	1413,98,51,	0,2022,38887,
chr10	67587987	67592354	LongORFlinc|3P|XLOC_003891|TCONS_00014044:0.289964|249AA|79AA|	1000	+	-1	-1	250,0,0	4	68,227,144,1107,	0,1378,2459,3260,
chr10	67589107	67594949	linc|3P|XLOC_003891|TCONS_00014045:0.267591|133AA|79AA|	1000	+	-1	-1	250,0,0	5	485,144,80,209,536,	0,1339,2140,4948,5306,
chr10	67732352	67734168	linc|3P|XLOC_004857|TCONS_00017702:0.385045|174AA|63AA|	1000	-	-1	-1	0,0,250	2	761,453,	0,1363,
chr10	67732352	67735003	linc|3P|XLOC_004857|TCONS_00017703:0.386842|141AA|63AA|	1000	-	-1	-1	0,0,250	3	759,138,61,	0,1363,2590,
chr10	69209761	69213098	LongAUGORFlinc|3P|XLOC_004862|TCONS_00017728:1.6978|203AA|103AA|	1000	-	-1	-1	0,0,250	2	2623,346,	0,2991,
chr10	70204663	70215285	linc|3P|XLOC_003901|TCONS_00014149:0.145148|105AA|75AA|	1000	+	-1	-1	250,0,0	2	96,355,	0,10267,
chr10	70204666	70219711	EnsShortNonCoding|3P|XLOC_003901|TCONS_00014150:7.76579|121AA|46AA|	1000	+	-1	-1	250,0,0	3	93,115,235,	0,12285,14810,
chr10	70204709	70219580	EnsShortNonCoding|3P|XLOC_003901|TCONS_00014151:0.327158|86AA|28AA|	1000	+	-1	-1	250,0,0	4	50,37,115,104,	0,11051,12242,14767,
chr10	70204724	70210946	linc|3P|XLOC_003901|TCONS_00014152:0.229903|33AA|31AA|	1000	+	-1	-1	250,0,0	2	35,287,	0,5935,
chr10	70216896	70219710	EnsShortNonCoding|3P|XLOC_003901|TCONS_00014153:0.436833|109AA|46AA|	1000	+	-1	-1	250,0,0	2	170,234,	0,2580,
chr10	70284234	70284953	LongAUGORFlinc|3P|XLOC_004864|TCONS_00017741:0.296264|131AA|117AA|	1000	-	-1	-1	0,0,250	2	276,215,	0,504,
chr10	70715357	70740118	linc|3P|XLOC_004869|TCONS_00017760:1.65388|77AA|46AA|	1000	-	-1	-1	0,0,250	3	173,151,248,	0,23399,24513,
chr10	71409362	71433327	linc|3P|XLOC_003908|TCONS_00014178:0.333633|75AA|53AA|	1000	+	-1	-1	250,0,0	2	85,437,	0,23528,
chr10	73489973	73518390	LongAUGORFlinc|3P|XLOC_003918|TCONS_00014198:0.259|121AA|114AA|	1000	+	-1	-1	250,0,0	2	276,528,	0,27889,
chr10	75886463	75893472	EnsASCoding|3P|XLOC_004892|TCONS_00017863:0.537551|165AA|95AA|	1000	-	-1	-1	0,0,250	2	871,766,	0,6243,
chr10	75947476	75950383	LongORFEnsASCoding|3P|XLOC_004897|TCONS_00017881:0.544643|255AA|58AA|	1000	-	-1	-1	0,0,250	2	2134,120,	0,2787,
chr10	75947476	75950863	LongORFEnsASCoding|3P|XLOC_004897|TCONS_00017882:0.937665|255AA|58AA|	1000	-	-1	-1	0,0,250	2	2134,145,	0,3242,
chr10	75947476	75951522	LongORFEnsASCoding|3P|XLOC_004897|TCONS_00017883:0.440693|255AA|58AA|	1000	-	-1	-1	0,0,250	2	2134,82,	0,3964,
chr10	76293164	76294860	EnsASCoding|3P|XLOC_003940|TCONS_00014383:0.236176|116AA|28AA|	1000	+	-1	-1	250,0,0	2	144,470,	0,1226,
chr10	76545870	76562226	LongAUGORFEnsASCoding|3P|XLOC_004904|TCONS_00017925:0.105291|116AA|106AA|	1000	-	-1	-1	0,0,250	4	930,88,105,114,	0,9105,9332,16242,
chr10	77257775	77259223	linc|3P|XLOC_004913|TCONS_00017969:2.1188|90AA|48AA|	1000	-	-1	-1	0,0,250	2	211,497,	0,951,
chr10	77486663	77516430	LongAUGORFEnsASCoding|3P|XLOC_003956|TCONS_00014435:0.117203|158AA|101AA|	1000	+	-1	-1	250,0,0	3	769,302,779,	0,28621,28988,
chr10	78262461	78264282	LongAUGORFlinc|3P|XLOC_004935|TCONS_00018078:0.209283|145AA|106AA|	1000	-	-1	-1	0,0,250	2	744,692,	0,1129,
chr10	79851380	79854956	LongAUGORFEnsShortNonCoding|3P|XLOC_004976|TCONS_00018208:4.23208|289AA|284AA|	1000	-	-1	-1	0,0,250	2	3131,134,	0,3442,
chr10	80282443	80283006	EnsShortNonCoding|3P|XLOC_004987|TCONS_00018290:3.25712|97AA|34AA|	1000	-	-1	-1	0,0,250	2	377,85,	0,478,
chr10	80399033	80401714	LongAUGORFEnsASCoding|3P|XLOC_004043|TCONS_00014780:11.3114|459AA|238AA|	1000	+	-1	-1	250,0,0	1	2681,	0,
chr10	80578646	80580677	LongAUGORFlinc|3P|XLOC_004048|TCONS_00014785:0.309007|248AA|217AA|	1000	+	-1	-1	250,0,0	2	429,1364,	0,667,
chr10	80681837	80687176	LongAUGORFEnsASCoding|3P|XLOC_004052|TCONS_00014798:0.167651|283AA|160AA|	1000	+	-1	-1	250,0,0	2	786,3187,	0,2152,
chr10	81024810	81026273	linc|3P|XLOC_004061|TCONS_00014843:0.414585|126AA|32AA|	1000	+	-1	-1	250,0,0	2	50,329,	0,1134,
chr10	81025082	81026567	linc|3P|XLOC_004061|TCONS_00014844:0.239876|176AA|32AA|	1000	+	-1	-1	250,0,0	2	37,623,	0,862,
chr10	81194682	81209161	EnsASCoding|3P|XLOC_004071|TCONS_00014888:0.20512|86AA|77AA|	1000	+	-1	-1	250,0,0	3	40,76,1001,	0,13170,13478,
chr10	81194690	81210877	LongORFEnsASCoding|3P|XLOC_004071|TCONS_00014889:0.272321|209AA|77AA|	1000	+	-1	-1	250,0,0	2	32,3025,	0,13162,
chr10	81301700	81302917	LongAUGORFlinc|3P|XLOC_005027|TCONS_00018475:0.122969|138AA|133AA|	1000	-	-1	-1	0,0,250	2	705,78,	0,1139,
chr10	81409574	81411579	EnsASCoding|3P|XLOC_004082|TCONS_00014951:2.64653|62AA|29AA|	1000	+	-1	-1	250,0,0	2	191,210,	0,1795,
chr10	81431134	81432128	linc|3P|XLOC_004083|TCONS_00014952:1.41376|102AA|10AA|	1000	+	-1	-1	250,0,0	2	419,19,	0,975,
chr10	81461158	81462972	linc|3P|XLOC_004084|TCONS_00014953:0.16793|72AA|41AA|	1000	+	-1	-1	250,0,0	2	543,154,	0,1660,
chr10	81572611	81575940	EnsASCoding|3P|XLOC_005039|TCONS_00018570:0.442568|68AA|8AA|	1000	-	-1	-1	0,0,250	3	226,95,166,	0,1329,3163,
chr10	81592718	81596420	EnsASCoding|3P|XLOC_004088|TCONS_00014983:1.84825|196AA|95AA|	1000	+	-1	-1	250,0,0	4	1448,165,106,216,	0,2475,3186,3486,
chr10	81606367	81609791	LongAUGORFEnsASCoding|3P|XLOC_005041|TCONS_00018589:1.04468|332AA|214AA|	1000	-	-1	-1	0,0,250	2	1026,1500,	0,1924,
chr10	81997186	81999054	LongORFlinc|3P|XLOC_004105|TCONS_00015038:0.23352|202AA|37AA|	1000	+	-1	-1	250,0,0	2	822,585,	0,1283,
chr10	82044665	82048020	LongAUGORFlinc|3P|XLOC_005048|TCONS_00018601:0.893894|559AA|391AA|	1000	-	-1	-1	0,0,250	3	611,936,132,	0,1985,3223,
chr10	82044665	82048026	LongAUGORFlinc|3P|XLOC_005048|TCONS_00018602:0.761714|532AA|388AA|	1000	-	-1	-1	0,0,250	3	615,936,138,	0,1985,3223,
chr10	82044665	82048026	LongAUGORFlinc|3P|XLOC_005048|TCONS_00018603:0.865026|663AA|493AA|	1000	-	-1	-1	0,0,250	2	615,1376,	0,1985,
chr10	82083332	82112723	LongAUGORFlinc|3P|XLOC_004096|TCONS_00015057:1.75742|889AA|802AA|	1000	+	-1	-1	250,0,0	4	80,127,61,3985,	0,24477,24806,25406,
chr10	82097254	82112723	LongORFlinc|3P|XLOC_004096|TCONS_00015058:0.281358|899AA|94AA|	1000	+	-1	-1	250,0,0	4	65,127,68,3978,	0,10555,10884,11491,
chr10	82107809	82112723	LongORFlinc|3P|XLOC_004096|TCONS_00015059:0.568271|877AA|94AA|	1000	+	-1	-1	250,0,0	3	127,62,3985,	0,329,929,
chr10	82178234	82194559	LongAUGORFlinc|3P|XLOC_004116|TCONS_00015068:0.887329|330AA|205AA|	1000	+	-1	-1	250,0,0	4	220,108,118,1691,	0,11752,12829,14634,
chr10	82178234	82194559	LongAUGORFlinc|3P|XLOC_004116|TCONS_00015069:0.899048|330AA|205AA|	1000	+	-1	-1	250,0,0	3	220,118,1691,	0,12829,14634,
chr10	82178234	82194559	LongAUGORFlinc|3P|XLOC_004116|TCONS_00015070:0.592005|330AA|205AA|	1000	+	-1	-1	250,0,0	2	220,1691,	0,14634,
chr10	82610752	82614702	LongAUGORFlinc|3P|XLOC_005055|TCONS_00018614:0.740578|375AA|364AA|	1000	-	-1	-1	0,0,250	3	1343,692,593,	0,2062,3357,
chr10	82610752	82615877	LongAUGORFlinc|3P|XLOC_005055|TCONS_00018615:0.61771|375AA|364AA|	1000	-	-1	-1	0,0,250	3	1343,1412,485,	0,2062,4640,
chr10	83927474	83935854	linc|3P|XLOC_004138|TCONS_00015133:0.576927|100AA|91AA|	1000	+	-1	-1	250,0,0	3	43,165,911,	0,2396,7469,
chr10	84104282	84105903	linc|3P|XLOC_005067|TCONS_00018710:0.877816|76AA|28AA|	1000	-	-1	-1	0,0,250	2	295,335,	0,1286,
chr10	84618354	84622578	LongAUGORFEnsASCoding|3P|XLOC_005071|TCONS_00018721:1.15046|256AA|251AA|	1000	-	-1	-1	0,0,250	2	3104,382,	0,3842,
chr10	84619331	84622578	EnsASCoding|3P|XLOC_005071|TCONS_00018722:0.135908|99AA|96AA|	1000	-	-1	-1	0,0,250	2	2127,382,	0,2865,
chr10	86553809	86632140	LongAUGORFlinc|3P|XLOC_005086|TCONS_00018764:3.3403|110AA|103AA|	1000	-	-1	-1	0,0,250	4	30,197,185,60,	0,74966,77897,78271,
chr10	86628776	86632073	linc|3P|XLOC_005086|TCONS_00018765:1.80563|100AA|93AA|	1000	-	-1	-1	0,0,250	2	196,368,	0,2929,
chr10	86659985	86671009	linc|3P|XLOC_004165|TCONS_00015216:0.261682|94AA|89AA|	1000	+	-1	-1	250,0,0	8	1190,201,133,238,189,157,321,493,	0,1504,1913,3093,5696,5993,10044,10531,
chr10	86660779	86671009	linc|3P|XLOC_004165|TCONS_00015217:0.224093|94AA|89AA|	1000	+	-1	-1	250,0,0	8	396,201,320,238,189,157,321,493,	0,710,1119,2299,4902,5199,9250,9737,
chr10	86663299	86671009	LongAUGORFlinc|3P|XLOC_004165|TCONS_00015218:0.200702|120AA|117AA|	1000	+	-1	-1	250,0,0	5	17,1417,193,321,493,	0,1154,2643,6730,7217,
chr10	86972215	87028015	linc|3P|XLOC_004173|TCONS_00015238:0.727717|73AA|37AA|	1000	+	-1	-1	250,0,0	3	84,112,24,	0,46758,55776,
chr10	87049568	87058342	LongAUGORFlinc|3P|XLOC_005090|TCONS_00018786:0.258841|359AA|321AA|	1000	-	-1	-1	0,0,250	3	1705,97,489,	0,5539,8285,
chr10	87049568	87058358	LongAUGORFlinc|3P|XLOC_005090|TCONS_00018787:0.496823|462AA|321AA|	1000	-	-1	-1	0,0,250	2	1705,3251,	0,5539,
chr10	87623456	87708174	LongAUGORFlinc|3P|XLOC_005093|TCONS_00018790:0.692221|639AA|381AA|	1000	-	-1	-1	0,0,250	2	3114,27,	0,84691,
chr10	87626924	87637069	LongAUGORFlinc|3P|XLOC_005093|TCONS_00018791:0.769349|381AA|362AA|	1000	-	-1	-1	0,0,250	3	3275,124,30,	0,4409,10115,
chr10	87626924	87707823	LongAUGORFlinc|3P|XLOC_005093|TCONS_00018792:0.420483|381AA|362AA|	1000	-	-1	-1	0,0,250	3	3275,124,37,	0,4409,80862,
chr10	87626924	87708272	LongAUGORFlinc|3P|XLOC_005093|TCONS_00018793:0.738396|381AA|362AA|	1000	-	-1	-1	0,0,250	3	3275,124,125,	0,4409,81223,
chr10	87826376	87863381	LongAUGORFlinc|3P|XLOC_005095|TCONS_00018796:0.129939|266AA|147AA|	1000	-	-1	-1	0,0,250	3	404,305,409,	0,1893,36596,
chr10	88444235	88449887	linc|3P|XLOC_005104|TCONS_00018821:0.408867|114AA|78AA|	1000	-	-1	-1	0,0,250	3	218,107,17,	0,1631,5635,
chr10	91149514	91150594	EnsASCoding|3P|XLOC_004195|TCONS_00015364:0.721494|79AA|62AA|	1000	+	-1	-1	250,0,0	2	453,239,	0,841,
chr10	92133278	92165167	EnsShortNonCoding|3P|XLOC_005125|TCONS_00018990:0.226311|86AA|69AA|	1000	-	-1	-1	0,0,250	8	70,75,132,105,134,60,146,70,	0,963,1685,2422,3278,28826,31348,31819,
chr10	92134988	92136292	linc|3P|XLOC_005125|TCONS_00018992:0.162367|86AA|57AA|	1000	-	-1	-1	0,0,250	2	107,592,	0,712,
chr10	92135034	92164971	EnsShortNonCoding|3P|XLOC_005125|TCONS_00018994:0.50812|59AA|37AA|	1000	-	-1	-1	0,0,250	4	45,109,134,345,	0,666,1522,29592,
chr10	92162102	92164690	linc|3P|XLOC_004198|TCONS_00015367:0.323303|90AA|70AA|	1000	+	-1	-1	250,0,0	2	1800,157,	0,2431,
chr10	92162147	92165170	linc|3P|XLOC_005125|TCONS_00018999:0.592412|89AA|68AA|	1000	-	-1	-1	0,0,250	2	2625,73,	0,2950,
chr10	93317327	93322710	linc|3P|XLOC_004203|TCONS_00015373:0.79714|97AA|81AA|	1000	+	-1	-1	250,0,0	2	407,239,	0,5144,
chr10	93317363	93322710	linc|3P|XLOC_004203|TCONS_00015374:1.03499|97AA|81AA|	1000	+	-1	-1	250,0,0	2	370,239,	0,5108,
chr10	93336034	93348818	linc|3P|XLOC_004204|TCONS_00015375:0.507824|138AA|54AA|	1000	+	-1	-1	250,0,0	3	307,144,540,	0,12024,12244,
chr10	94673492	94683229	LongORFlinc|3P|XLOC_005146|TCONS_00019080:2.35173|439AA|75AA|	1000	-	-1	-1	0,0,250	3	3637,117,29,	0,4838,9708,
chr10	94673492	94683234	LongORFlinc|3P|XLOC_005146|TCONS_00019081:1.1275|439AA|75AA|	1000	-	-1	-1	0,0,250	3	3637,119,34,	0,4838,9708,
chr10	94673492	94688613	LongORFlinc|3P|XLOC_005146|TCONS_00019082:1.44955|439AA|75AA|	1000	-	-1	-1	0,0,250	3	3637,117,107,	0,4838,15014,
chr10	94673492	94688613	LongORFlinc|3P|XLOC_005146|TCONS_00019083:0.694839|439AA|75AA|	1000	-	-1	-1	0,0,250	3	3637,117,339,	0,4838,14782,
chr10	94673492	94688613	LongORFlinc|3P|XLOC_005146|TCONS_00019084:1.85632|439AA|75AA|	1000	-	-1	-1	0,0,250	3	3637,117,33,	0,4838,15088,
chr10	94673492	94688613	LongORFlinc|3P|XLOC_005146|TCONS_00019085:3.27006|439AA|75AA|	1000	-	-1	-1	0,0,250	3	3637,117,381,	0,4838,14740,
chr10	95116426	95128175	linc|3P|XLOC_005149|TCONS_00019099:0.235333|90AA|86AA|	1000	-	-1	-1	0,0,250	2	1421,80,	0,11669,
chr10	95116426	95145736	linc|3P|XLOC_005149|TCONS_00019100:1.41548|127AA|86AA|	1000	-	-1	-1	0,0,250	5	1421,181,165,46,22,	0,20285,24152,28578,29288,
chr10	95120308	95130633	LongAUGORFlinc|3P|XLOC_005149|TCONS_00019102:1.49744|481AA|437AA|	1000	-	-1	-1	0,0,250	2	1993,2538,	0,7787,
chr10	95122404	95126825	linc|3P|XLOC_005151|TCONS_00019103:0.510726|155AA|48AA|	1000	-	-1	-1	0,0,250	2	1948,187,	0,4234,
chr10	95130695	95135935	LongAUGORFlinc|3P|XLOC_005149|TCONS_00019106:0.566554|566AA|566AA|	1000	-	-1	-1	0,0,250	2	4148,709,	0,4531,
chr10	95130695	95142277	LongAUGORFlinc|3P|XLOC_005149|TCONS_00019107:0.828434|557AA|521AA|	1000	-	-1	-1	0,0,250	5	3914,99,168,181,1699,	0,4049,4531,6016,9883,
chr10	95130695	95145793	LongAUGORFlinc|3P|XLOC_005149|TCONS_00019108:0.530344|570AA|493AA|	1000	-	-1	-1	0,0,250	7	4149,168,181,165,129,50,74,	0,4531,6016,9883,12879,14309,15024,
chr10	95130695	95145812	LongAUGORFlinc|3P|XLOC_005149|TCONS_00019109:0.331957|543AA|543AA|	1000	-	-1	-1	0,0,250	8	3914,97,168,181,165,86,45,98,	0,4051,4531,6016,9883,10791,14309,15019,
chr10	95130695	95145812	LongAUGORFlinc|3P|XLOC_005149|TCONS_00019110:0.466232|524AA|488AA|	1000	-	-1	-1	0,0,250	5	3914,168,181,45,98,	0,4531,6016,14309,15019,
chr10	95130695	95145837	LongAUGORFlinc|3P|XLOC_005149|TCONS_00019111:0.954961|566AA|566AA|	1000	-	-1	-1	0,0,250	5	4148,168,181,45,123,	0,4531,6016,14309,15019,
chr10	95130695	95145837	LongAUGORFlinc|3P|XLOC_005149|TCONS_00019112:0.741754|566AA|566AA|	1000	-	-1	-1	0,0,250	7	4148,168,181,994,129,45,123,	0,4531,6016,9883,12879,14309,15019,
chr10	95336275	95363216	LongORFlinc|3P|XLOC_004223|TCONS_00015454:0.155627|214AA|35AA|	1000	+	-1	-1	250,0,0	3	280,92,270,	0,21991,26671,
chr10	95417374	95428640	LongAUGORFlinc|3P|XLOC_004224|TCONS_00015455:0.531008|187AA|171AA|	1000	+	-1	-1	250,0,0	5	305,121,112,141,503,	0,2776,4189,5480,10763,
chr10	99216482	99226438	linc|3P|XLOC_005174|TCONS_00019164:1.09356|99AA|84AA|	1000	-	-1	-1	0,0,250	4	333,86,152,124,	0,3257,5802,9832,
chr10	99451457	99455661	linc|3P|XLOC_005176|TCONS_00019166:0.559408|99AA|91AA|	1000	-	-1	-1	0,0,250	2	1794,32,	0,4172,
chr10	99451457	99456399	linc|3P|XLOC_005176|TCONS_00019167:0.423035|99AA|91AA|	1000	-	-1	-1	0,0,250	2	1778,83,	0,4859,
chr10	99451457	99460404	linc|3P|XLOC_005176|TCONS_00019168:0.70868|99AA|91AA|	1000	-	-1	-1	0,0,250	2	1778,220,	0,8727,
chr10	99509200	99511992	linc|3P|XLOC_005178|TCONS_00019170:0.574813|107AA|70AA|	1000	-	-1	-1	0,0,250	3	1490,149,101,	0,2452,2691,
chr10	103365020	103369109	LongAUGORFlinc|3P|XLOC_005193|TCONS_00019214:0.766098|162AA|111AA|	1000	-	-1	-1	0,0,250	2	2440,938,	0,3151,
chr10	105573952	105582040	linc|3P|XLOC_004283|TCONS_00015614:0.6523|81AA|44AA|	1000	+	-1	-1	250,0,0	3	165,185,52,	0,6450,8036,
chr10	105573952	105583874	LongAUGORFlinc|3P|XLOC_004283|TCONS_00015615:0.442688|663AA|655AA|	1000	+	-1	-1	250,0,0	3	165,185,1886,	0,6450,8036,
chr10	105574558	105583874	LongAUGORFlinc|3P|XLOC_004283|TCONS_00015616:2.59273|663AA|655AA|	1000	+	-1	-1	250,0,0	3	1129,185,1886,	0,5844,7430,
chr10	106466938	106470768	linc|3P|XLOC_005207|TCONS_00019238:0.188152|172AA|98AA|	1000	-	-1	-1	0,0,250	2	3634,45,	0,3785,
chr10	108444332	108444782	linc|3P|XLOC_005219|TCONS_00019271:5.19004|74AA|41AA|	1000	-	-1	-1	0,0,250	2	257,84,	0,366,
chr10	111506574	111507662	LongAUGORFEnsASCoding|3P|XLOC_005231|TCONS_00019323:0.777142|163AA|103AA|	1000	-	-1	-1	0,0,250	2	624,117,	0,971,
chr10	114801725	114816831	linc|3P|XLOC_004317|TCONS_00015711:0.128751|115AA|54AA|	1000	+	-1	-1	250,0,0	2	538,62,	0,15044,
chr10	114801725	114817640	linc|3P|XLOC_004317|TCONS_00015712:1.59293|115AA|59AA|	1000	+	-1	-1	250,0,0	2	538,871,	0,15044,
chr10	115805068	115845152	LongAUGORFlinc|3P|XLOC_005249|TCONS_00019388:0.49511|350AA|340AA|	1000	-	-1	-1	0,0,250	4	112,230,168,837,	0,36846,37507,39247,
chr10	115840444	115847042	LongAUGORFlinc|3P|XLOC_005249|TCONS_00019389:0.877207|350AA|340AA|	1000	-	-1	-1	0,0,250	4	1700,168,2123,137,	0,2131,3871,6461,
chr10	116414504	116416181	linc|3P|XLOC_005251|TCONS_00019391:0.906643|142AA|39AA|	1000	-	-1	-1	0,0,250	2	908,15,	0,1662,
chr10	116418051	116421237	LongAUGORFEnsASCoding|3P|XLOC_004329|TCONS_00015750:0.42256|116AA|111AA||RNACodeAS|HSS_0_4.2E-8	1000	+	-1	-1	250,0,0	2	545,279,	0,2907,
chr10	116473162	116474982	LongORFEnsASCoding|3P|XLOC_004330|TCONS_00015751:0.311487|282AA|56AA|	1000	+	-1	-1	250,0,0	3	1225,149,217,	0,1322,1603,
chr10	116474027	116475319	linc|3P|XLOC_004330|TCONS_00015753:0.846979|136AA|71AA|	1000	+	-1	-1	250,0,0	2	494,554,	0,738,
chr10	116474344	116474987	linc|3P|XLOC_004330|TCONS_00015754:3.16879|56AA|56AA|	1000	+	-1	-1	250,0,0	2	289,222,	0,421,
chr10	116950558	116963292	LongAUGORFlinc|3P|XLOC_004333|TCONS_00015757:1.33465|220AA|177AA|	1000	+	-1	-1	250,0,0	3	134,130,1263,	0,4969,11471,
chr10	116954303	116963292	LongAUGORFlinc|3P|XLOC_004333|TCONS_00015758:0.404772|220AA|177AA|	1000	+	-1	-1	250,0,0	3	422,130,1263,	0,1224,7726,
chr10	118921679	118926946	linc|3P|XLOC_005283|TCONS_00019498:0.554494|121AA|98AA|	1000	-	-1	-1	0,0,250	4	351,95,510,79,	0,3870,4421,5188,
chr10	118922421	118925955	linc|3P|XLOC_005283|TCONS_00019499:0.537005|133AA|95AA|	1000	-	-1	-1	0,0,250	2	254,557,	0,2977,
chr10	120364156	120382836	LongAUGORFEnsASCoding|3P|XLOC_004356|TCONS_00015837:0.248704|110AA|103AA|	1000	+	-1	-1	250,0,0	3	160,150,772,	0,5718,17908,
chr10	120389522	120392793	linc|3P|XLOC_004357|TCONS_00015842:0.107624|121AA|86AA|	1000	+	-1	-1	250,0,0	3	107,233,1910,	0,243,1361,
chr10	120857628	120863326	LongAUGORFlinc|3P|XLOC_004361|TCONS_00015846:0.458054|167AA|126AA|	1000	+	-1	-1	250,0,0	3	133,112,2726,	0,1319,2972,
chr10	120857628	120863774	LongAUGORFlinc|3P|XLOC_004361|TCONS_00015847:0.144558|167AA|126AA|	1000	+	-1	-1	250,0,0	3	133,118,3168,	0,1319,2978,
chr10	120899133	120904666	LongAUGORFlinc|3P|XLOC_004362|TCONS_00015848:0.663378|187AA|173AA|	1000	+	-1	-1	250,0,0	2	283,1197,	0,4336,
chr10	120899156	120904666	LongAUGORFlinc|3P|XLOC_004362|TCONS_00015850:0.985775|187AA|173AA|	1000	+	-1	-1	250,0,0	2	260,3175,	0,2335,
chr10	121351079	121363764	LongAUGORFEnsASCoding|3P|XLOC_004366|TCONS_00015857:0.710754|295AA|212AA|	1000	+	-1	-1	250,0,0	2	2863,2271,	0,10414,
chr10	127195248	127202643	LongAUGORFEnsASCoding|3P|XLOC_004388|TCONS_00015954:0.755184|249AA|249AA||RNACodeAS|HSS_2_1.6E-8	1000	+	-1	-1	250,0,0	3	219,58,2119,	0,1888,5276,
chr10	127288513	127289681	linc|3P|XLOC_004390|TCONS_00015956:4.12919|82AA|43AA|	1000	+	-1	-1	250,0,0	2	64,222,	0,946,
chr10	127289695	127290724	linc|3P|XLOC_005327|TCONS_00019707:0.819073|87AA|28AA|	1000	-	-1	-1	0,0,250	2	256,162,	0,867,
chr10	127289695	127290788	linc|3P|XLOC_005327|TCONS_00019708:2.17914|70AA|28AA|	1000	-	-1	-1	0,0,250	3	256,98,13,	0,867,1080,
chr10	127596547	127597870	LongAUGORFlinc|3P|XLOC_004397|TCONS_00015998:0.164095|135AA|110AA|	1000	+	-1	-1	250,0,0	2	126,490,	0,833,
chr10	127671603	127676724	linc|3P|XLOC_005338|TCONS_00019749:0.400663|87AA|76AA|	1000	-	-1	-1	0,0,250	4	261,80,126,54,	0,946,3253,5067,
chr10	128230589	128232790	linc|3P|XLOC_005347|TCONS_00019761:0.353349|118AA|75AA|	1000	-	-1	-1	0,0,250	2	2066,43,	0,2158,
chr10	128498124	128514794	LongAUGORFlinc|3P|XLOC_004437|TCONS_00016162:0.794014|234AA|134AA|	1000	+	-1	-1	250,0,0	6	1402,533,132,109,81,1261,	0,4284,10612,14979,15234,15409,
chr10	128498998	128514794	LongORFlinc|3P|XLOC_004437|TCONS_00016163:0.903902|249AA|72AA|	1000	+	-1	-1	250,0,0	7	528,55,533,132,109,81,1261,	0,2636,3410,9738,14105,14360,14535,
chr10	128499002	128504242	LongORFlinc|3P|XLOC_004437|TCONS_00016164:1.45618|553AA|46AA|	1000	+	-1	-1	250,0,0	3	524,55,1834,	0,2632,3406,
chr10	128499363	128504242	LongORFlinc|3P|XLOC_004437|TCONS_00016165:0.800197|545AA|20AA|	1000	+	-1	-1	250,0,0	2	163,1834,	0,3045,
chr10	128522262	128525636	EnsASCoding|3P|XLOC_004438|TCONS_00016166:0.154309|55AA|38AA|	1000	+	-1	-1	250,0,0	4	59,161,36,169,	0,155,820,3205,
chr10	128524570	128525657	EnsASCoding|3P|XLOC_004438|TCONS_00016168:0.687005|112AA|16AA|	1000	+	-1	-1	250,0,0	2	353,161,	0,926,
chr10	128525327	128545359	EnsASCoding|3P|XLOC_004438|TCONS_00016169:0.321437|97AA|52AA|	1000	+	-1	-1	250,0,0	3	327,161,347,	0,18501,19685,
chr10	128645883	128649811	LongORFlinc|3P|XLOC_004439|TCONS_00016170:0.18876|205AA|92AA|	1000	+	-1	-1	250,0,0	2	37,2350,	0,1578,
chr10	128745091	128745861	LongAUGORFlinc|3P|XLOC_004441|TCONS_00016172:1.29655|154AA|121AA|	1000	+	-1	-1	250,0,0	2	104,521,	0,249,
chr10	130527115	130542498	LongORFlinc|3P|XLOC_005423|TCONS_00019935:0.583414|260AA|64AA|	1000	-	-1	-1	0,0,250	3	28,761,567,	0,646,14816,
chr10	130527941	130542190	linc|3P|XLOC_005423|TCONS_00019936:2.91277|190AA|65AA|	1000	-	-1	-1	0,0,250	2	587,259,	0,13990,
chr10	130527941	130542241	linc|3P|XLOC_005423|TCONS_00019937:2.60695|190AA|51AA|	1000	-	-1	-1	0,0,250	2	586,310,	0,13990,
chr10	130527941	130542245	linc|3P|XLOC_005423|TCONS_00019938:2.21169|190AA|63AA|	1000	-	-1	-1	0,0,250	2	582,313,	0,13991,
chr10	130527941	130542498	LongAUGORFlinc|3P|XLOC_005423|TCONS_00019939:0.527133|178AA|139AA|	1000	-	-1	-1	0,0,250	2	332,567,	0,13990,
chr10	130542332	130577848	LongAUGORFlinc|3P|XLOC_004488|TCONS_00016248:0.245004|1345AA|1345AA|	1000	+	-1	-1	250,0,0	4	119,127,69,5082,	0,28960,29277,30434,
chr10	130542341	130577848	LongAUGORFlinc|3P|XLOC_004488|TCONS_00016249:0.748241|1358AA|1344AA|	1000	+	-1	-1	250,0,0	4	109,127,61,5090,	0,28951,29268,30417,
chr10	130542356	130577848	LongAUGORFlinc|3P|XLOC_004488|TCONS_00016250:0.769569|1325AA|1315AA|	1000	+	-1	-1	250,0,0	4	115,106,61,5090,	0,28957,29253,30402,
chr11	3305425	3331178	LongAUGORFEnsASCoding|3P|XLOC_006963|TCONS_00026200:0.697066|143AA|120AA||RNACodeAS|HSS_11_1.4E-7$HSS_12_6.9E-5	1000	-	-1	-1	0,0,250	2	2689,265,	0,25488,
chr11	3639733	3649673	LongAUGORFlinc|3P|XLOC_006973|TCONS_00026253:0.138289|282AA|226AA|	1000	-	-1	-1	0,0,250	4	3446,752,524,1727,	0,5038,6823,8213,
chr11	3639733	3649673	LongAUGORFlinc|3P|XLOC_006973|TCONS_00026255:0.281109|282AA|226AA|	1000	-	-1	-1	0,0,250	3	5790,522,1727,	0,6823,8213,
chr11	3639733	3649852	LongAUGORFlinc|3P|XLOC_006973|TCONS_00026256:11.9857|282AA|226AA|	1000	-	-1	-1	0,0,250	4	1282,1289,752,3296,	0,2157,5038,6823,
chr11	3639733	3649859	LongAUGORFlinc|3P|XLOC_006973|TCONS_00026257:6.63059|282AA|226AA|	1000	-	-1	-1	0,0,250	3	1282,3633,3303,	0,2157,6823,
chr11	3639784	3647526	LongAUGORFlinc|3P|XLOC_006973|TCONS_00026258:3.4799|211AA|182AA|	1000	-	-1	-1	0,0,250	2	5739,970,	0,6772,
chr11	3639793	3647530	LongAUGORFlinc|3P|XLOC_006973|TCONS_00026259:18.02|208AA|179AA|	1000	-	-1	-1	0,0,250	3	3386,752,974,	0,4978,6763,
chr11	3639793	3648812	LongAUGORFlinc|3P|XLOC_006973|TCONS_00026260:27.4258|208AA|179AA|	1000	-	-1	-1	0,0,250	4	3386,752,522,60,	0,4978,6763,8959,
chr11	4620274	4627766	LongAUGORFlinc|3P|XLOC_006991|TCONS_00026349:0.221186|204AA|110AA|	1000	-	-1	-1	0,0,250	3	717,517,85,	0,6144,7407,
chr11	4620274	4630011	LongAUGORFlinc|3P|XLOC_006991|TCONS_00026350:0.144765|177AA|143AA|	1000	-	-1	-1	0,0,250	4	717,517,60,55,	0,6144,9143,9682,
chr11	5485920	5506301	linc|3P|XLOC_005482|TCONS_00020171:0.681822|151AA|76AA|	1000	+	-1	-1	250,0,0	3	168,145,822,	0,16632,19559,
chr11	5498691	5506301	linc|3P|XLOC_005482|TCONS_00020176:0.39122|151AA|74AA|	1000	+	-1	-1	250,0,0	3	283,145,822,	0,3861,6788,
chr11	5915314	5916731	linc|3P|XLOC_005493|TCONS_00020210:0.27187|90AA|71AA|	1000	+	-1	-1	250,0,0	2	82,398,	0,1019,
chr11	6475464	6493535	EnsASCoding|3P|XLOC_005504|TCONS_00020244:0.113199|160AA|88AA|	1000	+	-1	-1	250,0,0	5	245,131,184,139,168,	0,15339,16203,17649,17903,
chr11	6475476	6493535	EnsASCoding|3P|XLOC_005504|TCONS_00020245:0.103791|117AA|62AA|	1000	+	-1	-1	250,0,0	3	233,139,168,	0,17637,17891,
chr11	6525333	6528763	LongAUGORFEnsShortNonCoding|3P|XLOC_007025|TCONS_00026558:1.88374|279AA|236AA|	1000	-	-1	-1	0,0,250	4	484,1526,378,216,	0,1021,2663,3214,
chr11	6525333	6528780	EnsShortNonCoding|3P|XLOC_007025|TCONS_00026559:0.312663|114AA|96AA|	1000	-	-1	-1	0,0,250	4	484,83,378,233,	0,1021,2663,3214,
chr11	6525590	6528760	EnsShortNonCoding|3P|XLOC_007025|TCONS_00026560:6.58366|97AA|75AA|	1000	-	-1	-1	0,0,250	4	227,83,69,213,	0,764,2715,2957,
chr11	6525591	6526730	linc|3P|XLOC_007025|TCONS_00026561:2.96124|97AA|75AA|	1000	-	-1	-1	0,0,250	2	226,376,	0,763,
chr11	6525624	6528441	EnsShortNonCoding|3P|XLOC_007025|TCONS_00026562:2.46624|89AA|64AA|	1000	-	-1	-1	0,0,250	3	193,83,136,	0,730,2681,
chr11	6527898	6528746	EnsShortNonCoding|3P|XLOC_007025|TCONS_00026563:1.5074|72AA|40AA|	1000	-	-1	-1	0,0,250	2	476,199,	0,649,
chr11	6651143	6658726	EnsASCoding|3P|XLOC_007032|TCONS_00026603:0.147675|109AA|45AA|	1000	-	-1	-1	0,0,250	3	79,86,200,	0,221,7383,
chr11	8723108	8838046	EnsASCoding|3P|XLOC_005511|TCONS_00020270:0.265133|135AA|65AA|	1000	+	-1	-1	250,0,0	2	363,1731,	0,113207,
chr11	11557420	11579460	LongAUGORFlinc|3P|XLOC_005522|TCONS_00020325:0.102481|282AA|268AA|	1000	+	-1	-1	250,0,0	3	99,142,731,	0,16785,21309,
chr11	11694519	11699500	LongAUGORFlinc|3P|XLOC_007063|TCONS_00026669:0.656815|205AA|111AA|	1000	-	-1	-1	0,0,250	3	779,295,114,	0,1457,4867,
chr11	11694519	11699555	LongAUGORFlinc|3P|XLOC_007063|TCONS_00026670:0.99096|208AA|111AA|	1000	-	-1	-1	0,0,250	3	779,263,171,	0,1457,4865,
chr11	11694519	11699608	LongAUGORFlinc|3P|XLOC_007063|TCONS_00026671:1.01764|218AA|111AA|	1000	-	-1	-1	0,0,250	3	779,293,224,	0,1457,4865,
chr11	11695132	11696439	LongORFlinc|3P|XLOC_007063|TCONS_00026672:0.917541|209AA|97AA|	1000	-	-1	-1	0,0,250	2	166,463,	0,844,
chr11	11868122	11885321	linc|3P|XLOC_005524|TCONS_00020340:0.17334|79AA|60AA|	1000	+	-1	-1	250,0,0	4	77,193,123,682,	0,2841,14834,16517,
chr11	12040120	12076085	LongAUGORFlinc|3P|XLOC_005525|TCONS_00020341:0.550053|181AA|155AA|	1000	+	-1	-1	250,0,0	11	99,146,192,52,146,129,95,113,251,61,89,	0,5131,5553,6480,6916,7499,7838,11589,13924,19988,35876,
chr11	12045257	12191535	LongAUGORFlinc|3P|XLOC_005525|TCONS_00020342:0.696437|231AA|178AA|	1000	+	-1	-1	250,0,0	14	140,192,52,146,129,95,113,251,130,124,80,204,119,92,	0,416,1343,1779,2362,2701,6452,8787,14851,30739,47876,81794,142716,146186,
chr11	12314513	12337130	linc|3P|XLOC_005528|TCONS_00020345:0.233244|136AA|74AA|	1000	+	-1	-1	250,0,0	5	154,91,104,74,1380,	0,5825,6630,7738,21237,
chr11	16641651	16741370	linc|3P|XLOC_007078|TCONS_00026753:0.206212|188AA|64AA|	1000	-	-1	-1	0,0,250	4	630,63,106,338,	0,16333,46285,99381,
chr11	16815430	16830702	linc|3P|XLOC_007083|TCONS_00026757:0.151457|104AA|85AA|	1000	-	-1	-1	0,0,250	3	2213,210,259,	0,3594,15013,
chr11	16935153	16951099	LongAUGORFlinc|3P|XLOC_007084|TCONS_00026759:1.77856|119AA|117AA|	1000	-	-1	-1	0,0,250	3	1411,49,80,	0,15728,15866,
chr11	16935158	16951118	LongAUGORFlinc|3P|XLOC_007084|TCONS_00026760:0.615662|118AA|105AA|	1000	-	-1	-1	0,0,250	4	683,110,49,99,	0,1296,15723,15861,
chr11	16935321	16951042	LongAUGORFlinc|3P|XLOC_007084|TCONS_00026761:1.27308|125AA|105AA|	1000	-	-1	-1	0,0,250	4	605,110,49,23,	0,1133,15560,15698,
chr11	16935585	16951100	linc|3P|XLOC_007084|TCONS_00026762:0.208093|144AA|47AA|	1000	-	-1	-1	0,0,250	4	341,110,49,98,	0,869,15296,15417,
chr11	16935628	16951282	linc|3P|XLOC_007084|TCONS_00026763:0.297467|133AA|92AA|	1000	-	-1	-1	0,0,250	5	213,110,112,49,263,	0,826,1744,15253,15391,
chr11	16935701	16951082	linc|3P|XLOC_007084|TCONS_00026764:0.13778|176AA|98AA|	1000	-	-1	-1	0,0,250	6	225,110,112,41,49,63,	0,753,1671,2883,15180,15318,
chr11	16939186	16951100	linc|3P|XLOC_007084|TCONS_00026766:0.319173|68AA|52AA|	1000	-	-1	-1	0,0,250	3	461,49,98,	0,11695,11816,
chr11	17954003	17955098	linc|3P|XLOC_005556|TCONS_00020419:3.62004|60AA|32AA|	1000	+	-1	-1	250,0,0	2	82,306,	0,789,
chr11	18595247	18710222	linc|3P|XLOC_007097|TCONS_00026787:0.124191|99AA|52AA|	1000	-	-1	-1	0,0,250	7	50,90,84,82,98,41,75,	0,3746,4427,4777,101340,104434,114900,
chr11	18845850	18872155	LongAUGORFlinc|3P|XLOC_007100|TCONS_00026791:0.805896|261AA|223AA|	1000	-	-1	-1	0,0,250	3	1504,101,154,	0,22698,26151,
chr11	18845850	18872155	LongAUGORFlinc|3P|XLOC_007100|TCONS_00026792:0.762924|261AA|223AA|	1000	-	-1	-1	0,0,250	2	1504,154,	0,26151,
chr11	18845850	18872155	LongAUGORFlinc|3P|XLOC_007100|TCONS_00026793:0.174842|261AA|223AA|	1000	-	-1	-1	0,0,250	3	1504,212,154,	0,14099,26151,
chr11	18845850	18874309	LongAUGORFlinc|3P|XLOC_007100|TCONS_00026794:0.166036|261AA|223AA|	1000	-	-1	-1	0,0,250	3	1504,101,149,	0,22698,28310,
chr11	18854042	18874309	linc|3P|XLOC_007100|TCONS_00026796:0.156684|116AA|50AA|	1000	-	-1	-1	0,0,250	3	363,101,149,	0,14506,20118,
chr11	19009127	19011183	LongAUGORFlinc|3P|XLOC_005560|TCONS_00020423:0.553793|161AA|122AA|	1000	+	-1	-1	250,0,0	2	164,896,	0,1160,
chr11	19009129	19010792	LongAUGORFlinc|3P|XLOC_005560|TCONS_00020424:0.658173|116AA|115AA|	1000	+	-1	-1	250,0,0	2	223,505,	0,1158,
chr11	19013816	19015154	linc|3P|XLOC_005561|TCONS_00020425:0.551503|160AA|27AA|	1000	+	-1	-1	250,0,0	2	181,609,	0,729,
chr11	19691153	19742774	LongAUGORFEnsASCoding|3P|XLOC_007108|TCONS_00026820:0.205197|2236AA|258AA||RNACodeAS|HSS_25_1.3E-7$HSS_27_3.2E-14	1000	-	-1	-1	0,0,250	6	11431,1400,139,104,246,317,	0,16652,29405,34711,42827,51304,
chr11	19691153	19754791	LongAUGORFEnsASCoding|3P|XLOC_007108|TCONS_00026821:0.187195|2236AA|315AA||RNACodeAS|HSS_25_1.3E-7$HSS_27_3.2E-14	1000	-	-1	-1	0,0,250	8	11431,1400,139,104,245,287,870,389,	0,16652,29405,34711,42827,51303,52180,63249,
chr11	19691153	19754791	LongAUGORFEnsASCoding|3P|XLOC_007108|TCONS_00026822:0.523292|2236AA|315AA||RNACodeAS|HSS_25_1.3E-7$HSS_27_3.2E-14	1000	-	-1	-1	0,0,250	8	11431,1400,167,104,245,287,870,389,	0,16652,29377,34711,42827,51303,52180,63249,
chr11	19733596	19754791	LongAUGORFlinc|3P|XLOC_007108|TCONS_00026825:0.209869|190AA|176AA|	1000	-	-1	-1	0,0,250	4	629,287,453,389,	0,8860,10154,20806,
chr11	20145566	20146344	LongAUGORFlinc|3P|XLOC_007114|TCONS_00026833:0.22764|184AA|177AA|	1000	-	-1	-1	0,0,250	2	128,499,	0,279,
chr11	22600334	22610879	LongAUGORFlinc|3P|XLOC_007144|TCONS_00026931:0.339127|188AA|126AA|	1000	-	-1	-1	0,0,250	2	272,662,	0,9883,
chr11	22617407	22618487	linc|3P|XLOC_005588|TCONS_00020491:0.25923|96AA|26AA|	1000	+	-1	-1	250,0,0	2	423,510,	0,570,
chr11	22858930	22861264	linc|3P|XLOC_005593|TCONS_00020496:0.566523|147AA|64AA|	1000	+	-1	-1	250,0,0	2	238,425,	0,1909,
chr11	23067997	23075574	LongAUGORFlinc|3P|XLOC_005597|TCONS_00020525:0.231305|251AA|248AA|	1000	+	-1	-1	250,0,0	2	409,2696,	0,4881,
chr11	23497756	23499661	EnsASCoding|3P|XLOC_005601|TCONS_00020552:0.228256|72AA|67AA|	1000	+	-1	-1	250,0,0	3	155,124,276,	0,705,1629,
chr11	23497782	23499192	EnsASCoding|3P|XLOC_005601|TCONS_00020553:0.286147|75AA|61AA|	1000	+	-1	-1	250,0,0	2	129,731,	0,679,
chr11	23498850	23499644	linc|3P|XLOC_005601|TCONS_00020554:0.249047|83AA|79AA|	1000	+	-1	-1	250,0,0	2	347,259,	0,535,
chr11	24160527	24172824	EnsASCoding|3P|XLOC_007166|TCONS_00027014:0.13533|62AA|53AA|	1000	-	-1	-1	0,0,250	2	387,159,	0,12138,
chr11	24166872	24172781	EnsASCoding|3P|XLOC_007166|TCONS_00027015:0.45982|61AA|35AA|	1000	-	-1	-1	0,0,250	3	190,191,116,	0,1736,5793,
chr11	24198736	24202624	linc|3P|XLOC_007167|TCONS_00027016:0.134648|104AA|60AA|	1000	-	-1	-1	0,0,250	2	392,264,	0,3624,
chr11	25329956	25358187	LongAUGORFlinc|3P|XLOC_005610|TCONS_00020583:0.169752|126AA|112AA|	1000	+	-1	-1	250,0,0	5	40,119,185,4,33,	0,16590,27490,27877,28198,
chr11	29170908	29173558	LongAUGORFEnsASCoding|3P|XLOC_007185|TCONS_00027065:5.13463|143AA|109AA|	1000	-	-1	-1	0,0,250	2	2043,160,	0,2490,
chr11	29515085	29517355	linc|3P|XLOC_005638|TCONS_00020649:0.168264|95AA|71AA|	1000	+	-1	-1	250,0,0	2	281,147,	0,2123,
chr11	30106393	30108120	linc|3P|XLOC_005646|TCONS_00020690:3.19011|51AA|33AA|	1000	+	-1	-1	250,0,0	2	314,134,	0,1593,
chr11	30267463	30280491	linc|3P|XLOC_005647|TCONS_00020691:0.413304|160AA|93AA|	1000	+	-1	-1	250,0,0	2	447,1052,	0,11976,
chr11	30268574	30287018	linc|3P|XLOC_005647|TCONS_00020692:0.573972|85AA|77AA|	1000	+	-1	-1	250,0,0	3	10,961,209,	0,10865,18235,
chr11	31704054	31712671	LongAUGORFlinc|3P|XLOC_007214|TCONS_00027156:0.330971|200AA|185AA|	1000	-	-1	-1	0,0,250	3	3408,111,1151,	0,3831,7466,
chr11	31704054	31713490	LongAUGORFlinc|3P|XLOC_007214|TCONS_00027157:0.362454|200AA|185AA|	1000	-	-1	-1	0,0,250	5	3408,104,181,972,263,	0,3831,4021,7464,9173,
chr11	31704054	31713490	LongAUGORFlinc|3P|XLOC_007214|TCONS_00027158:0.181829|200AA|185AA|	1000	-	-1	-1	0,0,250	5	3408,104,181,977,258,	0,3831,4021,7464,9178,
chr11	31704054	31713502	LongAUGORFlinc|3P|XLOC_007214|TCONS_00027159:0.501604|200AA|185AA|	1000	-	-1	-1	0,0,250	4	3409,103,974,273,	0,3832,7464,9175,
chr11	31704054	31713502	LongAUGORFlinc|3P|XLOC_007214|TCONS_00027160:0.274808|200AA|185AA|	1000	-	-1	-1	0,0,250	5	3408,104,114,691,275,	0,3831,7464,7745,9173,
chr11	32095260	32101228	LongAUGORFlinc|3P|XLOC_007216|TCONS_00027165:0.128685|184AA|160AA|	1000	-	-1	-1	0,0,250	2	2497,92,	0,5876,
chr11	32903136	32926160	linc|3P|XLOC_007227|TCONS_00027219:0.217245|105AA|70AA|	1000	-	-1	-1	0,0,250	3	132,163,54,	0,10639,22970,
chr11	33204054	33221477	LongAUGORFEnsASCoding|3P|XLOC_005676|TCONS_00020774:0.194241|185AA|165AA||RNACodeAS|HSS_61_1.6E-5	1000	+	-1	-1	250,0,0	4	242,151,85,2292,	0,11756,14437,15131,
chr11	33973960	34098554	linc|3P|XLOC_007239|TCONS_00027264:0.15535|62AA|50AA|	1000	-	-1	-1	0,0,250	5	318,159,88,94,39,	0,94110,117599,122791,124555,
chr11	34092906	34103737	LongAUGORFlinc|3P|XLOC_007239|TCONS_00027265:0.234326|193AA|111AA|	1000	-	-1	-1	0,0,250	5	1516,95,90,25,129,	0,3845,9081,9691,10702,
chr11	34092906	34103772	LongAUGORFlinc|3P|XLOC_007239|TCONS_00027266:1.59762|193AA|111AA|	1000	-	-1	-1	0,0,250	5	1516,94,90,25,164,	0,3845,9081,9691,10702,
chr11	34141826	34143421	linc|3P|XLOC_005685|TCONS_00020791:0.106357|67AA|26AA|	1000	+	-1	-1	250,0,0	2	304,196,	0,1399,
chr11	34880338	34882531	linc|3P|XLOC_005688|TCONS_00020796:0.163321|79AA|58AA|	1000	+	-1	-1	250,0,0	2	145,195,	0,1998,
chr11	35350068	35350785	linc|3P|XLOC_005692|TCONS_00020803:0.129643|76AA|14AA|	1000	+	-1	-1	250,0,0	2	111,343,	0,374,
chr11	46143896	46145014	linc|3P|XLOC_007295|TCONS_00027475:0.205936|74AA|28AA|	1000	-	-1	-1	0,0,250	2	349,131,	0,987,
chr11	46440361	46447248	EnsASCoding|3P|XLOC_007300|TCONS_00027494:0.497845|64AA|63AA||RNACodeAS|HSS_65_4.2E-8$HSS_67_4.4E-7$HSS_68_3.5E-13$HSS_69_1.0E-6$HSS_70_2.9E-5$HSS_71_3.0E-11	1000	-	-1	-1	0,0,250	2	810,180,	0,6707,
chr11	48792288	48798796	LongAUGORFlinc|3P|XLOC_007313|TCONS_00027527:0.246363|291AA|156AA|	1000	-	-1	-1	0,0,250	3	2165,287,100,	0,2719,6408,
chr11	48792288	48798818	LongAUGORFlinc|3P|XLOC_007313|TCONS_00027528:0.17562|291AA|188AA|	1000	-	-1	-1	0,0,250	2	3006,122,	0,6408,
chr11	48792288	48799994	LongAUGORFlinc|3P|XLOC_007313|TCONS_00027529:1.1953|291AA|188AA|	1000	-	-1	-1	0,0,250	2	3006,614,	0,7092,
chr11	48843647	48853493	LongAUGORFEnsASCoding|3P|XLOC_007318|TCONS_00027538:0.267506|180AA|166AA|	1000	-	-1	-1	0,0,250	3	2094,897,763,	0,4045,9083,
chr11	49712829	49719049	linc|3P|XLOC_005788|TCONS_00021085:0.614199|199AA|82AA|	1000	+	-1	-1	250,0,0	3	1892,126,1232,	0,2720,4988,
chr11	49712829	49725063	LongAUGORFlinc|3P|XLOC_005788|TCONS_00021086:0.112244|866AA|490AA|	1000	+	-1	-1	250,0,0	4	1892,126,106,5266,	0,2720,4988,6968,
chr11	49712829	49727569	linc|3P|XLOC_005788|TCONS_00021087:0.130033|172AA|95AA|	1000	+	-1	-1	250,0,0	4	1892,126,106,656,	0,2720,4988,14084,
chr11	49712829	49727569	linc|3P|XLOC_005788|TCONS_00021088:0.191352|172AA|95AA|	1000	+	-1	-1	250,0,0	4	1892,126,107,655,	0,2720,4988,14085,
chr11	49712829	49776877	LongAUGORFlinc|3P|XLOC_005788|TCONS_00021089:0.175266|192AA|107AA|	1000	+	-1	-1	250,0,0	4	1892,126,106,410,	0,2720,4988,63638,
chr11	50236995	50288839	LongAUGORFEnsASCoding|3P|XLOC_005801|TCONS_00021153:0.502564|135AA|109AA||RNACodeAS|HSS_81_7.2E-6	1000	+	-1	-1	250,0,0	2	384,688,	0,51156,
chr11	50237008	50288839	LongAUGORFEnsASCoding|3P|XLOC_005801|TCONS_00021154:0.289358|202AA|176AA||RNACodeAS|HSS_81_7.2E-6	1000	+	-1	-1	250,0,0	3	371,179,688,	0,47407,51143,
chr11	50462533	50465802	LongORFlinc|3P|XLOC_007342|TCONS_00027637:1.09435|985AA|0AA|	1000	-	-1	-1	0,0,250	2	2062,894,	0,2375,
chr11	50591442	50603061	LongAUGORFlinc|3P|XLOC_007344|TCONS_00027639:0.65911|141AA|109AA|	1000	-	-1	-1	0,0,250	2	2,712,	0,10907,
chr11	50598883	50601401	LongAUGORFlinc|3P|XLOC_007344|TCONS_00027640:0.192734|205AA|172AA|	1000	-	-1	-1	0,0,250	2	2124,149,	0,2369,
chr11	50598883	50601633	LongAUGORFlinc|3P|XLOC_007344|TCONS_00027641:0.377602|205AA|172AA|	1000	-	-1	-1	0,0,250	2	2124,68,	0,2682,
chr11	50598883	50603148	LongAUGORFlinc|3P|XLOC_007344|TCONS_00027642:0.184025|205AA|172AA|	1000	-	-1	-1	0,0,250	3	1525,491,799,	0,1653,3466,
chr11	50599297	50602448	LongAUGORFlinc|3P|XLOC_007344|TCONS_00027643:0.508735|205AA|172AA|	1000	-	-1	-1	0,0,250	2	1710,99,	0,3052,
chr11	50717669	50718915	linc|3P|XLOC_007345|TCONS_00027644:0.380927|107AA|50AA|	1000	-	-1	-1	0,0,250	2	307,210,	0,1036,
chr11	52000852	52001911	linc|3P|XLOC_005833|TCONS_00021276:0.209579|97AA|2AA|	1000	+	-1	-1	250,0,0	2	262,71,	0,988,
chr11	52038849	52039471	linc|3P|XLOC_007371|TCONS_00027753:0.815237|149AA|88AA|	1000	-	-1	-1	0,0,250	2	306,269,	0,353,
chr11	52276054	52286179	linc|3P|XLOC_005839|TCONS_00021333:0.865303|171AA|80AA|	1000	+	-1	-1	250,0,0	2	387,2597,	0,7528,
chr11	53462378	53463613	EnsASCoding|3P|XLOC_007387|TCONS_00027794:0.383456|113AA|13AA|	1000	-	-1	-1	0,0,250	2	237,141,	0,1094,
chr11	53723952	53724618	EnsASCoding|3P|XLOC_007394|TCONS_00027814:0.135492|74AA|26AA|	1000	-	-1	-1	0,0,250	2	307,110,	0,556,
chr11	53783417	53795875	linc|3P|XLOC_007397|TCONS_00027817:0.258745|66AA|48AA|	1000	-	-1	-1	0,0,250	4	261,46,79,64,	0,867,2853,12394,
chr11	53783417	53859256	linc|3P|XLOC_007397|TCONS_00027818:0.372007|102AA|91AA|	1000	-	-1	-1	0,0,250	6	261,46,79,41,106,144,	0,867,2853,30158,66587,75695,
chr11	53784290	53859144	linc|3P|XLOC_007397|TCONS_00027819:0.530321|95AA|79AA|	1000	-	-1	-1	0,0,250	5	40,79,41,106,32,	0,1980,29285,65714,74822,
chr11	53785488	53859256	LongAUGORFlinc|3P|XLOC_007397|TCONS_00027820:0.121493|122AA|106AA|	1000	-	-1	-1	0,0,250	4	861,41,106,144,	0,28087,64516,73624,
chr11	53803696	53859229	linc|3P|XLOC_007397|TCONS_00027821:0.256088|76AA|62AA|	1000	-	-1	-1	0,0,250	5	98,127,41,106,117,	0,1285,9879,46308,55416,
chr11	54247599	54254495	EnsASCoding|3P|XLOC_005871|TCONS_00021477:0.184384|98AA|55AA|	1000	+	-1	-1	250,0,0	3	136,55,337,	0,5656,6559,
chr11	54340368	54353479	EnsASCoding|3P|XLOC_007408|TCONS_00027864:0.617106|122AA|35AA||RNACodeAS|HSS_84_1.5E-7$HSS_85_1.1E-5$HSS_86_7.2E-7$HSS_87_4.9E-5	1000	-	-1	-1	0,0,250	4	316,88,50,113,	0,4789,12608,12998,
chr11	54344633	54353430	EnsASCoding|3P|XLOC_007408|TCONS_00027865:0.234674|110AA|66AA||RNACodeAS|HSS_86_7.2E-7$HSS_87_4.9E-5	1000	-	-1	-1	0,0,250	3	612,50,64,	0,8343,8733,
chr11	55137043	55140193	linc|3P|XLOC_005887|TCONS_00021545:0.758738|104AA|72AA|	1000	+	-1	-1	250,0,0	2	124,396,	0,2754,
chr11	55191718	55197864	LongORFlinc|3P|XLOC_007419|TCONS_00027917:0.109606|300AA|69AA|	1000	-	-1	-1	0,0,250	3	1421,103,148,	0,3752,5998,
chr11	55514845	55527715	EnsASCoding|3P|XLOC_005891|TCONS_00021564:0.941097|83AA|76AA|	1000	+	-1	-1	250,0,0	2	141,109,	0,12761,
chr11	57572511	57574595	linc|3P|XLOC_005899|TCONS_00021585:0.110294|156AA|98AA|	1000	+	-1	-1	250,0,0	2	483,338,	0,1746,
chr11	57795495	57801480	linc|3P|XLOC_007432|TCONS_00027964:0.932302|127AA|68AA|	1000	-	-1	-1	0,0,250	4	299,150,84,247,	0,530,818,5738,
chr11	57795495	57801480	linc|3P|XLOC_007432|TCONS_00027965:1.29452|127AA|79AA|	1000	-	-1	-1	0,0,250	5	299,148,86,58,247,	0,530,816,1732,5738,
chr11	57795495	57801549	LongAUGORFlinc|3P|XLOC_007432|TCONS_00027966:1.84825|130AA|127AA|	1000	-	-1	-1	0,0,250	2	299,316,	0,5738,
chr11	57795498	57801417	linc|3P|XLOC_007432|TCONS_00027967:2.39291|126AA|68AA|	1000	-	-1	-1	0,0,250	4	296,148,86,184,	0,527,813,5735,
chr11	57795605	57801398	linc|3P|XLOC_007432|TCONS_00027969:2.21812|90AA|31AA|	1000	-	-1	-1	0,0,250	3	189,148,165,	0,420,5628,
chr11	57798794	57801480	linc|3P|XLOC_007432|TCONS_00027970:3.55219|45AA|42AA|	1000	-	-1	-1	0,0,250	2	65,247,	0,2439,
chr11	57970243	57973134	linc|3P|XLOC_007435|TCONS_00027975:0.201269|122AA|43AA|	1000	-	-1	-1	0,0,250	2	464,255,	0,2636,
chr11	58126067	58128512	linc|3P|XLOC_005908|TCONS_00021605:0.230279|90AA|56AA|	1000	+	-1	-1	250,0,0	2	351,152,	0,2293,
chr11	58234155	58238399	LongORFlinc|3P|XLOC_007441|TCONS_00027992:0.359708|281AA|76AA|	1000	-	-1	-1	0,0,250	2	4090,20,	0,4224,
chr11	58234155	58239673	LongORFlinc|3P|XLOC_007441|TCONS_00027993:0.353608|281AA|76AA|	1000	-	-1	-1	0,0,250	3	4088,53,47,	0,4224,5471,
chr11	58234155	58239711	LongAUGORFlinc|3P|XLOC_007441|TCONS_00027994:0.291465|281AA|108AA|	1000	-	-1	-1	0,0,250	3	4091,52,232,	0,4224,5324,
chr11	58234155	58239713	LongAUGORFlinc|3P|XLOC_007441|TCONS_00027995:0.207466|281AA|116AA|	1000	-	-1	-1	0,0,250	3	4088,53,234,	0,4223,5324,
chr11	58234155	58239713	LongORFlinc|3P|XLOC_007441|TCONS_00027996:0.20417|281AA|76AA|	1000	-	-1	-1	0,0,250	3	2017,52,214,	0,4224,5344,
chr11	58234155	58239718	LongAUGORFlinc|3P|XLOC_007441|TCONS_00027997:0.569182|281AA|109AA|	1000	-	-1	-1	0,0,250	3	4088,52,219,	0,4224,5344,
chr11	58234155	58239752	LongORFlinc|3P|XLOC_007441|TCONS_00027998:0.261388|281AA|76AA|	1000	-	-1	-1	0,0,250	3	2017,52,126,	0,4224,5471,
chr11	58322987	58324439	LongAUGORFlinc|3P|XLOC_005914|TCONS_00021632:0.501724|214AA|214AA|	1000	+	-1	-1	250,0,0	2	166,720,	0,732,
chr11	58965747	58978050	LongAUGORFEnsASCoding|3P|XLOC_007468|TCONS_00028059:0.872271|227AA|166AA|	1000	-	-1	-1	0,0,250	2	2832,369,	0,11934,
chr11	59206194	59208720	LongAUGORFEnsASCoding|3P|XLOC_007473|TCONS_00028101:1.15894|157AA|100AA||RNACodeAS|HSS_91_7.6E-6$HSS_90_2.5E-6$HSS_94_1.0E-4	1000	-	-1	-1	0,0,250	2	716,1229,	0,1297,
chr11	59505661	59513647	LongAUGORFlinc|3P|XLOC_005948|TCONS_00021711:0.932021|325AA|155AA|	1000	+	-1	-1	250,0,0	5	1225,122,108,97,1072,	0,1529,2169,3992,6914,
chr11	59505684	59511073	LongAUGORFlinc|3P|XLOC_005948|TCONS_00021712:8.0867|218AA|155AA|	1000	+	-1	-1	250,0,0	5	1202,122,108,97,354,	0,1506,2146,3969,5035,
chr11	59506096	59510155	LongAUGORFlinc|3P|XLOC_005948|TCONS_00021714:2.96547|138AA|125AA|	1000	+	-1	-1	250,0,0	5	185,193,122,108,502,	0,597,1094,1734,3557,
chr11	59506152	59510103	linc|3P|XLOC_005948|TCONS_00021715:0.986886|142AA|21AA|	1000	+	-1	-1	250,0,0	4	734,122,108,450,	0,1038,1678,3501,
chr11	59506667	59510155	LongAUGORFlinc|3P|XLOC_005948|TCONS_00021716:1.51631|128AA|124AA|	1000	+	-1	-1	250,0,0	2	219,2965,	0,523,
chr11	59507640	59511073	linc|3P|XLOC_005948|TCONS_00021717:5.9133|130AA|63AA|	1000	+	-1	-1	250,0,0	4	16,108,97,354,	0,190,2013,3079,
chr11	59775285	59780321	EnsASCoding|3P|XLOC_007488|TCONS_00028141:3.23855|114AA|95AA|	1000	-	-1	-1	0,0,250	2	401,99,	0,4937,
chr11	59810079	59818491	LongAUGORFEnsASCoding|3P|XLOC_005952|TCONS_00021741:1.40028|128AA|118AA||RNACodeAS|HSS_97_6.9E-5	1000	+	-1	-1	250,0,0	2	182,589,	0,7823,
chr11	59921498	59921889	linc|3P|XLOC_005956|TCONS_00021748:1.08896|61AA|31AA|	1000	+	-1	-1	250,0,0	2	109,165,	0,226,
chr11	59946888	59948091	linc|3P|XLOC_007494|TCONS_00028166:0.401579|44AA|28AA|	1000	-	-1	-1	0,0,250	2	208,90,	0,1113,
chr11	59946888	59948141	linc|3P|XLOC_007494|TCONS_00028167:0.786755|58AA|38AA|	1000	-	-1	-1	0,0,250	3	208,98,140,	0,935,1113,
chr11	59946888	59948142	linc|3P|XLOC_007494|TCONS_00028168:1.63544|58AA|48AA|	1000	-	-1	-1	0,0,250	2	208,319,	0,935,
chr11	60240809	60241930	EnsASCoding|3P|XLOC_005960|TCONS_00021760:0.556769|81AA|18AA|	1000	+	-1	-1	250,0,0	2	47,421,	0,700,
chr11	60879117	60887218	LongORFlinc|3P|XLOC_005979|TCONS_00021824:0.724427|221AA|20AA|	1000	+	-1	-1	250,0,0	2	239,1485,	0,6616,
chr11	61865474	61867639	linc|3P|XLOC_005992|TCONS_00021875:1.00394|136AA|64AA|	1000	+	-1	-1	250,0,0	2	756,76,	0,2089,
chr11	62542191	62551041	LongAUGORFlinc|3P|XLOC_007549|TCONS_00028460:1.10541|255AA|246AA|	1000	-	-1	-1	0,0,250	4	532,130,113,181,	0,3420,7855,8669,
chr11	62550046	62551041	linc|3P|XLOC_007549|TCONS_00028462:0.367452|56AA|25AA|	1000	-	-1	-1	0,0,250	2	113,181,	0,814,
chr11	62602876	62604807	EnsShortNonCoding|3P|XLOC_006003|TCONS_00021936:283.863|80AA|53AA|	1000	+	-1	-1	250,0,0	5	147,48,50,64,153,	0,358,720,1526,1778,
chr11	62605765	62607748	LongAUGORFEnsASCoding|3P|XLOC_006007|TCONS_00021940:0.148199|205AA|183AA|	1000	+	-1	-1	250,0,0	2	86,1086,	0,897,
chr11	62919078	62921592	EnsASCoding|3P|XLOC_007556|TCONS_00028496:0.308432|120AA|65AA|	1000	-	-1	-1	0,0,250	3	519,135,357,	0,1044,2157,
chr11	63445906	63453080	LongAUGORFlinc|3P|XLOC_007561|TCONS_00028502:0.627227|462AA|219AA|	1000	-	-1	-1	0,0,250	2	4078,181,	0,6993,
chr11	63445906	63463667	LongAUGORFlinc|3P|XLOC_007561|TCONS_00028503:0.342084|462AA|199AA|	1000	-	-1	-1	0,0,250	2	4078,100,	0,17661,
chr11	63445906	63463710	LongAUGORFlinc|3P|XLOC_007561|TCONS_00028504:0.220825|462AA|353AA|	1000	-	-1	-1	0,0,250	3	3057,446,143,	0,3632,17661,
chr11	63445906	63463710	LongAUGORFlinc|3P|XLOC_007561|TCONS_00028505:0.378308|462AA|383AA|	1000	-	-1	-1	0,0,250	4	3057,446,171,143,	0,3632,6993,17661,
chr11	63445906	63463732	LongAUGORFlinc|3P|XLOC_007561|TCONS_00028506:0.663111|462AA|222AA|	1000	-	-1	-1	0,0,250	2	3057,165,	0,17661,
chr11	63445906	63463880	LongAUGORFlinc|3P|XLOC_007561|TCONS_00028507:0.200881|462AA|350AA|	1000	-	-1	-1	0,0,250	4	3057,446,53,13,	0,3632,17665,17961,
chr11	63964225	63968040	EnsASCoding|3P|XLOC_006022|TCONS_00022004:0.220926|152AA|56AA||RNACodeAS|HSS_111_3.9E-7	1000	+	-1	-1	250,0,0	4	49,115,440,468,	0,1589,2148,3347,
chr11	64079483	64083259	linc|3P|XLOC_006024|TCONS_00022006:27.8168|76AA|44AA|	1000	+	-1	-1	250,0,0	2	294,607,	0,3169,
chr11	64079581	64083259	linc|3P|XLOC_006024|TCONS_00022007:0.108427|76AA|44AA|	1000	+	-1	-1	250,0,0	3	196,156,607,	0,277,3071,
chr11	64760767	64771807	LongAUGORFlinc|3P|XLOC_006027|TCONS_00022010:0.665505|142AA|139AA|	1000	+	-1	-1	250,0,0	6	105,182,101,70,139,252,	0,1390,2520,4384,4828,10788,
chr11	66957893	66965016	linc|3P|XLOC_006034|TCONS_00022031:0.144616|111AA|85AA|	1000	+	-1	-1	250,0,0	2	212,861,	0,6262,
chr11	67571621	67577466	linc|3P|XLOC_007588|TCONS_00028589:0.123147|104AA|29AA|	1000	-	-1	-1	0,0,250	2	287,236,	0,5609,
chr11	67921503	67947659	LongAUGORFEnsASCoding|3P|XLOC_006051|TCONS_00022106:0.242584|230AA|204AA|	1000	+	-1	-1	250,0,0	2	1054,2284,	0,23872,
chr11	68269557	68270879	linc|3P|XLOC_007596|TCONS_00028613:0.156317|50AA|33AA|	1000	-	-1	-1	0,0,250	2	70,337,	0,985,
chr11	69329824	69332122	EnsASCoding|3P|XLOC_007617|TCONS_00028704:0.552665|63AA|41AA|	1000	-	-1	-1	0,0,250	2	352,214,	0,2084,
chr11	69401512	69402700	LongAUGORFEnsASCoding|3P|XLOC_006089|TCONS_00022286:0.884889|119AA|110AA||RNACodeAS|HSS_117_8.4E-5$HSS_116_3.7E-7	1000	+	-1	-1	250,0,0	2	485,355,	0,833,
chr11	69448547	69453676	EnsASCoding|3P|XLOC_006091|TCONS_00022288:0.742221|80AA|46AA||RNACodeAS|HSS_120_1.1E-11$HSS_121_4.8E-9$HSS_122_4.3E-9$HSS_124_2.4E-10	1000	+	-1	-1	250,0,0	2	72,787,	0,4342,
chr11	69682137	69690764	EnsASCoding|3P|XLOC_006097|TCONS_00022312:0.562616|113AA|31AA|	1000	+	-1	-1	250,0,0	5	10,183,100,270,15,	0,679,1289,2266,8612,
chr11	69684328	69691141	EnsASCoding|3P|XLOC_006097|TCONS_00022314:0.139507|167AA|56AA|	1000	+	-1	-1	250,0,0	3	345,79,392,	0,4031,6421,
chr11	69684500	69691141	EnsASCoding|3P|XLOC_006097|TCONS_00022315:1.1404|120AA|56AA|	1000	+	-1	-1	250,0,0	2	173,392,	0,6249,
chr11	70611211	70613211	EnsASCoding|3P|XLOC_007674|TCONS_00029038:0.714361|66AA|38AA||RNACodeAS|HSS_127_6.4E-9$HSS_129_8.1E-10$HSS_130_1.3E-7	1000	-	-1	-1	0,0,250	2	206,200,	0,1800,
chr11	71739396	71740466	linc|3P|XLOC_007702|TCONS_00029159:0.251596|152AA|69AA|	1000	-	-1	-1	0,0,250	2	403,215,	0,855,
chr11	71740010	71740447	linc|3P|XLOC_007702|TCONS_00029160:0.727975|74AA|32AA|	1000	-	-1	-1	0,0,250	2	121,196,	0,241,
chr11	73015855	73018804	linc|3P|XLOC_007721|TCONS_00029242:0.297345|71AA|31AA|	1000	-	-1	-1	0,0,250	3	194,66,148,	0,592,2801,
chr11	75172559	75177633	EnsShortNonCoding|3P|XLOC_006214|TCONS_00022891:0.220418|86AA|77AA|	1000	+	-1	-1	250,0,0	3	38,184,641,	0,1418,4433,
chr11	75589664	75594771	linc|3P|XLOC_007782|TCONS_00029427:0.291334|106AA|80AA|	1000	-	-1	-1	0,0,250	2	1044,238,	0,4869,
chr11	75745071	75761195	LongAUGORFlinc|3P|XLOC_007785|TCONS_00029430:0.121923|150AA|149AA|	1000	-	-1	-1	0,0,250	3	627,912,29,	0,837,16095,
chr11	75860968	75861494	linc|3P|XLOC_006232|TCONS_00023007:0.185635|51AA|21AA|	1000	+	-1	-1	250,0,0	2	85,276,	0,250,
chr11	77008913	77009873	linc|3P|XLOC_007795|TCONS_00029522:0.155174|83AA|15AA|	1000	-	-1	-1	0,0,250	2	51,363,	0,597,
chr11	77489853	77491409	linc|3P|XLOC_006253|TCONS_00023081:1.84465|86AA|77AA|	1000	+	-1	-1	250,0,0	2	158,924,	0,632,
chr11	78030011	78032665	EnsASCoding|3P|XLOC_007814|TCONS_00029583:0.752975|159AA|99AA|	1000	-	-1	-1	0,0,250	2	1920,509,	0,2145,
chr11	78292847	78293956	EnsASCoding|3P|XLOC_007826|TCONS_00029619:0.282051|88AA|16AA|	1000	-	-1	-1	0,0,250	2	326,95,	0,1014,
chr11	78869725	78872869	LongORFlinc|3P|XLOC_007840|TCONS_00029658:0.313184|350AA|0AA|	1000	-	-1	-1	0,0,250	3	644,140,266,	0,792,2878,
chr11	78871515	78873016	LongAUGORFlinc|3P|XLOC_007840|TCONS_00029660:2.23491|258AA|116AA|	1000	-	-1	-1	0,0,250	2	690,413,	0,1088,
chr11	78973591	78996873	LongAUGORFlinc|3P|XLOC_006289|TCONS_00023313:0.406847|939AA|134AA|	1000	+	-1	-1	250,0,0	3	410,195,3331,	0,15772,19951,
chr11	78973772	78992967	LongORFlinc|3P|XLOC_006289|TCONS_00023314:0.375983|1277AA|0AA|	1000	+	-1	-1	250,0,0	2	229,3604,	0,15591,
chr11	79330511	79340648	linc|3P|XLOC_007846|TCONS_00029699:0.229395|130AA|76AA|	1000	-	-1	-1	0,0,250	2	2050,59,	0,10078,
chr11	79704629	79705420	linc|3P|XLOC_006296|TCONS_00023342:0.276894|143AA|89AA|	1000	+	-1	-1	250,0,0	3	37,124,270,	0,158,521,
chr11	79973736	79975144	linc|3P|XLOC_006301|TCONS_00023347:0.976491|109AA|92AA|	1000	+	-1	-1	250,0,0	2	109,834,	0,574,
chr11	79973807	79975144	linc|3P|XLOC_006301|TCONS_00023348:0.682614|109AA|92AA|	1000	+	-1	-1	250,0,0	2	38,877,	0,460,
chr11	80017353	80029868	LongORFEnsASCoding|3P|XLOC_007863|TCONS_00029734:0.138623|213AA|57AA||RNACodeAS|HSS_145_2.8E-7$HSS_146_2.6E-5	1000	-	-1	-1	0,0,250	3	1103,999,300,	0,4574,12215,
chr11	81983118	82019967	linc|3P|XLOC_007874|TCONS_00029781:0.127227|117AA|80AA|	1000	-	-1	-1	0,0,250	6	235,98,57,95,178,99,	0,514,2255,2446,5375,36750,
chr11	82779600	82781042	LongAUGORFlinc|3P|XLOC_007881|TCONS_00029791:5.28316|127AA|114AA|	1000	-	-1	-1	0,0,250	3	335,164,187,	0,534,1255,
chr11	82779830	82781042	LongAUGORFlinc|3P|XLOC_007881|TCONS_00029792:2.26124|137AA|124AA|	1000	-	-1	-1	0,0,250	2	468,187,	0,1025,
chr11	82924902	82933382	EnsASCoding|3P|XLOC_007885|TCONS_00029830:0.167363|127AA|61AA|	1000	-	-1	-1	0,0,250	2	1239,67,	0,8413,
chr11	83291698	83294631	EnsShortNonCoding|3P|XLOC_006343|TCONS_00023524:0.522859|66AA|66AA|	1000	+	-1	-1	250,0,0	3	135,131,117,	0,268,2816,
chr11	83291719	83294632	EnsShortNonCoding|3P|XLOC_006343|TCONS_00023525:1.1034|64AA|35AA|	1000	+	-1	-1	250,0,0	3	114,124,118,	0,254,2795,
chr11	83291727	83292291	linc|3P|XLOC_006343|TCONS_00023526:3.26232|56AA|14AA|	1000	+	-1	-1	250,0,0	2	106,325,	0,239,
chr11	83291742	83294630	EnsShortNonCoding|3P|XLOC_006343|TCONS_00023528:5.73562|96AA|70AA|	1000	+	-1	-1	250,0,0	2	355,116,	0,2772,
chr11	83582055	83623693	LongORFlinc|3P|XLOC_006350|TCONS_00023562:0.551278|308AA|83AA|	1000	+	-1	-1	250,0,0	9	78,134,122,71,100,137,168,166,1156,	0,19205,27968,28776,29067,38784,39304,39584,40482,
chr11	83582055	83623693	LongORFlinc|3P|XLOC_006350|TCONS_00023563:0.329601|308AA|83AA|	1000	+	-1	-1	250,0,0	9	78,134,125,71,100,137,172,166,1156,	0,19205,27965,28776,29067,38784,39300,39584,40482,
chr11	83621661	83622903	linc|3P|XLOC_006350|TCONS_00023565:0.128949|169AA|83AA|	1000	+	-1	-1	250,0,0	2	144,366,	0,876,
chr11	84525659	84535831	linc|3P|XLOC_006368|TCONS_00023632:1.21729|112AA|91AA|	1000	+	-1	-1	250,0,0	4	89,81,106,248,	0,8820,9456,9924,
chr11	84525668	84535831	linc|3P|XLOC_006368|TCONS_00023633:1.45779|95AA|82AA|	1000	+	-1	-1	250,0,0	5	80,74,81,106,248,	0,7714,8811,9447,9915,
chr11	84525683	84535830	linc|3P|XLOC_006368|TCONS_00023634:0.835182|74AA|41AA|	1000	+	-1	-1	250,0,0	4	65,181,106,247,	0,8796,9432,9900,
chr11	84763854	84777829	linc|3P|XLOC_007915|TCONS_00029917:0.129484|92AA|27AA|	1000	-	-1	-1	0,0,250	3	177,144,107,	0,13480,13868,
chr11	84870838	84872753	LongAUGORFlinc|3P|XLOC_006371|TCONS_00023637:3.24896|116AA|113AA|	1000	+	-1	-1	250,0,0	2	240,1550,	0,365,
chr11	85235170	85238304	LongAUGORFlinc|3P|XLOC_006378|TCONS_00023661:0.315844|122AA|107AA|	1000	+	-1	-1	250,0,0	4	162,108,104,261,	0,1969,2240,2873,
chr11	85702199	85719744	LongAUGORFlinc|3P|XLOC_007927|TCONS_00029982:0.254057|179AA|101AA|	1000	-	-1	-1	0,0,250	6	303,135,87,251,144,48,	0,2258,2532,3830,4537,17497,
chr11	85704142	85719744	LongAUGORFlinc|3P|XLOC_007927|TCONS_00029984:0.365824|179AA|101AA|	1000	-	-1	-1	0,0,250	5	450,87,251,144,48,	0,589,1887,2594,15554,
chr11	85766830	85775680	linc|3P|XLOC_007929|TCONS_00029986:0.598887|76AA|45AA|	1000	-	-1	-1	0,0,250	3	244,271,146,	0,732,8704,
chr11	85791660	85804155	EnsASCoding|3P|XLOC_007930|TCONS_00029987:0.272022|114AA|94AA||RNACodeAS|HSS_147_8.0E-5$HSS_151_6.9E-5$HSS_150_2.6E-6	1000	-	-1	-1	0,0,250	4	1576,131,155,119,	0,4493,10128,12376,
chr11	85791660	85832209	EnsASCoding|3P|XLOC_007930|TCONS_00029988:1.53049|114AA|98AA||RNACodeAS|HSS_147_8.0E-5$HSS_151_6.9E-5$HSS_150_2.6E-6	1000	-	-1	-1	0,0,250	5	1576,131,155,172,42,	0,4493,10128,13730,40507,
chr11	85795788	85832223	LongAUGORFEnsASCoding|3P|XLOC_007930|TCONS_00029989:4.74261|123AA|122AA||RNACodeAS|HSS_147_8.0E-5$HSS_151_6.9E-5$HSS_150_2.6E-6	1000	-	-1	-1	0,0,250	4	496,155,172,56,	0,6000,9602,36379,
chr11	85795874	85804155	LongAUGORFEnsASCoding|3P|XLOC_007930|TCONS_00029990:0.11089|122AA|121AA||RNACodeAS|HSS_147_8.0E-5$HSS_151_6.9E-5$HSS_150_2.6E-6	1000	-	-1	-1	0,0,250	3	410,155,119,	0,5914,8162,
chr11	86201369	86211192	LongAUGORFlinc|3P|XLOC_006388|TCONS_00023700:16.5629|352AA|282AA|	1000	+	-1	-1	250,0,0	2	183,4240,	0,5583,
chr11	86201382	86304443	LongAUGORFEnsASCoding|3P|XLOC_006388|TCONS_00023701:0.209552|184AA|107AA|	1000	+	-1	-1	250,0,0	7	170,359,97,202,467,87,1222,	0,5570,82756,83687,85058,89753,101839,
chr11	87755576	87757270	EnsShortNonCoding|3P|XLOC_006414|TCONS_00023810:0.681089|61AA|48AA|	1000	+	-1	-1	250,0,0	2	37,232,	0,1462,
chr11	88039577	88047360	LongORFlinc|3P|XLOC_007964|TCONS_00030149:1.50696|216AA|71AA|	1000	-	-1	-1	0,0,250	2	459,740,	0,7043,
chr11	88066357	88067026	linc|3P|XLOC_006422|TCONS_00023871:0.134323|74AA|28AA|	1000	+	-1	-1	250,0,0	2	146,332,	0,337,
chr11	88066417	88067452	linc|3P|XLOC_006422|TCONS_00023872:0.632647|60AA|13AA|	1000	+	-1	-1	250,0,0	3	86,144,209,	0,277,826,
chr11	88253367	88256990	LongAUGORFlinc|3P|XLOC_006426|TCONS_00023895:0.342962|184AA|175AA|	1000	+	-1	-1	250,0,0	3	528,89,1292,	0,869,2331,
chr11	88356290	88363947	linc|3P|XLOC_006430|TCONS_00023899:0.12038|136AA|85AA|	1000	+	-1	-1	250,0,0	3	155,191,1213,	0,1641,6444,
chr11	88357262	88364236	LongAUGORFlinc|3P|XLOC_006430|TCONS_00023900:0.696539|313AA|308AA|	1000	+	-1	-1	250,0,0	2	860,1502,	0,5472,
chr11	88357381	88364236	LongAUGORFlinc|3P|XLOC_006430|TCONS_00023901:0.33593|160AA|157AA|	1000	+	-1	-1	250,0,0	3	93,191,1502,	0,550,5353,
chr11	88358455	88364236	linc|3P|XLOC_006430|TCONS_00023902:0.138617|97AA|87AA|	1000	+	-1	-1	250,0,0	2	126,1502,	0,4279,
chr11	88718549	88722600	LongAUGORFlinc|3P|XLOC_006431|TCONS_00023903:0.338243|332AA|196AA|	1000	+	-1	-1	250,0,0	3	468,167,1908,	0,1856,2143,
chr11	88718549	88732652	LongAUGORFlinc|3P|XLOC_006431|TCONS_00023906:0.248138|243AA|123AA|	1000	+	-1	-1	250,0,0	5	468,819,49,100,4494,	0,1204,4100,8991,9609,
chr11	88718549	88732652	LongORFlinc|3P|XLOC_006431|TCONS_00023904:0.300427|243AA|84AA|	1000	+	-1	-1	250,0,0	6	468,51,167,95,100,4494,	0,1204,1856,5529,8991,9609,
chr11	88718549	88732652	LongORFlinc|3P|XLOC_006431|TCONS_00023905:0.36856|243AA|84AA|	1000	+	-1	-1	250,0,0	4	468,167,100,4494,	0,1856,8991,9609,
chr11	88718602	88732652	LongAUGORFlinc|3P|XLOC_006431|TCONS_00023907:0.309517|243AA|123AA|	1000	+	-1	-1	250,0,0	4	415,819,100,4494,	0,1151,8938,9556,
chr11	88718602	88732652	LongAUGORFlinc|3P|XLOC_006431|TCONS_00023908:0.208881|332AA|196AA|	1000	+	-1	-1	250,0,0	6	415,163,2006,95,100,4494,	0,1807,2090,5476,8938,9556,
chr11	88718627	88722600	LongAUGORFlinc|3P|XLOC_006431|TCONS_00023909:0.330024|332AA|196AA|	1000	+	-1	-1	250,0,0	3	390,819,1908,	0,1126,2065,
chr11	88718627	88732652	LongAUGORFlinc|3P|XLOC_006431|TCONS_00023910:0.461621|243AA|123AA|	1000	+	-1	-1	250,0,0	3	390,819,4494,	0,1126,9531,
chr11	88718644	88722600	LongAUGORFlinc|3P|XLOC_006431|TCONS_00023911:0.381971|332AA|196AA|	1000	+	-1	-1	250,0,0	2	373,2847,	0,1109,
chr11	88718644	88732652	LongAUGORFlinc|3P|XLOC_006431|TCONS_00023912:0.304381|243AA|123AA|	1000	+	-1	-1	250,0,0	7	373,819,139,49,95,100,4494,	0,1109,2048,4005,5434,8896,9514,
chr11	88718644	88732652	LongORFlinc|3P|XLOC_006431|TCONS_00023913:0.222732|243AA|84AA|	1000	+	-1	-1	250,0,0	5	373,103,163,49,4494,	0,1109,1765,4005,9514,
chr11	88718803	88728893	linc|3P|XLOC_006431|TCONS_00023914:1.68347|106AA|54AA|	1000	+	-1	-1	250,0,0	4	214,167,100,735,	0,1602,8737,9355,
chr11	88727646	88732652	LongORFlinc|3P|XLOC_006431|TCONS_00023916:0.255321|243AA|84AA|	1000	+	-1	-1	250,0,0	2	3,4488,	0,518,
chr11	89064728	89069098	LongAUGORFlinc|3P|XLOC_006437|TCONS_00023931:0.201752|205AA|184AA|	1000	+	-1	-1	250,0,0	4	18,73,52,1759,	0,1418,1717,2611,
chr11	89066277	89067886	LongAUGORFlinc|3P|XLOC_006437|TCONS_00023934:0.445755|118AA|116AA|	1000	+	-1	-1	250,0,0	3	25,52,547,	0,168,1062,
chr11	89302722	89309428	linc|3P|XLOC_006439|TCONS_00023938:0.381102|87AA|59AA|	1000	+	-1	-1	250,0,0	2	182,296,	0,6410,
chr11	90883319	90895093	linc|3P|XLOC_006443|TCONS_00023955:0.275106|97AA|27AA|	1000	+	-1	-1	250,0,0	2	171,398,	0,11376,
chr11	94133484	94155776	LongAUGORFlinc|3P|XLOC_006450|TCONS_00024003:0.236644|168AA|163AA|	1000	+	-1	-1	250,0,0	6	71,177,130,75,42,200,	0,5002,16351,17853,21971,22092,
chr11	94133501	94155776	linc|3P|XLOC_006450|TCONS_00024004:0.939415|92AA|87AA|	1000	+	-1	-1	250,0,0	4	54,177,42,200,	0,4985,21954,22075,
chr11	94135659	94138845	linc|3P|XLOC_006450|TCONS_00024005:0.245582|93AA|31AA|	1000	+	-1	-1	250,0,0	2	165,359,	0,2827,
chr11	94677564	94687664	linc|3P|XLOC_006459|TCONS_00024028:0.160476|170AA|53AA|	1000	+	-1	-1	250,0,0	2	825,686,	0,9414,
chr11	95096499	95105552	LongAUGORFlinc|3P|XLOC_008024|TCONS_00030419:0.561747|343AA|333AA|	1000	-	-1	-1	0,0,250	2	4846,270,	0,8783,
chr11	95145051	95159047	LongAUGORFEnsASCoding|3P|XLOC_006470|TCONS_00024055:2.11884|184AA|114AA|	1000	+	-1	-1	250,0,0	3	223,155,1286,	0,10299,12710,
chr11	95221787	95225632	LongORFlinc|3P|XLOC_008026|TCONS_00030424:0.47641|244AA|36AA|	1000	-	-1	-1	0,0,250	2	2037,125,	0,3720,
chr11	95221787	95225640	LongORFlinc|3P|XLOC_008026|TCONS_00030425:0.456624|244AA|67AA|	1000	-	-1	-1	0,0,250	3	955,145,174,	0,1892,3679,
chr11	95221787	95225696	LongORFlinc|3P|XLOC_008026|TCONS_00030426:2.06375|244AA|67AA|	1000	-	-1	-1	0,0,250	2	2037,230,	0,3679,
chr11	95223289	95225632	linc|3P|XLOC_008026|TCONS_00030427:0.227648|119AA|67AA|	1000	-	-1	-1	0,0,250	2	535,166,	0,2177,
chr11	95310428	95324496	linc|3P|XLOC_006473|TCONS_00024058:0.367612|120AA|49AA|	1000	+	-1	-1	250,0,0	3	25,276,329,	0,8748,13739,
chr11	95336010	95337408	EnsASCoding|3P|XLOC_008028|TCONS_00030449:0.220274|81AA|59AA|	1000	-	-1	-1	0,0,250	4	151,90,74,14,	0,686,1223,1384,
chr11	95375524	95384507	EnsASCoding|3P|XLOC_008029|TCONS_00030450:0.224242|119AA|58AA|	1000	-	-1	-1	0,0,250	3	358,45,96,	0,4669,8887,
chr11	95696721	95699303	LongAUGORFlinc|3P|XLOC_008033|TCONS_00030455:0.301049|152AA|116AA|	1000	-	-1	-1	0,0,250	2	1539,19,	0,2563,
chr11	95700105	95712754	linc|3P|XLOC_008034|TCONS_00030458:1.33664|87AA|66AA|	1000	-	-1	-1	0,0,250	2	410,127,	0,12522,
chr11	95858161	95859174	linc|3P|XLOC_008036|TCONS_00030465:0.124668|101AA|87AA|	1000	-	-1	-1	0,0,250	2	238,358,	0,655,
chr11	95858864	95861044	LongORFlinc|3P|XLOC_006484|TCONS_00024117:0.286714|312AA|43AA|	1000	+	-1	-1	250,0,0	2	218,1051,	0,1129,
chr11	95858864	95866848	EnsASCoding|3P|XLOC_006484|TCONS_00024118:0.728126|154AA|27AA|	1000	+	-1	-1	250,0,0	3	218,495,121,	0,1129,7863,
chr11	95858864	95866848	EnsASCoding|3P|XLOC_006484|TCONS_00024119:1.3399|111AA|27AA|	1000	+	-1	-1	250,0,0	3	218,366,121,	0,1129,7863,
chr11	95858864	95866848	EnsASCoding|3P|XLOC_006484|TCONS_00024120:0.765422|111AA|27AA|	1000	+	-1	-1	250,0,0	3	218,367,120,	0,1129,7864,
chr11	95858864	95869035	EnsASCoding|3P|XLOC_006484|TCONS_00024121:0.55675|112AA|65AA|	1000	+	-1	-1	250,0,0	3	218,366,721,	0,1129,9450,
chr11	96005888	96008055	linc|3P|XLOC_006488|TCONS_00024125:0.733497|140AA|41AA|	1000	+	-1	-1	250,0,0	3	43,71,308,	0,1026,1859,
chr11	96343071	96354691	LongAUGORFEnsASCoding|3P|XLOC_008048|TCONS_00030507:0.208765|140AA|113AA|	1000	-	-1	-1	0,0,250	4	154,59,100,1632,	0,3755,5217,9988,
chr11	96345480	96350134	LongAUGORFEnsASCoding|3P|XLOC_008048|TCONS_00030509:0.152213|189AA|130AA|	1000	-	-1	-1	0,0,250	4	1218,63,95,126,	0,1346,2813,4528,
chr11	96746031	96747410	LongAUGORFlinc|3P|XLOC_008050|TCONS_00030512:0.120665|109AA|105AA|	1000	-	-1	-1	0,0,250	2	600,404,	0,975,
chr11	96944164	96965060	LongAUGORFlinc|3P|XLOC_006517|TCONS_00024221:0.300819|253AA|216AA|	1000	+	-1	-1	250,0,0	8	50,249,148,172,112,728,136,1490,	0,680,8416,14688,15175,15389,16696,19406,
chr11	96944164	96965060	LongAUGORFlinc|3P|XLOC_006517|TCONS_00024222:2.12406|155AA|100AA|	1000	+	-1	-1	250,0,0	6	50,249,148,728,136,1490,	0,680,8416,15389,16696,19406,
chr11	96944188	96960062	LongAUGORFlinc|3P|XLOC_006517|TCONS_00024223:0.385565|253AA|216AA|	1000	+	-1	-1	250,0,0	6	26,249,148,172,112,509,	0,656,8392,14664,15151,15365,
chr11	96944311	96963895	linc|3P|XLOC_006517|TCONS_00024224:0.134505|125AA|63AA|	1000	+	-1	-1	250,0,0	6	39,249,148,62,136,325,	0,533,8269,15242,16549,19259,
chr11	96944311	96965060	LongAUGORFlinc|3P|XLOC_006517|TCONS_00024225:0.506964|155AA|100AA|	1000	+	-1	-1	250,0,0	6	39,249,148,62,136,1490,	0,533,8269,15242,16549,19259,
chr11	97020507	97026248	LongAUGORFEnsASCoding|3P|XLOC_008061|TCONS_00030572:0.164857|223AA|177AA|	1000	-	-1	-1	0,0,250	2	407,4865,	0,876,
chr11	97048690	97051432	EnsASCoding|3P|XLOC_008063|TCONS_00030574:0.26905|116AA|61AA|	1000	-	-1	-1	0,0,250	3	240,348,358,	0,1910,2384,
chr11	97280127	97282897	LongAUGORFEnsASCoding|3P|XLOC_006530|TCONS_00024249:0.222643|168AA|126AA|	1000	+	-1	-1	250,0,0	3	104,218,315,	0,796,2455,
chr11	97338438	97342039	LongAUGORFEnsASCoding|3P|XLOC_006532|TCONS_00024258:1.26069|176AA|117AA|	1000	+	-1	-1	250,0,0	4	89,425,118,433,	0,298,2711,3168,
chr11	97338442	97342039	LongAUGORFEnsASCoding|3P|XLOC_006532|TCONS_00024259:1.775|177AA|118AA|	1000	+	-1	-1	250,0,0	3	719,118,436,	0,2707,3161,
chr11	97598510	97622893	LongAUGORFlinc|3P|XLOC_006536|TCONS_00024282:0.515486|169AA|116AA|	1000	+	-1	-1	250,0,0	4	157,105,63,287,	0,16413,19926,24096,
chr11	97644183	97659031	LongORFlinc|3P|XLOC_008075|TCONS_00030658:1.27415|344AA|92AA|	1000	-	-1	-1	0,0,250	3	1934,168,159,	0,2170,14689,
chr11	97644183	97660367	LongAUGORFEnsShortNonCoding|3P|XLOC_008075|TCONS_00030660:1.17161|344AA|160AA|	1000	-	-1	-1	0,0,250	3	1934,176,162,	0,2170,16022,
chr11	97644183	97660367	LongORFEnsShortNonCoding|3P|XLOC_008075|TCONS_00030659:1.13075|344AA|92AA|	1000	-	-1	-1	0,0,250	3	1934,168,170,	0,2170,16014,
chr11	97644183	97660367	LongORFEnsShortNonCoding|3P|XLOC_008075|TCONS_00030661:0.675362|244AA|92AA|	1000	-	-1	-1	0,0,250	4	374,1259,168,170,	0,675,2170,16014,
chr11	97723650	97725711	linc|3P|XLOC_006541|TCONS_00024304:0.183024|149AA|88AA|	1000	+	-1	-1	250,0,0	2	200,536,	0,1525,
chr11	98682920	98683415	EnsASCoding|3P|XLOC_008103|TCONS_00030782:0.220951|81AA|32AA|	1000	-	-1	-1	0,0,250	2	318,35,	0,460,
chr11	98797706	98810087	LongORFEnsASCoding|3P|XLOC_008107|TCONS_00030807:0.802284|221AA|90AA|	1000	-	-1	-1	0,0,250	4	94,112,62,412,	0,1415,4259,11969,
chr11	98798308	98810087	LongORFEnsASCoding|3P|XLOC_008107|TCONS_00030808:0.781499|207AA|76AA|	1000	-	-1	-1	0,0,250	3	925,62,412,	0,3657,11367,
chr11	98804656	98810058	EnsASCoding|3P|XLOC_008107|TCONS_00030809:0.986687|139AA|57AA|	1000	-	-1	-1	0,0,250	2	330,383,	0,5019,
chr11	99386236	99389618	EnsASCoding|3P|XLOC_006583|TCONS_00024514:0.820343|117AA|95AA|	1000	+	-1	-1	250,0,0	2	1183,2058,	0,1324,
chr11	99387339	99387897	EnsASCoding|3P|XLOC_006583|TCONS_00024515:0.260079|75AA|24AA|	1000	+	-1	-1	250,0,0	2	80,337,	0,221,
chr11	100278705	100291286	LongAUGORFlinc|3P|XLOC_008182|TCONS_00030953:0.284444|131AA|114AA|	1000	-	-1	-1	0,0,250	4	368,128,181,70,	0,1749,2280,12511,
chr11	100401507	100402252	linc|3P|XLOC_006606|TCONS_00024547:0.26352|51AA|22AA|	1000	+	-1	-1	250,0,0	2	164,149,	0,596,
chr11	100687416	100697520	LongAUGORFEnsASCoding|3P|XLOC_006612|TCONS_00024579:0.672662|160AA|153AA|	1000	+	-1	-1	250,0,0	6	630,78,188,80,123,495,	0,2668,2835,3314,3522,9609,
chr11	101264761	101266303	LongAUGORFEnsASCoding|3P|XLOC_008213|TCONS_00031143:0.88561|163AA|100AA|	1000	-	-1	-1	0,0,250	2	732,86,	0,1456,
chr11	101456575	101457390	EnsASCoding|3P|XLOC_008221|TCONS_00031196:0.196255|93AA|44AA|	1000	-	-1	-1	0,0,250	2	112,221,	0,594,
chr11	101971142	101971859	linc|3P|XLOC_006651|TCONS_00024777:1.65608|81AA|76AA|	1000	+	-1	-1	250,0,0	2	393,211,	0,506,
chr11	102030267	102035084	linc|3P|XLOC_008231|TCONS_00031250:0.270706|150AA|7AA|	1000	-	-1	-1	0,0,250	2	201,249,	0,4568,
chr11	102455883	102458640	EnsASCoding|3P|XLOC_006665|TCONS_00024845:0.865833|174AA|92AA|	1000	+	-1	-1	250,0,0	2	59,1464,	0,1293,
chr11	102456198	102458640	LongAUGORFEnsASCoding|3P|XLOC_006665|TCONS_00024846:0.994754|174AA|139AA|	1000	+	-1	-1	250,0,0	2	168,1708,	0,734,
chr11	102576397	102579461	LongAUGORFlinc|3P|XLOC_008252|TCONS_00031414:1.3802|272AA|151AA|	1000	-	-1	-1	0,0,250	3	400,146,272,	0,2352,2792,
chr11	102576397	102579547	LongAUGORFlinc|3P|XLOC_008252|TCONS_00031415:0.526715|200AA|151AA|	1000	-	-1	-1	0,0,250	4	400,146,103,358,	0,2352,2590,2792,
chr11	102576443	102579275	LongAUGORFlinc|3P|XLOC_008252|TCONS_00031416:0.585108|144AA|126AA|	1000	-	-1	-1	0,0,250	4	354,181,146,115,	0,455,2306,2717,
chr11	102576490	102579119	LongAUGORFlinc|3P|XLOC_008252|TCONS_00031417:2.1699|151AA|120AA|	1000	-	-1	-1	0,0,250	3	307,146,132,	0,2259,2497,
chr11	102614891	102616546	linc|3P|XLOC_008255|TCONS_00031420:0.342324|148AA|63AA|	1000	-	-1	-1	0,0,250	2	511,263,	0,1392,
chr11	102619795	102623695	LongORFlinc|3P|XLOC_008256|TCONS_00031421:0.606953|279AA|70AA|	1000	-	-1	-1	0,0,250	4	665,93,148,64,	0,1682,2262,3836,
chr11	102619795	102624416	LongAUGORFlinc|3P|XLOC_008256|TCONS_00031422:0.949504|260AA|209AA|	1000	-	-1	-1	0,0,250	4	665,93,148,139,	0,1682,2262,4482,
chr11	102621317	102624366	linc|3P|XLOC_008256|TCONS_00031423:0.439818|127AA|92AA|	1000	-	-1	-1	0,0,250	3	253,148,89,	0,740,2960,
chr11	102708813	102711572	linc|3P|XLOC_006670|TCONS_00024857:0.382954|108AA|39AA|	1000	+	-1	-1	250,0,0	2	111,1236,	0,1523,
chr11	102893111	102903499	LongAUGORFEnsASCoding|3P|XLOC_006677|TCONS_00024881:0.330155|164AA|145AA|	1000	+	-1	-1	250,0,0	4	628,92,1861,387,	0,1344,3748,10001,
chr11	102893157	102900222	LongAUGORFEnsASCoding|3P|XLOC_006677|TCONS_00024882:0.696421|272AA|255AA|	1000	+	-1	-1	250,0,0	3	582,97,3358,	0,1298,3707,
chr11	102893457	102903499	LongAUGORFEnsASCoding|3P|XLOC_006677|TCONS_00024883:0.148585|164AA|145AA|	1000	+	-1	-1	250,0,0	3	282,1861,387,	0,3402,9655,
chr11	102893526	102900222	LongAUGORFEnsASCoding|3P|XLOC_006677|TCONS_00024884:0.939668|272AA|255AA|	1000	+	-1	-1	250,0,0	3	213,92,3363,	0,929,3333,
chr11	102958299	102964387	linc|3P|XLOC_008265|TCONS_00031482:0.38132|132AA|86AA|	1000	-	-1	-1	0,0,250	3	600,220,367,	0,3509,5721,
chr11	103190709	103192896	EnsASCoding|3P|XLOC_008277|TCONS_00031508:0.151889|94AA|82AA|	1000	-	-1	-1	0,0,250	2	220,236,	0,1951,
chr11	103355700	103361092	LongORFEnsASCoding|3P|XLOC_006684|TCONS_00024942:1.3733|299AA|92AA|	1000	+	-1	-1	250,0,0	2	161,1229,	0,4163,
chr11	103363212	103364651	linc|3P|XLOC_006685|TCONS_00024943:0.986976|113AA|89AA|	1000	+	-1	-1	250,0,0	2	589,334,	0,1105,
chr11	103697723	103703016	linc|3P|XLOC_006687|TCONS_00024945:1.93523|86AA|58AA|	1000	+	-1	-1	250,0,0	2	149,511,	0,4782,
chr11	103697723	103722832	linc|3P|XLOC_006687|TCONS_00024946:1.16508|86AA|58AA|	1000	+	-1	-1	250,0,0	3	149,458,120,	0,4782,24989,
chr11	103723949	103724532	linc|3P|XLOC_006688|TCONS_00024947:1.6391|139AA|7AA|	1000	+	-1	-1	250,0,0	2	127,313,	0,270,
chr11	105363122	105367751	LongAUGORFlinc|3P|XLOC_006711|TCONS_00025051:0.36337|153AA|138AA|	1000	+	-1	-1	250,0,0	2	127,1272,	0,3357,
chr11	105363251	105390642	EnsASCoding|3P|XLOC_006712|TCONS_00025052:0.162231|148AA|94AA|	1000	+	-1	-1	250,0,0	4	337,201,170,907,	0,15802,17464,26484,
chr11	105508576	105523199	LongAUGORFlinc|3P|XLOC_006714|TCONS_00025054:0.252924|297AA|128AA|	1000	+	-1	-1	250,0,0	5	235,173,2131,523,53,	0,5474,7977,12373,14570,
chr11	105508576	105523199	LongAUGORFlinc|3P|XLOC_006714|TCONS_00025055:0.104919|365AA|128AA|	1000	+	-1	-1	250,0,0	6	238,173,125,3407,523,53,	0,5474,7526,7977,12373,14570,
chr11	105508577	105523199	LongAUGORFlinc|3P|XLOC_006714|TCONS_00025056:0.344391|365AA|128AA|	1000	+	-1	-1	250,0,0	6	234,173,125,3407,523,53,	0,5473,7525,7976,12372,14569,
chr11	105508577	105523199	LongAUGORFlinc|3P|XLOC_006714|TCONS_00025057:0.201913|365AA|128AA|	1000	+	-1	-1	250,0,0	5	237,173,3407,523,53,	0,5473,7976,12372,14569,
chr11	105508577	105523199	LongAUGORFlinc|3P|XLOC_006714|TCONS_00025058:0.119377|297AA|128AA|	1000	+	-1	-1	250,0,0	6	234,173,125,2131,523,53,	0,5473,7525,7976,12372,14569,
chr11	105508611	105521423	LongAUGORFlinc|3P|XLOC_006714|TCONS_00025059:0.74356|365AA|128AA|	1000	+	-1	-1	250,0,0	4	200,173,3407,474,	0,5439,7942,12338,
chr11	106051150	106051852	LongAUGORFEnsASCoding|3P|XLOC_008310|TCONS_00031648:0.458501|126AA|126AA|	1000	-	-1	-1	0,0,250	2	215,182,	0,520,
chr11	106065076	106066305	LongAUGORFEnsASCoding|3P|XLOC_008311|TCONS_00031649:1.94524|142AA|129AA|	1000	-	-1	-1	0,0,250	2	220,424,	0,805,
chr11	106126335	106127351	LongAUGORFlinc|3P|XLOC_008312|TCONS_00031650:0.106313|104AA|102AA|	1000	-	-1	-1	0,0,250	2	429,216,	0,800,
chr11	106500758	106502442	EnsShortNonCoding|3P|XLOC_006735|TCONS_00025127:1.87856|79AA|61AA|	1000	+	-1	-1	250,0,0	2	293,1310,	0,374,
chr11	106972057	106973090	linc|3P|XLOC_008331|TCONS_00031787:0.63824|90AA|79AA|	1000	-	-1	-1	0,0,250	2	450,40,	0,993,
chr11	107157407	107167150	LongAUGORFlinc|3P|XLOC_006740|TCONS_00025159:0.182012|114AA|110AA|	1000	+	-1	-1	250,0,0	3	117,141,437,	0,7613,9306,
chr11	107202141	107205817	LongAUGORFlinc|3P|XLOC_006742|TCONS_00025161:2.33711|136AA|124AA|	1000	+	-1	-1	250,0,0	3	77,202,134,	0,3070,3542,
chr11	107338049	107344804	linc|3P|XLOC_006744|TCONS_00025163:0.136183|91AA|87AA|	1000	+	-1	-1	250,0,0	2	172,298,	0,6457,
chr11	107481915	107483107	LongAUGORFlinc|3P|XLOC_006750|TCONS_00025172:0.104236|102AA|100AA|	1000	+	-1	-1	250,0,0	2	437,97,	0,1095,
chr11	107511402	107527220	linc|3P|XLOC_008339|TCONS_00031837:0.300612|68AA|53AA|	1000	-	-1	-1	0,0,250	5	126,176,67,48,42,	0,12933,13787,15158,15776,
chr11	107793865	107795982	linc|3P|XLOC_006753|TCONS_00025191:0.320236|113AA|55AA|	1000	+	-1	-1	250,0,0	2	100,1045,	0,1072,
chr11	108939309	108942015	EnsASCoding|3P|XLOC_008349|TCONS_00031859:0.33397|66AA|41AA|	1000	-	-1	-1	0,0,250	3	309,98,104,	0,1866,2602,
chr11	109346838	109353651	linc|3P|XLOC_006767|TCONS_00025247:0.376237|116AA|44AA|	1000	+	-1	-1	250,0,0	2	214,268,	0,6545,
chr11	109352834	109354425	LongAUGORFlinc|3P|XLOC_008355|TCONS_00031871:0.347037|123AA|108AA|	1000	-	-1	-1	0,0,250	2	1434,51,	0,1540,
chr11	109352834	109363210	LongAUGORFEnsASCoding|3P|XLOC_008355|TCONS_00031872:0.135542|134AA|108AA|	1000	-	-1	-1	0,0,250	3	1434,254,105,	0,3905,10271,
chr11	109353770	109354425	LongAUGORFlinc|3P|XLOC_008355|TCONS_00031873:0.723183|115AA|108AA|	1000	-	-1	-1	0,0,250	2	498,51,	0,604,
chr11	109354777	109363654	LongAUGORFEnsASCoding|3P|XLOC_008355|TCONS_00031874:1.04897|182AA|174AA|	1000	-	-1	-1	0,0,250	2	2216,549,	0,8328,
chr11	109355181	109363243	EnsASCoding|3P|XLOC_008355|TCONS_00031875:0.864656|93AA|50AA|	1000	-	-1	-1	0,0,250	3	58,254,138,	0,1558,7924,
chr11	109936315	109938135	EnsASCoding|3P|XLOC_006777|TCONS_00025277:0.237713|81AA|81AA|	1000	+	-1	-1	250,0,0	2	118,407,	0,1413,
chr11	111884367	111913918	linc|3P|XLOC_008370|TCONS_00031968:1.92827|60AA|30AA|	1000	-	-1	-1	0,0,250	2	37,407,	0,29144,
chr11	111896615	111913918	LongAUGORFlinc|3P|XLOC_008370|TCONS_00031971:0.882513|262AA|216AA|	1000	-	-1	-1	0,0,250	2	2338,407,	0,16896,
chr11	111896615	111913929	LongAUGORFlinc|3P|XLOC_008370|TCONS_00031972:0.465163|262AA|216AA|	1000	-	-1	-1	0,0,250	2	2338,452,	0,16862,
chr11	112663918	112711363	LongAUGORFlinc|3P|XLOC_008375|TCONS_00031975:0.510571|144AA|116AA|	1000	-	-1	-1	0,0,250	8	1038,127,151,55,1172,144,107,82,	0,5282,8165,8999,12768,27373,47163,47363,
chr11	112663918	112711363	LongAUGORFlinc|3P|XLOC_008375|TCONS_00031978:0.603752|143AA|116AA|	1000	-	-1	-1	0,0,250	8	1038,169,321,55,144,212,107,85,	0,6318,8165,8999,27373,27584,47163,47360,
chr11	112663918	112781976	LongAUGORFlinc|3P|XLOC_008375|TCONS_00031979:7.25973|144AA|120AA|	1000	-	-1	-1	0,0,250	8	1038,321,55,1172,29,144,133,23,	0,8165,8999,12768,17003,27373,110380,118035,
chr11	112663926	112711356	LongAUGORFlinc|3P|XLOC_008375|TCONS_00031980:68.3027|143AA|116AA|	1000	-	-1	-1	0,0,250	6	1030,127,321,55,144,275,	0,5274,8157,8991,27365,47155,
chr11	112664838	112669398	linc|3P|XLOC_008375|TCONS_00031982:10.7606|79AA|23AA|	1000	-	-1	-1	0,0,250	2	118,198,	0,4362,
chr11	112669200	112677220	LongAUGORFlinc|3P|XLOC_008375|TCONS_00031983:0.620329|129AA|110AA|	1000	-	-1	-1	0,0,250	4	127,151,55,534,	0,2883,3717,7486,
chr11	112670186	112672210	linc|3P|XLOC_008375|TCONS_00031984:8.39575|104AA|80AA|	1000	-	-1	-1	0,0,250	2	219,127,	0,1897,
chr11	112671755	112674529	linc|3P|XLOC_008376|TCONS_00031985:1.6593|86AA|74AA|	1000	-	-1	-1	0,0,250	2	54,404,	0,2370,
chr11	112671755	112674959	linc|3P|XLOC_008376|TCONS_00031986:11.1016|114AA|88AA|	1000	-	-1	-1	0,0,250	2	54,832,	0,2372,
chr11	112672086	112710922	linc|3P|XLOC_008375|TCONS_00031987:1.49625|68AA|61AA|	1000	-	-1	-1	0,0,250	5	318,55,29,212,57,	0,831,8835,19416,38779,
chr11	112672173	112711340	linc|3P|XLOC_008375|TCONS_00031988:3.79348|100AA|80AA|	1000	-	-1	-1	0,0,250	5	231,55,144,212,259,	0,744,19118,19329,38908,
chr11	112675783	112711573	LongAUGORFlinc|3P|XLOC_008375|TCONS_00031989:11.5265|213AA|197AA|	1000	-	-1	-1	0,0,250	4	2075,80,423,492,	0,12588,15508,35298,
chr11	112675783	112781976	LongAUGORFlinc|3P|XLOC_008375|TCONS_00031990:9.2774|213AA|197AA|	1000	-	-1	-1	0,0,250	6	2075,80,212,133,78,23,	0,12588,15719,98515,100777,106170,
chr11	112677289	112691359	linc|3P|XLOC_008375|TCONS_00031991:0.391096|98AA|73AA|	1000	-	-1	-1	0,0,250	3	569,29,68,	0,3632,14002,
chr11	112677405	112711362	linc|3P|XLOC_008375|TCONS_00031992:5.413|98AA|75AA|	1000	-	-1	-1	0,0,250	3	453,144,281,	0,13886,33676,
chr11	112677480	112711340	linc|3P|XLOC_008375|TCONS_00031993:1.38966|100AA|80AA|	1000	-	-1	-1	0,0,250	4	378,29,212,259,	0,3441,14022,33601,
chr11	112684463	112691518	LongAUGORFlinc|3P|XLOC_008375|TCONS_00031994:1.63715|124AA|120AA|	1000	-	-1	-1	0,0,250	2	478,227,	0,6828,
chr11	112684463	112711341	LongAUGORFlinc|3P|XLOC_008375|TCONS_00031995:1.83919|124AA|120AA|	1000	-	-1	-1	0,0,250	5	478,144,212,107,60,	0,6828,7039,26618,26818,
chr11	112684463	112711363	LongAUGORFlinc|3P|XLOC_008375|TCONS_00031996:0.278764|118AA|111AA|	1000	-	-1	-1	0,0,250	4	478,212,107,85,	0,7039,26618,26815,
chr11	112684574	112711363	LongAUGORFlinc|3P|XLOC_008375|TCONS_00031997:0.675593|118AA|111AA|	1000	-	-1	-1	0,0,250	3	367,212,282,	0,6928,26507,
chr11	112687642	112711341	linc|3P|XLOC_008375|TCONS_00031999:0.816726|124AA|99AA|	1000	-	-1	-1	0,0,250	4	809,423,107,63,	0,3649,23439,23636,
chr11	112687642	112711341	linc|3P|XLOC_008375|TCONS_00032000:8.41872|124AA|99AA|	1000	-	-1	-1	0,0,250	4	809,144,107,60,	0,3649,23439,23639,
chr11	112687644	112781976	linc|3P|XLOC_008375|TCONS_00032001:0.695967|124AA|98AA|	1000	-	-1	-1	0,0,250	6	807,144,109,133,78,23,	0,3647,34652,86654,88916,94309,
chr11	112792730	112799008	linc|3P|XLOC_008377|TCONS_00032004:0.256548|94AA|78AA|	1000	-	-1	-1	0,0,250	3	537,104,229,	0,3709,6049,
chr11	113043894	113173077	linc|3P|XLOC_008378|TCONS_00032005:17.908|91AA|77AA|	1000	-	-1	-1	0,0,250	3	1266,45,125,	0,23447,129058,
chr11	113043894	113201822	linc|3P|XLOC_008378|TCONS_00032006:0.843513|96AA|78AA|	1000	-	-1	-1	0,0,250	2	1268,534,	0,157394,
chr11	113043894	113201838	linc|3P|XLOC_008378|TCONS_00032007:0.289658|96AA|78AA|	1000	-	-1	-1	0,0,250	3	1266,45,550,	0,23447,157394,
chr11	113043894	113201871	linc|3P|XLOC_008378|TCONS_00032008:8.87915|96AA|78AA|	1000	-	-1	-1	0,0,250	2	1266,581,	0,157396,
chr11	113043894	113201871	linc|3P|XLOC_008378|TCONS_00032009:12.3131|96AA|78AA|	1000	-	-1	-1	0,0,250	3	1266,45,581,	0,23447,157396,
chr11	113044516	113173077	linc|3P|XLOC_008378|TCONS_00032010:0.1526|77AA|77AA|	1000	-	-1	-1	0,0,250	4	644,45,133,125,	0,22825,28251,128436,
chr11	113203314	113209669	LongAUGORFlinc|3P|XLOC_008379|TCONS_00032011:1.1762|290AA|144AA|	1000	-	-1	-1	0,0,250	4	1853,111,209,273,	0,3075,5671,6082,
chr11	113205881	113209669	LongAUGORFlinc|3P|XLOC_008379|TCONS_00032012:0.321483|143AA|138AA|	1000	-	-1	-1	0,0,250	3	452,173,273,	0,3104,3515,
chr11	113205881	113209669	LongAUGORFlinc|3P|XLOC_008379|TCONS_00032013:0.837019|143AA|138AA|	1000	-	-1	-1	0,0,250	3	452,209,273,	0,3104,3515,
chr11	113295029	113312890	LongAUGORFlinc|3P|XLOC_006788|TCONS_00025306:0.884507|146AA|140AA|	1000	+	-1	-1	250,0,0	2	488,128,	0,17733,
chr11	113678529	113679331	linc|3P|XLOC_006792|TCONS_00025329:0.110075|60AA|29AA|	1000	+	-1	-1	250,0,0	2	288,277,	0,525,
chr11	114198257	114199199	linc|3P|XLOC_006799|TCONS_00025340:0.385445|130AA|98AA|	1000	+	-1	-1	250,0,0	3	66,152,177,	0,468,765,
chr11	114413642	114423887	LongAUGORFEnsShortNonCoding|3P|XLOC_008387|TCONS_00032069:0.119419|219AA|141AA|	1000	-	-1	-1	0,0,250	2	2708,357,	0,9888,
chr11	114792415	114797933	LongAUGORFEnsASCoding|3P|XLOC_006807|TCONS_00025374:32.4901|222AA|165AA|	1000	+	-1	-1	250,0,0	1	5518,	0,
chr11	115406585	115408314	LongAUGORFEnsASCoding|3P|XLOC_008405|TCONS_00032152:1.06115|108AA|102AA|	1000	-	-1	-1	0,0,250	2	851,201,	0,1528,
chr11	115462044	115463454	EnsASCoding|3P|XLOC_008408|TCONS_00032162:0.455695|84AA|54AA|	1000	-	-1	-1	0,0,250	3	189,112,106,	0,659,1304,
chr11	115615461	115626707	LongAUGORFEnsASCoding|3P|XLOC_006833|TCONS_00025493:0.350088|201AA|172AA|	1000	+	-1	-1	250,0,0	2	330,1127,	0,10119,
chr11	115925026	115926143	linc|3P|XLOC_006843|TCONS_00025554:0.148717|98AA|88AA|	1000	+	-1	-1	250,0,0	2	54,342,	0,775,
chr11	115946449	115952105	linc|3P|XLOC_008421|TCONS_00032257:0.218042|137AA|93AA|	1000	-	-1	-1	0,0,250	2	2290,62,	0,5594,
chr11	115988051	115993715	LongAUGORFEnsASCoding|3P|XLOC_008422|TCONS_00032258:0.744191|176AA|164AA|	1000	-	-1	-1	0,0,250	3	1771,107,146,	0,1879,5518,
chr11	116466318	116474274	EnsASCoding|3P|XLOC_006854|TCONS_00025608:2.27376|106AA|73AA|	1000	+	-1	-1	250,0,0	3	245,50,428,	0,5957,7528,
chr11	116529214	116533077	LongAUGORFlinc|3P|XLOC_008441|TCONS_00032404:0.806687|216AA|166AA|	1000	-	-1	-1	0,0,250	2	574,192,	0,3671,
chr11	116885952	116891315	LongAUGORFlinc|3P|XLOC_006863|TCONS_00025690:0.401254|158AA|132AA|	1000	+	-1	-1	250,0,0	3	57,1591,145,	0,1772,5218,
chr11	116996682	117001774	linc|3P|XLOC_008451|TCONS_00032459:0.863979|119AA|82AA|	1000	-	-1	-1	0,0,250	2	693,190,	0,4902,
chr11	117076554	117078955	EnsShortNonCoding|3P|XLOC_006866|TCONS_00025701:13.0012|42AA|23AA|	1000	+	-1	-1	250,0,0	3	23,95,180,	0,553,2221,
chr11	117076713	117078955	EnsShortNonCoding|3P|XLOC_006866|TCONS_00025702:1.49367|188AA|59AA|	1000	+	-1	-1	250,0,0	2	48,1848,	0,394,
chr11	117076789	117078955	EnsShortNonCoding|3P|XLOC_006866|TCONS_00025704:0.715551|188AA|59AA|	1000	+	-1	-1	250,0,0	2	109,1848,	0,318,
chr11	117076789	117078955	EnsShortNonCoding|3P|XLOC_006866|TCONS_00025705:2.63553|62AA|42AA|	1000	+	-1	-1	250,0,0	3	109,95,180,	0,318,1986,
chr11	117076789	117078955	EnsShortNonCoding|3P|XLOC_006866|TCONS_00025706:18.4404|130AA|70AA|	1000	+	-1	-1	250,0,0	2	413,180,	0,1986,
chr11	117094947	117097067	LongAUGORFlinc|3P|XLOC_008454|TCONS_00032463:0.189245|162AA|152AA|	1000	-	-1	-1	0,0,250	4	36,82,173,431,	0,244,672,1689,
chr11	117094947	117097067	linc|3P|XLOC_008454|TCONS_00032464:0.330958|142AA|51AA|	1000	-	-1	-1	0,0,250	5	36,82,173,59,77,	0,244,672,1689,2043,
chr11	117391445	117398815	LongAUGORFlinc|3P|XLOC_008456|TCONS_00032467:0.60975|239AA|108AA|	1000	-	-1	-1	0,0,250	3	4001,157,192,	0,6938,7178,
chr11	117391445	117398815	LongAUGORFlinc|3P|XLOC_008456|TCONS_00032468:0.10639|239AA|108AA|	1000	-	-1	-1	0,0,250	4	4006,213,157,192,	0,6353,6938,7178,
chr11	117391445	117398815	LongAUGORFlinc|3P|XLOC_008456|TCONS_00032469:0.140734|239AA|175AA|	1000	-	-1	-1	0,0,250	3	4003,157,192,	0,6938,7178,
chr11	117391445	117398948	LongAUGORFlinc|3P|XLOC_008456|TCONS_00032470:0.221592|239AA|176AA|	1000	-	-1	-1	0,0,250	3	4006,157,325,	0,6938,7178,
chr11	117391445	117398948	LongAUGORFlinc|3P|XLOC_008456|TCONS_00032471:0.386296|239AA|203AA|	1000	-	-1	-1	0,0,250	2	4006,646,	0,6857,
chr11	117391445	117398948	LongAUGORFlinc|3P|XLOC_008456|TCONS_00032472:0.393377|239AA|157AA|	1000	-	-1	-1	0,0,250	3	4001,213,565,	0,6353,6938,
chr11	117490702	117497334	linc|3P|XLOC_008458|TCONS_00032475:0.292103|171AA|69AA|	1000	-	-1	-1	0,0,250	3	128,156,1437,	0,1140,5195,
chr11	117490702	117497514	LongAUGORFlinc|3P|XLOC_008458|TCONS_00032476:0.815003|255AA|106AA|	1000	-	-1	-1	0,0,250	3	128,153,5383,	0,1143,1429,
chr11	117490702	117497904	linc|3P|XLOC_008458|TCONS_00032477:3.0665|74AA|44AA|	1000	-	-1	-1	0,0,250	4	128,153,194,34,	0,1143,5195,7168,
chr11	117523308	117533988	linc|3P|XLOC_006875|TCONS_00025736:0.311531|170AA|97AA|	1000	+	-1	-1	250,0,0	7	117,94,138,194,186,224,452,	0,646,5657,8331,8775,9203,10228,
chr11	117523491	117533988	LongAUGORFlinc|3P|XLOC_006875|TCONS_00025737:0.747017|161AA|127AA|	1000	+	-1	-1	250,0,0	6	291,94,138,194,186,1477,	0,463,5474,8148,8592,9020,
chr11	117523515	117533988	LongAUGORFlinc|3P|XLOC_006875|TCONS_00025738:0.582683|148AA|127AA|	1000	+	-1	-1	250,0,0	4	267,94,186,1477,	0,439,8568,8996,
chr11	117523515	117533988	LongAUGORFlinc|3P|XLOC_006875|TCONS_00025739:0.42744|148AA|127AA|	1000	+	-1	-1	250,0,0	5	267,94,194,186,1477,	0,439,8124,8568,8996,
chr11	117523602	117532205	linc|3P|XLOC_006875|TCONS_00025740:0.446375|161AA|88AA|	1000	+	-1	-1	250,0,0	5	180,94,138,194,122,	0,352,5363,8037,8481,
chr11	117523602	117533988	LongAUGORFlinc|3P|XLOC_006875|TCONS_00025741:0.260965|351AA|333AA|	1000	+	-1	-1	250,0,0	6	180,94,1935,194,186,1477,	0,352,3566,8037,8481,8909,
chr11	117525951	117533988	LongAUGORFlinc|3P|XLOC_006875|TCONS_00025742:0.715213|319AA|312AA|	1000	+	-1	-1	250,0,0	5	3152,194,186,224,104,	0,5688,6132,6560,7933,
chr11	117525951	117533988	LongAUGORFlinc|3P|XLOC_006875|TCONS_00025743:1.03166|319AA|312AA|	1000	+	-1	-1	250,0,0	4	3152,194,186,1477,	0,5688,6132,6560,
chr11	117611246	117613857	linc|3P|XLOC_006876|TCONS_00025744:0.593571|141AA|83AA|	1000	+	-1	-1	250,0,0	2	188,1596,	0,1015,
chr11	117783325	117785055	LongAUGORFEnsASCoding|3P|XLOC_008460|TCONS_00032491:0.275836|132AA|116AA|	1000	-	-1	-1	0,0,250	3	148,151,167,	0,1237,1563,
chr11	118114854	118118279	EnsASCoding|3P|XLOC_006889|TCONS_00025796:2.61169|108AA|62AA|	1000	+	-1	-1	250,0,0	2	389,1769,	0,1656,
chr11	118476469	118479458	LongAUGORFEnsASCoding|3P|XLOC_008476|TCONS_00032574:0.264669|134AA|104AA|	1000	-	-1	-1	0,0,250	2	1316,182,	0,2807,
chr11	119011307	119014728	LongAUGORFlinc|3P|XLOC_008480|TCONS_00032603:0.974622|251AA|192AA|	1000	-	-1	-1	0,0,250	2	1833,483,	0,2938,
chr11	119077572	119081865	LongAUGORFEnsASCoding|3P|XLOC_006895|TCONS_00025828:0.828619|321AA|241AA|	1000	+	-1	-1	250,0,0	2	621,895,	0,3398,
chr11	119106327	119111425	linc|3P|XLOC_008483|TCONS_00032617:0.142174|121AA|21AA|	1000	-	-1	-1	0,0,250	3	93,320,248,	0,741,4850,
chr11	119151650	119156994	LongAUGORFEnsASCoding|3P|XLOC_006896|TCONS_00025829:0.191222|178AA|137AA||RNACodeAS|HSS_0_1.7E-10$HSS_1_9.1E-5$HSS_0_1.4E-7$HSS_2_8.3E-6$HSS_3_3.7E-5	1000	+	-1	-1	250,0,0	2	2375,1308,	0,4036,
chr11	119183952	119184516	linc|3P|XLOC_008490|TCONS_00032631:0.115159|53AA|30AA|	1000	-	-1	-1	0,0,250	2	187,209,	0,355,
chr11	119220159	119222473	linc|3P|XLOC_006897|TCONS_00025830:0.165457|136AA|27AA|	1000	+	-1	-1	250,0,0	2	184,326,	0,1988,
chr11	119448787	119491298	EnsASCoding|3P|XLOC_008494|TCONS_00032650:0.185428|127AA|62AA||RNACodeAS|HSS_0_8.6E-6	1000	-	-1	-1	0,0,250	4	80,138,99,87,	0,16305,40114,42424,
chr11	119461200	119491189	LongAUGORFEnsASCoding|3P|XLOC_008494|TCONS_00032651:0.833547|202AA|199AA||RNACodeAS|HSS_1_3.6E-6$HSS_3_4.0E-10$HSS_5_5.7E-11$HSS_6_2.8E-5$HSS_7_7.7E-7	1000	-	-1	-1	0,0,250	4	2469,138,99,147,	0,3892,27701,29842,
chr11	119461202	119491235	LongAUGORFEnsASCoding|3P|XLOC_008494|TCONS_00032652:0.197257|201AA|198AA||RNACodeAS|HSS_1_3.6E-6$HSS_3_4.0E-10$HSS_5_5.7E-11$HSS_6_2.8E-5$HSS_7_7.7E-7	1000	-	-1	-1	0,0,250	3	4028,99,193,	0,27699,29840,
chr11	119476051	119491235	LongAUGORFEnsASCoding|3P|XLOC_008494|TCONS_00032654:0.586636|123AA|123AA||RNACodeAS|HSS_0_7.6E-6$HSS_1_2.2E-8	1000	-	-1	-1	0,0,250	3	2080,99,193,	0,12850,14991,
chr11	119488665	119491235	LongAUGORFlinc|3P|XLOC_008494|TCONS_00032656:0.138375|167AA|127AA|	1000	-	-1	-1	0,0,250	2	335,193,	0,2377,
chr11	119547972	119561291	LongAUGORFlinc|3P|XLOC_006904|TCONS_00025908:0.444359|280AA|103AA|	1000	+	-1	-1	250,0,0	2	1452,631,	0,12688,
chr11	119548629	119569046	linc|3P|XLOC_006904|TCONS_00025909:0.20196|187AA|87AA|	1000	+	-1	-1	250,0,0	4	1133,164,174,234,	0,16657,19633,20183,
chr11	119933002	119935199	linc|3P|XLOC_008499|TCONS_00032667:0.328811|135AA|90AA|	1000	-	-1	-1	0,0,250	2	1187,796,	0,1401,
chr11	119933002	119939794	linc|3P|XLOC_008499|TCONS_00032668:0.156996|178AA|90AA|	1000	-	-1	-1	0,0,250	2	3047,633,	0,6159,
chr11	119933002	119942698	LongAUGORFlinc|3P|XLOC_008499|TCONS_00032670:0.288004|178AA|107AA|	1000	-	-1	-1	0,0,250	3	3528,129,117,	0,6159,9579,
chr11	119933002	119942698	LongAUGORFlinc|3P|XLOC_008499|TCONS_00032671:0.659429|179AA|134AA|	1000	-	-1	-1	0,0,250	2	6288,117,	0,9579,
chr11	119933002	119942698	linc|3P|XLOC_008499|TCONS_00032669:0.598913|135AA|84AA|	1000	-	-1	-1	0,0,250	3	1187,129,117,	0,6159,9579,
chr11	119935802	119942698	linc|3P|XLOC_008499|TCONS_00032672:0.703468|128AA|83AA|	1000	-	-1	-1	0,0,250	3	247,129,117,	0,3359,6779,
chr11	119938510	119942074	linc|3P|XLOC_006908|TCONS_00025934:0.320317|163AA|81AA|	1000	+	-1	-1	250,0,0	2	127,2891,	0,673,
chr11	120150561	120152341	LongAUGORFEnsASCoding|3P|XLOC_006912|TCONS_00025952:0.324315|136AA|111AA|	1000	+	-1	-1	250,0,0	2	153,1504,	0,276,
chr11	120185399	120188751	LongAUGORFlinc|3P|XLOC_008505|TCONS_00032737:2.0473|205AA|167AA|	1000	-	-1	-1	0,0,250	2	2352,263,	0,3089,
chr11	120185399	120189945	LongAUGORFlinc|3P|XLOC_008505|TCONS_00032738:0.139498|205AA|167AA|	1000	-	-1	-1	0,0,250	3	2352,188,506,	0,3089,4040,
chr11	120187706	120189852	linc|3P|XLOC_008505|TCONS_00032739:0.458765|108AA|25AA|	1000	-	-1	-1	0,0,250	3	45,188,413,	0,782,1733,
chr11	120187950	120189982	linc|3P|XLOC_008505|TCONS_00032740:18.5237|141AA|29AA|	1000	-	-1	-1	0,0,250	2	726,543,	0,1489,
chr11	120187950	120189997	linc|3P|XLOC_008505|TCONS_00032741:2.76782|161AA|77AA|	1000	-	-1	-1	0,0,250	3	381,184,558,	0,538,1489,
chr11	120212634	120217190	LongORFlinc|3P|XLOC_008506|TCONS_00032742:0.293374|421AA|87AA|	1000	-	-1	-1	0,0,250	3	1133,182,625,	0,2385,3931,
chr11	120215081	120216993	linc|3P|XLOC_008506|TCONS_00032743:0.214498|99AA|87AA|	1000	-	-1	-1	0,0,250	2	120,428,	0,1484,
chr11	120225460	120231385	linc|3P|XLOC_008510|TCONS_00032747:1.82712|136AA|91AA|	1000	-	-1	-1	0,0,250	2	5570,67,	0,5858,
chr11	120225460	120231585	LongAUGORFlinc|3P|XLOC_008510|TCONS_00032748:0.383732|136AA|110AA|	1000	-	-1	-1	0,0,250	2	5838,91,	0,6034,
chr11	120229801	120231585	LongAUGORFlinc|3P|XLOC_008510|TCONS_00032749:4.90054|111AA|110AA|	1000	-	-1	-1	0,0,250	2	1497,91,	0,1693,
chr11	120235233	120236122	linc|3P|XLOC_008511|TCONS_00032750:3.55208|94AA|26AA|	1000	-	-1	-1	0,0,250	2	428,104,	0,785,
chr11	120486338	120488582	LongAUGORFEnsASCoding|3P|XLOC_008518|TCONS_00032799:0.39381|172AA|146AA||RNACodeAS|HSS_1_2.0E-6	1000	-	-1	-1	0,0,250	4	233,475,98,127,	0,1173,1733,2117,
chr11	120489405	120492394	EnsASCoding|3P|XLOC_008519|TCONS_00032800:0.780237|134AA|85AA|	1000	-	-1	-1	0,0,250	3	36,417,109,	0,2245,2880,
chr11	120528263	120531513	LongAUGORFlinc|3P|XLOC_008520|TCONS_00032804:0.12171|197AA|194AA|	1000	-	-1	-1	0,0,250	4	373,148,135,81,	0,748,2077,3169,
chr11	120633700	120635614	LongORFlinc|3P|XLOC_006929|TCONS_00026022:1.64499|237AA|67AA|	1000	+	-1	-1	250,0,0	2	754,672,	0,1242,
chr11	120633767	120635125	linc|3P|XLOC_006929|TCONS_00026023:7.83758|80AA|67AA|	1000	+	-1	-1	250,0,0	2	725,183,	0,1175,
chr11	120647669	120657061	EnsASCoding|3P|XLOC_006930|TCONS_00026024:0.493725|135AA|86AA||RNACodeAS|HSS_0_3.4E-7$HSS_1_8.4E-11$HSS_3_1.7E-7$HSS_0_1.4E-6	1000	+	-1	-1	250,0,0	4	302,141,182,419,	0,8368,8598,8973,
chr11	120963843	120964764	EnsASCoding|3P|XLOC_006940|TCONS_00026098:2.88877|99AA|58AA|	1000	+	-1	-1	250,0,0	2	89,689,	0,232,
chr11	120991387	121003335	LongAUGORFlinc|3P|XLOC_006941|TCONS_00026099:0.810824|250AA|249AA|	1000	+	-1	-1	250,0,0	2	138,2506,	0,9442,
chr12	3343815	3357153	LongAUGORFlinc|3P|XLOC_009381|TCONS_00035770:0.272286|212AA|134AA|	1000	-	-1	-1	0,0,250	2	1132,291,	0,13047,
chr12	3403877	3427011	LongAUGORFlinc|3P|XLOC_009382|TCONS_00035773:0.560261|160AA|123AA|	1000	-	-1	-1	0,0,250	3	2834,224,511,	0,3823,22623,
chr12	3405309	3426740	LongAUGORFlinc|3P|XLOC_009382|TCONS_00035774:5.52292|121AA|104AA|	1000	-	-1	-1	0,0,250	3	1402,281,240,	0,2334,21191,
chr12	3406705	3426714	LongAUGORFlinc|3P|XLOC_009382|TCONS_00035775:0.564891|121AA|121AA|	1000	-	-1	-1	0,0,250	4	6,281,85,214,	0,938,16394,19795,
chr12	3407223	3426747	LongAUGORFlinc|3P|XLOC_009382|TCONS_00035776:1.47717|115AA|104AA|	1000	-	-1	-1	0,0,250	2	701,247,	0,19277,
chr12	3752542	3762146	LongAUGORFlinc|3P|XLOC_009386|TCONS_00035780:0.62616|236AA|163AA|	1000	-	-1	-1	0,0,250	3	1173,279,210,	0,1270,9394,
chr12	5375810	5385797	linc|3P|XLOC_008593|TCONS_00033179:0.575742|138AA|94AA|	1000	+	-1	-1	250,0,0	2	718,2611,	0,7376,
chr12	5375810	5416631	LongAUGORFlinc|3P|XLOC_008593|TCONS_00033180:0.225957|177AA|168AA|	1000	+	-1	-1	250,0,0	3	718,1640,1730,	0,7376,39091,
chr12	5375810	5416631	LongAUGORFlinc|3P|XLOC_008593|TCONS_00033181:0.512094|177AA|129AA|	1000	+	-1	-1	250,0,0	2	641,1730,	0,39091,
chr12	5375817	5416631	LongAUGORFlinc|3P|XLOC_008593|TCONS_00033182:0.631662|133AA|129AA|	1000	+	-1	-1	250,0,0	3	365,165,1730,	0,471,39084,
chr12	5375869	5416305	LongAUGORFlinc|3P|XLOC_008593|TCONS_00033183:2.58706|116AA|113AA|	1000	+	-1	-1	250,0,0	2	659,1404,	0,39032,
chr12	8764900	8771181	LongAUGORFlinc|3P|XLOC_009411|TCONS_00035867:0.205889|134AA|129AA|	1000	-	-1	-1	0,0,250	3	1312,1118,217,	0,4610,6064,
chr12	9584787	9603139	LongAUGORFlinc|3P|XLOC_008612|TCONS_00033268:0.486641|532AA|508AA|	1000	+	-1	-1	250,0,0	2	296,3142,	0,15210,
chr12	9594181	9603139	LongAUGORFlinc|3P|XLOC_008612|TCONS_00033269:0.48586|474AA|458AA|	1000	+	-1	-1	250,0,0	2	116,3142,	0,5816,
chr12	12749954	12780599	LongAUGORFlinc|3P|XLOC_008629|TCONS_00033296:0.490784|168AA|157AA|	1000	+	-1	-1	250,0,0	4	117,116,549,2107,	0,12022,24229,28538,
chr12	12902719	12907251	linc|3P|XLOC_008631|TCONS_00033298:0.184115|96AA|77AA|	1000	+	-1	-1	250,0,0	2	208,1188,	0,3344,
chr12	12987619	12998023	LongAUGORFlinc|3P|XLOC_008633|TCONS_00033300:0.391824|246AA|101AA|	1000	+	-1	-1	250,0,0	6	385,87,202,61,1300,1944,	0,1267,5677,6039,6208,8460,
chr12	12987636	12998023	LongAUGORFlinc|3P|XLOC_008633|TCONS_00033301:0.412799|246AA|110AA|	1000	+	-1	-1	250,0,0	4	368,202,59,4196,	0,5660,6022,6191,
chr12	12987741	12998023	LongORFlinc|3P|XLOC_008633|TCONS_00033303:0.615306|246AA|98AA|	1000	+	-1	-1	250,0,0	6	263,133,202,59,1300,1944,	0,1099,5555,5917,6086,8338,
chr12	12987776	12998023	LongAUGORFlinc|3P|XLOC_008633|TCONS_00033304:0.240241|246AA|110AA|	1000	+	-1	-1	250,0,0	5	228,100,202,59,4196,	0,1099,5520,5882,6051,
chr12	12990899	12998023	LongAUGORFlinc|3P|XLOC_008633|TCONS_00033306:0.718261|651AA|412AA|	1000	+	-1	-1	250,0,0	3	2599,59,4196,	0,2759,2928,
chr12	12990899	12998023	LongAUGORFlinc|3P|XLOC_008633|TCONS_00033307:0.245161|651AA|412AA|	1000	+	-1	-1	250,0,0	4	2189,421,1300,1944,	0,2397,2928,5180,
chr12	15817002	15888155	linc|3P|XLOC_008647|TCONS_00033330:0.182338|198AA|91AA|	1000	+	-1	-1	250,0,0	3	95,137,1438,	0,15898,69715,
chr12	15817002	15888243	LongAUGORFlinc|3P|XLOC_008647|TCONS_00033331:0.247543|198AA|117AA|	1000	+	-1	-1	250,0,0	3	95,393,1526,	0,15642,69715,
chr12	21252117	21255952	LongAUGORFEnsASCoding|3P|XLOC_009451|TCONS_00036005:0.568616|117AA|115AA|	1000	-	-1	-1	0,0,250	2	1213,55,	0,3780,
chr12	21417852	21421128	LongAUGORFlinc|3P|XLOC_008701|TCONS_00033479:0.962864|157AA|155AA|	1000	+	-1	-1	250,0,0	4	230,75,205,2130,	0,363,777,1146,
chr12	21417852	21421128	LongAUGORFlinc|3P|XLOC_008701|TCONS_00033480:0.846048|157AA|155AA|	1000	+	-1	-1	250,0,0	2	982,2130,	0,1146,
chr12	21417874	21421128	LongAUGORFlinc|3P|XLOC_008701|TCONS_00033481:0.600306|157AA|155AA|	1000	+	-1	-1	250,0,0	2	208,2130,	0,1124,
chr12	21417895	21421128	LongAUGORFlinc|3P|XLOC_008701|TCONS_00033482:0.186103|157AA|155AA|	1000	+	-1	-1	250,0,0	3	395,169,2130,	0,770,1103,
chr12	21726839	21729643	linc|3P|XLOC_009455|TCONS_00036039:0.54989|120AA|97AA|	1000	-	-1	-1	0,0,250	2	839,281,	0,2523,
chr12	21757812	21760900	LongAUGORFlinc|3P|XLOC_009456|TCONS_00036041:0.210045|582AA|553AA|	1000	-	-1	-1	0,0,250	2	1724,29,	0,3059,
chr12	21757812	21883329	LongAUGORFlinc|3P|XLOC_009456|TCONS_00036042:0.210045|582AA|553AA|	1000	-	-1	-1	0,0,250	2	1724,29,	0,125488,
chr12	21757812	21995808	LongAUGORFlinc|3P|XLOC_009456|TCONS_00036043:0.210045|582AA|553AA|	1000	-	-1	-1	0,0,250	2	1724,29,	0,237967,
chr12	22115755	22156646	LongAUGORFlinc|3P|XLOC_009458|TCONS_00036045:0.330436|470AA|205AA|	1000	-	-1	-1	0,0,250	5	2065,189,61,127,415,	0,7597,14389,14650,40476,
chr12	22535853	22545400	linc|3P|XLOC_009462|TCONS_00036049:0.160145|117AA|68AA|	1000	-	-1	-1	0,0,250	3	820,773,47,	0,6271,9500,
chr12	22673726	22699125	LongAUGORFlinc|3P|XLOC_009465|TCONS_00036052:0.192141|632AA|607AA|	1000	-	-1	-1	0,0,250	2	1728,2111,	0,23288,
chr12	22866203	22906221	LongAUGORFlinc|3P|XLOC_009467|TCONS_00036054:1.81879|932AA|921AA|	1000	-	-1	-1	0,0,250	4	3849,61,127,184,	0,5183,5442,39834,
chr12	23276136	23390364	LongAUGORFlinc|3P|XLOC_009471|TCONS_00036072:0.819683|237AA|100AA|	1000	-	-1	-1	0,0,250	2	779,63,	0,114165,
chr12	23289134	23315358	linc|3P|XLOC_009470|TCONS_00036073:0.342096|111AA|84AA|	1000	-	-1	-1	0,0,250	2	127,415,	0,25809,
chr12	23884783	23886130	linc|3P|XLOC_009478|TCONS_00036080:0.414612|99AA|92AA|	1000	-	-1	-1	0,0,250	2	677,543,	0,804,
chr12	23884783	23886390	linc|3P|XLOC_009478|TCONS_00036081:0.402639|121AA|76AA|	1000	-	-1	-1	0,0,250	3	470,109,805,	0,568,802,
chr12	24796749	24803844	linc|3P|XLOC_009493|TCONS_00036112:0.328561|90AA|89AA|	1000	-	-1	-1	0,0,250	4	152,163,46,125,	0,4269,5131,6970,
chr12	24796749	24831317	LongAUGORFlinc|3P|XLOC_009493|TCONS_00036113:0.838501|155AA|107AA|	1000	-	-1	-1	0,0,250	3	152,46,498,	0,5131,34070,
chr12	24796749	24831317	linc|3P|XLOC_009493|TCONS_00036114:1.26647|129AA|89AA|	1000	-	-1	-1	0,0,250	4	152,161,46,498,	0,4269,5131,34070,
chr12	26967004	26967869	linc|3P|XLOC_008721|TCONS_00033533:2.20269|68AA|52AA|	1000	+	-1	-1	250,0,0	2	341,204,	0,661,
chr12	27030535	27040065	LongAUGORFlinc|3P|XLOC_009500|TCONS_00036136:0.326955|162AA|155AA|	1000	-	-1	-1	0,0,250	3	36,2014,1551,	0,5575,7979,
chr12	27045080	27065198	LongAUGORFlinc|3P|XLOC_009503|TCONS_00036139:0.340301|151AA|116AA|	1000	-	-1	-1	0,0,250	3	1498,138,212,	0,1873,19906,
chr12	27045080	27065234	LongAUGORFlinc|3P|XLOC_009503|TCONS_00036140:0.1723|133AA|132AA|	1000	-	-1	-1	0,0,250	5	712,572,56,166,248,	0,926,1873,9315,19906,
chr12	27045080	27065234	LongAUGORFlinc|3P|XLOC_009503|TCONS_00036141:0.172645|151AA|116AA|	1000	-	-1	-1	0,0,250	4	1498,138,166,248,	0,1873,9315,19906,
chr12	27045080	27065246	LongAUGORFlinc|3P|XLOC_009503|TCONS_00036142:0.209294|151AA|116AA|	1000	-	-1	-1	0,0,250	4	1498,56,166,260,	0,1873,9315,19906,
chr12	27137798	27160633	LongAUGORFlinc|3P|XLOC_009506|TCONS_00036145:0.983258|148AA|123AA|	1000	-	-1	-1	0,0,250	4	4364,144,58,404,	0,4776,15518,22431,
chr12	27137798	27160633	LongAUGORFlinc|3P|XLOC_009506|TCONS_00036147:0.447737|148AA|123AA|	1000	-	-1	-1	0,0,250	3	4364,289,404,	0,15518,22431,
chr12	27137798	27160633	LongAUGORFlinc|3P|XLOC_009506|TCONS_00036148:0.250611|156AA|123AA|	1000	-	-1	-1	0,0,250	3	4364,144,404,	0,4776,22431,
chr12	27137798	27160633	LongAUGORFlinc|3P|XLOC_009506|TCONS_00036149:0.668673|148AA|123AA|	1000	-	-1	-1	0,0,250	3	4364,58,404,	0,15518,22431,
chr12	27140795	27160311	linc|3P|XLOC_009506|TCONS_00036150:0.434334|146AA|88AA|	1000	-	-1	-1	0,0,250	4	1367,144,289,82,	0,1779,12521,19434,
chr12	27140801	27160633	linc|3P|XLOC_009506|TCONS_00036151:3.12483|108AA|68AA|	1000	-	-1	-1	0,0,250	2	1361,404,	0,19428,
chr12	27141897	27160446	LongAUGORFlinc|3P|XLOC_009506|TCONS_00036152:0.296064|161AA|161AA|	1000	-	-1	-1	0,0,250	2	288,198,	0,18351,
chr12	31080018	31084175	linc|3P|XLOC_009524|TCONS_00036213:0.226371|113AA|56AA|	1000	-	-1	-1	0,0,250	2	2633,593,	0,3564,
chr12	31080018	31087669	linc|3P|XLOC_009524|TCONS_00036214:0.280228|99AA|56AA|	1000	-	-1	-1	0,0,250	3	2633,282,19,	0,3564,7632,
chr12	31080018	31088487	linc|3P|XLOC_009524|TCONS_00036215:0.314265|166AA|56AA|	1000	-	-1	-1	0,0,250	3	2633,133,878,	0,3564,7591,
chr12	31486957	31487889	EnsASCoding|3P|XLOC_008746|TCONS_00033607:1.29988|71AA|50AA|	1000	+	-1	-1	250,0,0	3	572,69,63,	0,608,869,
chr12	32919383	32953789	linc|3P|XLOC_009542|TCONS_00036294:0.14678|155AA|80AA|	1000	-	-1	-1	0,0,250	6	797,234,81,62,174,285,	0,1111,1439,6090,33814,34121,
chr12	32919383	32953791	LongAUGORFlinc|3P|XLOC_009542|TCONS_00036295:0.230587|152AA|148AA|	1000	-	-1	-1	0,0,250	7	797,234,81,62,116,174,180,	0,1111,1439,6090,22899,33814,34228,
chr12	32924956	32953783	linc|3P|XLOC_009542|TCONS_00036296:0.217839|115AA|98AA|	1000	-	-1	-1	0,0,250	7	579,124,112,67,116,174,279,	0,675,1919,7001,17326,28241,28548,
chr12	33057747	33060741	EnsASCoding|3P|XLOC_008756|TCONS_00033626:1.01458|72AA|60AA|	1000	+	-1	-1	250,0,0	2	66,482,	0,2512,
chr12	33111710	33147586	linc|3P|XLOC_009545|TCONS_00036300:0.226146|158AA|58AA|	1000	-	-1	-1	0,0,250	6	427,216,78,214,161,455,	0,7406,24255,27862,29245,35421,
chr12	33111961	33138945	linc|3P|XLOC_008758|TCONS_00033629:0.227479|98AA|35AA|	1000	+	-1	-1	250,0,0	3	237,289,206,	0,2465,26778,
chr12	33133053	33146909	LongAUGORFlinc|3P|XLOC_009545|TCONS_00036305:0.407104|328AA|159AA|	1000	-	-1	-1	0,0,250	6	2306,78,151,944,161,52,	0,2912,4835,5789,7902,13804,
chr12	33133053	33146909	LongORFlinc|3P|XLOC_009545|TCONS_00036304:0.411993|328AA|45AA|	1000	-	-1	-1	0,0,250	6	2404,78,220,214,161,52,	0,2912,5789,6519,7902,13804,
chr12	33133053	33147586	LongORFlinc|3P|XLOC_009545|TCONS_00036306:0.782694|328AA|58AA|	1000	-	-1	-1	0,0,250	5	2404,78,214,161,455,	0,2912,6519,7902,14078,
chr12	33133053	33147597	LongAUGORFlinc|3P|XLOC_009545|TCONS_00036310:0.28807|328AA|104AA|	1000	-	-1	-1	0,0,250	7	2278,78,947,165,91,53,318,	0,2912,5789,7905,9591,14078,14226,
chr12	33133053	33147597	LongORFlinc|3P|XLOC_009545|TCONS_00036311:0.175324|328AA|58AA|	1000	-	-1	-1	0,0,250	6	2404,78,220,214,161,466,	0,2912,5789,6519,7902,14078,
chr12	33133053	33147597	LongORFlinc|3P|XLOC_009545|TCONS_00036312:0.374235|328AA|58AA|	1000	-	-1	-1	0,0,250	8	2306,78,220,214,161,98,53,318,	0,2912,5789,6519,7902,9584,14078,14226,
chr12	33134642	33147597	linc|3P|XLOC_009545|TCONS_00036313:0.131592|145AA|58AA|	1000	-	-1	-1	0,0,250	9	717,78,151,220,214,161,98,53,318,	0,1323,3246,4200,4930,6313,7995,12489,12637,
chr12	33135376	33139621	linc|3P|XLOC_009545|TCONS_00036314:0.308618|90AA|23AA|	1000	-	-1	-1	0,0,250	4	81,78,220,49,	0,589,3466,4196,
chr12	33135661	33139504	LongAUGORFlinc|3P|XLOC_009545|TCONS_00036315:0.453011|176AA|159AA|	1000	-	-1	-1	0,0,250	3	382,151,662,	0,2227,3181,
chr12	33135661	33147597	linc|3P|XLOC_009545|TCONS_00036316:1.03022|158AA|74AA|	1000	-	-1	-1	0,0,250	4	382,214,161,466,	0,3911,5294,11470,
chr12	33147144	33147596	linc|3P|XLOC_009545|TCONS_00036317:0.133049|118AA|58AA|	1000	-	-1	-1	0,0,250	2	40,317,	0,135,
chr12	35693753	35896034	LongAUGORFlinc|3P|XLOC_009556|TCONS_00036355:0.313028|135AA|126AA|	1000	-	-1	-1	0,0,250	3	893,156,189,	0,1199,202092,
chr12	40038098	40040027	linc|3P|XLOC_008785|TCONS_00033739:0.212966|96AA|78AA|	1000	+	-1	-1	250,0,0	2	407,341,	0,1588,
chr12	50967824	50992792	LongAUGORFlinc|3P|XLOC_008810|TCONS_00033806:2.5869|1784AA|134AA|	1000	+	-1	-1	250,0,0	5	44,6743,136,155,5014,	0,7649,15259,17382,19954,
chr12	50975200	50992792	LongAUGORFlinc|3P|XLOC_008810|TCONS_00033807:1.16268|1864AA|1859AA|	1000	+	-1	-1	250,0,0	5	7016,136,2449,42,4884,	0,7883,10006,12578,12708,
chr12	50975202	50992792	LongAUGORFlinc|3P|XLOC_008810|TCONS_00033808:0.132169|1863AA|1859AA|	1000	+	-1	-1	250,0,0	4	7014,136,155,5014,	0,7881,10004,12576,
chr12	51125010	51153444	LongAUGORFlinc|3P|XLOC_009589|TCONS_00036458:0.806124|778AA|762AA|	1000	-	-1	-1	0,0,250	4	2588,208,137,112,	0,3885,17399,28322,
chr12	51829772	51836621	LongAUGORFlinc|3P|XLOC_008819|TCONS_00033827:0.49345|286AA|248AA|	1000	+	-1	-1	250,0,0	2	783,5634,	0,1215,
chr12	51888014	51889459	EnsASCoding|3P|XLOC_008820|TCONS_00033828:0.313503|102AA|66AA|	1000	+	-1	-1	250,0,0	2	184,988,	0,457,
chr12	54062047	54079392	EnsASCoding|3P|XLOC_009601|TCONS_00036494:0.318333|43AA|32AA|	1000	-	-1	-1	0,0,250	2	200,81,	0,17264,
chr12	55497650	55499955	LongAUGORFlinc|3P|XLOC_008849|TCONS_00033891:0.326435|154AA|122AA|	1000	+	-1	-1	250,0,0	2	300,917,	0,1388,
chr12	55497980	55499955	linc|3P|XLOC_008849|TCONS_00033892:0.619926|154AA|71AA|	1000	+	-1	-1	250,0,0	2	86,917,	0,1058,
chr12	56689917	56692964	linc|3P|XLOC_009632|TCONS_00036573:0.123821|85AA|39AA|	1000	-	-1	-1	0,0,250	2	57,406,	0,2641,
chr12	58953094	58968011	EnsASCoding|3P|XLOC_008862|TCONS_00033932:0.259789|117AA|91AA|	1000	+	-1	-1	250,0,0	2	65,3022,	0,11895,
chr12	61497054	61522030	LongAUGORFlinc|3P|XLOC_009649|TCONS_00036615:1.32085|297AA|276AA|	1000	-	-1	-1	0,0,250	2	2782,1071,	0,23905,
chr12	61497054	61522038	LongAUGORFlinc|3P|XLOC_009649|TCONS_00036616:0.647423|297AA|276AA|	1000	-	-1	-1	0,0,250	4	2780,90,48,1081,	0,17527,18746,23903,
chr12	61497054	61522300	LongAUGORFlinc|3P|XLOC_009649|TCONS_00036617:0.507904|297AA|276AA|	1000	-	-1	-1	0,0,250	3	2780,51,1343,	0,18746,23903,
chr12	61497054	61522786	LongAUGORFlinc|3P|XLOC_009649|TCONS_00036618:0.575928|297AA|276AA|	1000	-	-1	-1	0,0,250	2	2780,1829,	0,23903,
chr12	61497054	61522786	LongAUGORFlinc|3P|XLOC_009649|TCONS_00036619:0.843158|297AA|276AA|	1000	-	-1	-1	0,0,250	2	2780,6986,	0,18746,
chr12	61497054	61522786	LongAUGORFlinc|3P|XLOC_009649|TCONS_00036620:1.08775|297AA|276AA|	1000	-	-1	-1	0,0,250	2	2780,7015,	0,18717,
chr12	69267770	69273432	EnsASCoding|3P|XLOC_009674|TCONS_00036680:0.296262|81AA|62AA|	1000	-	-1	-1	0,0,250	2	490,50,	0,5612,
chr12	69790287	69794511	LongAUGORFlinc|3P|XLOC_008901|TCONS_00034053:0.22079|122AA|105AA|	1000	+	-1	-1	250,0,0	3	1112,224,522,	0,1893,3702,
chr12	70991614	71015596	LongAUGORFlinc|3P|XLOC_009694|TCONS_00036773:0.581|171AA|132AA|	1000	-	-1	-1	0,0,250	4	441,139,52,90,	0,18726,22841,23892,
chr12	71006443	71016246	LongAUGORFlinc|3P|XLOC_009694|TCONS_00036774:3.54194|341AA|248AA|	1000	-	-1	-1	0,0,250	3	4036,52,381,	0,8012,9422,
chr12	71006443	71016467	LongAUGORFlinc|3P|XLOC_009694|TCONS_00036775:0.990358|341AA|248AA|	1000	-	-1	-1	0,0,250	3	4036,52,961,	0,8012,9063,
chr12	71009794	71015832	LongAUGORFlinc|3P|XLOC_009694|TCONS_00036776:7.89045|296AA|190AA|	1000	-	-1	-1	0,0,250	3	685,52,326,	0,4661,5712,
chr12	71981799	71985023	linc|3P|XLOC_009699|TCONS_00036785:1.07783|108AA|90AA|	1000	-	-1	-1	0,0,250	2	291,384,	0,2840,
chr12	73049033	73061044	linc|3P|XLOC_008931|TCONS_00034181:5.34079|84AA|37AA|	1000	+	-1	-1	250,0,0	2	153,251,	0,11760,
chr12	73517675	73521731	linc|3P|XLOC_008936|TCONS_00034206:0.56907|155AA|57AA|	1000	+	-1	-1	250,0,0	2	58,2584,	0,1472,
chr12	73546537	73551988	LongAUGORFlinc|3P|XLOC_008938|TCONS_00034209:1.28491|203AA|155AA|	1000	+	-1	-1	250,0,0	3	67,73,833,	0,2531,4618,
chr12	73546590	73551988	LongAUGORFlinc|3P|XLOC_008938|TCONS_00034210:0.64454|306AA|155AA|	1000	+	-1	-1	250,0,0	2	14,2921,	0,2477,
chr12	73546590	73551988	LongAUGORFlinc|3P|XLOC_008938|TCONS_00034211:0.76699|211AA|155AA|	1000	+	-1	-1	250,0,0	4	14,73,46,833,	0,2478,3605,4565,
chr12	73547295	73551988	LongAUGORFlinc|3P|XLOC_008938|TCONS_00034212:0.552636|218AA|156AA|	1000	+	-1	-1	250,0,0	2	1846,833,	0,3860,
chr12	73547295	73551988	LongAUGORFlinc|3P|XLOC_008938|TCONS_00034213:0.219701|306AA|156AA|	1000	+	-1	-1	250,0,0	2	1846,1793,	0,2900,
chr12	73547295	73551988	LongAUGORFlinc|3P|XLOC_008938|TCONS_00034214:0.111177|269AA|156AA|	1000	+	-1	-1	250,0,0	3	1853,39,833,	0,2907,3860,
chr12	73926480	73949785	LongAUGORFEnsASCoding|3P|XLOC_009721|TCONS_00036863:0.382735|167AA|166AA|	1000	-	-1	-1	0,0,250	7	274,278,115,139,99,384,162,	0,2341,3935,5845,7022,8148,23143,
chr12	74313270	74316394	LongAUGORFlinc|3P|XLOC_009723|TCONS_00036865:0.361339|133AA|102AA|	1000	-	-1	-1	0,0,250	4	1886,11,24,38,	0,2475,2710,3086,
chr12	76402756	76403654	linc|3P|XLOC_009748|TCONS_00036930:0.943556|53AA|32AA|	1000	-	-1	-1	0,0,250	2	139,498,	0,400,
chr12	77038409	77042102	LongAUGORFlinc|3P|XLOC_009755|TCONS_00036954:2.07236|268AA|144AA|	1000	-	-1	-1	0,0,250	2	1617,260,	0,3433,
chr12	79270850	79275604	LongAUGORFEnsASCoding|3P|XLOC_008975|TCONS_00034372:2.05825|201AA|194AA|	1000	+	-1	-1	250,0,0	2	494,4006,	0,748,
chr12	79701129	79705502	LongAUGORFlinc|3P|XLOC_009772|TCONS_00037001:0.206982|165AA|114AA|	1000	-	-1	-1	0,0,250	2	3185,173,	0,4200,
chr12	79701129	79705546	LongAUGORFlinc|3P|XLOC_009772|TCONS_00037003:0.424353|165AA|130AA|	1000	-	-1	-1	0,0,250	3	2853,185,218,	0,2999,4199,
chr12	79701129	79705546	linc|3P|XLOC_009772|TCONS_00037002:0.618425|165AA|92AA|	1000	-	-1	-1	0,0,250	2	2853,218,	0,4199,
chr12	79858442	79865256	linc|3P|XLOC_009773|TCONS_00037004:0.407952|115AA|83AA|	1000	-	-1	-1	0,0,250	2	2192,1178,	0,5636,
chr12	79868173	79891069	LongORFlinc|3P|XLOC_009775|TCONS_00037007:0.284935|322AA|68AA|	1000	-	-1	-1	0,0,250	2	1233,70,	0,22826,
chr12	79916825	79924365	linc|3P|XLOC_009776|TCONS_00037008:0.41774|114AA|94AA|	1000	-	-1	-1	0,0,250	3	1098,76,231,	0,2130,7309,
chr12	80108033	80113000	EnsASCoding|3P|XLOC_008981|TCONS_00034392:1.71463|101AA|58AA|	1000	+	-1	-1	250,0,0	2	1490,318,	0,4649,
chr12	80120547	80128323	LongAUGORFlinc|3P|XLOC_009778|TCONS_00037012:0.981795|139AA|118AA|	1000	-	-1	-1	0,0,250	3	4579,131,400,	0,6518,7376,
chr12	80120547	80132844	LongAUGORFlinc|3P|XLOC_009778|TCONS_00037013:3.73256|139AA|118AA|	1000	-	-1	-1	0,0,250	4	4579,131,146,118,	0,6518,11266,12179,
chr12	80120547	80132844	LongAUGORFlinc|3P|XLOC_009778|TCONS_00037015:5.18761|139AA|118AA|	1000	-	-1	-1	0,0,250	3	4579,146,118,	0,11266,12179,
chr12	80120547	80132844	linc|3P|XLOC_009778|TCONS_00037014:10.1204|87AA|59AA|	1000	-	-1	-1	0,0,250	4	123,201,146,118,	0,4378,11266,12179,
chr12	80509950	80518916	LongAUGORFlinc|3P|XLOC_009784|TCONS_00037028:0.286133|108AA|103AA|	1000	-	-1	-1	0,0,250	4	777,89,158,848,	0,6522,7259,8118,
chr12	80509950	80518916	LongAUGORFlinc|3P|XLOC_009784|TCONS_00037029:0.112365|108AA|103AA|	1000	-	-1	-1	0,0,250	3	777,89,1707,	0,6522,7259,
chr12	80512062	80518916	linc|3P|XLOC_009784|TCONS_00037030:0.208994|89AA|64AA|	1000	-	-1	-1	0,0,250	3	168,89,1707,	0,4410,5147,
chr12	80686369	80692466	LongAUGORFlinc|3P|XLOC_009787|TCONS_00037038:0.224924|195AA|133AA|	1000	-	-1	-1	0,0,250	2	638,306,	0,5791,
chr12	80758405	80762455	LongAUGORFEnsASCoding|3P|XLOC_008989|TCONS_00034414:0.268216|365AA|317AA|	1000	+	-1	-1	250,0,0	2	1840,1432,	0,2618,
chr12	80941550	80945413	LongAUGORFlinc|3P|XLOC_009791|TCONS_00037043:0.523289|199AA|181AA|	1000	-	-1	-1	0,0,250	3	1392,188,677,	0,1491,3186,
chr12	81492198	81497015	LongAUGORFlinc|3P|XLOC_008997|TCONS_00034449:1.36097|886AA|883AA|	1000	+	-1	-1	250,0,0	2	2772,603,	0,4214,
chr12	81532967	81557458	linc|3P|XLOC_008999|TCONS_00034451:0.113212|72AA|60AA|	1000	+	-1	-1	250,0,0	2	60,1030,	0,23461,
chr12	82093578	82123098	linc|3P|XLOC_009003|TCONS_00034469:1.91116|60AA|35AA|	1000	+	-1	-1	250,0,0	2	235,583,	0,28937,
chr12	82093665	82123098	linc|3P|XLOC_009003|TCONS_00034470:0.879983|102AA|35AA|	1000	+	-1	-1	250,0,0	3	148,104,583,	0,6931,28850,
chr12	82093666	82123098	linc|3P|XLOC_009003|TCONS_00034471:0.911808|106AA|35AA|	1000	+	-1	-1	250,0,0	3	147,100,583,	0,6934,28849,
chr12	82096751	82123098	LongAUGORFlinc|3P|XLOC_009003|TCONS_00034472:0.335884|187AA|166AA|	1000	+	-1	-1	250,0,0	4	451,303,100,583,	0,3145,3849,25764,
chr12	82118780	82123098	linc|3P|XLOC_009003|TCONS_00034473:0.931705|56AA|49AA|	1000	+	-1	-1	250,0,0	2	38,583,	0,3735,
chr12	83063391	83098874	LongAUGORFEnsASCoding|3P|XLOC_009809|TCONS_00037105:0.100944|129AA|112AA|	1000	-	-1	-1	0,0,250	3	1730,134,92,	0,2367,35391,
chr12	83620209	83621174	linc|3P|XLOC_009011|TCONS_00034518:5.3935|82AA|56AA|	1000	+	-1	-1	250,0,0	2	706,144,	0,821,
chr12	84018342	84030393	LongAUGORFlinc|3P|XLOC_009818|TCONS_00037146:0.561999|386AA|284AA|	1000	-	-1	-1	0,0,250	2	1164,985,	0,11066,
chr12	84039468	84053807	LongAUGORFEnsASCoding|3P|XLOC_009819|TCONS_00037147:0.178227|680AA|659AA|	1000	-	-1	-1	0,0,250	3	1973,647,312,	0,3690,14027,
chr12	84918147	84919238	linc|3P|XLOC_009032|TCONS_00034627:1.41854|97AA|66AA|	1000	+	-1	-1	250,0,0	2	395,176,	0,915,
chr12	85081883	85092437	LongAUGORFEnsASCoding|3P|XLOC_009036|TCONS_00034644:0.677871|252AA|216AA|	1000	+	-1	-1	250,0,0	2	4863,4969,	0,5585,
chr12	85086373	85088228	EnsASCoding|3P|XLOC_009036|TCONS_00034645:1.18061|96AA|82AA|	1000	+	-1	-1	250,0,0	2	373,760,	0,1095,
chr12	85524446	85525568	LongAUGORFlinc|3P|XLOC_009041|TCONS_00034668:2.2846|199AA|160AA|	1000	+	-1	-1	250,0,0	2	447,388,	0,734,
chr12	86069172	86069779	EnsASCoding|3P|XLOC_009047|TCONS_00034702:0.399274|92AA|88AA|	1000	+	-1	-1	250,0,0	2	401,146,	0,461,
chr12	86169340	86195102	LongAUGORFlinc|3P|XLOC_009049|TCONS_00034705:0.131912|665AA|563AA|	1000	+	-1	-1	250,0,0	5	105,272,132,95,2556,	0,668,1053,2651,23206,
chr12	86290760	86306006	linc|3P|XLOC_009849|TCONS_00037285:0.578009|97AA|48AA|	1000	-	-1	-1	0,0,250	4	2073,204,101,286,	0,2311,11358,14960,
chr12	86821655	86823869	LongAUGORFlinc|3P|XLOC_009851|TCONS_00037296:0.63263|130AA|125AA|	1000	-	-1	-1	0,0,250	2	767,37,	0,2177,
chr12	86891403	86892567	LongAUGORFlinc|3P|XLOC_009854|TCONS_00037299:0.277414|133AA|133AA|	1000	-	-1	-1	0,0,250	2	895,76,	0,1088,
chr12	87178161	87184374	LongAUGORFlinc|3P|XLOC_009064|TCONS_00034778:0.338899|209AA|208AA|	1000	+	-1	-1	250,0,0	5	23,169,129,69,1587,	0,1778,2189,2795,4626,
chr12	87213717	87219959	LongAUGORFlinc|3P|XLOC_009860|TCONS_00037309:0.232757|211AA|110AA|	1000	-	-1	-1	0,0,250	2	51,1503,	0,4739,
chr12	87409000	87424238	LongORFlinc|3P|XLOC_009865|TCONS_00037334:0.870283|238AA|93AA|	1000	-	-1	-1	0,0,250	3	2823,132,13,	0,14542,15225,
chr12	91684664	91693590	linc|3P|XLOC_009096|TCONS_00034868:0.327343|141AA|98AA|	1000	+	-1	-1	250,0,0	4	153,130,218,259,	0,1164,1790,8667,
chr12	92020034	92065470	LongAUGORFlinc|3P|XLOC_009097|TCONS_00034869:1.08862|210AA|180AA|	1000	+	-1	-1	250,0,0	3	516,78,414,	0,1532,45022,
chr12	99341153	99361827	linc|3P|XLOC_009113|TCONS_00034914:0.164165|94AA|46AA|	1000	+	-1	-1	250,0,0	3	72,147,199,	0,20197,20475,
chr12	99563840	99620038	linc|3P|XLOC_009114|TCONS_00034916:0.149033|88AA|52AA|	1000	+	-1	-1	250,0,0	4	116,130,180,416,	0,1302,54955,55782,
chr12	99626052	99627974	linc|3P|XLOC_009912|TCONS_00037488:0.150804|75AA|61AA|	1000	-	-1	-1	0,0,250	2	276,369,	0,1553,
chr12	100187823	100193548	linc|3P|XLOC_009119|TCONS_00034934:0.587792|122AA|88AA|	1000	+	-1	-1	250,0,0	3	524,103,1510,	0,1067,4215,
chr12	100187967	100193540	linc|3P|XLOC_009119|TCONS_00034935:0.450092|122AA|88AA|	1000	+	-1	-1	250,0,0	3	380,102,1502,	0,923,4071,
chr12	100188772	100192745	linc|3P|XLOC_009119|TCONS_00034936:0.217803|122AA|88AA|	1000	+	-1	-1	250,0,0	3	32,102,707,	0,118,3266,
chr12	100208987	100209814	linc|3P|XLOC_009916|TCONS_00037498:0.332659|70AA|36AA|	1000	-	-1	-1	0,0,250	2	22,765,	0,62,
chr12	100277925	100297380	LongAUGORFlinc|3P|XLOC_009121|TCONS_00034945:0.761564|179AA|141AA|	1000	+	-1	-1	250,0,0	4	97,200,102,877,	0,12299,17703,18578,
chr12	100289946	100297380	LongAUGORFlinc|3P|XLOC_009121|TCONS_00034946:0.639191|179AA|141AA|	1000	+	-1	-1	250,0,0	3	478,102,877,	0,5682,6557,
chr12	100290306	100297380	LongAUGORFlinc|3P|XLOC_009121|TCONS_00034947:0.715008|179AA|152AA|	1000	+	-1	-1	250,0,0	3	110,102,877,	0,5322,6197,
chr12	100295629	100297380	linc|3P|XLOC_009121|TCONS_00034948:0.420386|179AA|31AA|	1000	+	-1	-1	250,0,0	2	103,877,	0,874,
chr12	101082480	101088927	LongAUGORFEnsASCoding|3P|XLOC_009124|TCONS_00034961:1.05998|224AA|172AA|	1000	+	-1	-1	250,0,0	2	1545,886,	0,5561,
chr12	103336905	103348057	linc|3P|XLOC_009147|TCONS_00035031:0.140854|92AA|21AA|	1000	+	-1	-1	250,0,0	4	100,85,127,127,	0,7613,10395,11025,
chr12	105022326	105031494	EnsShortNonCoding|3P|XLOC_009978|TCONS_00037763:1.01104|75AA|54AA|	1000	-	-1	-1	0,0,250	2	194,820,	0,8348,
chr12	105022326	105032438	EnsShortNonCoding|3P|XLOC_009978|TCONS_00037764:2.12975|126AA|96AA|	1000	-	-1	-1	0,0,250	3	194,151,479,	0,8348,9633,
chr12	105030391	105032282	LongAUGORFEnsShortNonCoding|3P|XLOC_009978|TCONS_00037765:1.13728|116AA|113AA|	1000	-	-1	-1	0,0,250	2	435,323,	0,1568,
chr12	105030391	105032323	LongAUGORFEnsShortNonCoding|3P|XLOC_009978|TCONS_00037766:2.82333|170AA|143AA|	1000	-	-1	-1	0,0,250	2	434,249,	0,1683,
chr12	105030391	105032438	LongAUGORFEnsShortNonCoding|3P|XLOC_009978|TCONS_00037767:2.51734|126AA|107AA|	1000	-	-1	-1	0,0,250	2	434,479,	0,1568,
chr12	105336531	105383932	LongAUGORFlinc|3P|XLOC_009175|TCONS_00035105:0.484094|138AA|121AA|	1000	+	-1	-1	250,0,0	4	426,330,602,1830,	0,698,44813,45571,
chr12	105336593	105383932	LongAUGORFlinc|3P|XLOC_009175|TCONS_00035106:0.195961|138AA|121AA|	1000	+	-1	-1	250,0,0	4	364,332,602,1830,	0,636,44751,45509,
chr12	105336593	105383932	LongAUGORFlinc|3P|XLOC_009175|TCONS_00035107:0.280038|138AA|121AA|	1000	+	-1	-1	250,0,0	4	400,330,602,1830,	0,636,44751,45509,
chr12	105336593	105383932	LongAUGORFlinc|3P|XLOC_009175|TCONS_00035108:1.26443|138AA|121AA|	1000	+	-1	-1	250,0,0	3	364,330,2588,	0,636,44751,
chr12	105336992	105383930	LongAUGORFlinc|3P|XLOC_009175|TCONS_00035109:0.166699|138AA|121AA|	1000	+	-1	-1	250,0,0	4	116,330,602,1828,	0,237,44352,45110,
chr12	105337111	105383932	LongAUGORFlinc|3P|XLOC_009175|TCONS_00035110:2.4931|138AA|121AA|	1000	+	-1	-1	250,0,0	3	4,323,2588,	0,125,44233,
chr12	105876646	105902243	LongAUGORFlinc|3P|XLOC_009183|TCONS_00035157:0.242105|321AA|305AA|	1000	+	-1	-1	250,0,0	2	65,2068,	0,23529,
chr12	105899707	105902243	LongAUGORFlinc|3P|XLOC_009183|TCONS_00035158:0.94681|321AA|305AA|	1000	+	-1	-1	250,0,0	2	234,2068,	0,468,
chr12	108536399	108555614	EnsASCoding|3P|XLOC_009998|TCONS_00037831:0.755361|96AA|75AA||RNACodeAS|HSS_0_7.3E-12	1000	-	-1	-1	0,0,250	4	1124,76,58,236,	0,2998,4181,18979,
chr12	109568627	109571723	linc|3P|XLOC_010011|TCONS_00037868:0.411803|107AA|66AA|	1000	-	-1	-1	0,0,250	2	802,426,	0,2670,
chr12	109603881	109661716	LongAUGORFEnsShortNonCoding|3P|XLOC_009221|TCONS_00035302:0.587932|352AA|343AA|	1000	+	-1	-1	250,0,0	16	185,83,88,75,106,88,70,4311,259,80,147,86,53,69,85,971,	0,3532,16431,21219,23166,33957,41380,41965,46959,47977,50404,51967,52906,54171,55841,56864,
chr12	109603881	109661716	LongAUGORFEnsShortNonCoding|3P|XLOC_009221|TCONS_00035303:0.872782|352AA|343AA|	1000	+	-1	-1	250,0,0	21	185,128,139,88,75,106,161,64,88,70,905,89,86,87,80,147,86,44,69,85,971,	0,2332,13329,16431,21219,23166,30312,31512,33957,41380,41965,45272,46190,47131,47977,50404,51967,52906,54171,55841,56864,
chr12	109603881	109661716	LongAUGORFEnsShortNonCoding|3P|XLOC_009221|TCONS_00035304:0.535409|352AA|343AA|	1000	+	-1	-1	250,0,0	22	185,128,139,88,75,106,88,62,88,48,70,905,89,86,87,80,147,86,44,69,85,971,	0,2332,13329,16431,21219,23166,33957,36385,38683,39532,41380,41965,45272,46190,47131,47977,50404,51967,52906,54171,55841,56864,
chr12	109603881	109661716	LongAUGORFEnsShortNonCoding|3P|XLOC_009221|TCONS_00035306:15.5882|352AA|343AA|	1000	+	-1	-1	250,0,0	19	185,128,139,88,75,106,88,70,905,89,1028,80,15,147,86,53,69,85,971,	0,2332,13329,16431,21219,23166,33957,41380,41965,45272,46190,47977,48819,50404,51967,52906,54171,55841,56864,
chr12	109603939	109607485	linc|3P|XLOC_009221|TCONS_00035307:3.96567|54AA|54AA|	1000	+	-1	-1	250,0,0	3	127,130,72,	0,2274,3474,
chr12	109604045	109627075	EnsShortNonCoding|3P|XLOC_009221|TCONS_00035309:5.7895|57AA|57AA|	1000	+	-1	-1	250,0,0	5	21,83,88,75,28,	0,3368,16267,21055,23002,
chr12	109620326	109634232	EnsShortNonCoding|3P|XLOC_009221|TCONS_00035314:0.685996|96AA|96AA|	1000	+	-1	-1	250,0,0	4	74,75,106,39,	0,4774,6721,13867,
chr12	109620326	109646340	EnsShortNonCoding|3P|XLOC_009221|TCONS_00035315:0.91383|83AA|83AA|	1000	+	-1	-1	250,0,0	8	74,75,106,62,88,48,70,494,	0,4774,6721,19940,22238,23087,24935,25520,
chr12	109625134	109645461	EnsShortNonCoding|3P|XLOC_009221|TCONS_00035316:1.98518|48AA|33AA|	1000	+	-1	-1	250,0,0	7	41,106,88,62,88,48,200,	0,1913,12704,15132,17430,18279,20127,
chr12	109632797	109659130	EnsShortNonCoding|3P|XLOC_009221|TCONS_00035319:0.166784|120AA|85AA|	1000	+	-1	-1	250,0,0	15	1557,64,88,88,48,70,905,89,1028,80,15,147,86,53,1078,	0,2596,5041,9767,10616,12464,13049,16356,17274,19061,19903,21488,23051,23990,25255,
chr12	109632797	109661716	LongAUGORFEnsShortNonCoding|3P|XLOC_009221|TCONS_00035320:1.29302|352AA|343AA|	1000	+	-1	-1	250,0,0	17	1557,64,88,88,48,70,905,89,1028,80,15,147,86,44,69,85,971,	0,2596,5041,9767,10616,12464,13049,16356,17274,19061,19903,21488,23051,23990,25255,26925,27948,
chr12	109632797	109661716	LongAUGORFEnsShortNonCoding|3P|XLOC_009221|TCONS_00035322:0.744735|352AA|343AA|	1000	+	-1	-1	250,0,0	19	1557,64,88,62,88,48,70,905,89,86,87,80,15,147,86,44,69,85,971,	0,2596,5041,7469,9767,10616,12464,13049,16356,17274,18215,19061,19903,21488,23051,23990,25255,26925,27948,
chr12	109633958	109643464	EnsShortNonCoding|3P|XLOC_009221|TCONS_00035323:0.292362|73AA|71AA|	1000	+	-1	-1	250,0,0	5	396,64,88,88,51,	0,1435,3880,8606,9455,
chr12	109634202	109646263	EnsShortNonCoding|3P|XLOC_009221|TCONS_00035324:10.271|52AA|33AA|	1000	+	-1	-1	250,0,0	8	152,64,88,62,88,48,70,417,	0,1191,3636,6064,8362,9211,11059,11644,
chr12	109643941	109655009	EnsShortNonCoding|3P|XLOC_009221|TCONS_00035328:0.330733|112AA|84AA|	1000	+	-1	-1	250,0,0	3	1390,5253,3151,	0,1905,7917,
chr12	109646140	109661716	LongAUGORFEnsShortNonCoding|3P|XLOC_009221|TCONS_00035330:41.4545|352AA|343AA|	1000	+	-1	-1	250,0,0	11	611,89,86,87,80,147,86,44,69,85,971,	0,3013,3931,4872,5718,8145,9708,10647,11912,13582,14605,
chr12	109646161	109655009	EnsShortNonCoding|3P|XLOC_009221|TCONS_00035331:0.103571|112AA|76AA|	1000	+	-1	-1	250,0,0	2	4938,3151,	0,5697,
chr12	109646640	109659807	EnsShortNonCoding|3P|XLOC_009221|TCONS_00035332:5.55286|127AA|54AA|	1000	+	-1	-1	250,0,0	11	111,89,86,87,80,15,147,86,53,69,85,	0,2513,3431,4372,5218,6060,7645,9208,10147,11412,13082,
chr12	109649170	109650351	EnsShortNonCoding|3P|XLOC_009221|TCONS_00035333:13.3275|86AA|16AA|	1000	+	-1	-1	250,0,0	2	72,280,	0,901,
chr12	109650680	109661025	LongAUGORFEnsShortNonCoding|3P|XLOC_009221|TCONS_00035336:68.3262|127AA|115AA|	1000	+	-1	-1	250,0,0	8	419,80,147,86,53,69,85,280,	0,1178,3605,5168,6107,7372,9042,10065,
chr12	109650684	109655890	EnsShortNonCoding|3P|XLOC_009221|TCONS_00035337:2.21659|58AA|27AA|	1000	+	-1	-1	250,0,0	5	415,80,15,147,42,	0,1174,2016,3601,5164,
chr12	109651012	109659753	EnsShortNonCoding|3P|XLOC_009221|TCONS_00035338:14.2869|123AA|50AA|	1000	+	-1	-1	250,0,0	7	87,80,147,86,53,69,31,	0,846,3273,4836,5775,7040,8710,
chr12	109718503	109749460	EnsShortNonCoding|3P|XLOC_009257|TCONS_00035370:4.20565|85AA|34AA|	1000	+	-1	-1	250,0,0	3	52,169,366,	0,29621,30591,
chr12	109730958	109749460	LongAUGORFEnsShortNonCoding|3P|XLOC_009257|TCONS_00035390:0.153491|157AA|104AA|	1000	+	-1	-1	250,0,0	15	170,109,196,328,618,170,197,127,138,126,229,62,182,169,366,	0,283,758,2322,2886,3604,3866,6722,8667,10731,11103,12398,12707,17166,18136,
chr12	109734980	109743733	EnsShortNonCoding|3P|XLOC_009257|TCONS_00035395:0.249595|111AA|58AA|	1000	+	-1	-1	250,0,0	5	41,131,122,229,68,	0,2700,6713,7081,8685,
chr12	109734980	109749458	EnsShortNonCoding|3P|XLOC_009257|TCONS_00035396:1.99921|111AA|58AA|	1000	+	-1	-1	250,0,0	8	41,131,122,229,62,182,169,364,	0,2700,6713,7081,8376,8685,13144,14114,
chr12	109734984	109748183	LongAUGORFEnsShortNonCoding|3P|XLOC_009257|TCONS_00035397:1.01509|157AA|104AA|	1000	+	-1	-1	250,0,0	7	37,127,138,126,229,186,55,	0,2696,4641,6705,7077,8681,13144,
chr12	109737701	109740061	EnsShortNonCoding|3P|XLOC_009257|TCONS_00035399:0.61381|86AA|75AA|	1000	+	-1	-1	250,0,0	3	106,138,116,	0,1924,2244,
chr12	109737779	109741503	EnsShortNonCoding|3P|XLOC_009257|TCONS_00035400:0.725287|89AA|64AA|	1000	+	-1	-1	250,0,0	2	28,1878,	0,1846,
chr12	109743800	109749458	EnsShortNonCoding|3P|XLOC_009257|TCONS_00035409:0.698537|103AA|92AA|	1000	+	-1	-1	250,0,0	4	47,169,54,364,	0,4324,5155,5294,
chr12	109747877	109749460	EnsShortNonCoding|3P|XLOC_009257|TCONS_00035411:0.288319|129AA|92AA|	1000	+	-1	-1	250,0,0	2	1132,366,	0,1217,
chr12	109747963	109749458	EnsShortNonCoding|3P|XLOC_009257|TCONS_00035413:4.29747|85AA|34AA|	1000	+	-1	-1	250,0,0	2	330,364,	0,1131,
chr12	110275399	110277397	linc|3P|XLOC_010019|TCONS_00037877:0.704215|107AA|73AA|	1000	-	-1	-1	0,0,250	2	178,772,	0,1226,
chr12	110474395	110486167	linc|3P|XLOC_010022|TCONS_00037880:1.36299|82AA|80AA|	1000	-	-1	-1	0,0,250	5	527,75,431,172,34,	0,991,2175,9640,11738,
chr12	110476403	110478529	linc|3P|XLOC_010022|TCONS_00037882:2.01606|82AA|52AA|	1000	-	-1	-1	0,0,250	2	598,170,	0,1956,
chr12	110596577	110601345	LongORFlinc|3P|XLOC_010024|TCONS_00037885:0.380948|259AA|91AA|	1000	-	-1	-1	0,0,250	2	3787,593,	0,4175,
chr12	110596577	110601372	LongORFlinc|3P|XLOC_010024|TCONS_00037886:1.06034|259AA|91AA|	1000	-	-1	-1	0,0,250	2	3206,620,	0,4175,
chr12	110664891	110665408	EnsASCoding|3P|XLOC_010025|TCONS_00037887:0.753485|67AA|29AA|	1000	-	-1	-1	0,0,250	2	208,203,	0,314,
chr12	110841028	110843804	LongAUGORFlinc|3P|XLOC_009285|TCONS_00035447:0.102599|229AA|105AA|	1000	+	-1	-1	250,0,0	2	257,1396,	0,1380,
chr12	110842275	110845216	LongAUGORFlinc|3P|XLOC_010029|TCONS_00037918:0.301742|156AA|102AA|	1000	-	-1	-1	0,0,250	2	359,1124,	0,1817,
chr12	111159849	111184491	linc|3P|XLOC_010033|TCONS_00037937:0.110801|148AA|74AA|	1000	-	-1	-1	0,0,250	4	530,101,98,89,	0,1909,15059,24553,
chr12	111284761	111287363	linc|3P|XLOC_009291|TCONS_00035478:0.171786|191AA|69AA|	1000	+	-1	-1	250,0,0	2	543,746,	0,1856,
chr12	111284783	111293988	linc|3P|XLOC_009291|TCONS_00035479:0.144053|113AA|93AA|	1000	+	-1	-1	250,0,0	3	521,91,1486,	0,7330,7719,
chr12	111426873	111430946	LongAUGORFEnsASCoding|3P|XLOC_010035|TCONS_00037941:2.04278|178AA|104AA||RNACodeAS|HSS_4_2.0E-5	1000	-	-1	-1	0,0,250	2	3260,104,	0,3969,
chr12	111476279	111479033	LongAUGORFlinc|3P|XLOC_010036|TCONS_00037942:0.709516|271AA|262AA|	1000	-	-1	-1	0,0,250	2	343,994,	0,1760,
chr12	111476279	111480118	linc|3P|XLOC_010036|TCONS_00037943:0.701663|114AA|84AA|	1000	-	-1	-1	0,0,250	3	343,444,238,	0,2897,3601,
chr12	111476279	111481141	linc|3P|XLOC_010036|TCONS_00037944:0.929772|69AA|54AA|	1000	-	-1	-1	0,0,250	3	343,444,28,	0,2897,4834,
chr12	111491740	111496562	LongAUGORFlinc|3P|XLOC_010039|TCONS_00037949:0.844647|893AA|181AA|	1000	-	-1	-1	0,0,250	2	3434,717,	0,4105,
chr12	111491740	111499318	LongAUGORFlinc|3P|XLOC_010039|TCONS_00037951:0.306724|854AA|689AA|	1000	-	-1	-1	0,0,250	5	3434,52,149,98,389,	0,4105,4835,6520,7189,
chr12	111491740	111499533	LongAUGORFlinc|3P|XLOC_010039|TCONS_00037952:0.213323|759AA|701AA|	1000	-	-1	-1	0,0,250	4	3434,149,97,69,	0,4835,6520,7724,
chr12	111491740	111499554	LongAUGORFlinc|3P|XLOC_010039|TCONS_00037953:0.179066|755AA|701AA|	1000	-	-1	-1	0,0,250	4	3434,149,63,90,	0,4835,6520,7724,
chr12	111491740	111505040	LongAUGORFlinc|3P|XLOC_010039|TCONS_00037954:0.396905|743AA|689AA|	1000	-	-1	-1	0,0,250	5	3434,52,149,97,56,	0,4105,4835,6520,13244,
chr12	111572320	111574402	linc|3P|XLOC_010044|TCONS_00037960:3.31185|108AA|47AA|	1000	-	-1	-1	0,0,250	2	1420,530,	0,1552,
chr12	111572320	111574450	linc|3P|XLOC_010044|TCONS_00037961:4.16874|100AA|87AA|	1000	-	-1	-1	0,0,250	2	954,578,	0,1552,
chr12	111572320	111641898	linc|3P|XLOC_010044|TCONS_00037962:4.33135|90AA|27AA|	1000	-	-1	-1	0,0,250	2	692,8,	0,69570,
chr12	111730093	111731831	EnsASCoding|3P|XLOC_010047|TCONS_00037969:0.373899|98AA|4AA|	1000	-	-1	-1	0,0,250	2	511,251,	0,1487,
chr12	112690985	112693594	LongORFlinc|3P|XLOC_010059|TCONS_00038019:0.597603|454AA|99AA|	1000	-	-1	-1	0,0,250	2	1677,240,	0,2369,
chr12	112946362	112950512	LongAUGORFlinc|3P|XLOC_010067|TCONS_00038048:0.180853|170AA|167AA|	1000	-	-1	-1	0,0,250	2	3662,22,	0,4128,
chr12	113315711	113317877	linc|3P|XLOC_009331|TCONS_00035664:0.177847|56AA|46AA|	1000	+	-1	-1	250,0,0	3	202,131,81,	0,1186,2085,
chr12	118301544	118364699	LongORFlinc|3P|XLOC_009367|TCONS_00035744:0.570495|666AA|0AA|	1000	+	-1	-1	250,0,0	2	161,1839,	0,61316,
chr12	118301843	118364699	LongAUGORFlinc|3P|XLOC_009367|TCONS_00035745:0.315655|677AA|675AA|	1000	+	-1	-1	250,0,0	2	193,1839,	0,61017,
chr13	3478229	3486177	LongAUGORFlinc|3P|XLOC_010338|TCONS_00038442:0.221753|394AA|132AA|	1000	+	-1	-1	250,0,0	2	1772,1147,	0,6801,
chr13	3478229	3488561	LongORFlinc|3P|XLOC_010338|TCONS_00038443:0.280857|1183AA|61AA|	1000	+	-1	-1	250,0,0	4	123,53,93,3513,	0,1292,1679,6819,
chr13	3478229	3490609	LongAUGORFlinc|3P|XLOC_010338|TCONS_00038445:0.166916|306AA|117AA|	1000	+	-1	-1	250,0,0	4	123,94,172,1624,	0,1679,6819,10756,
chr13	3478229	3490609	LongAUGORFlinc|3P|XLOC_010338|TCONS_00038447:1.08225|318AA|117AA|	1000	+	-1	-1	250,0,0	4	123,93,172,1624,	0,1679,6819,10756,
chr13	3478229	3492406	LongAUGORFlinc|3P|XLOC_010338|TCONS_00038448:0.315713|161AA|132AA|	1000	+	-1	-1	250,0,0	3	1772,172,225,	0,6819,13952,
chr13	3478233	3485187	linc|3P|XLOC_010338|TCONS_00038449:0.428029|81AA|71AA|	1000	+	-1	-1	250,0,0	4	157,53,93,139,	0,1288,1675,6815,
chr13	3478242	3498570	linc|3P|XLOC_010338|TCONS_00038451:0.928726|150AA|31AA|	1000	+	-1	-1	250,0,0	5	110,93,172,197,296,	0,1666,6806,19717,20032,
chr13	3478245	3489283	linc|3P|XLOC_010338|TCONS_00038452:0.490261|169AA|30AA|	1000	+	-1	-1	250,0,0	4	107,93,172,298,	0,1663,6803,10740,
chr13	3478254	3488561	LongORFlinc|3P|XLOC_010338|TCONS_00038453:0.569723|1183AA|30AA|	1000	+	-1	-1	250,0,0	3	98,93,3513,	0,1654,6794,
chr13	3478261	3485398	LongAUGORFlinc|3P|XLOC_010338|TCONS_00038454:0.15503|131AA|102AA|	1000	+	-1	-1	250,0,0	3	529,93,350,	0,1647,6787,
chr13	3478276	3485749	LongORFlinc|3P|XLOC_010338|TCONS_00038455:0.117664|246AA|27AA|	1000	+	-1	-1	250,0,0	4	76,53,93,701,	0,1245,1632,6772,
chr13	3478302	3492406	linc|3P|XLOC_010338|TCONS_00038456:0.970701|144AA|27AA|	1000	+	-1	-1	250,0,0	5	50,53,93,172,225,	0,1219,1606,6746,13879,
chr13	3478303	3489263	linc|3P|XLOC_010338|TCONS_00038457:0.489924|162AA|9AA|	1000	+	-1	-1	250,0,0	4	87,93,172,278,	0,1605,6745,10682,
chr13	3478325	3498110	linc|3P|XLOC_010338|TCONS_00038458:0.253856|120AA|9AA|	1000	+	-1	-1	250,0,0	4	65,93,172,151,	0,1583,6723,19634,
chr13	3498044	3501393	linc|3P|XLOC_010338|TCONS_00038459:0.5375|57AA|40AA|	1000	+	-1	-1	250,0,0	3	112,84,478,	0,230,2871,
chr13	14316368	14320481	LongAUGORFEnsASCoding|3P|XLOC_010390|TCONS_00038613:0.852891|149AA|106AA|	1000	+	-1	-1	250,0,0	2	422,1813,	0,2300,
chr13	14522553	14525857	LongAUGORFlinc|3P|XLOC_010391|TCONS_00038614:0.374929|246AA|235AA|	1000	+	-1	-1	250,0,0	2	130,1684,	0,1620,
chr13	14523484	14525857	LongAUGORFlinc|3P|XLOC_010391|TCONS_00038615:0.349439|246AA|235AA|	1000	+	-1	-1	250,0,0	2	161,1687,	0,686,
chr13	15440301	15462669	LongAUGORFlinc|3P|XLOC_011256|TCONS_00041143:0.225341|120AA|102AA|	1000	-	-1	-1	0,0,250	3	207,126,29,	0,403,22339,
chr13	16002437	16012024	linc|3P|XLOC_011258|TCONS_00041146:0.868465|72AA|53AA|	1000	-	-1	-1	0,0,250	4	414,54,135,214,	0,1389,7991,9373,
chr13	16002437	16012630	linc|3P|XLOC_011258|TCONS_00041147:1.02359|63AA|53AA|	1000	-	-1	-1	0,0,250	4	414,54,134,58,	0,1389,7991,10135,
chr13	16317868	16341479	linc|3P|XLOC_010397|TCONS_00038629:0.816391|88AA|83AA|	1000	+	-1	-1	250,0,0	2	653,797,	0,22814,
chr13	17857260	17862392	LongAUGORFlinc|3P|XLOC_010406|TCONS_00038639:0.548438|494AA|420AA|	1000	+	-1	-1	250,0,0	4	287,203,59,3302,	0,393,1480,1830,
chr13	21440470	21445934	LongAUGORFEnsASCoding|3P|XLOC_010441|TCONS_00038704:0.384659|235AA|178AA|	1000	+	-1	-1	250,0,0	3	1311,123,1013,	0,3600,4451,
chr13	21769124	21770476	linc|3P|XLOC_010453|TCONS_00038720:0.233747|50AA|41AA|	1000	+	-1	-1	250,0,0	2	89,392,	0,960,
chr13	21940373	21945197	linc|3P|XLOC_011323|TCONS_00041302:0.272934|74AA|72AA|	1000	-	-1	-1	0,0,250	2	195,73,	0,4751,
chr13	22026698	22031610	LongAUGORFlinc|3P|XLOC_010466|TCONS_00038746:0.176316|120AA|120AA|	1000	+	-1	-1	250,0,0	2	148,419,	0,4493,
chr13	23427974	23431022	linc|3P|XLOC_011373|TCONS_00041367:1.00773|86AA|57AA|	1000	-	-1	-1	0,0,250	4	78,108,124,313,	0,330,2254,2735,
chr13	23427974	23431054	linc|3P|XLOC_011373|TCONS_00041368:0.978458|112AA|57AA|	1000	-	-1	-1	0,0,250	2	438,826,	0,2254,
chr13	23427974	23431150	linc|3P|XLOC_011373|TCONS_00041369:0.291036|112AA|57AA|	1000	-	-1	-1	0,0,250	3	78,111,922,	0,330,2254,
chr13	23427974	23431150	linc|3P|XLOC_011373|TCONS_00041370:0.360796|112AA|57AA|	1000	-	-1	-1	0,0,250	3	78,111,965,	0,330,2211,
chr13	23427974	23431150	linc|3P|XLOC_011373|TCONS_00041371:1.14624|113AA|97AA|	1000	-	-1	-1	0,0,250	3	78,2048,441,	0,330,2735,
chr13	23427974	23431559	linc|3P|XLOC_011373|TCONS_00041372:0.385854|91AA|89AA|	1000	-	-1	-1	0,0,250	4	441,217,314,156,	0,2161,2735,3429,
chr13	23427974	23431588	LongAUGORFlinc|3P|XLOC_011373|TCONS_00041373:1.05186|130AA|128AA|	1000	-	-1	-1	0,0,250	3	78,2480,185,	0,330,3429,
chr13	23428106	23430826	linc|3P|XLOC_011373|TCONS_00041374:0.409712|90AA|41AA|	1000	-	-1	-1	0,0,250	3	309,217,117,	0,2029,2603,
chr13	23441841	23445921	LongAUGORFlinc|3P|XLOC_011374|TCONS_00041376:0.644051|164AA|106AA|	1000	-	-1	-1	0,0,250	2	2910,356,	0,3724,
chr13	23526510	23530943	LongAUGORFlinc|3P|XLOC_011377|TCONS_00041385:1.70545|191AA|177AA|	1000	-	-1	-1	0,0,250	2	1316,267,	0,4166,
chr13	23527010	23530943	LongAUGORFlinc|3P|XLOC_011377|TCONS_00041386:1.31306|191AA|177AA|	1000	-	-1	-1	0,0,250	2	813,267,	0,3666,
chr13	24905592	24914272	LongAUGORFEnsASCoding|3P|XLOC_010555|TCONS_00038902:0.637593|243AA|177AA|	1000	+	-1	-1	250,0,0	2	116,2676,	0,6004,
chr13	24937400	24941417	LongAUGORFEnsASCoding|3P|XLOC_010556|TCONS_00038904:1.49481|215AA|215AA|	1000	+	-1	-1	250,0,0	2	203,3633,	0,384,
chr13	28396165	28398832	LongAUGORFlinc|3P|XLOC_011437|TCONS_00041512:0.632524|342AA|319AA|	1000	-	-1	-1	0,0,250	2	1372,535,	0,2132,
chr13	28396165	28412859	LongAUGORFlinc|3P|XLOC_011437|TCONS_00041513:0.134688|342AA|319AA|	1000	-	-1	-1	0,0,250	4	1372,90,101,3843,	0,2132,12618,12851,
chr13	28396165	28412859	LongAUGORFlinc|3P|XLOC_011437|TCONS_00041514:0.118181|342AA|319AA|	1000	-	-1	-1	0,0,250	3	1372,147,3843,	0,12618,12851,
chr13	28396165	28412859	LongAUGORFlinc|3P|XLOC_011437|TCONS_00041515:0.192841|342AA|319AA|	1000	-	-1	-1	0,0,250	2	1373,4076,	0,12618,
chr13	28396165	28419824	LongAUGORFlinc|3P|XLOC_011437|TCONS_00041516:0.782329|342AA|319AA|	1000	-	-1	-1	0,0,250	3	1372,90,740,	0,2132,22919,
chr13	28396165	28419831	LongAUGORFlinc|3P|XLOC_011437|TCONS_00041517:0.299013|342AA|319AA|	1000	-	-1	-1	0,0,250	4	1372,147,2913,4797,	0,12618,12851,18869,
chr13	28407188	28412859	LongAUGORFlinc|3P|XLOC_011437|TCONS_00041520:0.311387|423AA|206AA|	1000	-	-1	-1	0,0,250	2	1696,3843,	0,1828,
chr13	28413190	28419930	LongAUGORFlinc|3P|XLOC_011437|TCONS_00041521:0.777912|150AA|111AA|	1000	-	-1	-1	0,0,250	2	6522,43,	0,6697,
chr13	28413190	28420315	LongAUGORFlinc|3P|XLOC_011437|TCONS_00041522:0.362709|150AA|111AA|	1000	-	-1	-1	0,0,250	2	6522,287,	0,6838,
chr13	28430579	28436631	LongORFlinc|3P|XLOC_011439|TCONS_00041523:0.375565|543AA|76AA|	1000	-	-1	-1	0,0,250	3	691,129,2229,	0,884,3823,
chr13	28430579	28455675	linc|3P|XLOC_011439|TCONS_00041524:0.304169|124AA|91AA|	1000	-	-1	-1	0,0,250	4	691,129,57,2620,	0,884,22130,22476,
chr13	28430579	28885634	EnsShortNonCoding|3P|XLOC_011439|TCONS_00041525:0.971339|154AA|89AA|	1000	-	-1	-1	0,0,250	11	691,129,131,139,111,335,213,113,48,263,491,	0,884,30351,130861,177938,237790,239202,299811,342039,452735,454564,
chr13	28456129	28697932	LongAUGORFlinc|3P|XLOC_011439|TCONS_00041531:1.28823|199AA|135AA|	1000	-	-1	-1	0,0,250	7	4932,208,139,111,335,213,21,	0,49576,105311,152388,212240,213652,241782,
chr13	28456129	28730403	LongAUGORFEnsShortNonCoding|3P|XLOC_011439|TCONS_00041532:0.716182|199AA|135AA|	1000	-	-1	-1	0,0,250	6	4932,208,139,111,335,13,	0,49576,105311,152388,212240,274261,
chr13	28456129	28885620	LongAUGORFEnsShortNonCoding|3P|XLOC_011439|TCONS_00041533:0.530055|199AA|135AA|	1000	-	-1	-1	0,0,250	9	4932,139,111,335,213,113,48,263,477,	0,105311,152388,212240,213652,274261,316489,427185,429014,
chr13	28456129	28885620	LongAUGORFEnsShortNonCoding|3P|XLOC_011439|TCONS_00041536:0.616171|199AA|135AA|	1000	-	-1	-1	0,0,250	10	4932,208,139,111,335,213,113,48,263,477,	0,49576,105311,152388,212240,213652,274261,316489,427185,429014,
chr13	28456129	28885620	LongAUGORFEnsShortNonCoding|3P|XLOC_011439|TCONS_00041537:0.422125|199AA|135AA|	1000	-	-1	-1	0,0,250	8	4932,208,139,335,113,48,263,477,	0,49576,105311,212240,274261,316489,427185,429014,
chr13	28456129	28885620	LongAUGORFEnsShortNonCoding|3P|XLOC_011439|TCONS_00041538:0.43172|199AA|135AA|	1000	-	-1	-1	0,0,250	7	4932,208,139,335,48,263,477,	0,49576,105311,212240,316489,427185,429014,
chr13	28456129	28885620	LongAUGORFEnsShortNonCoding|3P|XLOC_011439|TCONS_00041539:0.218363|199AA|135AA|	1000	-	-1	-1	0,0,250	8	4932,139,111,335,113,48,263,477,	0,105311,152388,212240,274261,316489,427185,429014,
chr13	28460033	28521108	linc|3P|XLOC_011439|TCONS_00041540:0.929361|142AA|92AA|	1000	-	-1	-1	0,0,250	3	1028,208,39,	0,45672,61036,
chr13	28460777	28480841	linc|3P|XLOC_011439|TCONS_00041541:1.15333|65AA|56AA|	1000	-	-1	-1	0,0,250	2	284,77,	0,19987,
chr13	28460777	28885620	EnsShortNonCoding|3P|XLOC_011439|TCONS_00041542:1.77098|154AA|89AA|	1000	-	-1	-1	0,0,250	8	284,139,111,335,213,48,263,477,	0,100663,147740,207592,209004,311841,422537,424366,
chr13	28460940	28516781	linc|3P|XLOC_011439|TCONS_00041543:0.867977|104AA|83AA|	1000	-	-1	-1	0,0,250	4	121,208,69,35,	0,44765,52729,55806,
chr13	28505716	28516940	linc|3P|XLOC_011439|TCONS_00041544:0.312594|99AA|20AA|	1000	-	-1	-1	0,0,250	2	197,194,	0,11030,
chr13	28561483	28883456	EnsShortNonCoding|3P|XLOC_011439|TCONS_00041546:1.61376|97AA|69AA|	1000	-	-1	-1	0,0,250	6	96,111,335,92,48,142,	0,47034,106886,149633,211135,321831,
chr13	28668649	28885344	EnsShortNonCoding|3P|XLOC_011439|TCONS_00041547:2.15546|103AA|89AA|	1000	-	-1	-1	0,0,250	4	55,48,263,201,	0,103969,214665,216494,
chr13	28943047	28951671	LongAUGORFlinc|3P|XLOC_010583|TCONS_00038956:32.4533|248AA|119AA|	1000	+	-1	-1	250,0,0	2	33,2616,	0,6008,
chr13	29014471	29028729	linc|3P|XLOC_010586|TCONS_00038960:0.469643|76AA|61AA|	1000	+	-1	-1	250,0,0	4	63,37,93,308,	0,8704,9159,13950,
chr13	29016292	29028797	linc|3P|XLOC_010586|TCONS_00038961:0.849601|125AA|70AA|	1000	+	-1	-1	250,0,0	4	99,170,37,376,	0,417,6883,12129,
chr13	29940282	29942261	linc|3P|XLOC_010587|TCONS_00038964:0.188698|98AA|52AA|	1000	+	-1	-1	250,0,0	2	149,625,	0,1354,
chr13	30788995	30795235	linc|3P|XLOC_011454|TCONS_00041579:0.488114|80AA|50AA|	1000	-	-1	-1	0,0,250	2	627,167,	0,6073,
chr13	31064786	31079859	LongAUGORFlinc|3P|XLOC_011457|TCONS_00041584:0.314062|400AA|175AA|	1000	-	-1	-1	0,0,250	2	1170,109,	0,14964,
chr13	31075288	31077344	linc|3P|XLOC_011457|TCONS_00041586:0.505335|87AA|69AA|	1000	-	-1	-1	0,0,250	2	1399,13,	0,2043,
chr13	31075288	31077496	linc|3P|XLOC_011457|TCONS_00041587:0.430478|110AA|76AA|	1000	-	-1	-1	0,0,250	2	1388,176,	0,2032,
chr13	31075288	31079868	linc|3P|XLOC_011457|TCONS_00041588:0.521446|87AA|69AA|	1000	-	-1	-1	0,0,250	2	1388,118,	0,4462,
chr13	31077652	31085092	LongAUGORFlinc|3P|XLOC_010600|TCONS_00038995:0.164011|169AA|169AA|	1000	+	-1	-1	250,0,0	4	73,199,151,2498,	0,3244,3516,4942,
chr13	31080440	31085092	LongAUGORFlinc|3P|XLOC_010600|TCONS_00038996:0.259946|169AA|169AA|	1000	+	-1	-1	250,0,0	3	93,199,1810,	0,456,2842,
chr13	31080442	31085092	LongAUGORFlinc|3P|XLOC_010600|TCONS_00038997:0.116271|169AA|169AA|	1000	+	-1	-1	250,0,0	4	91,199,111,2498,	0,454,766,2152,
chr13	31080453	31085092	LongAUGORFlinc|3P|XLOC_010600|TCONS_00038998:0.417186|169AA|169AA|	1000	+	-1	-1	250,0,0	5	80,199,111,203,1810,	0,443,755,2141,2829,
chr13	31080498	31085092	LongAUGORFlinc|3P|XLOC_010600|TCONS_00038999:0.209406|169AA|169AA|	1000	+	-1	-1	250,0,0	4	35,199,125,1036,	0,398,2784,3558,
chr13	31361019	31366316	linc|3P|XLOC_011462|TCONS_00041593:0.258849|44AA|43AA|	1000	-	-1	-1	0,0,250	2	207,97,	0,5200,
chr13	31361019	31367688	linc|3P|XLOC_011462|TCONS_00041594:0.111764|77AA|63AA|	1000	-	-1	-1	0,0,250	3	207,94,219,	0,5200,6450,
chr13	31407365	31408922	linc|3P|XLOC_011463|TCONS_00041596:0.171485|64AA|41AA|	1000	-	-1	-1	0,0,250	2	222,145,	0,1412,
chr13	31564748	31573562	linc|3P|XLOC_010608|TCONS_00039009:0.290351|86AA|73AA|	1000	+	-1	-1	250,0,0	4	111,81,142,336,	0,1161,1445,8478,
chr13	31565491	31582505	linc|3P|XLOC_011464|TCONS_00041599:0.396363|103AA|69AA|	1000	-	-1	-1	0,0,250	6	126,101,137,89,211,42,	0,1788,1982,14078,14451,16972,
chr13	31567396	31582513	linc|3P|XLOC_011464|TCONS_00041600:0.260224|105AA|67AA|	1000	-	-1	-1	0,0,250	4	217,89,211,77,	0,12173,12546,15040,
chr13	31578286	31582513	LongAUGORFlinc|3P|XLOC_011464|TCONS_00041603:0.256889|301AA|133AA|	1000	-	-1	-1	0,0,250	3	1251,211,50,	0,1656,4177,
chr13	31619167	31620369	linc|3P|XLOC_010609|TCONS_00039010:0.411095|59AA|47AA|	1000	+	-1	-1	250,0,0	2	111,118,	0,1084,
chr13	31619167	31622374	LongAUGORFlinc|3P|XLOC_010609|TCONS_00039011:0.554707|228AA|224AA|	1000	+	-1	-1	250,0,0	2	111,2123,	0,1084,
chr13	33935819	33936630	linc|3P|XLOC_010636|TCONS_00039056:0.178032|93AA|10AA|	1000	+	-1	-1	250,0,0	2	278,119,	0,692,
chr13	33936031	33960181	LongAUGORFlinc|3P|XLOC_010636|TCONS_00039057:1.21861|226AA|152AA|	1000	+	-1	-1	250,0,0	5	66,225,119,58,309,	0,17285,18675,22569,23841,
chr13	34131216	34135026	LongAUGORFlinc|3P|XLOC_010640|TCONS_00039071:0.273902|150AA|123AA|	1000	+	-1	-1	250,0,0	2	378,2875,	0,935,
chr13	34652922	34666774	linc|3P|XLOC_010643|TCONS_00039075:0.100117|84AA|68AA|	1000	+	-1	-1	250,0,0	4	306,131,97,557,	0,3031,6702,13295,
chr13	37090561	37103959	linc|3P|XLOC_011508|TCONS_00041743:1.06972|148AA|70AA|	1000	-	-1	-1	0,0,250	4	191,141,103,60,	0,8413,12399,13338,
chr13	37421832	37424279	linc|3P|XLOC_011511|TCONS_00041747:0.18939|76AA|38AA|	1000	-	-1	-1	0,0,250	2	323,76,	0,2371,
chr13	38960618	38966299	EnsASCoding|3P|XLOC_010664|TCONS_00039151:0.810142|75AA|64AA|	1000	+	-1	-1	250,0,0	3	604,203,565,	0,3849,5116,
chr13	40727807	40735162	EnsASCoding|3P|XLOC_010667|TCONS_00039154:0.184314|108AA|65AA|	1000	+	-1	-1	250,0,0	3	57,370,1141,	0,5603,6214,
chr13	40956413	41001151	LongAUGORFEnsASCoding|3P|XLOC_011528|TCONS_00041809:0.606822|338AA|213AA|	1000	-	-1	-1	0,0,250	5	1236,99,162,221,86,	0,1847,2571,3514,44652,
chr13	41034678	41045265	LongAUGORFEnsASCoding|3P|XLOC_010673|TCONS_00039169:0.624482|156AA|155AA|	1000	+	-1	-1	250,0,0	2	53,3214,	0,7373,
chr13	42049333	42050287	linc|3P|XLOC_010684|TCONS_00039183:0.471242|96AA|52AA|	1000	+	-1	-1	250,0,0	2	46,512,	0,442,
chr13	42781173	42792436	linc|3P|XLOC_011537|TCONS_00041836:0.245574|114AA|75AA|	1000	-	-1	-1	0,0,250	4	1673,242,117,150,	0,1884,6677,11113,
chr13	43709208	43716271	LongAUGORFlinc|3P|XLOC_010694|TCONS_00039241:0.73395|151AA|135AA|	1000	+	-1	-1	250,0,0	3	222,161,288,	0,1822,6775,
chr13	43717819	43718722	LongAUGORFlinc|3P|XLOC_010696|TCONS_00039243:0.733694|125AA|108AA|	1000	+	-1	-1	250,0,0	2	261,526,	0,377,
chr13	43864731	43868726	LongAUGORFlinc|3P|XLOC_010698|TCONS_00039246:0.277359|230AA|176AA|	1000	+	-1	-1	250,0,0	3	1273,89,1961,	0,1576,2034,
chr13	43864731	43868726	LongAUGORFlinc|3P|XLOC_010698|TCONS_00039247:0.224501|230AA|142AA|	1000	+	-1	-1	250,0,0	2	1273,1641,	0,2354,
chr13	43864869	43868726	LongAUGORFlinc|3P|XLOC_010698|TCONS_00039248:0.322626|230AA|189AA|	1000	+	-1	-1	250,0,0	3	29,430,1961,	0,705,1896,
chr13	43864916	43868726	LongAUGORFlinc|3P|XLOC_010698|TCONS_00039249:0.151464|230AA|142AA|	1000	+	-1	-1	250,0,0	3	860,162,1967,	0,961,1843,
chr13	43864916	43868726	LongAUGORFlinc|3P|XLOC_010698|TCONS_00039250:0.299787|407AA|380AA|	1000	+	-1	-1	250,0,0	4	860,519,744,1373,	0,961,1590,2437,
chr13	43864916	43868726	LongAUGORFlinc|3P|XLOC_010698|TCONS_00039251:0.209784|230AA|142AA|	1000	+	-1	-1	250,0,0	2	1124,1960,	0,1850,
chr13	43864916	43868726	LongAUGORFlinc|3P|XLOC_010698|TCONS_00039252:0.352005|230AA|134AA|	1000	+	-1	-1	250,0,0	4	860,162,485,1398,	0,961,1849,2412,
chr13	43864916	43868726	LongAUGORFlinc|3P|XLOC_010698|TCONS_00039253:0.785459|437AA|405AA|	1000	+	-1	-1	250,0,0	4	1088,89,744,1373,	0,1391,1590,2437,
chr13	44121166	44125179	linc|3P|XLOC_010700|TCONS_00039255:0.198896|108AA|97AA|	1000	+	-1	-1	250,0,0	5	275,144,154,105,526,	0,887,3067,3305,3487,
chr13	44400435	44455303	linc|3P|XLOC_011546|TCONS_00041855:0.248031|88AA|23AA|	1000	-	-1	-1	0,0,250	3	76,91,112,	0,40399,54756,
chr13	45965252	45966508	LongAUGORFlinc|3P|XLOC_010706|TCONS_00039291:5.28303|146AA|138AA|	1000	+	-1	-1	250,0,0	2	131,598,	0,658,
chr13	45965350	45966177	linc|3P|XLOC_010706|TCONS_00039292:4.57069|100AA|39AA|	1000	+	-1	-1	250,0,0	2	33,490,	0,337,
chr13	46361442	46365321	linc|3P|XLOC_010708|TCONS_00039294:0.467324|106AA|69AA|	1000	+	-1	-1	250,0,0	2	173,2201,	0,1678,
chr13	47959271	47992434	LongAUGORFlinc|3P|XLOC_011568|TCONS_00041929:0.740785|216AA|211AA|	1000	-	-1	-1	0,0,250	6	355,81,116,128,664,101,	0,7214,8240,10491,10713,33062,
chr13	47959271	47992444	LongAUGORFlinc|3P|XLOC_011568|TCONS_00041930:0.719543|216AA|211AA|	1000	-	-1	-1	0,0,250	8	355,81,116,128,664,53,27,109,	0,7214,8240,10491,10713,14432,14641,33064,
chr13	47960329	47992355	LongAUGORFlinc|3P|XLOC_011568|TCONS_00041932:0.296566|204AA|199AA|	1000	-	-1	-1	0,0,250	7	685,81,116,128,664,51,22,	0,6156,7182,9433,9655,13374,32004,
chr13	48034114	48038965	linc|3P|XLOC_010720|TCONS_00039347:0.125356|137AA|43AA|	1000	+	-1	-1	250,0,0	2	1002,1193,	0,3658,
chr13	48034114	48043772	linc|3P|XLOC_010720|TCONS_00039348:0.442677|93AA|84AA|	1000	+	-1	-1	250,0,0	3	1002,115,1630,	0,4808,8028,
chr13	48041128	48043772	linc|3P|XLOC_010720|TCONS_00039350:0.359418|77AA|60AA|	1000	+	-1	-1	250,0,0	2	126,1630,	0,1014,
chr13	48044230	48262623	LongAUGORFEnsASCoding|3P|XLOC_011569|TCONS_00041934:0.489689|117AA|101AA|	1000	-	-1	-1	0,0,250	3	1705,407,704,	0,1971,217689,
chr13	48239053	48262081	LongAUGORFEnsASCoding|3P|XLOC_011569|TCONS_00041935:0.208273|217AA|190AA|	1000	-	-1	-1	0,0,250	2	1551,251,	0,22777,
chr13	48272413	48273930	linc|3P|XLOC_011570|TCONS_00041936:3.19077|76AA|75AA|	1000	-	-1	-1	0,0,250	3	402,144,168,	0,499,1349,
chr13	48272415	48273884	linc|3P|XLOC_011570|TCONS_00041937:8.61736|76AA|75AA|	1000	-	-1	-1	0,0,250	3	400,147,122,	0,494,1347,
chr13	48381990	48390676	linc|3P|XLOC_010722|TCONS_00039353:0.429883|177AA|73AA|	1000	+	-1	-1	250,0,0	3	153,100,1564,	0,4804,7122,
chr13	48391028	48401565	linc|3P|XLOC_010723|TCONS_00039354:0.980866|73AA|70AA|	1000	+	-1	-1	250,0,0	2	573,317,	0,10220,
chr13	48391070	48397213	linc|3P|XLOC_010723|TCONS_00039355:1.40812|57AA|36AA|	1000	+	-1	-1	250,0,0	2	531,44,	0,6099,
chr13	48397692	48400101	LongAUGORFlinc|3P|XLOC_010724|TCONS_00039356:0.338972|153AA|101AA|	1000	+	-1	-1	250,0,0	2	1689,130,	0,2279,
chr13	48871111	48875460	linc|3P|XLOC_010729|TCONS_00039361:2.19702|166AA|15AA|	1000	+	-1	-1	250,0,0	3	92,179,227,	0,391,4122,
chr13	48968145	48969843	linc|3P|XLOC_010730|TCONS_00039362:24.237|147AA|53AA|	1000	+	-1	-1	250,0,0	2	459,906,	0,792,
chr13	48968286	48972031	LongORFlinc|3P|XLOC_010730|TCONS_00039363:0.37873|277AA|90AA|	1000	+	-1	-1	250,0,0	3	318,349,1113,	0,651,2632,
chr13	49257780	49261340	LongAUGORFlinc|3P|XLOC_010732|TCONS_00039370:0.446894|527AA|507AA|	1000	+	-1	-1	250,0,0	3	65,2285,564,	0,361,2996,
chr13	49258022	49261340	LongAUGORFlinc|3P|XLOC_010732|TCONS_00039371:0.419358|548AA|545AA|	1000	+	-1	-1	250,0,0	3	1142,903,564,	0,1501,2754,
chr13	50160726	50166651	LongAUGORFlinc|3P|XLOC_011594|TCONS_00042035:0.538405|364AA|358AA|	1000	-	-1	-1	0,0,250	4	4855,62,61,38,	0,5082,5654,5887,
chr13	53300074	53302560	LongAUGORFlinc|3P|XLOC_011617|TCONS_00042116:0.249006|251AA|131AA|	1000	-	-1	-1	0,0,250	2	352,1014,	0,1472,
chr13	53393638	53403571	linc|3P|XLOC_010769|TCONS_00039494:0.457497|94AA|80AA|	1000	+	-1	-1	250,0,0	5	92,94,111,135,1301,	0,652,1646,4260,8632,
chr13	53393656	53397974	linc|3P|XLOC_010769|TCONS_00039495:0.183274|81AA|67AA|	1000	+	-1	-1	250,0,0	5	74,239,111,68,76,	0,489,1628,2061,4242,
chr13	53393672	53454544	LongAUGORFlinc|3P|XLOC_010769|TCONS_00039499:0.127534|215AA|206AA|	1000	+	-1	-1	250,0,0	8	58,94,111,135,177,103,112,444,	0,618,1612,4226,38773,41021,58845,60428,
chr13	53394096	53395331	linc|3P|XLOC_010769|TCONS_00039501:0.235155|64AA|50AA|	1000	+	-1	-1	250,0,0	2	288,47,	0,1188,
chr13	53394290	53402453	linc|3P|XLOC_010769|TCONS_00039503:0.189306|63AA|50AA|	1000	+	-1	-1	250,0,0	4	94,111,135,183,	0,994,3608,7980,
chr13	53395327	53398186	linc|3P|XLOC_010769|TCONS_00039504:0.771919|64AA|55AA|	1000	+	-1	-1	250,0,0	2	68,288,	0,2571,
chr13	53462115	53476021	linc|3P|XLOC_010770|TCONS_00039506:0.84345|80AA|55AA|	1000	+	-1	-1	250,0,0	3	66,700,146,	0,11859,13760,
chr13	53476219	53499157	LongAUGORFlinc|3P|XLOC_010771|TCONS_00039507:0.183352|203AA|193AA|	1000	+	-1	-1	250,0,0	4	6906,126,162,2742,	0,9577,10136,20196,
chr13	53476302	53488546	LongAUGORFlinc|3P|XLOC_010771|TCONS_00039508:0.453875|203AA|193AA|	1000	+	-1	-1	250,0,0	2	9620,2191,	0,10053,
chr13	53476302	53499157	LongAUGORFlinc|3P|XLOC_010771|TCONS_00039509:0.428278|248AA|193AA|	1000	+	-1	-1	250,0,0	3	10215,1034,2742,	0,17812,20113,
chr13	53478469	53499157	LongAUGORFlinc|3P|XLOC_010771|TCONS_00039511:0.127076|203AA|193AA|	1000	+	-1	-1	250,0,0	3	7455,161,2742,	0,7888,17946,
chr13	53478742	53488546	LongAUGORFlinc|3P|XLOC_010771|TCONS_00039512:0.235673|203AA|193AA|	1000	+	-1	-1	250,0,0	3	4383,126,2191,	0,7054,7613,
chr13	53488604	53499157	LongAUGORFlinc|3P|XLOC_010771|TCONS_00039513:0.526965|330AA|324AA|	1000	+	-1	-1	250,0,0	2	6543,2742,	0,7811,
chr13	53493786	53499157	LongAUGORFlinc|3P|XLOC_010771|TCONS_00039514:0.116756|180AA|140AA|	1000	+	-1	-1	250,0,0	3	798,130,2742,	0,1231,2629,
chr13	54913234	54914479	linc|3P|XLOC_010787|TCONS_00039586:0.110793|155AA|76AA|	1000	+	-1	-1	250,0,0	2	78,409,	0,836,
chr13	55571180	55572907	linc|3P|XLOC_010799|TCONS_00039640:0.527732|143AA|67AA|	1000	+	-1	-1	250,0,0	2	245,1080,	0,647,
chr13	55602181	55604783	EnsASCoding|3P|XLOC_011653|TCONS_00042269:0.381345|106AA|61AA|	1000	-	-1	-1	0,0,250	3	595,115,99,	0,1833,2503,
chr13	55775946	55784505	linc|3P|XLOC_011654|TCONS_00042273:0.282917|63AA|39AA|	1000	-	-1	-1	0,0,250	3	364,112,81,	0,7935,8478,
chr13	56678472	56679772	linc|3P|XLOC_010813|TCONS_00039685:1.18098|168AA|64AA|	1000	+	-1	-1	250,0,0	2	228,347,	0,953,
chr13	58281182	58296587	EnsASCoding|3P|XLOC_010820|TCONS_00039704:0.221838|80AA|41AA|	1000	+	-1	-1	250,0,0	7	133,96,254,133,138,47,236,	0,2970,6634,6996,11276,14894,15169,
chr13	58281190	58299145	EnsASCoding|3P|XLOC_010820|TCONS_00039707:0.187721|88AA|39AA|	1000	+	-1	-1	250,0,0	5	125,133,138,47,127,	0,6988,11268,14886,17828,
chr13	59188130	59196329	LongAUGORFlinc|3P|XLOC_011684|TCONS_00042432:0.956163|122AA|119AA|	1000	-	-1	-1	0,0,250	3	784,193,53,	0,1214,8146,
chr13	59188130	59196596	LongAUGORFlinc|3P|XLOC_011684|TCONS_00042433:0.511238|122AA|119AA|	1000	-	-1	-1	0,0,250	3	781,193,320,	0,1214,8146,
chr13	59769964	59771939	linc|3P|XLOC_010827|TCONS_00039745:0.328175|75AA|51AA|	1000	+	-1	-1	250,0,0	2	169,1013,	0,962,
chr13	59769964	59773680	EnsASCoding|3P|XLOC_010827|TCONS_00039746:0.302679|97AA|80AA|	1000	+	-1	-1	250,0,0	2	169,2754,	0,962,
chr13	59769965	59773680	EnsASCoding|3P|XLOC_010827|TCONS_00039747:0.76048|97AA|80AA|	1000	+	-1	-1	250,0,0	2	381,2754,	0,961,
chr13	59882061	59916016	LongAUGORFlinc|3P|XLOC_011694|TCONS_00042483:0.756806|180AA|170AA|	1000	-	-1	-1	0,0,250	5	63,99,170,104,305,	0,3580,20387,24832,33650,
chr13	59882061	59916016	LongAUGORFlinc|3P|XLOC_011694|TCONS_00042484:1.63793|131AA|121AA|	1000	-	-1	-1	0,0,250	3	63,170,305,	0,20387,33650,
chr13	59900283	59915876	LongAUGORFlinc|3P|XLOC_011694|TCONS_00042486:0.177842|144AA|124AA|	1000	-	-1	-1	0,0,250	4	1064,170,104,165,	0,2165,6610,15428,
chr13	59900283	59916016	LongAUGORFlinc|3P|XLOC_011694|TCONS_00042487:0.364309|131AA|121AA|	1000	-	-1	-1	0,0,250	3	1064,170,305,	0,2165,15428,
chr13	60198052	60242825	linc|3P|XLOC_011696|TCONS_00042490:0.256665|101AA|86AA|	1000	-	-1	-1	0,0,250	2	190,945,	0,43828,
chr13	60227537	60242825	linc|3P|XLOC_011696|TCONS_00042491:1.23834|101AA|86AA|	1000	-	-1	-1	0,0,250	2	65,945,	0,14343,
chr13	60235748	60242825	LongAUGORFlinc|3P|XLOC_011696|TCONS_00042493:0.48127|335AA|282AA|	1000	-	-1	-1	0,0,250	2	1201,945,	0,6132,
chr13	61804248	61868811	LongAUGORFlinc|3P|XLOC_010838|TCONS_00039764:1.1269|713AA|701AA|	1000	+	-1	-1	250,0,0	3	157,127,9110,	0,53720,55453,
chr13	61804266	61826475	linc|3P|XLOC_010838|TCONS_00039765:5.37819|77AA|65AA|	1000	+	-1	-1	250,0,0	2	139,167,	0,22042,
chr13	61804304	62053964	LongAUGORFlinc|3P|XLOC_010838|TCONS_00039766:1.24624|947AA|935AA|	1000	+	-1	-1	250,0,0	3	101,127,5049,	0,53664,244611,
chr13	61804304	62053964	LongAUGORFlinc|3P|XLOC_010838|TCONS_00039767:0.36848|964AA|863AA|	1000	+	-1	-1	250,0,0	4	101,127,61,5049,	0,53664,243188,244611,
chr13	61804387	62053964	LongAUGORFlinc|3P|XLOC_010838|TCONS_00039768:2.61185|951AA|853AA|	1000	+	-1	-1	250,0,0	4	18,127,61,5049,	0,242793,243105,244528,
chr13	62006840	62126102	EnsASCoding|3P|XLOC_011719|TCONS_00042524:10.9426|48AA|36AA|	1000	-	-1	-1	0,0,250	2	62,141,	0,119121,
chr13	62015707	62053964	LongAUGORFlinc|3P|XLOC_010838|TCONS_00039770:0.235067|999AA|863AA|	1000	+	-1	-1	250,0,0	4	345,127,61,5049,	0,31473,31785,33208,
chr13	62015911	62053964	LongAUGORFlinc|3P|XLOC_010838|TCONS_00039771:2.77839|947AA|935AA|	1000	+	-1	-1	250,0,0	3	141,127,5049,	0,31269,33004,
chr13	63289600	63297147	LongAUGORFEnsASCoding|3P|XLOC_011752|TCONS_00042582:1.07701|164AA|111AA|	1000	-	-1	-1	0,0,250	3	1859,144,314,	0,3091,7233,
chr13	63333136	63339959	linc|3P|XLOC_010858|TCONS_00039798:0.474162|69AA|35AA|	1000	+	-1	-1	250,0,0	2	209,354,	0,6469,
chr13	63333209	63339956	linc|3P|XLOC_010858|TCONS_00039799:0.487686|78AA|58AA|	1000	+	-1	-1	250,0,0	3	136,247,351,	0,5185,6396,
chr13	64248699	64268148	linc|3P|XLOC_010862|TCONS_00039822:0.514433|145AA|64AA|	1000	+	-1	-1	250,0,0	3	504,108,1128,	0,17742,18321,
chr13	64248699	64268148	linc|3P|XLOC_010862|TCONS_00039823:0.486446|175AA|90AA|	1000	+	-1	-1	250,0,0	3	504,173,1128,	0,17677,18321,
chr13	64248771	64266474	linc|3P|XLOC_010862|TCONS_00039824:0.911083|114AA|29AA|	1000	+	-1	-1	250,0,0	2	432,33,	0,17670,
chr13	67278615	67283817	LongAUGORFlinc|3P|XLOC_010891|TCONS_00039895:0.41198|381AA|380AA|	1000	+	-1	-1	250,0,0	2	130,4684,	0,518,
chr13	67360670	67365679	LongAUGORFlinc|3P|XLOC_010892|TCONS_00039896:0.18417|408AA|370AA|	1000	+	-1	-1	250,0,0	2	393,4508,	0,501,
chr13	67553233	67561230	LongAUGORFlinc|3P|XLOC_010896|TCONS_00039900:0.644685|135AA|127AA|	1000	+	-1	-1	250,0,0	4	120,56,103,803,	0,340,5951,7194,
chr13	67553233	67571774	LongAUGORFlinc|3P|XLOC_010896|TCONS_00039901:0.388327|273AA|265AA|	1000	+	-1	-1	250,0,0	6	120,56,103,63,363,121,	0,340,5951,7194,17630,18420,
chr13	67553262	67564009	linc|3P|XLOC_010896|TCONS_00039902:0.152246|121AA|94AA|	1000	+	-1	-1	250,0,0	4	91,56,103,282,	0,311,5922,10465,
chr13	67729203	67758728	LongAUGORFEnsASCoding|3P|XLOC_010899|TCONS_00039905:0.366316|453AA|244AA|	1000	+	-1	-1	250,0,0	3	499,241,4150,	0,23750,25375,
chr13	67729221	67758728	LongAUGORFEnsASCoding|3P|XLOC_010899|TCONS_00039906:0.256752|453AA|244AA|	1000	+	-1	-1	250,0,0	3	481,207,4150,	0,23766,25357,
chr13	67729261	67755714	LongAUGORFEnsASCoding|3P|XLOC_010899|TCONS_00039907:0.220747|140AA|105AA|	1000	+	-1	-1	250,0,0	3	441,207,1136,	0,23726,25317,
chr13	67744203	67756838	LongAUGORFEnsASCoding|3P|XLOC_010899|TCONS_00039908:0.330901|161AA|132AA|	1000	+	-1	-1	250,0,0	3	123,241,2260,	0,8750,10375,
chr13	67796593	67830985	LongAUGORFlinc|3P|XLOC_011816|TCONS_00042857:0.482051|447AA|423AA|	1000	-	-1	-1	0,0,250	3	119,2719,149,	0,21467,34243,
chr13	67796593	67830985	LongAUGORFlinc|3P|XLOC_011816|TCONS_00042858:0.717311|447AA|423AA|	1000	-	-1	-1	0,0,250	3	119,2717,151,	0,21467,34241,
chr13	69543045	69544023	LongAUGORFlinc|3P|XLOC_011821|TCONS_00042878:0.218339|160AA|146AA|	1000	-	-1	-1	0,0,250	2	402,445,	0,533,
chr13	69809913	69816094	EnsASCoding|3P|XLOC_011824|TCONS_00042887:1.54133|125AA|85AA|	1000	-	-1	-1	0,0,250	2	1976,3152,	0,3029,
chr13	71068479	71071726	linc|3P|XLOC_011829|TCONS_00042909:0.116104|110AA|91AA|	1000	-	-1	-1	0,0,250	3	619,101,50,	0,1208,3197,
chr13	72553076	72628489	linc|3P|XLOC_011837|TCONS_00042926:3.03453|107AA|56AA|	1000	-	-1	-1	0,0,250	2	9,694,	0,74719,
chr13	72559178	72628592	linc|3P|XLOC_011837|TCONS_00042927:0.443394|116AA|62AA|	1000	-	-1	-1	0,0,250	3	78,86,814,	0,16766,68600,
chr13	72596790	72628581	linc|3P|XLOC_011837|TCONS_00042928:0.852241|116AA|56AA|	1000	-	-1	-1	0,0,250	2	96,803,	0,30988,
chr13	72619194	72628546	LongAUGORFlinc|3P|XLOC_011837|TCONS_00042931:0.611868|210AA|127AA|	1000	-	-1	-1	0,0,250	2	5242,768,	0,8584,
chr13	72619194	72628581	LongAUGORFlinc|3P|XLOC_011837|TCONS_00042932:0.973917|212AA|192AA|	1000	-	-1	-1	0,0,250	4	1415,109,3711,1318,	0,3614,3963,8069,
chr13	72619194	72628592	LongAUGORFlinc|3P|XLOC_011837|TCONS_00042934:0.346517|224AA|194AA|	1000	-	-1	-1	0,0,250	2	1415,616,	0,8782,
chr13	72619194	72628616	LongAUGORFlinc|3P|XLOC_011837|TCONS_00042935:0.282156|212AA|192AA|	1000	-	-1	-1	0,0,250	3	1415,109,5459,	0,3614,3963,
chr13	72619194	72628617	LongAUGORFlinc|3P|XLOC_011837|TCONS_00042937:0.860687|233AA|229AA|	1000	-	-1	-1	0,0,250	2	1415,5460,	0,3963,
chr13	72619194	72628617	LongAUGORFlinc|3P|XLOC_011837|TCONS_00042938:0.224922|210AA|127AA|	1000	-	-1	-1	0,0,250	2	3723,5460,	0,3963,
chr13	72619194	72628617	LongAUGORFlinc|3P|XLOC_011837|TCONS_00042939:0.226602|233AA|229AA|	1000	-	-1	-1	0,0,250	3	1415,1279,839,	0,3963,8584,
chr13	73316602	73318658	LongAUGORFEnsASCoding|3P|XLOC_011840|TCONS_00042941:0.997765|303AA|189AA|	1000	-	-1	-1	0,0,250	2	1518,18,	0,2038,
chr13	73316602	73319329	LongAUGORFEnsASCoding|3P|XLOC_011840|TCONS_00042942:1.0321|303AA|189AA|	1000	-	-1	-1	0,0,250	2	1518,427,	0,2300,
chr13	73344614	73347266	LongORFlinc|3P|XLOC_011842|TCONS_00042945:0.442543|287AA|96AA|	1000	-	-1	-1	0,0,250	3	576,566,48,	0,1881,2604,
chr13	73344614	73347268	LongORFlinc|3P|XLOC_011842|TCONS_00042946:0.894151|304AA|96AA|	1000	-	-1	-1	0,0,250	3	624,597,19,	0,1881,2635,
chr13	73344614	73347349	LongORFlinc|3P|XLOC_011842|TCONS_00042947:0.437237|331AA|96AA|	1000	-	-1	-1	0,0,250	3	624,566,131,	0,1881,2604,
chr13	73344614	73347349	LongORFlinc|3P|XLOC_011842|TCONS_00042948:0.880789|331AA|96AA|	1000	-	-1	-1	0,0,250	3	624,568,131,	0,1881,2604,
chr13	74008029	74010265	LongAUGORFlinc|3P|XLOC_011851|TCONS_00042978:0.631806|160AA|157AA|	1000	-	-1	-1	0,0,250	2	965,1000,	0,1236,
chr13	74008151	74009354	linc|3P|XLOC_011851|TCONS_00042979:0.327266|134AA|96AA|	1000	-	-1	-1	0,0,250	3	313,176,89,	0,667,1114,
chr13	74432264	74448537	LongAUGORFlinc|3P|XLOC_011859|TCONS_00043041:6.29904|1162AA|103AA|	1000	-	-1	-1	0,0,250	2	1147,5161,	0,11112,
chr13	74551528	74563847	LongAUGORFlinc|3P|XLOC_011872|TCONS_00043056:7.9055|600AA|383AA|	1000	-	-1	-1	0,0,250	4	2882,61,127,109,	0,4278,4554,12210,
chr13	74604885	74617217	LongAUGORFlinc|3P|XLOC_011878|TCONS_00043062:6.94546|1112AA|1031AA|	1000	-	-1	-1	0,0,250	6	2850,61,127,58,225,16,	0,4236,5314,6378,7838,12316,
chr13	74604885	74617631	LongAUGORFlinc|3P|XLOC_011878|TCONS_00043063:2.0019|1106AA|1088AA|	1000	-	-1	-1	0,0,250	5	2850,61,127,225,430,	0,4236,5314,7838,12316,
chr13	74604885	74617681	LongAUGORFlinc|3P|XLOC_011878|TCONS_00043064:0.647873|1125AA|1031AA|	1000	-	-1	-1	0,0,250	6	2850,61,127,62,221,480,	0,4236,5314,6378,7842,12316,
chr13	74604885	74617690	LongAUGORFlinc|3P|XLOC_011878|TCONS_00043065:2.34631|1045AA|1031AA|	1000	-	-1	-1	0,0,250	6	2850,61,127,124,225,489,	0,4236,5314,6378,7838,12316,
chr13	76056699	76073542	LongAUGORFEnsASCoding|3P|XLOC_010952|TCONS_00040080:2.03843|399AA|391AA|	1000	+	-1	-1	250,0,0	2	219,2415,	0,14428,
chr13	78123382	78182917	linc|3P|XLOC_011899|TCONS_00043130:9.98894|114AA|42AA|	1000	-	-1	-1	0,0,250	3	455,451,18,	0,1065,59517,
chr13	78123382	78183147	linc|3P|XLOC_011899|TCONS_00043131:8.03767|166AA|42AA|	1000	-	-1	-1	0,0,250	3	456,451,174,	0,1065,59591,
chr13	78123382	78183429	linc|3P|XLOC_011899|TCONS_00043132:1.49834|184AA|42AA|	1000	-	-1	-1	0,0,250	3	455,451,456,	0,1065,59591,
chr13	78123382	78183429	linc|3P|XLOC_011899|TCONS_00043133:1.19431|113AA|42AA|	1000	-	-1	-1	0,0,250	5	455,451,84,122,456,	0,1065,8623,46469,59591,
chr13	78198016	78235733	LongAUGORFEnsASCoding|3P|XLOC_010962|TCONS_00040117:11.6788|200AA|160AA|	1000	+	-1	-1	250,0,0	3	206,196,1072,	0,33201,36645,
chr13	78199737	78200515	linc|3P|XLOC_010962|TCONS_00040119:30.673|97AA|26AA|	1000	+	-1	-1	250,0,0	2	485,217,	0,561,
chr13	78199777	78231977	linc|3P|XLOC_010962|TCONS_00040120:4.2806|98AA|76AA|	1000	+	-1	-1	250,0,0	2	54,760,	0,31440,
chr13	78201983	78234713	linc|3P|XLOC_010962|TCONS_00040121:1.82304|95AA|37AA|	1000	+	-1	-1	250,0,0	3	170,196,52,	0,29234,32678,
chr13	78202373	78236564	LongAUGORFlinc|3P|XLOC_010962|TCONS_00040122:3.09967|299AA|279AA|	1000	+	-1	-1	250,0,0	3	104,196,1903,	0,28844,32288,
chr13	78202552	78231386	linc|3P|XLOC_010962|TCONS_00040123:3.3582|141AA|65AA|	1000	+	-1	-1	250,0,0	2	306,169,	0,28665,
chr13	78202786	78279391	LongAUGORFlinc|3P|XLOC_010962|TCONS_00040124:0.837266|1053AA|1041AA|	1000	+	-1	-1	250,0,0	2	72,4104,	0,72501,
chr13	80884223	80885524	linc|3P|XLOC_011905|TCONS_00043151:0.548708|124AA|50AA|	1000	-	-1	-1	0,0,250	2	671,373,	0,928,
chr13	80957664	80961388	LongAUGORFlinc|3P|XLOC_011906|TCONS_00043152:0.628653|143AA|126AA|	1000	-	-1	-1	0,0,250	2	1967,741,	0,2983,
chr13	80957664	80961424	LongAUGORFlinc|3P|XLOC_011906|TCONS_00043153:0.255914|143AA|123AA|	1000	-	-1	-1	0,0,250	3	1538,127,777,	0,1840,2983,
chr13	80957664	80963730	LongAUGORFlinc|3P|XLOC_011906|TCONS_00043154:0.242839|139AA|126AA|	1000	-	-1	-1	0,0,250	2	1967,253,	0,5813,
chr13	80962887	81126424	linc|3P|XLOC_010968|TCONS_00040136:0.505882|96AA|71AA|	1000	+	-1	-1	250,0,0	3	1506,233,710,	0,161702,162827,
chr13	80964073	81079857	linc|3P|XLOC_010968|TCONS_00040137:0.105595|99AA|56AA|	1000	+	-1	-1	250,0,0	2	320,1087,	0,114697,
chr13	81778772	81783749	LongAUGORFlinc|3P|XLOC_011909|TCONS_00043191:0.571657|177AA|126AA|	1000	-	-1	-1	0,0,250	2	4553,55,	0,4922,
chr13	83721380	83741308	LongAUGORFEnsShortNonCoding|3P|XLOC_010976|TCONS_00040206:1.21661|128AA|100AA|	1000	+	-1	-1	250,0,0	4	275,130,46,3139,	0,11322,13280,16789,
chr13	83721380	83872680	EnsShortNonCoding|3P|XLOC_010976|TCONS_00040207:0.12374|73AA|43AA|	1000	+	-1	-1	250,0,0	4	275,130,46,25,	0,11322,13280,151275,
chr13	83732398	83741308	LongAUGORFEnsShortNonCoding|3P|XLOC_010976|TCONS_00040209:4.16121|141AA|100AA|	1000	+	-1	-1	250,0,0	3	434,46,3139,	0,2262,5771,
chr13	83738862	83884194	EnsShortNonCoding|3P|XLOC_010976|TCONS_00040212:0.417373|51AA|37AA|	1000	+	-1	-1	250,0,0	3	92,106,639,	0,133793,144693,
chr13	83891207	83928710	LongAUGORFlinc|3P|XLOC_010977|TCONS_00040213:0.670469|330AA|251AA|	1000	+	-1	-1	250,0,0	3	207,87,808,	0,19521,36695,
chr13	84025296	84064772	linc|3P|XLOC_011913|TCONS_00043195:1.07398|75AA|75AA|	1000	-	-1	-1	0,0,250	2	407,122,	0,39354,
chr13	84219580	84222100	LongAUGORFlinc|3P|XLOC_011916|TCONS_00043198:0.618912|112AA|104AA|	1000	-	-1	-1	0,0,250	2	2214,20,	0,2500,
chr13	84219580	84222175	LongAUGORFlinc|3P|XLOC_011916|TCONS_00043200:0.432957|112AA|104AA|	1000	-	-1	-1	0,0,250	2	2310,38,	0,2557,
chr13	89739463	89887166	linc|3P|XLOC_010989|TCONS_00040264:0.44514|94AA|69AA|	1000	+	-1	-1	250,0,0	2	127,596,	0,147107,
chr13	91368989	91388085	linc|3P|XLOC_011934|TCONS_00043267:0.128753|104AA|77AA|	1000	-	-1	-1	0,0,250	3	2435,165,207,	0,4202,18889,
chr13	91373841	91374294	linc|3P|XLOC_011935|TCONS_00043268:0.420372|50AA|20AA|	1000	-	-1	-1	0,0,250	2	52,285,	0,168,
chr13	91701664	91741872	EnsASCoding|3P|XLOC_011936|TCONS_00043269:1.72165|131AA|69AA|	1000	-	-1	-1	0,0,250	2	2377,451,	0,39757,
chr13	91707903	91741776	EnsASCoding|3P|XLOC_011936|TCONS_00043270:0.433754|151AA|50AA|	1000	-	-1	-1	0,0,250	2	1411,355,	0,33518,
chr13	91713307	91741828	LongAUGORFEnsASCoding|3P|XLOC_011936|TCONS_00043271:0.236304|414AA|349AA|	1000	-	-1	-1	0,0,250	2	1676,407,	0,28114,
chr13	93706181	93719175	EnsASCoding|3P|XLOC_011954|TCONS_00043354:0.500155|113AA|30AA|	1000	-	-1	-1	0,0,250	3	338,239,291,	0,9253,12703,
chr13	93706181	93719175	EnsASCoding|3P|XLOC_011954|TCONS_00043355:1.46629|113AA|30AA|	1000	-	-1	-1	0,0,250	3	338,238,292,	0,9253,12702,
chr13	93714207	93719175	EnsASCoding|3P|XLOC_011954|TCONS_00043356:1.11837|152AA|85AA|	1000	-	-1	-1	0,0,250	2	1465,292,	0,4676,
chr13	93715383	93719134	EnsASCoding|3P|XLOC_011954|TCONS_00043357:0.72423|66AA|30AA|	1000	-	-1	-1	0,0,250	2	289,251,	0,3500,
chr13	95905767	95912565	LongAUGORFlinc|3P|XLOC_011971|TCONS_00043411:0.651723|287AA|180AA|	1000	-	-1	-1	0,0,250	2	1697,516,	0,6282,
chr13	97434969	97497007	LongAUGORFlinc|3P|XLOC_011049|TCONS_00040446:0.222316|237AA|135AA|	1000	+	-1	-1	250,0,0	2	123,2603,	0,59435,
chr13	97493578	97497007	LongAUGORFlinc|3P|XLOC_011049|TCONS_00040449:0.187263|237AA|135AA|	1000	+	-1	-1	250,0,0	2	152,2603,	0,826,
chr13	97733260	97747411	LongAUGORFlinc|3P|XLOC_011983|TCONS_00043463:0.13665|254AA|114AA|	1000	-	-1	-1	0,0,250	6	456,103,976,1635,84,124,	0,1040,1439,9443,11821,14027,
chr13	97733260	97747411	LongAUGORFlinc|3P|XLOC_011983|TCONS_00043464:0.156426|254AA|114AA|	1000	-	-1	-1	0,0,250	5	456,976,1635,84,124,	0,1439,9443,11821,14027,
chr13	97735346	97743121	linc|3P|XLOC_011983|TCONS_00043466:0.122739|95AA|84AA|	1000	-	-1	-1	0,0,250	2	329,418,	0,7357,
chr13	97744693	97747379	LongAUGORFlinc|3P|XLOC_011983|TCONS_00043467:0.519364|150AA|119AA|	1000	-	-1	-1	0,0,250	2	472,92,	0,2594,
chr13	97751111	97760965	EnsASCoding|3P|XLOC_011051|TCONS_00040451:0.276718|148AA|60AA|	1000	+	-1	-1	250,0,0	3	41,158,874,	0,300,8980,
chr13	98317068	98322035	LongAUGORFlinc|3P|XLOC_011054|TCONS_00040469:1.31836|238AA|168AA|	1000	+	-1	-1	250,0,0	3	541,72,833,	0,2005,4134,
chr13	98317115	98324415	linc|3P|XLOC_011054|TCONS_00040470:0.421746|124AA|54AA|	1000	+	-1	-1	250,0,0	4	494,72,256,96,	0,1958,4087,7204,
chr13	98318705	98321541	linc|3P|XLOC_011054|TCONS_00040471:0.756249|120AA|50AA|	1000	+	-1	-1	250,0,0	2	440,339,	0,2497,
chr13	98625159	98631851	LongORFlinc|3P|XLOC_011995|TCONS_00043494:0.498302|314AA|5AA|	1000	-	-1	-1	0,0,250	3	1076,202,899,	0,1724,5793,
chr13	98626353	98631544	LongAUGORFlinc|3P|XLOC_011995|TCONS_00043496:0.330541|269AA|216AA|	1000	-	-1	-1	0,0,250	2	3459,592,	0,4599,
chr13	98626353	98631544	LongORFlinc|3P|XLOC_011995|TCONS_00043495:1.18675|210AA|89AA|	1000	-	-1	-1	0,0,250	2	729,592,	0,4599,
chr13	99100705	99107580	LongAUGORFlinc|3P|XLOC_011060|TCONS_00040477:0.821893|167AA|157AA|	1000	+	-1	-1	250,0,0	2	120,1603,	0,5272,
chr13	99396923	99412621	EnsASCoding|3P|XLOC_012005|TCONS_00043526:0.381321|117AA|94AA|	1000	-	-1	-1	0,0,250	3	1612,96,780,	0,4339,14918,
chr13	99408609	99412864	LongAUGORFEnsASCoding|3P|XLOC_012005|TCONS_00043527:0.352432|167AA|162AA|	1000	-	-1	-1	0,0,250	2	2962,1023,	0,3232,
chr13	99516644	99526239	LongAUGORFlinc|3P|XLOC_011064|TCONS_00040490:0.888875|124AA|106AA|	1000	+	-1	-1	250,0,0	3	214,975,639,	0,2865,8956,
chr13	99516645	99526239	linc|3P|XLOC_011064|TCONS_00040491:0.867236|106AA|62AA|	1000	+	-1	-1	250,0,0	2	213,639,	0,8955,
chr13	99516648	99526239	LongAUGORFlinc|3P|XLOC_011064|TCONS_00040492:0.185232|147AA|130AA|	1000	+	-1	-1	250,0,0	4	210,68,975,639,	0,1757,2861,8952,
chr13	99516727	99521760	LongAUGORFlinc|3P|XLOC_011064|TCONS_00040493:0.36144|402AA|395AA|	1000	+	-1	-1	250,0,0	2	131,2251,	0,2782,
chr13	104684930	104694994	linc|3P|XLOC_011096|TCONS_00040595:0.249993|83AA|70AA|	1000	+	-1	-1	250,0,0	2	359,633,	0,9431,
chr13	106788069	106796796	EnsASCoding|3P|XLOC_011102|TCONS_00040606:0.153402|126AA|62AA|	1000	+	-1	-1	250,0,0	4	215,120,37,1241,	0,1853,6331,7486,
chr13	106851899	106853846	linc|3P|XLOC_011103|TCONS_00040607:0.187838|91AA|77AA|	1000	+	-1	-1	250,0,0	2	1315,582,	0,1365,
chr13	107469836	107483920	linc|3P|XLOC_011106|TCONS_00040632:0.442854|87AA|80AA|	1000	+	-1	-1	250,0,0	3	90,240,535,	0,12745,13549,
chr13	107469837	107490591	LongAUGORFlinc|3P|XLOC_011106|TCONS_00040633:0.196499|181AA|181AA|	1000	+	-1	-1	250,0,0	5	89,240,68,380,1394,	0,12744,13548,18443,19360,
chr13	107469837	107490591	LongAUGORFlinc|3P|XLOC_011106|TCONS_00040634:0.29561|181AA|181AA|	1000	+	-1	-1	250,0,0	5	89,136,68,380,1394,	0,12744,13548,18443,19360,
chr13	107469849	107473376	LongAUGORFlinc|3P|XLOC_011106|TCONS_00040635:0.41993|163AA|153AA|	1000	+	-1	-1	250,0,0	2	77,829,	0,2698,
chr13	107469859	107490591	LongAUGORFlinc|3P|XLOC_011106|TCONS_00040636:0.364644|181AA|181AA|	1000	+	-1	-1	250,0,0	4	67,240,68,2311,	0,12722,13526,18421,
chr13	107635689	107642417	LongAUGORFlinc|3P|XLOC_012061|TCONS_00043820:0.371058|188AA|143AA|	1000	-	-1	-1	0,0,250	2	1437,1067,	0,5661,
chr13	107635689	107642417	LongAUGORFlinc|3P|XLOC_012061|TCONS_00043821:0.136648|188AA|143AA|	1000	-	-1	-1	0,0,250	3	1437,69,1067,	0,3467,5661,
chr13	107635689	107642508	LongAUGORFlinc|3P|XLOC_012061|TCONS_00043822:0.437166|188AA|143AA|	1000	-	-1	-1	0,0,250	2	1437,63,	0,6756,
chr13	108496115	108498638	linc|3P|XLOC_012068|TCONS_00043833:0.449443|88AA|43AA|	1000	-	-1	-1	0,0,250	2	1328,343,	0,2180,
chr13	108496115	108498638	linc|3P|XLOC_012068|TCONS_00043834:1.13166|88AA|43AA|	1000	-	-1	-1	0,0,250	2	1327,344,	0,2179,
chr13	111593294	111593644	EnsASCoding|3P|XLOC_011123|TCONS_00040708:1052.98|87AA|10AA|	1000	+	-1	-1	250,0,0	2	78,183,	0,167,
chr13	111809140	111810923	linc|3P|XLOC_011126|TCONS_00040720:0.456384|54AA|34AA|	1000	+	-1	-1	250,0,0	2	207,140,	0,1643,
chr13	111810467	111811039	linc|3P|XLOC_011126|TCONS_00040721:0.765874|59AA|28AA|	1000	+	-1	-1	250,0,0	2	289,178,	0,394,
chr13	111856995	111858505	linc|3P|XLOC_011127|TCONS_00040722:0.380977|101AA|47AA|	1000	+	-1	-1	250,0,0	2	284,71,	0,1439,
chr13	111867935	111871937	linc|3P|XLOC_011128|TCONS_00040723:0.368873|107AA|49AA|	1000	+	-1	-1	250,0,0	3	142,188,1092,	0,1991,2910,
chr13	111867935	111874730	linc|3P|XLOC_011128|TCONS_00040724:0.312769|153AA|61AA|	1000	+	-1	-1	250,0,0	4	142,188,354,259,	0,1991,2910,6536,
chr13	111871139	111874730	linc|3P|XLOC_011128|TCONS_00040725:0.238279|103AA|61AA|	1000	+	-1	-1	250,0,0	2	60,259,	0,3332,
chr13	112100732	112102221	linc|3P|XLOC_011131|TCONS_00040728:2.2066|140AA|56AA|	1000	+	-1	-1	250,0,0	2	328,755,	0,734,
chr13	112219192	112220481	linc|3P|XLOC_011133|TCONS_00040730:0.100531|120AA|41AA|	1000	+	-1	-1	250,0,0	2	570,336,	0,953,
chr13	115977461	115985352	LongAUGORFlinc|3P|XLOC_011158|TCONS_00040834:4.94658|149AA|149AA|	1000	+	-1	-1	250,0,0	2	469,403,	0,7488,
chr13	115983866	115985352	LongAUGORFlinc|3P|XLOC_011158|TCONS_00040835:0.997064|186AA|181AA|	1000	+	-1	-1	250,0,0	2	830,403,	0,1083,
chr13	116149323	116150846	LongAUGORFlinc|3P|XLOC_012099|TCONS_00043931:0.440566|228AA|172AA|	1000	-	-1	-1	0,0,250	2	546,746,	0,777,
chr13	116194488	116198886	LongAUGORFlinc|3P|XLOC_011166|TCONS_00040843:0.424751|180AA|168AA|	1000	+	-1	-1	250,0,0	2	49,3553,	0,845,
chr13	116258649	116265841	LongAUGORFlinc|3P|XLOC_012102|TCONS_00043934:0.945211|124AA|115AA|	1000	-	-1	-1	0,0,250	2	3299,74,	0,7118,
chr13	116258649	116289652	LongAUGORFlinc|3P|XLOC_012102|TCONS_00043935:0.341094|124AA|115AA|	1000	-	-1	-1	0,0,250	2	3299,37,	0,30966,
chr13	118695291	118715396	EnsASCoding|3P|XLOC_012113|TCONS_00043963:0.369258|153AA|9AA|	1000	-	-1	-1	0,0,250	5	180,37,120,96,69,	0,1859,5869,7861,20036,
chr14	6684254	6744611	LongAUGORFlinc|3P|XLOC_012214|TCONS_00044159:0.436101|173AA|155AA|	1000	+	-1	-1	250,0,0	3	147,205,324,	0,9059,60033,
chr14	7749944	7775528	LongAUGORFlinc|3P|XLOC_012220|TCONS_00044172:0.113059|191AA|110AA|	1000	+	-1	-1	250,0,0	3	29,144,1645,	0,4883,23939,
chr14	15437622	15452423	linc|3P|XLOC_012251|TCONS_00044285:0.288674|79AA|58AA|	1000	+	-1	-1	250,0,0	3	121,158,973,	0,11765,13828,
chr14	15438183	15451885	linc|3P|XLOC_012251|TCONS_00044286:0.154661|79AA|58AA|	1000	+	-1	-1	250,0,0	4	132,215,158,435,	0,2251,11204,13267,
chr14	20398358	20398930	linc|3P|XLOC_012277|TCONS_00044364:0.344183|104AA|72AA|	1000	+	-1	-1	250,0,0	2	170,317,	0,255,
chr14	20546078	20565005	EnsASCoding|3P|XLOC_012278|TCONS_00044365:0.801816|93AA|57AA|	1000	+	-1	-1	250,0,0	3	266,156,225,	0,15907,18702,
chr14	20546078	20570687	EnsASCoding|3P|XLOC_012278|TCONS_00044366:0.481843|108AA|97AA||RNACodeAS|HSS_22_7.9E-8	1000	+	-1	-1	250,0,0	5	266,111,267,102,346,	0,15907,18702,20869,24263,
chr14	20546113	20570543	EnsASCoding|3P|XLOC_012278|TCONS_00044367:0.181166|89AA|31AA||RNACodeAS|HSS_22_7.9E-8	1000	+	-1	-1	250,0,0	6	231,105,111,59,37,202,	0,3957,15872,18667,18897,24228,
chr14	20546256	20564973	EnsASCoding|3P|XLOC_012278|TCONS_00044368:0.991782|78AA|53AA|	1000	+	-1	-1	250,0,0	3	88,111,193,	0,15729,18524,
chr14	20546292	20570680	EnsASCoding|3P|XLOC_012278|TCONS_00044369:1.69665|144AA|82AA||RNACodeAS|HSS_22_7.9E-8	1000	+	-1	-1	250,0,0	6	52,111,59,37,153,339,	0,15693,18488,18718,23577,24049,
chr14	20565010	20570687	EnsASCoding|3P|XLOC_012278|TCONS_00044370:0.664805|108AA|97AA||RNACodeAS|HSS_22_7.9E-8	1000	+	-1	-1	250,0,0	3	37,102,346,	0,1937,5331,
chr14	20687235	20703012	LongAUGORFEnsASCoding|3P|XLOC_013350|TCONS_00047379:1.87625|138AA|134AA||RNACodeAS|HSS_23_8.4E-8$HSS_25_9.0E-11	1000	-	-1	-1	0,0,250	3	1378,75,101,	0,1529,15676,
chr14	21448853	21465824	LongAUGORFlinc|3P|XLOC_013354|TCONS_00047407:0.576065|306AA|262AA|	1000	-	-1	-1	0,0,250	3	1357,551,14,	0,4587,16957,
chr14	21847577	21851034	LongAUGORFEnsASCoding|3P|XLOC_012296|TCONS_00044443:0.145865|162AA|133AA|	1000	+	-1	-1	250,0,0	3	1502,104,564,	0,2056,2893,
chr14	21991206	21996382	LongAUGORFlinc|3P|XLOC_012299|TCONS_00044447:0.241001|195AA|113AA|	1000	+	-1	-1	250,0,0	2	4663,7,	0,5169,
chr14	25315900	25378635	LongAUGORFlinc|3P|XLOC_013369|TCONS_00047486:0.482308|203AA|143AA|	1000	-	-1	-1	0,0,250	3	3361,77,176,	0,6152,62559,
chr14	25315900	25378635	LongAUGORFlinc|3P|XLOC_013369|TCONS_00047487:1.06295|203AA|143AA|	1000	-	-1	-1	0,0,250	2	2842,202,	0,62533,
chr14	25315900	25378635	LongAUGORFlinc|3P|XLOC_013369|TCONS_00047488:0.226852|230AA|195AA|	1000	-	-1	-1	0,0,250	2	6228,177,	0,62558,
chr14	25355800	25378635	LongAUGORFlinc|3P|XLOC_013369|TCONS_00047490:0.550762|161AA|139AA|	1000	-	-1	-1	0,0,250	3	2289,130,202,	0,13618,22633,
chr14	25355800	25378635	LongAUGORFlinc|3P|XLOC_013369|TCONS_00047491:0.793956|161AA|139AA|	1000	-	-1	-1	0,0,250	2	2289,177,	0,22658,
chr14	25355800	25378635	LongAUGORFlinc|3P|XLOC_013369|TCONS_00047492:0.662612|161AA|139AA|	1000	-	-1	-1	0,0,250	2	2341,177,	0,22658,
chr14	25355800	25378635	LongAUGORFlinc|3P|XLOC_013369|TCONS_00047493:0.501953|161AA|139AA|	1000	-	-1	-1	0,0,250	2	2289,202,	0,22633,
chr14	25355800	25378635	LongAUGORFlinc|3P|XLOC_013369|TCONS_00047494:0.483834|161AA|139AA|	1000	-	-1	-1	0,0,250	2	2341,202,	0,22633,
chr14	25355800	25406921	LongAUGORFlinc|3P|XLOC_013369|TCONS_00047495:0.889511|161AA|139AA|	1000	-	-1	-1	0,0,250	2	2341,120,	0,51001,
chr14	25379357	25383642	linc|3P|XLOC_012312|TCONS_00044480:0.383789|151AA|96AA|	1000	+	-1	-1	250,0,0	2	113,1754,	0,2531,
chr14	25455736	25461128	LongAUGORFlinc|3P|XLOC_013371|TCONS_00047496:0.331713|200AA|173AA|	1000	-	-1	-1	0,0,250	3	1550,50,1869,	0,2008,3523,
chr14	25548389	25554369	linc|3P|XLOC_013372|TCONS_00047497:0.12728|136AA|94AA|	1000	-	-1	-1	0,0,250	2	1849,1580,	0,4400,
chr14	26357546	26400456	LongAUGORFlinc|3P|XLOC_012323|TCONS_00044552:0.221452|310AA|266AA|	1000	+	-1	-1	250,0,0	8	129,97,121,97,97,121,141,2584,	0,15424,15682,18715,38490,38748,38998,40326,
chr14	26364387	26377816	LongAUGORFlinc|3P|XLOC_012323|TCONS_00044556:0.158773|152AA|152AA|	1000	+	-1	-1	250,0,0	5	40,97,121,97,104,	0,8583,8841,11874,13325,
chr14	26628406	26638183	LongAUGORFEnsASCoding|3P|XLOC_013390|TCONS_00047557:0.494502|154AA|118AA|	1000	-	-1	-1	0,0,250	2	325,241,	0,9536,
chr14	27415632	27419008	LongAUGORFlinc|3P|XLOC_013396|TCONS_00047571:0.235666|423AA|411AA|	1000	-	-1	-1	0,0,250	2	1464,50,	0,3326,
chr14	28508073	28511392	LongAUGORFlinc|3P|XLOC_013401|TCONS_00047576:3.68173|178AA|117AA|	1000	-	-1	-1	0,0,250	2	2777,27,	0,3292,
chr14	31906527	31929879	LongAUGORFlinc|3P|XLOC_012366|TCONS_00044760:0.238069|175AA|169AA|	1000	+	-1	-1	250,0,0	2	244,1816,	0,21536,
chr14	32292923	32294974	linc|3P|XLOC_013433|TCONS_00047783:0.707473|57AA|23AA|	1000	-	-1	-1	0,0,250	2	342,49,	0,2002,
chr14	34501714	34502684	LongORFlinc|3P|XLOC_012406|TCONS_00044899:0.192195|245AA|34AA|	1000	+	-1	-1	250,0,0	3	47,123,565,	0,157,405,
chr14	45587739	45598512	LongAUGORFEnsASCoding|3P|XLOC_012494|TCONS_00045041:0.539802|241AA|166AA||RNACodeAS|HSS_28_2.1E-6	1000	+	-1	-1	250,0,0	3	467,121,3445,	0,953,7328,
chr14	46387518	46389282	linc|3P|XLOC_012500|TCONS_00045049:1.51567|79AA|40AA|	1000	+	-1	-1	250,0,0	2	104,240,	0,1524,
chr14	46436854	46454535	linc|3P|XLOC_012501|TCONS_00045050:0.147713|87AA|51AA|	1000	+	-1	-1	250,0,0	3	63,66,285,	0,7436,17396,
chr14	46567329	46575838	LongAUGORFlinc|3P|XLOC_013598|TCONS_00048149:0.366406|143AA|135AA|	1000	-	-1	-1	0,0,250	5	1415,588,62,164,160,	0,1848,2877,3757,8349,
chr14	46567329	46575839	LongAUGORFlinc|3P|XLOC_013598|TCONS_00048150:0.158461|121AA|101AA|	1000	-	-1	-1	0,0,250	5	1414,589,67,163,47,	0,1847,2872,3757,8463,
chr14	46567329	46575847	LongAUGORFlinc|3P|XLOC_013598|TCONS_00048151:2.03297|121AA|118AA|	1000	-	-1	-1	0,0,250	4	1414,1092,163,169,	0,1847,3757,8349,
chr14	46567329	46575847	LongAUGORFlinc|3P|XLOC_013598|TCONS_00048152:0.873746|121AA|120AA|	1000	-	-1	-1	0,0,250	5	1414,589,66,163,169,	0,1847,2873,3757,8349,
chr14	46567329	46575848	LongAUGORFlinc|3P|XLOC_013598|TCONS_00048153:3.80706|121AA|101AA|	1000	-	-1	-1	0,0,250	4	1414,1092,163,56,	0,1847,3757,8463,
chr14	46567329	46580044	LongAUGORFlinc|3P|XLOC_013598|TCONS_00048154:1.28254|121AA|101AA|	1000	-	-1	-1	0,0,250	4	1414,1092,163,45,	0,1847,3757,12670,
chr14	46567329	46584098	LongAUGORFlinc|3P|XLOC_013598|TCONS_00048155:0.222247|121AA|101AA|	1000	-	-1	-1	0,0,250	7	1414,589,66,163,209,111,16,	0,1847,2873,3757,12670,14486,16753,
chr14	46570212	46575847	linc|3P|XLOC_013598|TCONS_00048156:8.00106|97AA|96AA|	1000	-	-1	-1	0,0,250	3	56,163,169,	0,874,5466,
chr14	46645605	46673760	linc|3P|XLOC_013599|TCONS_00048157:1.45519|92AA|67AA|	1000	-	-1	-1	0,0,250	5	69,205,69,97,33,	0,864,4893,9131,28122,
chr14	46866419	46882739	linc|3P|XLOC_013603|TCONS_00048169:0.544141|183AA|76AA|	1000	-	-1	-1	0,0,250	3	518,137,1000,	0,604,15320,
chr14	46866419	46882765	linc|3P|XLOC_013603|TCONS_00048170:0.920147|185AA|76AA|	1000	-	-1	-1	0,0,250	3	518,132,1026,	0,604,15320,
chr14	46879308	46882765	linc|3P|XLOC_013603|TCONS_00048173:0.443771|135AA|98AA|	1000	-	-1	-1	0,0,250	2	1863,1026,	0,2431,
chr14	47994958	48001283	linc|3P|XLOC_013611|TCONS_00048202:0.467648|148AA|72AA|	1000	-	-1	-1	0,0,250	2	2554,100,	0,6225,
chr14	48669287	48793348	linc|3P|XLOC_012520|TCONS_00045158:0.572891|111AA|71AA|	1000	+	-1	-1	250,0,0	5	109,156,97,164,217,	0,1006,28546,30958,123844,
chr14	48669287	48794003	linc|3P|XLOC_012520|TCONS_00045159:0.274001|111AA|86AA|	1000	+	-1	-1	250,0,0	4	109,156,97,872,	0,1006,28546,123844,
chr14	48669287	48871001	linc|3P|XLOC_012520|TCONS_00045160:0.427676|160AA|92AA|	1000	+	-1	-1	250,0,0	6	109,156,840,42,100,546,	0,1006,123844,192019,195773,201168,
chr14	48669287	48871001	linc|3P|XLOC_012520|TCONS_00045161:0.303879|116AA|86AA|	1000	+	-1	-1	250,0,0	10	109,156,97,164,152,190,840,42,100,546,	0,1006,28546,30958,48322,50374,123844,192019,195773,201168,
chr14	48670158	48719823	linc|3P|XLOC_012520|TCONS_00045162:0.521923|78AA|53AA|	1000	+	-1	-1	250,0,0	5	291,97,164,152,162,	0,27675,30087,47451,49503,
chr14	50870363	50882441	LongAUGORFlinc|3P|XLOC_012543|TCONS_00045206:0.154156|1153AA|459AA|	1000	+	-1	-1	250,0,0	4	180,76,49,5770,	0,1387,4550,6308,
chr14	50870363	50882441	LongAUGORFlinc|3P|XLOC_012543|TCONS_00045207:1.73329|1153AA|459AA|	1000	+	-1	-1	250,0,0	2	193,5770,	0,6308,
chr14	50870375	50879003	LongAUGORFlinc|3P|XLOC_012543|TCONS_00045208:2.73265|470AA|459AA|	1000	+	-1	-1	250,0,0	2	181,2332,	0,6296,
chr14	51173149	51193367	LongAUGORFlinc|3P|XLOC_012553|TCONS_00045231:0.429879|1134AA|1099AA|	1000	+	-1	-1	250,0,0	3	394,151,3308,	0,5735,16910,
chr14	51177904	51193367	LongAUGORFlinc|3P|XLOC_012553|TCONS_00045232:0.30805|1134AA|1099AA|	1000	+	-1	-1	250,0,0	2	1131,3308,	0,12155,
chr14	51261185	51268356	LongAUGORFlinc|3P|XLOC_013661|TCONS_00048339:0.689202|555AA|153AA|	1000	-	-1	-1	0,0,250	2	3019,232,	0,6939,
chr14	51261185	51268438	linc|3P|XLOC_013661|TCONS_00048340:7.5392|89AA|83AA|	1000	-	-1	-1	0,0,250	3	359,410,314,	0,2608,6939,
chr14	51261185	51268594	LongAUGORFlinc|3P|XLOC_013661|TCONS_00048341:0.724549|555AA|153AA|	1000	-	-1	-1	0,0,250	2	3018,470,	0,6939,
chr14	51986388	51988829	EnsASCoding|3P|XLOC_013676|TCONS_00048361:2.4732|81AA|59AA||RNACodeAS|HSS_32_2.0E-7$HSS_34_1.0E-16$HSS_35_3.1E-8	1000	-	-1	-1	0,0,250	3	451,122,140,	0,1131,2301,
chr14	52197501	52213852	EnsASCoding|3P|XLOC_012574|TCONS_00045356:0.649617|114AA|91AA||RNACodeAS|HSS_36_1.1E-15$HSS_40_1.3E-6$HSS_42_4.5E-7$HSS_43_1.0E-16$HSS_44_7.5E-7	1000	+	-1	-1	250,0,0	4	50,170,67,990,	0,7324,8191,15361,
chr14	52538651	52540876	LongAUGORFlinc|3P|XLOC_013696|TCONS_00048464:0.324045|146AA|111AA|	1000	-	-1	-1	0,0,250	4	150,54,138,96,	0,744,1836,2129,
chr14	54104649	54125395	linc|3P|XLOC_013707|TCONS_00048478:0.119319|79AA|43AA|	1000	-	-1	-1	0,0,250	3	232,124,142,	0,3771,20604,
chr14	54292381	54297920	LongORFlinc|3P|XLOC_013712|TCONS_00048484:1.98391|597AA|0AA|	1000	-	-1	-1	0,0,250	2	1152,640,	0,4899,
chr14	54650510	54654607	LongAUGORFEnsASCoding|3P|XLOC_012814|TCONS_00045698:0.175456|169AA|117AA||RNACodeAS|HSS_50_3.9E-5	1000	+	-1	-1	250,0,0	6	38,204,75,80,116,455,	0,554,1229,2863,3320,3642,
chr14	54944957	54954901	LongAUGORFEnsASCoding|3P|XLOC_012820|TCONS_00045726:0.634196|271AA|186AA||RNACodeAS|HSS_52_9.8E-11$HSS_53_5.3E-5$HSS_54_2.4E-5$HSS_55_8.9E-6$HSS_56_8.0E-6$HSS_57_7.3E-5$HSS_58_4.6E-6$HSS_61_1.5E-5$HSS_60_1.6E-8$HSS_64_5.3E-7$HSS_66_2.6E-5$HSS_70_9.3E-5$HS	1000	+	-1	-1	250,0,0	8	2289,1262,138,234,57,112,108,2194,	0,3325,5110,5384,6500,6639,6964,7750,
chr14	54951643	54954901	EnsASCoding|3P|XLOC_012820|TCONS_00045727:1.18765|189AA|91AA||RNACodeAS|HSS_75_1.4E-6$HSS_78_6.9E-7$HSS_80_2.7E-5$HSS_81_8.6E-7$HSS_83_2.4E-7$HSS_85_7.6E-5$HSS_87_4.1E-5	1000	+	-1	-1	250,0,0	3	65,108,2287,	0,278,971,
chr14	54968786	54974349	LongAUGORFEnsASCoding|3P|XLOC_012821|TCONS_00045729:0.209153|166AA|162AA|	1000	+	-1	-1	250,0,0	5	61,81,148,66,472,	0,2623,3978,4674,5091,
chr14	55439563	55449920	LongAUGORFlinc|3P|XLOC_012828|TCONS_00045755:0.238971|499AA|485AA|	1000	+	-1	-1	250,0,0	4	111,122,125,1944,	0,3864,4218,8413,
chr14	55443883	55449920	LongAUGORFlinc|3P|XLOC_012828|TCONS_00045756:0.208718|391AA|150AA|	1000	+	-1	-1	250,0,0	2	23,1772,	0,4265,
chr14	55567218	55575991	EnsASCoding|3P|XLOC_013747|TCONS_00048645:0.309728|99AA|53AA||RNACodeAS|HSS_0_7.7E-10$HSS_0_5.1E-7	1000	-	-1	-1	0,0,250	3	246,113,153,	0,927,8620,
chr14	55784127	55795467	LongAUGORFlinc|3P|XLOC_012846|TCONS_00045858:0.889263|176AA|174AA|	1000	+	-1	-1	250,0,0	3	100,346,1848,	0,9012,9492,
chr14	55784237	55795467	LongAUGORFEnsASCoding|3P|XLOC_012846|TCONS_00045859:0.843115|176AA|174AA|	1000	+	-1	-1	250,0,0	4	13,367,346,1848,	0,2412,8902,9382,
chr14	55793140	55795467	LongAUGORFlinc|3P|XLOC_012846|TCONS_00045860:0.744484|176AA|174AA|	1000	+	-1	-1	250,0,0	3	15,111,1848,	0,234,479,
chr14	55864310	55874735	LongAUGORFEnsASCoding|3P|XLOC_013761|TCONS_00048730:11.4544|156AA|129AA||RNACodeAS|HSS_1_1.6E-5$HSS_3_1.0E-5$HSS_7_1.2E-5$HSS_9_8.7E-8$HSS_11_3.5E-13$HSS_13_5.4E-10$HSS_15_3.4E-5$HSS_17_5.2E-6	1000	-	-1	-1	0,0,250	2	241,4004,	0,6421,
chr14	56696279	56699361	LongAUGORFEnsASCoding|3P|XLOC_013781|TCONS_00048770:5.26262|135AA|120AA||RNACodeAS|HSS_0_4.4E-9	1000	-	-1	-1	0,0,250	2	1759,213,	0,2869,
chr14	56696279	56701268	LongAUGORFEnsASCoding|3P|XLOC_013781|TCONS_00048771:1.32397|135AA|120AA||RNACodeAS|HSS_0_4.4E-9	1000	-	-1	-1	0,0,250	3	1759,158,449,	0,2869,4540,
chr14	56733656	56734954	LongORFlinc|3P|XLOC_013784|TCONS_00048778:0.47893|257AA|58AA|	1000	-	-1	-1	0,0,250	2	308,914,	0,384,
chr14	57104949	57108868	LongAUGORFlinc|3P|XLOC_012867|TCONS_00045913:0.538592|169AA|146AA|	1000	+	-1	-1	250,0,0	3	1040,128,1911,	0,1588,2008,
chr14	57104949	57112912	LongAUGORFlinc|3P|XLOC_012867|TCONS_00045914:0.22863|169AA|133AA|	1000	+	-1	-1	250,0,0	4	1040,128,141,1582,	0,1588,2008,6381,
chr14	57109200	57112912	LongAUGORFlinc|3P|XLOC_012867|TCONS_00045916:0.32801|142AA|133AA|	1000	+	-1	-1	250,0,0	2	1089,1582,	0,2130,
chr14	57110619	57112912	LongAUGORFlinc|3P|XLOC_012867|TCONS_00045917:0.333705|215AA|209AA|	1000	+	-1	-1	250,0,0	2	1388,688,	0,1605,
chr14	57506743	57510835	EnsASCoding|3P|XLOC_013798|TCONS_00048819:0.200863|103AA|82AA||RNACodeAS|HSS_0_9.5E-6	1000	-	-1	-1	0,0,250	2	1876,140,	0,3952,
chr14	57999322	58003695	linc|3P|XLOC_012878|TCONS_00045943:1.97007|77AA|69AA|	1000	+	-1	-1	250,0,0	2	140,716,	0,3657,
chr14	58304074	58489269	linc|3P|XLOC_012880|TCONS_00045951:0.846873|69AA|52AA|	1000	+	-1	-1	250,0,0	4	75,163,211,432,	0,125023,126207,184763,
chr14	58304075	58414951	linc|3P|XLOC_012880|TCONS_00045952:0.499794|172AA|55AA|	1000	+	-1	-1	250,0,0	3	74,361,349,	0,32026,110527,
chr14	58304125	58414951	LongAUGORFlinc|3P|XLOC_012880|TCONS_00045953:0.449597|254AA|217AA|	1000	+	-1	-1	250,0,0	4	24,361,1133,349,	0,31976,58988,110477,
chr14	58304125	58445339	linc|3P|XLOC_012880|TCONS_00045954:0.378172|94AA|55AA|	1000	+	-1	-1	250,0,0	5	24,361,163,211,233,	0,31976,124972,126156,140981,
chr14	58304132	58363466	linc|3P|XLOC_012880|TCONS_00045956:1.20168|97AA|91AA|	1000	+	-1	-1	250,0,0	2	17,353,	0,58981,
chr14	58336178	58489269	linc|3P|XLOC_012880|TCONS_00045957:0.237321|94AA|55AA|	1000	+	-1	-1	250,0,0	4	284,163,211,432,	0,92919,94103,152659,
chr14	59083862	59087131	linc|3P|XLOC_013808|TCONS_00048863:2.26654|97AA|62AA|	1000	-	-1	-1	0,0,250	2	2470,125,	0,3144,
chr14	59083862	59087131	linc|3P|XLOC_013808|TCONS_00048864:2.6889|176AA|62AA|	1000	-	-1	-1	0,0,250	2	2709,125,	0,3144,
chr14	60485171	60599879	LongAUGORFlinc|3P|XLOC_012897|TCONS_00045999:0.791963|193AA|155AA|	1000	+	-1	-1	250,0,0	3	315,189,947,	0,21357,113761,
chr14	60485185	60599879	LongAUGORFlinc|3P|XLOC_012897|TCONS_00046000:0.507261|193AA|155AA|	1000	+	-1	-1	250,0,0	3	301,222,947,	0,21343,113747,
chr14	60485207	60599031	linc|3P|XLOC_012897|TCONS_00046001:1.95893|84AA|33AA|	1000	+	-1	-1	250,0,0	3	279,222,99,	0,21321,113725,
chr14	60776328	60784581	linc|3P|XLOC_013822|TCONS_00048933:0.197674|98AA|45AA|	1000	-	-1	-1	0,0,250	2	42,568,	0,7685,
chr14	61292979	61305334	linc|3P|XLOC_013826|TCONS_00048946:0.190026|73AA|60AA|	1000	-	-1	-1	0,0,250	3	203,404,194,	0,1649,12161,
chr14	61294669	61318146	LongAUGORFlinc|3P|XLOC_013826|TCONS_00048948:0.351316|147AA|134AA|	1000	-	-1	-1	0,0,250	2	363,391,	0,23086,
chr14	61602687	61648822	LongAUGORFEnsShortNonCoding|3P|XLOC_013836|TCONS_00048973:0.615327|214AA|179AA|	1000	-	-1	-1	0,0,250	5	1119,47,67,96,205,	0,29749,32837,40672,45930,
chr14	61602687	61682373	LongAUGORFEnsShortNonCoding|3P|XLOC_013836|TCONS_00048974:0.395009|214AA|179AA|	1000	-	-1	-1	0,0,250	4	1119,67,96,264,	0,32837,40672,79422,
chr14	61602687	61682373	LongAUGORFEnsShortNonCoding|3P|XLOC_013836|TCONS_00048975:0.723157|315AA|200AA|	1000	-	-1	-1	0,0,250	6	1119,3597,47,67,96,264,	0,22532,29749,32837,40672,79422,
chr14	61602838	61682373	LongAUGORFEnsShortNonCoding|3P|XLOC_013836|TCONS_00048976:1.02039|164AA|129AA|	1000	-	-1	-1	0,0,250	5	968,47,67,96,264,	0,29598,32686,40521,79271,
chr14	61603033	61682314	EnsShortNonCoding|3P|XLOC_013836|TCONS_00048977:0.21175|101AA|86AA|	1000	-	-1	-1	0,0,250	7	773,106,143,47,67,96,205,	0,11132,22186,29403,32491,40326,79076,
chr14	61603471	61682302	EnsShortNonCoding|3P|XLOC_013836|TCONS_00048978:0.375044|92AA|87AA|	1000	-	-1	-1	0,0,250	6	335,50,47,67,96,193,	0,20961,28965,32053,39888,78638,
chr14	61603588	61648822	EnsShortNonCoding|3P|XLOC_013836|TCONS_00048979:0.338534|84AA|32AA|	1000	-	-1	-1	0,0,250	4	218,67,96,341,	0,31936,39771,44893,
chr14	61625182	61648762	EnsShortNonCoding|3P|XLOC_013836|TCONS_00048984:0.406957|81AA|72AA|	1000	-	-1	-1	0,0,250	5	180,47,67,96,145,	0,7254,10342,18177,23435,
chr14	61625925	61627337	linc|3P|XLOC_013836|TCONS_00048985:0.272812|128AA|43AA|	1000	-	-1	-1	0,0,250	2	229,634,	0,778,
chr14	61628605	61682325	EnsShortNonCoding|3P|XLOC_013836|TCONS_00048988:0.312473|75AA|49AA|	1000	-	-1	-1	0,0,250	5	211,47,67,96,216,	0,3831,6919,14754,53504,
chr14	61632298	61648622	linc|3P|XLOC_013836|TCONS_00048991:0.207455|94AA|41AA|	1000	-	-1	-1	0,0,250	3	3293,96,141,	0,11061,16183,
chr14	61632348	61648822	linc|3P|XLOC_013836|TCONS_00048992:0.281842|94AA|41AA|	1000	-	-1	-1	0,0,250	3	3243,96,205,	0,11011,16269,
chr14	61648949	61667312	LongAUGORFlinc|3P|XLOC_012913|TCONS_00046042:0.363437|153AA|103AA|	1000	+	-1	-1	250,0,0	3	352,226,78,	0,17315,18285,
chr14	61959853	62008935	LongAUGORFlinc|3P|XLOC_012915|TCONS_00046045:0.443404|288AA|168AA|	1000	+	-1	-1	250,0,0	3	325,242,1043,	0,46116,48039,
chr14	61959853	62008935	LongAUGORFlinc|3P|XLOC_012915|TCONS_00046046:0.659903|252AA|246AA|	1000	+	-1	-1	250,0,0	5	325,82,115,242,1043,	0,27309,28944,46116,48039,
chr14	61959914	62008935	LongAUGORFlinc|3P|XLOC_012915|TCONS_00046047:1.06039|171AA|167AA|	1000	+	-1	-1	250,0,0	4	264,223,82,1043,	0,26353,27248,47978,
chr14	61959914	62008935	LongAUGORFlinc|3P|XLOC_012915|TCONS_00046048:0.7045|226AA|146AA|	1000	+	-1	-1	250,0,0	2	264,1043,	0,47978,
chr14	61959918	62008935	LongAUGORFlinc|3P|XLOC_012915|TCONS_00046049:0.615496|267AA|253AA|	1000	+	-1	-1	250,0,0	4	260,82,242,1043,	0,27244,46051,47974,
chr14	61959918	62062323	linc|3P|XLOC_012915|TCONS_00046050:0.375783|110AA|62AA|	1000	+	-1	-1	250,0,0	3	260,117,722,	0,47974,101683,
chr14	61959920	62062323	LongORFlinc|3P|XLOC_012915|TCONS_00046051:0.492354|205AA|80AA|	1000	+	-1	-1	250,0,0	5	258,117,269,53,719,	0,47972,74767,101549,101684,
chr14	61986272	62008935	LongAUGORFlinc|3P|XLOC_012915|TCONS_00046052:0.26902|257AA|243AA|	1000	+	-1	-1	250,0,0	4	223,77,212,1043,	0,895,19727,21620,
chr14	61997694	62008935	LongAUGORFlinc|3P|XLOC_012915|TCONS_00046054:0.592981|849AA|168AA|	1000	+	-1	-1	250,0,0	2	8517,1043,	0,10198,
chr14	62836907	62838207	LongAUGORFEnsASCoding|3P|XLOC_013846|TCONS_00049021:0.189886|132AA|100AA||RNACodeAS|HSS_0_8.6E-5	1000	-	-1	-1	0,0,250	2	1113,83,	0,1217,
chr14	63055072	63056940	linc|3P|XLOC_012927|TCONS_00046096:0.35631|88AA|65AA|	1000	+	-1	-1	250,0,0	3	34,186,317,	0,694,1551,
chr14	63493698	63499872	EnsASCoding|3P|XLOC_012931|TCONS_00046106:0.144133|67AA|32AA|	1000	+	-1	-1	250,0,0	4	71,118,55,209,	0,3904,4631,5965,
chr14	63602523	63607372	EnsASCoding|3P|XLOC_013859|TCONS_00049070:0.145565|83AA|34AA|	1000	-	-1	-1	0,0,250	2	275,414,	0,4435,
chr14	63827527	63855598	LongAUGORFlinc|3P|XLOC_012936|TCONS_00046119:0.748739|203AA|122AA|	1000	+	-1	-1	250,0,0	2	56,14941,	0,13130,
chr14	64588050	64593961	LongAUGORFEnsShortNonCoding|3P|XLOC_012943|TCONS_00046137:4.25287|180AA|131AA|	1000	+	-1	-1	250,0,0	4	104,191,119,3689,	0,726,1790,2222,
chr14	64588533	64593961	LongAUGORFEnsShortNonCoding|3P|XLOC_012943|TCONS_00046139:0.233518|180AA|131AA|	1000	+	-1	-1	250,0,0	3	434,119,3689,	0,1307,1739,
chr14	65172156	65186317	linc|3P|XLOC_012948|TCONS_00046162:0.977175|112AA|65AA|	1000	+	-1	-1	250,0,0	3	278,176,1218,	0,4346,12943,
chr14	65172166	65175588	LongAUGORFlinc|3P|XLOC_012948|TCONS_00046163:1.02375|271AA|247AA|	1000	+	-1	-1	250,0,0	2	268,891,	0,2531,
chr14	65174343	65186317	LongORFlinc|3P|XLOC_012948|TCONS_00046164:0.352688|255AA|39AA|	1000	+	-1	-1	250,0,0	3	942,176,1218,	0,2159,10756,
chr14	65175650	65186317	LongORFlinc|3P|XLOC_012948|TCONS_00046165:0.684265|249AA|39AA|	1000	+	-1	-1	250,0,0	2	1028,1218,	0,9449,
chr14	66295333	66297129	EnsASCoding|3P|XLOC_013881|TCONS_00049163:0.383887|118AA|49AA|	1000	-	-1	-1	0,0,250	3	253,190,321,	0,621,1475,
chr14	66295334	66296940	linc|3P|XLOC_013881|TCONS_00049164:0.157367|117AA|31AA|	1000	-	-1	-1	0,0,250	4	252,190,185,132,	0,620,1158,1474,
chr14	66295494	66296883	linc|3P|XLOC_013881|TCONS_00049165:0.288587|86AA|23AA|	1000	-	-1	-1	0,0,250	3	92,190,391,	0,460,998,
chr14	67232436	67233129	linc|3P|XLOC_013886|TCONS_00049191:0.208988|54AA|38AA|	1000	-	-1	-1	0,0,250	2	311,27,	0,666,
chr14	68124995	68131369	linc|3P|XLOC_012976|TCONS_00046260:0.438013|160AA|79AA|	1000	+	-1	-1	250,0,0	2	701,593,	0,5781,
chr14	68125047	68131369	linc|3P|XLOC_012976|TCONS_00046261:0.12697|142AA|83AA|	1000	+	-1	-1	250,0,0	2	55,5852,	0,470,
chr14	68190431	68359307	linc|3P|XLOC_012977|TCONS_00046262:0.686385|117AA|95AA|	1000	+	-1	-1	250,0,0	4	332,97,194,371,	0,2881,161014,168505,
chr14	68190525	68221907	linc|3P|XLOC_012977|TCONS_00046263:2.16391|58AA|44AA|	1000	+	-1	-1	250,0,0	3	238,97,39,	0,2787,31343,
chr14	68190541	68359307	linc|3P|XLOC_012977|TCONS_00046264:0.52992|117AA|95AA|	1000	+	-1	-1	250,0,0	5	222,97,194,24,371,	0,2771,160904,163095,168395,
chr14	68190553	68496542	LongAUGORFlinc|3P|XLOC_012977|TCONS_00046265:0.654609|164AA|138AA|	1000	+	-1	-1	250,0,0	6	210,97,194,216,149,423,	0,2759,160892,246855,304838,305566,
chr14	68225483	68359307	linc|3P|XLOC_012977|TCONS_00046266:0.887751|117AA|95AA|	1000	+	-1	-1	250,0,0	4	46,127,194,371,	0,97930,125962,133453,
chr14	68264881	68359307	linc|3P|XLOC_012977|TCONS_00046267:0.910706|117AA|95AA|	1000	+	-1	-1	250,0,0	3	52,194,371,	0,86564,94055,
chr14	69583351	69640274	EnsASCoding|3P|XLOC_013920|TCONS_00049264:0.522984|130AA|58AA||RNACodeAS|HSS_0_4.0E-11	1000	-	-1	-1	0,0,250	4	1547,153,109,102,	0,5930,7911,56821,
chr14	69592075	69640274	linc|3P|XLOC_013920|TCONS_00049265:0.137402|96AA|45AA|	1000	-	-1	-1	0,0,250	3	481,123,102,	0,13449,48097,
chr14	69732756	69750039	LongAUGORFlinc|3P|XLOC_012990|TCONS_00046300:0.168356|1816AA|573AA|	1000	+	-1	-1	250,0,0	6	532,151,89,129,4857,1577,	0,5481,6650,7968,10656,15706,
chr14	69732783	69745869	LongAUGORFlinc|3P|XLOC_012990|TCONS_00046301:1.44076|970AA|953AA|	1000	+	-1	-1	250,0,0	5	505,150,89,125,2457,	0,5454,6623,7941,10629,
chr14	69732783	69750039	LongAUGORFlinc|3P|XLOC_012990|TCONS_00046302:0.498262|2542AA|2529AA|	1000	+	-1	-1	250,0,0	5	505,227,150,125,9001,	0,658,5454,7941,8255,
chr14	69732783	69750039	LongAUGORFlinc|3P|XLOC_012990|TCONS_00046303:0.321511|1783AA|1766AA|	1000	+	-1	-1	250,0,0	5	505,150,89,125,6627,	0,5454,6623,7941,10629,
chr14	69732783	69750039	LongAUGORFlinc|3P|XLOC_012990|TCONS_00046304:0.388904|2610AA|2576AA|	1000	+	-1	-1	250,0,0	6	505,150,89,125,7231,1577,	0,5454,6623,7941,8255,15679,
chr14	69732783	69750039	LongAUGORFlinc|3P|XLOC_012990|TCONS_00046306:0.495149|1777AA|560AA|	1000	+	-1	-1	250,0,0	5	885,150,89,125,6627,	0,5454,6623,7941,10629,
chr14	69732783	69750039	LongAUGORFlinc|3P|XLOC_012990|TCONS_00046307:0.203608|1766AA|1749AA|	1000	+	-1	-1	250,0,0	4	505,150,125,6627,	0,5454,7941,10629,
chr14	70205323	70217659	EnsASCoding|3P|XLOC_012995|TCONS_00046317:0.700039|87AA|50AA|	1000	+	-1	-1	250,0,0	5	130,94,425,139,849,	0,1437,2264,3460,11487,
chr14	72589751	72603367	EnsASCoding|3P|XLOC_013007|TCONS_00046365:0.235172|77AA|25AA|	1000	+	-1	-1	250,0,0	2	77,426,	0,13190,
chr14	73238545	73239786	EnsASCoding|3P|XLOC_013961|TCONS_00049417:1.94096|106AA|32AA|	1000	-	-1	-1	0,0,250	2	209,199,	0,1042,
chr14	75843378	75844964	linc|3P|XLOC_013979|TCONS_00049468:5.83828|196AA|56AA|	1000	-	-1	-1	0,0,250	3	604,107,191,	0,1172,1395,
chr14	76672962	76687169	linc|3P|XLOC_013030|TCONS_00046518:0.378259|62AA|32AA|	1000	+	-1	-1	250,0,0	2	52,442,	0,13765,
chr14	76677609	76680388	linc|3P|XLOC_013030|TCONS_00046524:0.15937|95AA|90AA|	1000	+	-1	-1	250,0,0	4	70,142,144,263,	0,628,1845,2516,
chr14	76681753	76686887	linc|3P|XLOC_013030|TCONS_00046526:2.34016|61AA|40AA|	1000	+	-1	-1	250,0,0	2	156,54,	0,5080,
chr14	79701613	79714456	LongAUGORFlinc|3P|XLOC_013043|TCONS_00046569:0.314348|458AA|252AA|	1000	+	-1	-1	250,0,0	4	206,206,187,2061,	0,2824,8305,10782,
chr14	79701785	79714456	LongAUGORFlinc|3P|XLOC_013043|TCONS_00046570:0.372219|458AA|252AA|	1000	+	-1	-1	250,0,0	4	34,116,187,2061,	0,2742,8133,10610,
chr14	79701944	79714456	LongAUGORFlinc|3P|XLOC_013043|TCONS_00046571:0.391402|458AA|252AA|	1000	+	-1	-1	250,0,0	4	16,116,187,2061,	0,2583,7974,10451,
chr14	79703020	79714456	LongAUGORFlinc|3P|XLOC_013043|TCONS_00046572:0.184087|458AA|252AA|	1000	+	-1	-1	250,0,0	4	122,110,187,2061,	0,1513,6898,9375,
chr14	79703042	79714456	LongAUGORFlinc|3P|XLOC_013043|TCONS_00046573:0.461495|458AA|252AA|	1000	+	-1	-1	250,0,0	4	100,116,187,2061,	0,1485,6876,9353,
chr14	79703822	79714456	LongAUGORFlinc|3P|XLOC_013043|TCONS_00046574:0.494584|458AA|252AA|	1000	+	-1	-1	250,0,0	4	185,206,187,2061,	0,615,6096,8573,
chr14	79703994	79714456	LongAUGORFlinc|3P|XLOC_013043|TCONS_00046575:0.475167|458AA|252AA|	1000	+	-1	-1	250,0,0	4	13,116,187,2061,	0,533,5924,8401,
chr14	79704221	79714456	LongAUGORFlinc|3P|XLOC_013043|TCONS_00046576:1.05098|458AA|252AA|	1000	+	-1	-1	250,0,0	3	422,187,2061,	0,5697,8174,
chr14	79710051	79714456	LongAUGORFlinc|3P|XLOC_013043|TCONS_00046577:0.136184|458AA|252AA|	1000	+	-1	-1	250,0,0	2	25,2061,	0,2344,
chr14	79710554	79714456	LongAUGORFlinc|3P|XLOC_013043|TCONS_00046578:0.202023|458AA|252AA|	1000	+	-1	-1	250,0,0	2	119,2061,	0,1841,
chr14	79769907	79772743	EnsASCoding|3P|XLOC_013045|TCONS_00046580:0.103323|162AA|17AA|	1000	+	-1	-1	250,0,0	2	436,347,	0,2489,
chr14	80679115	80701192	LongAUGORFlinc|3P|XLOC_014016|TCONS_00049571:0.162179|341AA|338AA|	1000	-	-1	-1	0,0,250	4	405,406,2054,375,	0,1248,2243,21702,
chr14	80679115	80701192	LongAUGORFlinc|3P|XLOC_014016|TCONS_00049572:0.558008|302AA|181AA|	1000	-	-1	-1	0,0,250	3	405,2054,586,	0,2243,21491,
chr14	80679115	80701192	LongAUGORFlinc|3P|XLOC_014016|TCONS_00049573:0.447785|302AA|212AA|	1000	-	-1	-1	0,0,250	3	405,2082,586,	0,2215,21491,
chr14	84333638	84413946	linc|3P|XLOC_014018|TCONS_00049576:0.445914|123AA|90AA|	1000	-	-1	-1	0,0,250	3	1072,91,66,	0,6220,80242,
chr14	84423040	84443393	LongORFlinc|3P|XLOC_014024|TCONS_00049582:0.656852|233AA|66AA|	1000	-	-1	-1	0,0,250	4	540,103,139,869,	0,1295,19057,19484,
chr14	86264827	86299901	LongAUGORFlinc|3P|XLOC_014027|TCONS_00049585:0.38593|168AA|130AA|	1000	-	-1	-1	0,0,250	3	987,140,284,	0,29801,34790,
chr14	86273449	86283905	linc|3P|XLOC_013050|TCONS_00046601:0.751311|113AA|44AA|	1000	+	-1	-1	250,0,0	4	16,159,95,521,	0,764,7189,9935,
chr14	98175735	98188926	linc|3P|XLOC_013069|TCONS_00046630:0.225645|85AA|57AA|	1000	+	-1	-1	250,0,0	2	954,125,	0,13066,
chr14	98746147	98756001	LongAUGORFlinc|3P|XLOC_014052|TCONS_00049641:0.600497|235AA|106AA|	1000	-	-1	-1	0,0,250	4	1341,695,98,203,	0,7172,8779,9651,
chr14	98746147	98803158	LongAUGORFlinc|3P|XLOC_014052|TCONS_00049642:0.722291|219AA|205AA|	1000	-	-1	-1	0,0,250	3	1341,87,1003,	0,39938,56008,
chr14	98746147	98803486	LongAUGORFlinc|3P|XLOC_014052|TCONS_00049643:0.707205|219AA|205AA|	1000	-	-1	-1	0,0,250	3	1343,85,1331,	0,39940,56008,
chr14	98746147	98809114	LongAUGORFlinc|3P|XLOC_014052|TCONS_00049644:0.709002|223AA|106AA|	1000	-	-1	-1	0,0,250	4	1341,87,202,372,	0,39938,56008,62595,
chr14	98746147	98809165	LongAUGORFlinc|3P|XLOC_014052|TCONS_00049645:0.417286|195AA|181AA|	1000	-	-1	-1	0,0,250	5	1341,241,227,87,423,	0,7626,24763,39938,62595,
chr14	98746147	98809358	LongAUGORFlinc|3P|XLOC_014052|TCONS_00049646:0.315512|192AA|106AA|	1000	-	-1	-1	0,0,250	3	1341,87,616,	0,39938,62595,
chr14	98746147	98810849	LongAUGORFlinc|3P|XLOC_014052|TCONS_00049647:0.477251|106AA|106AA|	1000	-	-1	-1	0,0,250	2	1341,80,	0,64622,
chr14	98783727	98807598	LongAUGORFlinc|3P|XLOC_014052|TCONS_00049654:0.809159|325AA|235AA|	1000	-	-1	-1	0,0,250	3	2445,202,770,	0,18428,23101,
chr14	98783727	98809358	LongAUGORFlinc|3P|XLOC_014052|TCONS_00049655:0.970971|279AA|240AA|	1000	-	-1	-1	0,0,250	3	2445,202,616,	0,18428,25015,
chr14	100690193	100964242	LongAUGORFlinc|3P|XLOC_014072|TCONS_00049689:0.344801|132AA|124AA|	1000	-	-1	-1	0,0,250	7	1081,361,142,130,134,59,44,	0,33118,33711,40945,46838,271448,274005,
chr14	100711748	100964242	LongAUGORFlinc|3P|XLOC_014072|TCONS_00049691:0.282833|132AA|111AA|	1000	-	-1	-1	0,0,250	7	131,361,142,130,134,59,44,	0,11563,12156,19390,25283,249893,252450,
chr14	100973797	100981760	LongAUGORFlinc|3P|XLOC_014079|TCONS_00049697:0.156249|179AA|149AA|	1000	-	-1	-1	0,0,250	5	586,538,81,241,84,	0,676,5655,7326,7879,
chr14	100973797	100981760	LongAUGORFlinc|3P|XLOC_014079|TCONS_00049698:3.20147|165AA|159AA|	1000	-	-1	-1	0,0,250	6	586,538,96,81,241,84,	0,676,3922,5655,7326,7879,
chr14	100974672	100981643	LongAUGORFlinc|3P|XLOC_014079|TCONS_00049700:5.48348|157AA|118AA|	1000	-	-1	-1	0,0,250	3	339,81,520,	0,4780,6451,
chr14	100974672	100981692	LongAUGORFlinc|3P|XLOC_014079|TCONS_00049701:35.5778|148AA|118AA|	1000	-	-1	-1	0,0,250	4	339,81,242,15,	0,4780,6451,7005,
chr14	102978219	102982528	EnsASCoding|3P|XLOC_013087|TCONS_00046679:94.925|131AA|91AA||RNACodeAS|HSS_1_1.5E-7$HSS_3_7.5E-6$HSS_5_1.4E-6	1000	+	-1	-1	250,0,0	2	3686,119,	0,4190,
chr14	103692982	103699442	LongAUGORFEnsASCoding|3P|XLOC_014091|TCONS_00049757:0.178717|134AA|111AA||RNACodeAS|HSS_1_2.0E-9$HSS_2_1.3E-5	1000	-	-1	-1	0,0,250	3	2804,145,152,	0,3936,6308,
chr14	104639022	104868854	LongAUGORFlinc|3P|XLOC_013100|TCONS_00046712:0.306092|181AA|177AA|	1000	+	-1	-1	250,0,0	4	376,732,103,1689,	0,91076,223358,228143,
chr14	104639022	104890421	LongAUGORFlinc|3P|XLOC_013100|TCONS_00046713:0.515895|236AA|214AA|	1000	+	-1	-1	250,0,0	2	376,5202,	0,246197,
chr14	104639045	104868854	LongAUGORFlinc|3P|XLOC_013100|TCONS_00046714:0.567519|181AA|177AA|	1000	+	-1	-1	250,0,0	3	353,103,1689,	0,223335,228120,
chr14	104639045	104890421	LongAUGORFlinc|3P|XLOC_013100|TCONS_00046715:0.34017|236AA|214AA|	1000	+	-1	-1	250,0,0	6	353,732,103,907,85,4885,	0,91053,223335,228120,246174,246491,
chr14	104639045	104890421	LongAUGORFlinc|3P|XLOC_013100|TCONS_00046716:0.18613|236AA|214AA|	1000	+	-1	-1	250,0,0	4	353,103,85,4885,	0,223335,246174,246491,
chr14	104639045	104912288	LongAUGORFlinc|3P|XLOC_013100|TCONS_00046717:0.442529|150AA|136AA|	1000	+	-1	-1	250,0,0	6	353,732,103,85,2102,421,	0,91053,223335,246174,246491,272822,
chr14	104639045	104917462	LongAUGORFlinc|3P|XLOC_013100|TCONS_00046718:0.192354|449AA|133AA|	1000	+	-1	-1	250,0,0	4	353,103,117,3257,	0,223335,273310,275160,
chr14	104639135	104917462	LongAUGORFlinc|3P|XLOC_013100|TCONS_00046719:0.32706|449AA|133AA|	1000	+	-1	-1	250,0,0	4	83,97,103,3257,	0,166,223245,275070,
chr14	104639136	104819947	linc|3P|XLOC_013100|TCONS_00046720:0.779025|110AA|59AA|	1000	+	-1	-1	250,0,0	3	262,732,59,	0,90962,180752,
chr14	104639147	104749101	linc|3P|XLOC_013100|TCONS_00046722:0.927688|85AA|34AA|	1000	+	-1	-1	250,0,0	3	251,515,55,	0,91168,109899,
chr14	104639147	104917462	LongAUGORFlinc|3P|XLOC_013100|TCONS_00046723:0.234342|449AA|133AA|	1000	+	-1	-1	250,0,0	5	251,732,105,85,3257,	0,90951,223233,246072,275058,
chr14	104639147	104917462	LongAUGORFlinc|3P|XLOC_013100|TCONS_00046724:0.613206|449AA|133AA|	1000	+	-1	-1	250,0,0	5	251,103,85,499,3257,	0,223233,246072,246389,275058,
chr14	104639149	104902807	linc|3P|XLOC_013100|TCONS_00046725:0.914296|85AA|34AA|	1000	+	-1	-1	250,0,0	4	249,106,83,37,	0,223231,246073,263621,
chr14	104639149	104917462	LongAUGORFlinc|3P|XLOC_013100|TCONS_00046726:0.157521|449AA|133AA|	1000	+	-1	-1	250,0,0	5	249,77,85,118,3257,	0,109897,246070,273206,275056,
chr14	104885246	104917462	LongAUGORFlinc|3P|XLOC_013100|TCONS_00046732:0.138645|449AA|133AA|	1000	+	-1	-1	250,0,0	4	58,226,117,3257,	0,17523,27109,28959,
chr14	105592304	105593851	LongAUGORFlinc|3P|XLOC_013118|TCONS_00046756:0.237301|267AA|233AA|	1000	+	-1	-1	250,0,0	2	995,271,	0,1276,
chr14	114911021	114920044	LongAUGORFlinc|3P|XLOC_014118|TCONS_00049813:0.588931|155AA|153AA|	1000	-	-1	-1	0,0,250	4	1611,55,40,14,	0,2561,5015,9009,
chr14	115042878	115046727	EnsShortNonCoding|3P|XLOC_013134|TCONS_00046777:3.17747|71AA|54AA|	1000	+	-1	-1	250,0,0	2	79,3457,	0,392,
chr14	115042878	115046906	EnsShortNonCoding|3P|XLOC_013134|TCONS_00046778:0.4298|71AA|54AA|	1000	+	-1	-1	250,0,0	3	79,2340,795,	0,392,3233,
chr14	118107830	118117100	EnsASCoding|3P|XLOC_013138|TCONS_00046803:0.992825|111AA|90AA||RNACodeAS|HSS_1_9.8E-7	1000	+	-1	-1	250,0,0	3	287,1523,1058,	0,6189,8212,
chr14	118236231	118238759	LongORFlinc|3P|XLOC_013141|TCONS_00046814:1.61972|265AA|94AA|	1000	+	-1	-1	250,0,0	2	713,1609,	0,919,
chr14	118236879	118261199	EnsShortNonCoding|3P|XLOC_013141|TCONS_00046815:0.916331|76AA|47AA|	1000	+	-1	-1	250,0,0	3	65,118,319,	0,17299,24001,
chr14	118253715	118254258	linc|3P|XLOC_013141|TCONS_00046816:0.119584|97AA|82AA|	1000	+	-1	-1	250,0,0	2	308,80,	0,463,
chr14	118365877	118398170	LongAUGORFlinc|3P|XLOC_013146|TCONS_00046822:0.101622|140AA|130AA|	1000	+	-1	-1	250,0,0	6	242,60,73,107,76,340,	0,1404,1746,24123,28723,31953,
chr14	118706352	118708059	linc|3P|XLOC_013149|TCONS_00046825:0.188177|173AA|65AA|	1000	+	-1	-1	250,0,0	2	509,680,	0,1027,
chr14	119098964	119115074	LongAUGORFEnsASCoding|3P|XLOC_013153|TCONS_00046834:0.701961|235AA|220AA|	1000	+	-1	-1	250,0,0	7	1111,227,133,169,774,163,232,	0,1323,2067,7181,10654,14919,15878,
chr14	120384262	120388985	EnsASCoding|3P|XLOC_014137|TCONS_00049883:0.182508|84AA|28AA|	1000	-	-1	-1	0,0,250	3	916,187,152,	0,3058,4571,
chr14	121876724	121878270	linc|3P|XLOC_014144|TCONS_00049909:0.598929|64AA|3AA|	1000	-	-1	-1	0,0,250	2	287,147,	0,1399,
chr14	121876810	121878504	linc|3P|XLOC_014144|TCONS_00049910:0.731097|62AA|19AA|	1000	-	-1	-1	0,0,250	2	201,215,	0,1479,
chr14	121876858	121879409	linc|3P|XLOC_014144|TCONS_00049911:1.16013|61AA|26AA|	1000	-	-1	-1	0,0,250	2	153,202,	0,2349,
chr14	122100724	122106974	linc|3P|XLOC_014147|TCONS_00049915:1.23187|184AA|99AA|	1000	-	-1	-1	0,0,250	3	394,510,1191,	0,4207,5059,
chr14	122103429	122106953	LongAUGORFlinc|3P|XLOC_014147|TCONS_00049916:1.28949|145AA|142AA|	1000	-	-1	-1	0,0,250	3	2012,387,675,	0,2354,2849,
chr14	122104375	122106974	LongAUGORFlinc|3P|XLOC_014147|TCONS_00049917:0.810924|123AA|117AA|	1000	-	-1	-1	0,0,250	2	1066,1191,	0,1408,
chr14	122470283	122473579	linc|3P|XLOC_014152|TCONS_00049934:2.07598|68AA|68AA|	1000	-	-1	-1	0,0,250	4	306,299,185,309,	0,1107,2709,2987,
chr14	122470283	122473579	linc|3P|XLOC_014152|TCONS_00049935:3.66875|66AA|66AA|	1000	-	-1	-1	0,0,250	3	1406,185,309,	0,2709,2987,
chr14	122470376	122475199	linc|3P|XLOC_014152|TCONS_00049936:0.493862|149AA|71AA|	1000	-	-1	-1	0,0,250	5	213,299,185,155,297,	0,1014,2616,4071,4526,
chr14	122480822	122482998	linc|3P|XLOC_014153|TCONS_00049937:1.27307|84AA|80AA|	1000	-	-1	-1	0,0,250	2	304,521,	0,1655,
chr14	122913029	122927690	LongAUGORFEnsASCoding|3P|XLOC_013176|TCONS_00046902:2.67669|144AA|132AA||RNACodeAS|HSS_0_2.2E-7	1000	+	-1	-1	250,0,0	2	263,1561,	0,13100,
chr14	122913029	122929442	LongAUGORFEnsASCoding|3P|XLOC_013176|TCONS_00046903:0.981234|181AA|132AA||RNACodeAS|HSS_0_2.2E-7	1000	+	-1	-1	250,0,0	2	263,3313,	0,13100,
chr14	122913066	122929442	LongAUGORFEnsASCoding|3P|XLOC_013176|TCONS_00046904:2.45606|181AA|132AA||RNACodeAS|HSS_0_2.2E-7	1000	+	-1	-1	250,0,0	3	226,56,3313,	0,10555,13063,
chr14	122913074	122937469	linc|3P|XLOC_013176|TCONS_00046905:0.472967|110AA|85AA|	1000	+	-1	-1	250,0,0	3	218,77,633,	0,19323,23762,
chr14	122952118	122956343	linc|3P|XLOC_013177|TCONS_00046906:1.32161|102AA|39AA|	1000	+	-1	-1	250,0,0	2	295,219,	0,4006,
chr15	3996038	4015858	LongAUGORFlinc|3P|XLOC_014169|TCONS_00049983:0.124164|240AA|128AA|	1000	+	-1	-1	250,0,0	3	46,80,3400,	0,1366,16420,
chr15	4020113	4027405	LongAUGORFEnsASCoding|3P|XLOC_014888|TCONS_00052645:0.14162|414AA|413AA|	1000	-	-1	-1	0,0,250	4	3231,797,73,269,	0,5905,6810,7023,
chr15	4020113	4027405	LongAUGORFEnsASCoding|3P|XLOC_014888|TCONS_00052646:0.421853|418AA|408AA|	1000	-	-1	-1	0,0,250	4	3488,797,73,269,	0,5905,6810,7023,
chr15	4020113	4027405	LongAUGORFEnsASCoding|3P|XLOC_014888|TCONS_00052647:0.824873|418AA|408AA|	1000	-	-1	-1	0,0,250	4	3488,2156,73,269,	0,4546,6810,7023,
chr15	4021685	4027393	LongAUGORFEnsASCoding|3P|XLOC_014888|TCONS_00052648:0.357494|418AA|408AA|	1000	-	-1	-1	0,0,250	2	1916,1375,	0,4333,
chr15	4022370	4027402	LongAUGORFEnsASCoding|3P|XLOC_014888|TCONS_00052649:1.00502|389AA|360AA|	1000	-	-1	-1	0,0,250	2	1231,2743,	0,2289,
chr15	4022974	4027405	LongAUGORFEnsASCoding|3P|XLOC_014888|TCONS_00052650:0.189236|192AA|166AA|	1000	-	-1	-1	0,0,250	2	370,1387,	0,3044,
chr15	4023570	4026076	linc|3P|XLOC_014888|TCONS_00052651:0.72392|85AA|26AA|	1000	-	-1	-1	0,0,250	2	31,682,	0,1824,
chr15	5175084	5185723	linc|3P|XLOC_014894|TCONS_00052670:0.280561|140AA|82AA|	1000	-	-1	-1	0,0,250	2	322,313,	0,10326,
chr15	6682911	6685472	LongORFlinc|3P|XLOC_014189|TCONS_00050069:0.653682|675AA|15AA|	1000	+	-1	-1	250,0,0	2	1012,1194,	0,1367,
chr15	8443631	8448414	LongAUGORFlinc|3P|XLOC_014201|TCONS_00050108:3.40819|262AA|135AA|	1000	+	-1	-1	250,0,0	2	832,3791,	0,992,
chr15	8710933	8723645	LongAUGORFlinc|3P|XLOC_014205|TCONS_00050112:0.661729|116AA|115AA|	1000	+	-1	-1	250,0,0	2	139,1669,	0,11043,
chr15	8711130	8723645	linc|3P|XLOC_014205|TCONS_00050113:0.804165|100AA|96AA|	1000	+	-1	-1	250,0,0	2	37,1669,	0,10846,
chr15	10714686	10725381	LongAUGORFlinc|3P|XLOC_014221|TCONS_00050196:0.195148|381AA|343AA|	1000	+	-1	-1	250,0,0	4	294,127,373,4646,	0,1961,4377,6049,
chr15	10714703	10725381	LongAUGORFlinc|3P|XLOC_014221|TCONS_00050197:0.157879|381AA|343AA|	1000	+	-1	-1	250,0,0	3	277,71,4653,	0,1944,6025,
chr15	10714703	10725381	LongAUGORFlinc|3P|XLOC_014221|TCONS_00050198:0.308753|381AA|343AA|	1000	+	-1	-1	250,0,0	4	277,71,1176,4653,	0,1944,3550,6025,
chr15	10714703	10725381	LongAUGORFlinc|3P|XLOC_014221|TCONS_00050199:0.154566|381AA|343AA|	1000	+	-1	-1	250,0,0	4	301,72,360,4653,	0,1944,4366,6025,
chr15	10714703	10725381	LongAUGORFlinc|3P|XLOC_014221|TCONS_00050200:0.491171|381AA|343AA|	1000	+	-1	-1	250,0,0	4	277,71,366,4653,	0,1944,4360,6025,
chr15	10714736	10725381	LongAUGORFlinc|3P|XLOC_014221|TCONS_00050201:0.300397|381AA|343AA|	1000	+	-1	-1	250,0,0	4	268,71,366,4653,	0,1911,4327,5992,
chr15	10714759	10725381	LongAUGORFlinc|3P|XLOC_014221|TCONS_00050202:0.229398|381AA|343AA|	1000	+	-1	-1	250,0,0	4	225,67,366,4653,	0,1892,4304,5969,
chr15	10714759	10725381	LongAUGORFlinc|3P|XLOC_014221|TCONS_00050203:0.217907|381AA|343AA|	1000	+	-1	-1	250,0,0	4	221,71,471,4653,	0,1888,4199,5969,
chr15	10714759	10725381	LongAUGORFlinc|3P|XLOC_014221|TCONS_00050204:0.19219|381AA|343AA|	1000	+	-1	-1	250,0,0	4	221,127,471,4653,	0,1888,4199,5969,
chr15	10714763	10725381	LongAUGORFlinc|3P|XLOC_014221|TCONS_00050205:0.6369|381AA|343AA|	1000	+	-1	-1	250,0,0	4	217,127,366,4653,	0,1884,4300,5965,
chr15	10714835	10725381	LongAUGORFlinc|3P|XLOC_014221|TCONS_00050207:0.195907|381AA|343AA|	1000	+	-1	-1	250,0,0	4	145,71,361,4653,	0,1812,4233,5893,
chr15	10714984	10725381	LongAUGORFlinc|3P|XLOC_014221|TCONS_00050209:0.527997|381AA|343AA|	1000	+	-1	-1	250,0,0	4	20,127,366,4653,	0,1663,4079,5744,
chr15	10716834	10725381	LongAUGORFlinc|3P|XLOC_014221|TCONS_00050210:0.237995|381AA|343AA|	1000	+	-1	-1	250,0,0	2	2595,4653,	0,3894,
chr15	10717143	10722471	LongAUGORFlinc|3P|XLOC_014221|TCONS_00050211:0.389216|205AA|197AA|	1000	+	-1	-1	250,0,0	2	2286,1743,	0,3585,
chr15	10717143	10725381	LongAUGORFlinc|3P|XLOC_014221|TCONS_00050212:0.134504|381AA|343AA|	1000	+	-1	-1	250,0,0	3	1231,366,4653,	0,1920,3585,
chr15	24980807	25027358	LongAUGORFlinc|3P|XLOC_014955|TCONS_00052859:0.272608|276AA|200AA|	1000	-	-1	-1	0,0,250	3	2573,405,133,	0,4796,46418,
chr15	24980807	25027369	LongAUGORFlinc|3P|XLOC_014955|TCONS_00052860:0.30253|558AA|554AA|	1000	-	-1	-1	0,0,250	5	2573,42,401,1195,144,	0,4034,4796,5800,46418,
chr15	24981619	25027358	LongAUGORFlinc|3P|XLOC_014955|TCONS_00052861:0.462457|599AA|595AA|	1000	-	-1	-1	0,0,250	4	1761,405,1223,133,	0,3984,4960,45606,
[truncated: 4,321 more rows]

## Sheet: Novel lncRNA coordinates
Table S2. Exon coordinates of lncRNA transcripts derived from cochlear and vestibular sensory epithelium and novel lncRNA coordinates (BED format)														Genome-wide identification and expression profiling of long non-coding RNAs in auditory and vestibular systems
														Kathy Ushakov, Tal Koffler-Brill, Aviv Rom, Kobi Perl, Igor Ulitsky, & Karen B Avraham
LongAUGORFlinc|3P|XLOC_000060|TCONS_00000226:0.510735|338AA|256AA|
LongAUGORFlinc|3P|XLOC_000060|TCONS_00000227:0.546724|160AA|141AA|
LongAUGORFlinc|3P|XLOC_000060|TCONS_00000228:0.510196|160AA|141AA|
LongAUGORFlinc|3P|XLOC_002104|TCONS_00007134:0.672611|198AA|167AA|
linc|3P|XLOC_002118|TCONS_00007169:1.06425|119AA|67AA|
linc|3P|XLOC_002127|TCONS_00007188:0.588621|73AA|44AA|
linc|3P|XLOC_002127|TCONS_00007189:0.238299|81AA|59AA|
LongAUGORFlinc|3P|XLOC_002136|TCONS_00007234:0.133446|212AA|202AA|
LongAUGORFlinc|3P|XLOC_002136|TCONS_00007235:0.400593|212AA|202AA|
LongAUGORFlinc|3P|XLOC_002136|TCONS_00007236:0.666157|292AA|291AA|
LongAUGORFlinc|3P|XLOC_002136|TCONS_00007237:0.468773|292AA|291AA|
LongAUGORFlinc|3P|XLOC_002136|TCONS_00007238:0.536704|212AA|202AA|
LongAUGORFlinc|3P|XLOC_000325|TCONS_00001010:0.377389|127AA|113AA|
linc|3P|XLOC_000382|TCONS_00001181:0.49812|58AA|18AA|
LongAUGORFEnsASCoding|3P|XLOC_000531|TCONS_00001760:0.493489|172AA|151AA|
LongAUGORFEnsASCoding|3P|XLOC_000531|TCONS_00001761:0.483022|378AA|366AA|
LongAUGORFEnsASCoding|3P|XLOC_000531|TCONS_00001762:0.353214|378AA|366AA|
LongAUGORFEnsASCoding|3P|XLOC_000531|TCONS_00001763:0.220989|172AA|151AA|
LongAUGORFEnsASCoding|3P|XLOC_000531|TCONS_00001764:0.410816|172AA|151AA|
LongAUGORFEnsASCoding|3P|XLOC_000531|TCONS_00001765:0.269347|172AA|151AA|
LongAUGORFlinc|3P|XLOC_002445|TCONS_00008510:6.06793|166AA|115AA|
LongAUGORFlinc|3P|XLOC_002473|TCONS_00008609:0.126953|521AA|521AA|
LongAUGORFlinc|3P|XLOC_002473|TCONS_00008610:0.350957|521AA|521AA|
LongAUGORFlinc|3P|XLOC_002473|TCONS_00008611:2.12338|521AA|521AA|
linc|3P|XLOC_002483|TCONS_00008652:0.897601|172AA|69AA|
linc|3P|XLOC_002484|TCONS_00008653:0.837428|74AA|70AA|
LongORFlinc|3P|XLOC_002537|TCONS_00008838:0.479403|217AA|54AA|
LongAUGORFlinc|3P|XLOC_002843|TCONS_00009841:2.77985|152AA|107AA|
linc|3P|XLOC_002868|TCONS_00010014:0.963134|100AA|31AA|
linc|3P|XLOC_002868|TCONS_00010015:1.06075|99AA|31AA|
linc|3P|XLOC_002868|TCONS_00010016:0.815754|99AA|31AA|
linc|3P|XLOC_001163|TCONS_00004072:0.919449|180AA|42AA|
linc|3P|XLOC_001163|TCONS_00004073:3.43512|180AA|42AA|
LongORFlinc|3P|XLOC_001239|TCONS_00004288:0.673406|740AA|0AA|
LongAUGORFlinc|3P|XLOC_003001|TCONS_00010495:0.559682|177AA|139AA|
LongAUGORFlinc|3P|XLOC_003001|TCONS_00010496:0.503074|177AA|139AA|
LongAUGORFlinc|3P|XLOC_003010|TCONS_00010541:0.660014|945AA|545AA|
LongAUGORFlinc|3P|XLOC_003010|TCONS_00010542:0.45625|1003AA|545AA|
LongAUGORFlinc|3P|XLOC_003021|TCONS_00010587:0.470861|140AA|137AA|
LongAUGORFlinc|3P|XLOC_001289|TCONS_00004474:0.132387|421AA|317AA|
LongAUGORFlinc|3P|XLOC_001289|TCONS_00004475:0.657103|421AA|317AA|
LongAUGORFlinc|3P|XLOC_001289|TCONS_00004476:0.189784|421AA|317AA|
LongORFlinc|3P|XLOC_001373|TCONS_00004801:0.334889|340AA|5AA|
LongAUGORFlinc|3P|XLOC_003162|TCONS_00011277:0.88863|248AA|242AA|
LongAUGORFlinc|3P|XLOC_003183|TCONS_00011368:0.543914|371AA|102AA|
LongAUGORFlinc|3P|XLOC_003194|TCONS_00011409:0.548472|198AA|142AA|
LongAUGORFlinc|3P|XLOC_003210|TCONS_00011451:1.09409|328AA|307AA|
LongAUGORFlinc|3P|XLOC_003221|TCONS_00011477:5.98254|344AA|168AA|
linc|3P|XLOC_003233|TCONS_00011510:1.03993|81AA|67AA|
LongAUGORFEnsASCoding|3P|XLOC_001497|TCONS_00005227:0.243476|206AA|194AA|
LongAUGORFlinc|3P|XLOC_003367|TCONS_00012088:0.42338|220AA|143AA|
LongAUGORFlinc|3P|XLOC_001599|TCONS_00005576:0.502954|258AA|208AA|
linc|3P|XLOC_001621|TCONS_00005648:1.03739|106AA|79AA|
linc|3P|XLOC_001621|TCONS_00005649:2.4793|129AA|79AA|
LongAUGORFlinc|3P|XLOC_001621|TCONS_00005650:3.55845|170AA|160AA|
LongAUGORFlinc|3P|XLOC_001621|TCONS_00005651:2.06108|195AA|124AA|
linc|3P|XLOC_001621|TCONS_00005652:0.651672|109AA|79AA|
linc|3P|XLOC_003406|TCONS_00012270:0.419007|146AA|50AA|
linc|3P|XLOC_003406|TCONS_00012271:0.393326|141AA|50AA|
linc|3P|XLOC_003406|TCONS_00012272:0.261325|142AA|50AA|
LongAUGORFlinc|3P|XLOC_003416|TCONS_00012298:0.368506|486AA|486AA||NearGap
LongAUGORFlinc|3P|XLOC_003416|TCONS_00012299:0.200378|486AA|486AA||NearGap
LongAUGORFlinc|3P|XLOC_003443|TCONS_00012404:0.228186|234AA|218AA|
LongAUGORFlinc|3P|XLOC_001692|TCONS_00005880:1.36408|104AA|101AA|
linc|3P|XLOC_001694|TCONS_00005882:0.56952|123AA|98AA|
linc|3P|XLOC_001725|TCONS_00005972:0.690523|182AA|96AA|
LongAUGORFlinc|3P|XLOC_001726|TCONS_00005974:0.506119|327AA|192AA|
LongAUGORFlinc|3P|XLOC_003553|TCONS_00012907:1.20418|288AA|124AA|
linc|3P|XLOC_003565|TCONS_00012947:1.53111|80AA|61AA|
LongAUGORFlinc|3P|XLOC_004564|TCONS_00016606:0.307292|832AA|120AA|
LongAUGORFlinc|3P|XLOC_003612|TCONS_00013137:0.676245|326AA|324AA|
linc|3P|XLOC_004598|TCONS_00016722:0.695526|90AA|81AA|
linc|3P|XLOC_004599|TCONS_00016724:0.973205|90AA|37AA|
LongAUGORFlinc|3P|XLOC_004602|TCONS_00016727:1.11433|172AA|162AA|
linc|3P|XLOC_004621|TCONS_00016762:0.497043|110AA|66AA|
linc|3P|XLOC_004683|TCONS_00016961:1.08232|94AA|73AA|
LongAUGORFlinc|3P|XLOC_004688|TCONS_00016976:0.633238|247AA|156AA|
LongORFlinc|3P|XLOC_004715|TCONS_00017071:0.611606|620AA|49AA|
LongAUGORFlinc|3P|XLOC_004742|TCONS_00017214:0.302426|264AA|263AA|
LongAUGORFlinc|3P|XLOC_003784|TCONS_00013681:0.888372|209AA|200AA|
LongAUGORFlinc|3P|XLOC_004770|TCONS_00017283:0.269035|484AA|334AA|
LongAUGORFlinc|3P|XLOC_004770|TCONS_00017284:0.208596|484AA|334AA|
LongAUGORFlinc|3P|XLOC_004855|TCONS_00017698:0.509676|244AA|151AA|
LongAUGORFlinc|3P|XLOC_004855|TCONS_00017699:0.342842|244AA|151AA|
LongAUGORFlinc|3P|XLOC_004855|TCONS_00017700:0.534745|244AA|151AA|
LongORFlinc|3P|XLOC_003891|TCONS_00014044:0.289964|249AA|79AA|
linc|3P|XLOC_003891|TCONS_00014045:0.267591|133AA|79AA|
linc|3P|XLOC_004857|TCONS_00017702:0.385045|174AA|63AA|
linc|3P|XLOC_004857|TCONS_00017703:0.386842|141AA|63AA|
linc|3P|XLOC_004869|TCONS_00017760:1.65388|77AA|46AA|
EnsASCoding|3P|XLOC_004892|TCONS_00017863:0.537551|165AA|95AA|
LongORFEnsASCoding|3P|XLOC_004897|TCONS_00017881:0.544643|255AA|58AA|
LongORFEnsASCoding|3P|XLOC_004897|TCONS_00017882:0.937665|255AA|58AA|
LongORFEnsASCoding|3P|XLOC_004897|TCONS_00017883:0.440693|255AA|58AA|
LongAUGORFlinc|3P|XLOC_004935|TCONS_00018078:0.209283|145AA|106AA|
LongAUGORFEnsASCoding|3P|XLOC_004043|TCONS_00014780:11.3114|459AA|238AA|
linc|3P|XLOC_004083|TCONS_00014952:1.41376|102AA|10AA|
EnsASCoding|3P|XLOC_004088|TCONS_00014983:1.84825|196AA|95AA|
LongORFlinc|3P|XLOC_004105|TCONS_00015038:0.23352|202AA|37AA|
LongAUGORFlinc|3P|XLOC_005048|TCONS_00018601:0.893894|559AA|391AA|
LongAUGORFlinc|3P|XLOC_005048|TCONS_00018602:0.761714|532AA|388AA|
LongAUGORFlinc|3P|XLOC_005048|TCONS_00018603:0.865026|663AA|493AA|
LongAUGORFlinc|3P|XLOC_004096|TCONS_00015057:1.75742|889AA|802AA|
LongORFlinc|3P|XLOC_004096|TCONS_00015058:0.281358|899AA|94AA|
LongORFlinc|3P|XLOC_004096|TCONS_00015059:0.568271|877AA|94AA|
LongAUGORFlinc|3P|XLOC_005055|TCONS_00018614:0.740578|375AA|364AA|
LongAUGORFlinc|3P|XLOC_005055|TCONS_00018615:0.61771|375AA|364AA|
linc|3P|XLOC_004138|TCONS_00015133:0.576927|100AA|91AA|
linc|3P|XLOC_005067|TCONS_00018710:0.877816|76AA|28AA|
LongAUGORFlinc|3P|XLOC_005086|TCONS_00018764:3.3403|110AA|103AA|
linc|3P|XLOC_005086|TCONS_00018765:1.80563|100AA|93AA|
linc|3P|XLOC_004165|TCONS_00015216:0.261682|94AA|89AA|
linc|3P|XLOC_004165|TCONS_00015217:0.224093|94AA|89AA|
LongAUGORFlinc|3P|XLOC_004165|TCONS_00015218:0.200702|120AA|117AA|
LongAUGORFlinc|3P|XLOC_005090|TCONS_00018786:0.258841|359AA|321AA|
LongAUGORFlinc|3P|XLOC_005090|TCONS_00018787:0.496823|462AA|321AA|
LongAUGORFlinc|3P|XLOC_005093|TCONS_00018790:0.692221|639AA|381AA|
LongAUGORFlinc|3P|XLOC_005093|TCONS_00018791:0.769349|381AA|362AA|
LongAUGORFlinc|3P|XLOC_005093|TCONS_00018792:0.420483|381AA|362AA|
LongAUGORFlinc|3P|XLOC_005093|TCONS_00018793:0.738396|381AA|362AA|
linc|3P|XLOC_004203|TCONS_00015373:0.79714|97AA|81AA|
linc|3P|XLOC_004203|TCONS_00015374:1.03499|97AA|81AA|
linc|3P|XLOC_004204|TCONS_00015375:0.507824|138AA|54AA|
linc|3P|XLOC_005149|TCONS_00019099:0.235333|90AA|86AA|
linc|3P|XLOC_005149|TCONS_00019100:1.41548|127AA|86AA|
LongAUGORFlinc|3P|XLOC_005149|TCONS_00019102:1.49744|481AA|437AA|
linc|3P|XLOC_005151|TCONS_00019103:0.510726|155AA|48AA|
LongAUGORFlinc|3P|XLOC_005149|TCONS_00019106:0.566554|566AA|566AA|
LongAUGORFlinc|3P|XLOC_005149|TCONS_00019107:0.828434|557AA|521AA|
LongAUGORFlinc|3P|XLOC_005149|TCONS_00019108:0.530344|570AA|493AA|
LongAUGORFlinc|3P|XLOC_005149|TCONS_00019109:0.331957|543AA|543AA|
LongAUGORFlinc|3P|XLOC_005149|TCONS_00019110:0.466232|524AA|488AA|
LongAUGORFlinc|3P|XLOC_005149|TCONS_00019111:0.954961|566AA|566AA|
LongAUGORFlinc|3P|XLOC_005149|TCONS_00019112:0.741754|566AA|566AA|
linc|3P|XLOC_005174|TCONS_00019164:1.09356|99AA|84AA|
linc|3P|XLOC_005176|TCONS_00019166:0.559408|99AA|91AA|
linc|3P|XLOC_005176|TCONS_00019167:0.423035|99AA|91AA|
linc|3P|XLOC_005176|TCONS_00019168:0.70868|99AA|91AA|
linc|3P|XLOC_005178|TCONS_00019170:0.574813|107AA|70AA|
LongAUGORFlinc|3P|XLOC_005193|TCONS_00019214:0.766098|162AA|111AA|
linc|3P|XLOC_005219|TCONS_00019271:5.19004|74AA|41AA|
LongAUGORFlinc|3P|XLOC_005249|TCONS_00019388:0.49511|350AA|340AA|
LongAUGORFlinc|3P|XLOC_005249|TCONS_00019389:0.877207|350AA|340AA|
linc|3P|XLOC_005251|TCONS_00019391:0.906643|142AA|39AA|
LongAUGORFlinc|3P|XLOC_004333|TCONS_00015757:1.33465|220AA|177AA|
LongAUGORFlinc|3P|XLOC_004333|TCONS_00015758:0.404772|220AA|177AA|
linc|3P|XLOC_005283|TCONS_00019498:0.554494|121AA|98AA|
linc|3P|XLOC_005283|TCONS_00019499:0.537005|133AA|95AA|
LongAUGORFEnsASCoding|3P|XLOC_004366|TCONS_00015857:0.710754|295AA|212AA|
LongAUGORFlinc|3P|XLOC_004441|TCONS_00016172:1.29655|154AA|121AA|
LongORFlinc|3P|XLOC_005423|TCONS_00019935:0.583414|260AA|64AA|
linc|3P|XLOC_005423|TCONS_00019936:2.91277|190AA|65AA|
linc|3P|XLOC_005423|TCONS_00019937:2.60695|190AA|51AA|
linc|3P|XLOC_005423|TCONS_00019938:2.21169|190AA|63AA|
LongAUGORFlinc|3P|XLOC_005423|TCONS_00019939:0.527133|178AA|139AA|
LongAUGORFlinc|3P|XLOC_004488|TCONS_00016248:0.245004|1345AA|1345AA|
LongAUGORFlinc|3P|XLOC_004488|TCONS_00016249:0.748241|1358AA|1344AA|
LongAUGORFlinc|3P|XLOC_004488|TCONS_00016250:0.769569|1325AA|1315AA|
EnsASCoding|3P|XLOC_005511|TCONS_00020270:0.265133|135AA|65AA|
LongAUGORFlinc|3P|XLOC_005525|TCONS_00020341:0.550053|181AA|155AA|
LongAUGORFlinc|3P|XLOC_005525|TCONS_00020342:0.696437|231AA|178AA|
LongAUGORFlinc|3P|XLOC_007214|TCONS_00027156:0.330971|200AA|185AA|
LongAUGORFlinc|3P|XLOC_007214|TCONS_00027157:0.362454|200AA|185AA|
LongAUGORFlinc|3P|XLOC_007214|TCONS_00027158:0.181829|200AA|185AA|
LongAUGORFlinc|3P|XLOC_007214|TCONS_00027159:0.501604|200AA|185AA|
LongAUGORFlinc|3P|XLOC_007214|TCONS_00027160:0.274808|200AA|185AA|
LongAUGORFlinc|3P|XLOC_007313|TCONS_00027527:0.246363|291AA|156AA|
LongAUGORFlinc|3P|XLOC_007313|TCONS_00027528:0.17562|291AA|188AA|
LongAUGORFlinc|3P|XLOC_007313|TCONS_00027529:1.1953|291AA|188AA|
linc|3P|XLOC_005788|TCONS_00021085:0.614199|199AA|82AA|
LongAUGORFlinc|3P|XLOC_005788|TCONS_00021086:0.112244|866AA|490AA|
linc|3P|XLOC_005788|TCONS_00021087:0.130033|172AA|95AA|
linc|3P|XLOC_005788|TCONS_00021088:0.191352|172AA|95AA|
LongORFlinc|3P|XLOC_007342|TCONS_00027637:1.09435|985AA|0AA|
LongORFlinc|3P|XLOC_007441|TCONS_00027992:0.359708|281AA|76AA|
LongORFlinc|3P|XLOC_007441|TCONS_00027993:0.353608|281AA|76AA|
LongAUGORFlinc|3P|XLOC_007441|TCONS_00027994:0.291465|281AA|108AA|
LongAUGORFlinc|3P|XLOC_007441|TCONS_00027995:0.207466|281AA|116AA|
LongORFlinc|3P|XLOC_007441|TCONS_00027996:0.20417|281AA|76AA|
LongAUGORFlinc|3P|XLOC_007441|TCONS_00027997:0.569182|281AA|109AA|
LongORFlinc|3P|XLOC_007441|TCONS_00027998:0.261388|281AA|76AA|
LongAUGORFlinc|3P|XLOC_007561|TCONS_00028502:0.627227|462AA|219AA|
LongAUGORFlinc|3P|XLOC_007561|TCONS_00028503:0.342084|462AA|199AA|
LongAUGORFlinc|3P|XLOC_007561|TCONS_00028504:0.220825|462AA|353AA|
LongAUGORFlinc|3P|XLOC_007561|TCONS_00028505:0.378308|462AA|383AA|
LongAUGORFlinc|3P|XLOC_007561|TCONS_00028506:0.663111|462AA|222AA|
LongAUGORFlinc|3P|XLOC_007561|TCONS_00028507:0.200881|462AA|350AA|
LongAUGORFlinc|3P|XLOC_006027|TCONS_00022010:0.665505|142AA|139AA|
LongORFlinc|3P|XLOC_007840|TCONS_00029658:0.313184|350AA|0AA|
LongAUGORFlinc|3P|XLOC_007840|TCONS_00029660:2.23491|258AA|116AA|
LongAUGORFlinc|3P|XLOC_006289|TCONS_00023313:0.406847|939AA|134AA|
LongORFlinc|3P|XLOC_006289|TCONS_00023314:0.375983|1277AA|0AA|
linc|3P|XLOC_007846|TCONS_00029699:0.229395|130AA|76AA|
linc|3P|XLOC_006301|TCONS_00023347:0.976491|109AA|92AA|
linc|3P|XLOC_006301|TCONS_00023348:0.682614|109AA|92AA|
LongAUGORFlinc|3P|XLOC_006371|TCONS_00023637:3.24896|116AA|113AA|
LongAUGORFlinc|3P|XLOC_008024|TCONS_00030419:0.561747|343AA|333AA|
LongAUGORFEnsASCoding|3P|XLOC_006532|TCONS_00024258:1.26069|176AA|117AA|
LongAUGORFEnsASCoding|3P|XLOC_006532|TCONS_00024259:1.775|177AA|118AA|
EnsASCoding|3P|XLOC_006665|TCONS_00024845:0.865833|174AA|92AA|
LongAUGORFEnsASCoding|3P|XLOC_006665|TCONS_00024846:0.994754|174AA|139AA|
linc|3P|XLOC_006670|TCONS_00024857:0.382954|108AA|39AA|
LongAUGORFlinc|3P|XLOC_006714|TCONS_00025054:0.252924|297AA|128AA|
LongAUGORFlinc|3P|XLOC_006714|TCONS_00025055:0.104919|365AA|128AA|
LongAUGORFlinc|3P|XLOC_006714|TCONS_00025056:0.344391|365AA|128AA|
LongAUGORFlinc|3P|XLOC_006714|TCONS_00025057:0.201913|365AA|128AA|
LongAUGORFlinc|3P|XLOC_006714|TCONS_00025058:0.119377|297AA|128AA|
LongAUGORFlinc|3P|XLOC_006714|TCONS_00025059:0.74356|365AA|128AA|
LongAUGORFlinc|3P|XLOC_006742|TCONS_00025161:2.33711|136AA|124AA|
linc|3P|XLOC_008370|TCONS_00031968:1.92827|60AA|30AA|
LongAUGORFlinc|3P|XLOC_008370|TCONS_00031971:0.882513|262AA|216AA|
LongAUGORFlinc|3P|XLOC_008370|TCONS_00031972:0.465163|262AA|216AA|
LongAUGORFlinc|3P|XLOC_006788|TCONS_00025306:0.884507|146AA|140AA|
LongAUGORFEnsASCoding|3P|XLOC_006807|TCONS_00025374:32.4901|222AA|165AA|
LongAUGORFlinc|3P|XLOC_006863|TCONS_00025690:0.401254|158AA|132AA|
linc|3P|XLOC_008451|TCONS_00032459:0.863979|119AA|82AA|
LongAUGORFlinc|3P|XLOC_008456|TCONS_00032467:0.60975|239AA|108AA|
LongAUGORFlinc|3P|XLOC_008456|TCONS_00032468:0.10639|239AA|108AA|
LongAUGORFlinc|3P|XLOC_008456|TCONS_00032469:0.140734|239AA|175AA|
LongAUGORFlinc|3P|XLOC_008456|TCONS_00032470:0.221592|239AA|176AA|
LongAUGORFlinc|3P|XLOC_008456|TCONS_00032471:0.386296|239AA|203AA|
LongAUGORFlinc|3P|XLOC_008456|TCONS_00032472:0.393377|239AA|157AA|
linc|3P|XLOC_008458|TCONS_00032475:0.292103|171AA|69AA|
LongAUGORFlinc|3P|XLOC_008458|TCONS_00032476:0.815003|255AA|106AA|
linc|3P|XLOC_008458|TCONS_00032477:3.0665|74AA|44AA|
LongAUGORFlinc|3P|XLOC_008480|TCONS_00032603:0.974622|251AA|192AA|
linc|3P|XLOC_008499|TCONS_00032667:0.328811|135AA|90AA|
LongAUGORFlinc|3P|XLOC_006941|TCONS_00026099:0.810824|250AA|249AA|
LongAUGORFlinc|3P|XLOC_008612|TCONS_00033268:0.486641|532AA|508AA|
LongAUGORFlinc|3P|XLOC_008612|TCONS_00033269:0.48586|474AA|458AA|
LongAUGORFlinc|3P|XLOC_008629|TCONS_00033296:0.490784|168AA|157AA|
LongAUGORFlinc|3P|XLOC_008633|TCONS_00033300:0.391824|246AA|101AA|
LongAUGORFlinc|3P|XLOC_008633|TCONS_00033301:0.412799|246AA|110AA|
LongORFlinc|3P|XLOC_008633|TCONS_00033303:0.615306|246AA|98AA|
LongAUGORFlinc|3P|XLOC_008633|TCONS_00033304:0.240241|246AA|110AA|
LongAUGORFlinc|3P|XLOC_008633|TCONS_00033306:0.718261|651AA|412AA|
LongAUGORFlinc|3P|XLOC_008633|TCONS_00033307:0.245161|651AA|412AA|
linc|3P|XLOC_009455|TCONS_00036039:0.54989|120AA|97AA|
LongAUGORFlinc|3P|XLOC_009456|TCONS_00036041:0.210045|582AA|553AA|
linc|3P|XLOC_009462|TCONS_00036049:0.160145|117AA|68AA|
LongAUGORFlinc|3P|XLOC_009465|TCONS_00036052:0.192141|632AA|607AA|
LongAUGORFlinc|3P|XLOC_009467|TCONS_00036054:1.81879|932AA|921AA|
linc|3P|XLOC_009478|TCONS_00036080:0.414612|99AA|92AA|
linc|3P|XLOC_009478|TCONS_00036081:0.402639|121AA|76AA|
linc|3P|XLOC_009493|TCONS_00036112:0.328561|90AA|89AA|
LongAUGORFlinc|3P|XLOC_009493|TCONS_00036113:0.838501|155AA|107AA|
linc|3P|XLOC_009493|TCONS_00036114:1.26647|129AA|89AA|
linc|3P|XLOC_008721|TCONS_00033533:2.20269|68AA|52AA|
LongAUGORFlinc|3P|XLOC_009500|TCONS_00036136:0.326955|162AA|155AA|
LongAUGORFlinc|3P|XLOC_009503|TCONS_00036139:0.340301|151AA|116AA|
LongAUGORFlinc|3P|XLOC_009503|TCONS_00036140:0.1723|133AA|132AA|
LongAUGORFlinc|3P|XLOC_009503|TCONS_00036141:0.172645|151AA|116AA|
LongAUGORFlinc|3P|XLOC_009503|TCONS_00036142:0.209294|151AA|116AA|
linc|3P|XLOC_009524|TCONS_00036213:0.226371|113AA|56AA|
linc|3P|XLOC_009524|TCONS_00036214:0.280228|99AA|56AA|
linc|3P|XLOC_009524|TCONS_00036215:0.314265|166AA|56AA|
EnsASCoding|3P|XLOC_008756|TCONS_00033626:1.01458|72AA|60AA|
LongAUGORFlinc|3P|XLOC_009556|TCONS_00036355:0.313028|135AA|126AA|
LongAUGORFlinc|3P|XLOC_008810|TCONS_00033806:2.5869|1784AA|134AA|
LongAUGORFlinc|3P|XLOC_008810|TCONS_00033807:1.16268|1864AA|1859AA|
LongAUGORFlinc|3P|XLOC_008810|TCONS_00033808:0.132169|1863AA|1859AA|
LongAUGORFlinc|3P|XLOC_009589|TCONS_00036458:0.806124|778AA|762AA|
LongAUGORFlinc|3P|XLOC_008819|TCONS_00033827:0.49345|286AA|248AA|
LongAUGORFlinc|3P|XLOC_008849|TCONS_00033891:0.326435|154AA|122AA|
linc|3P|XLOC_008849|TCONS_00033892:0.619926|154AA|71AA|
LongAUGORFlinc|3P|XLOC_009649|TCONS_00036615:1.32085|297AA|276AA|
LongAUGORFlinc|3P|XLOC_009649|TCONS_00036616:0.647423|297AA|276AA|
LongAUGORFlinc|3P|XLOC_009649|TCONS_00036617:0.507904|297AA|276AA|
LongAUGORFlinc|3P|XLOC_009649|TCONS_00036618:0.575928|297AA|276AA|
LongAUGORFlinc|3P|XLOC_009649|TCONS_00036619:0.843158|297AA|276AA|
LongAUGORFlinc|3P|XLOC_009649|TCONS_00036620:1.08775|297AA|276AA|
linc|3P|XLOC_009699|TCONS_00036785:1.07783|108AA|90AA|
linc|3P|XLOC_008931|TCONS_00034181:5.34079|84AA|37AA|
linc|3P|XLOC_008936|TCONS_00034206:0.56907|155AA|57AA|
LongAUGORFlinc|3P|XLOC_008938|TCONS_00034209:1.28491|203AA|155AA|
LongAUGORFlinc|3P|XLOC_008938|TCONS_00034210:0.64454|306AA|155AA|
LongAUGORFlinc|3P|XLOC_008938|TCONS_00034211:0.76699|211AA|155AA|
LongAUGORFlinc|3P|XLOC_008938|TCONS_00034212:0.552636|218AA|156AA|
LongAUGORFlinc|3P|XLOC_008938|TCONS_00034213:0.219701|306AA|156AA|
LongAUGORFlinc|3P|XLOC_008938|TCONS_00034214:0.111177|269AA|156AA|
LongAUGORFlinc|3P|XLOC_009755|TCONS_00036954:2.07236|268AA|144AA|
LongAUGORFEnsASCoding|3P|XLOC_008975|TCONS_00034372:2.05825|201AA|194AA|
LongAUGORFlinc|3P|XLOC_009772|TCONS_00037001:0.206982|165AA|114AA|
LongAUGORFlinc|3P|XLOC_009772|TCONS_00037003:0.424353|165AA|130AA|
linc|3P|XLOC_009772|TCONS_00037002:0.618425|165AA|92AA|
linc|3P|XLOC_009773|TCONS_00037004:0.407952|115AA|83AA|
LongORFlinc|3P|XLOC_009775|TCONS_00037007:0.284935|322AA|68AA|
linc|3P|XLOC_009776|TCONS_00037008:0.41774|114AA|94AA|
LongAUGORFlinc|3P|XLOC_009791|TCONS_00037043:0.523289|199AA|181AA|
linc|3P|XLOC_009003|TCONS_00034469:1.91116|60AA|35AA|
linc|3P|XLOC_009003|TCONS_00034470:0.879983|102AA|35AA|
linc|3P|XLOC_009003|TCONS_00034471:0.911808|106AA|35AA|
LongAUGORFlinc|3P|XLOC_009003|TCONS_00034472:0.335884|187AA|166AA|
linc|3P|XLOC_009003|TCONS_00034473:0.931705|56AA|49AA|
LongAUGORFlinc|3P|XLOC_009818|TCONS_00037146:0.561999|386AA|284AA|
LongAUGORFlinc|3P|XLOC_009041|TCONS_00034668:2.2846|199AA|160AA|
LongAUGORFlinc|3P|XLOC_009851|TCONS_00037296:0.63263|130AA|125AA|
LongAUGORFlinc|3P|XLOC_009064|TCONS_00034778:0.338899|209AA|208AA|
LongAUGORFlinc|3P|XLOC_009860|TCONS_00037309:0.232757|211AA|110AA|
LongORFlinc|3P|XLOC_009865|TCONS_00037334:0.870283|238AA|93AA|
LongAUGORFlinc|3P|XLOC_009097|TCONS_00034869:1.08862|210AA|180AA|
LongAUGORFlinc|3P|XLOC_009121|TCONS_00034945:0.761564|179AA|141AA|
LongAUGORFlinc|3P|XLOC_009121|TCONS_00034946:0.639191|179AA|141AA|
LongAUGORFlinc|3P|XLOC_009121|TCONS_00034947:0.715008|179AA|152AA|
linc|3P|XLOC_009121|TCONS_00034948:0.420386|179AA|31AA|
LongAUGORFlinc|3P|XLOC_009183|TCONS_00035157:0.242105|321AA|305AA|
LongAUGORFlinc|3P|XLOC_009183|TCONS_00035158:0.94681|321AA|305AA|
linc|3P|XLOC_010019|TCONS_00037877:0.704215|107AA|73AA|
linc|3P|XLOC_010022|TCONS_00037880:1.36299|82AA|80AA|
linc|3P|XLOC_010022|TCONS_00037882:2.01606|82AA|52AA|
LongORFlinc|3P|XLOC_010024|TCONS_00037885:0.380948|259AA|91AA|
LongORFlinc|3P|XLOC_010024|TCONS_00037886:1.06034|259AA|91AA|
LongAUGORFlinc|3P|XLOC_010036|TCONS_00037942:0.709516|271AA|262AA|
linc|3P|XLOC_010036|TCONS_00037943:0.701663|114AA|84AA|
linc|3P|XLOC_010036|TCONS_00037944:0.929772|69AA|54AA|
LongAUGORFlinc|3P|XLOC_010039|TCONS_00037949:0.844647|893AA|181AA|
LongAUGORFlinc|3P|XLOC_010039|TCONS_00037951:0.306724|854AA|689AA|
LongAUGORFlinc|3P|XLOC_010039|TCONS_00037952:0.213323|759AA|701AA|
LongAUGORFlinc|3P|XLOC_010039|TCONS_00037953:0.179066|755AA|701AA|
LongAUGORFlinc|3P|XLOC_010039|TCONS_00037954:0.396905|743AA|689AA|
LongORFlinc|3P|XLOC_009367|TCONS_00035744:0.570495|666AA|0AA|
LongAUGORFlinc|3P|XLOC_009367|TCONS_00035745:0.315655|677AA|675AA|
LongAUGORFEnsASCoding|3P|XLOC_010390|TCONS_00038613:0.852891|149AA|106AA|
LongAUGORFlinc|3P|XLOC_010391|TCONS_00038614:0.374929|246AA|235AA|
LongAUGORFlinc|3P|XLOC_010391|TCONS_00038615:0.349439|246AA|235AA|
linc|3P|XLOC_011258|TCONS_00041146:0.868465|72AA|53AA|
linc|3P|XLOC_011258|TCONS_00041147:1.02359|63AA|53AA|
linc|3P|XLOC_010397|TCONS_00038629:0.816391|88AA|83AA|
LongAUGORFlinc|3P|XLOC_010406|TCONS_00038639:0.548438|494AA|420AA|
LongAUGORFlinc|3P|XLOC_011374|TCONS_00041376:0.644051|164AA|106AA|
LongAUGORFlinc|3P|XLOC_011437|TCONS_00041512:0.632524|342AA|319AA|
LongAUGORFlinc|3P|XLOC_011437|TCONS_00041513:0.134688|342AA|319AA|
LongAUGORFlinc|3P|XLOC_011437|TCONS_00041514:0.118181|342AA|319AA|
LongAUGORFlinc|3P|XLOC_011437|TCONS_00041515:0.192841|342AA|319AA|
LongAUGORFlinc|3P|XLOC_011437|TCONS_00041516:0.782329|342AA|319AA|
LongAUGORFlinc|3P|XLOC_011437|TCONS_00041517:0.299013|342AA|319AA|
LongAUGORFlinc|3P|XLOC_011437|TCONS_00041520:0.311387|423AA|206AA|
LongAUGORFlinc|3P|XLOC_011437|TCONS_00041521:0.777912|150AA|111AA|
LongAUGORFlinc|3P|XLOC_011437|TCONS_00041522:0.362709|150AA|111AA|
LongORFlinc|3P|XLOC_011439|TCONS_00041523:0.375565|543AA|76AA|
linc|3P|XLOC_011439|TCONS_00041524:0.304169|124AA|91AA|
linc|3P|XLOC_011454|TCONS_00041579:0.488114|80AA|50AA|
LongAUGORFlinc|3P|XLOC_011457|TCONS_00041584:0.314062|400AA|175AA|
linc|3P|XLOC_011457|TCONS_00041586:0.505335|87AA|69AA|
linc|3P|XLOC_011457|TCONS_00041587:0.430478|110AA|76AA|
linc|3P|XLOC_011457|TCONS_00041588:0.521446|87AA|69AA|
LongAUGORFlinc|3P|XLOC_010600|TCONS_00038995:0.164011|169AA|169AA|
LongAUGORFlinc|3P|XLOC_010600|TCONS_00038996:0.259946|169AA|169AA|
LongAUGORFlinc|3P|XLOC_010600|TCONS_00038997:0.116271|169AA|169AA|
LongAUGORFlinc|3P|XLOC_010600|TCONS_00038998:0.417186|169AA|169AA|
LongAUGORFlinc|3P|XLOC_010600|TCONS_00038999:0.209406|169AA|169AA|
LongAUGORFlinc|3P|XLOC_010640|TCONS_00039071:0.273902|150AA|123AA|
linc|3P|XLOC_011508|TCONS_00041743:1.06972|148AA|70AA|
LongAUGORFEnsASCoding|3P|XLOC_010673|TCONS_00039169:0.624482|156AA|155AA|
LongAUGORFlinc|3P|XLOC_010694|TCONS_00039241:0.73395|151AA|135AA|
LongAUGORFlinc|3P|XLOC_010696|TCONS_00039243:0.733694|125AA|108AA|
LongAUGORFlinc|3P|XLOC_010698|TCONS_00039246:0.277359|230AA|176AA|
LongAUGORFlinc|3P|XLOC_010698|TCONS_00039247:0.224501|230AA|142AA|
LongAUGORFlinc|3P|XLOC_010698|TCONS_00039248:0.322626|230AA|189AA|
LongAUGORFlinc|3P|XLOC_010698|TCONS_00039249:0.151464|230AA|142AA|
LongAUGORFlinc|3P|XLOC_010698|TCONS_00039250:0.299787|407AA|380AA|
LongAUGORFlinc|3P|XLOC_010698|TCONS_00039251:0.209784|230AA|142AA|
LongAUGORFlinc|3P|XLOC_010698|TCONS_00039252:0.352005|230AA|134AA|
LongAUGORFlinc|3P|XLOC_010698|TCONS_00039253:0.785459|437AA|405AA|
linc|3P|XLOC_010708|TCONS_00039294:0.467324|106AA|69AA|
linc|3P|XLOC_010720|TCONS_00039347:0.125356|137AA|43AA|
linc|3P|XLOC_010720|TCONS_00039348:0.442677|93AA|84AA|
linc|3P|XLOC_010720|TCONS_00039350:0.359418|77AA|60AA|
linc|3P|XLOC_010722|TCONS_00039353:0.429883|177AA|73AA|
linc|3P|XLOC_010723|TCONS_00039354:0.980866|73AA|70AA|
linc|3P|XLOC_010723|TCONS_00039355:1.40812|57AA|36AA|
LongAUGORFlinc|3P|XLOC_010724|TCONS_00039356:0.338972|153AA|101AA|
LongAUGORFlinc|3P|XLOC_010732|TCONS_00039370:0.446894|527AA|507AA|
LongAUGORFlinc|3P|XLOC_010732|TCONS_00039371:0.419358|548AA|545AA|
LongAUGORFlinc|3P|XLOC_011594|TCONS_00042035:0.538405|364AA|358AA|
LongAUGORFlinc|3P|XLOC_011617|TCONS_00042116:0.249006|251AA|131AA|
linc|3P|XLOC_010770|TCONS_00039506:0.84345|80AA|55AA|
LongAUGORFlinc|3P|XLOC_010771|TCONS_00039507:0.183352|203AA|193AA|
LongAUGORFlinc|3P|XLOC_010771|TCONS_00039508:0.453875|203AA|193AA|
LongAUGORFlinc|3P|XLOC_010771|TCONS_00039509:0.428278|248AA|193AA|
LongAUGORFlinc|3P|XLOC_010771|TCONS_00039511:0.127076|203AA|193AA|
LongAUGORFlinc|3P|XLOC_010771|TCONS_00039512:0.235673|203AA|193AA|
LongAUGORFlinc|3P|XLOC_010771|TCONS_00039513:0.526965|330AA|324AA|
LongAUGORFlinc|3P|XLOC_010771|TCONS_00039514:0.116756|180AA|140AA|
linc|3P|XLOC_010799|TCONS_00039640:0.527732|143AA|67AA|
linc|3P|XLOC_010813|TCONS_00039685:1.18098|168AA|64AA|
LongAUGORFlinc|3P|XLOC_011684|TCONS_00042432:0.956163|122AA|119AA|
LongAUGORFlinc|3P|XLOC_011684|TCONS_00042433:0.511238|122AA|119AA|
LongAUGORFlinc|3P|XLOC_011694|TCONS_00042483:0.756806|180AA|170AA|
LongAUGORFlinc|3P|XLOC_011694|TCONS_00042484:1.63793|131AA|121AA|
LongAUGORFlinc|3P|XLOC_011694|TCONS_00042486:0.177842|144AA|124AA|
LongAUGORFlinc|3P|XLOC_011694|TCONS_00042487:0.364309|131AA|121AA|
linc|3P|XLOC_011696|TCONS_00042490:0.256665|101AA|86AA|
linc|3P|XLOC_011696|TCONS_00042491:1.23834|101AA|86AA|
LongAUGORFlinc|3P|XLOC_011696|TCONS_00042493:0.48127|335AA|282AA|
LongAUGORFlinc|3P|XLOC_010838|TCONS_00039764:1.1269|713AA|701AA|
linc|3P|XLOC_010838|TCONS_00039765:5.37819|77AA|65AA|
LongAUGORFlinc|3P|XLOC_010891|TCONS_00039895:0.41198|381AA|380AA|
LongAUGORFEnsASCoding|3P|XLOC_011840|TCONS_00042941:0.997765|303AA|189AA|
LongAUGORFEnsASCoding|3P|XLOC_011840|TCONS_00042942:1.0321|303AA|189AA|
LongORFlinc|3P|XLOC_011842|TCONS_00042945:0.442543|287AA|96AA|
LongORFlinc|3P|XLOC_011842|TCONS_00042946:0.894151|304AA|96AA|
LongORFlinc|3P|XLOC_011842|TCONS_00042947:0.437237|331AA|96AA|
LongORFlinc|3P|XLOC_011842|TCONS_00042948:0.880789|331AA|96AA|
LongAUGORFlinc|3P|XLOC_011859|TCONS_00043041:6.29904|1162AA|103AA|
LongAUGORFlinc|3P|XLOC_011872|TCONS_00043056:7.9055|600AA|383AA|
LongAUGORFlinc|3P|XLOC_011878|TCONS_00043062:6.94546|1112AA|1031AA|
LongAUGORFlinc|3P|XLOC_011878|TCONS_00043063:2.0019|1106AA|1088AA|
LongAUGORFlinc|3P|XLOC_011878|TCONS_00043064:0.647873|1125AA|1031AA|
LongAUGORFlinc|3P|XLOC_011878|TCONS_00043065:2.34631|1045AA|1031AA|
LongAUGORFEnsASCoding|3P|XLOC_010952|TCONS_00040080:2.03843|399AA|391AA|
linc|3P|XLOC_011899|TCONS_00043130:9.98894|114AA|42AA|
linc|3P|XLOC_011899|TCONS_00043131:8.03767|166AA|42AA|
linc|3P|XLOC_011899|TCONS_00043132:1.49834|184AA|42AA|
linc|3P|XLOC_011899|TCONS_00043133:1.19431|113AA|42AA|
LongAUGORFlinc|3P|XLOC_011971|TCONS_00043411:0.651723|287AA|180AA|
LongORFlinc|3P|XLOC_011995|TCONS_00043494:0.498302|314AA|5AA|
LongAUGORFlinc|3P|XLOC_011995|TCONS_00043496:0.330541|269AA|216AA|
LongORFlinc|3P|XLOC_011995|TCONS_00043495:1.18675|210AA|89AA|
linc|3P|XLOC_011106|TCONS_00040632:0.442854|87AA|80AA|
LongAUGORFlinc|3P|XLOC_011106|TCONS_00040633:0.196499|181AA|181AA|
LongAUGORFlinc|3P|XLOC_011106|TCONS_00040634:0.29561|181AA|181AA|
LongAUGORFlinc|3P|XLOC_011106|TCONS_00040635:0.41993|163AA|153AA|
LongAUGORFlinc|3P|XLOC_011106|TCONS_00040636:0.364644|181AA|181AA|
LongAUGORFlinc|3P|XLOC_012061|TCONS_00043820:0.371058|188AA|143AA|
LongAUGORFlinc|3P|XLOC_012061|TCONS_00043821:0.136648|188AA|143AA|
LongAUGORFlinc|3P|XLOC_012061|TCONS_00043822:0.437166|188AA|143AA|
linc|3P|XLOC_011131|TCONS_00040728:2.2066|140AA|56AA|
LongAUGORFlinc|3P|XLOC_011158|TCONS_00040834:4.94658|149AA|149AA|
LongAUGORFlinc|3P|XLOC_011158|TCONS_00040835:0.997064|186AA|181AA|
LongAUGORFlinc|3P|XLOC_012099|TCONS_00043931:0.440566|228AA|172AA|
LongAUGORFlinc|3P|XLOC_011166|TCONS_00040843:0.424751|180AA|168AA|
LongAUGORFlinc|3P|XLOC_012102|TCONS_00043934:0.945211|124AA|115AA|
LongAUGORFlinc|3P|XLOC_012102|TCONS_00043935:0.341094|124AA|115AA|
LongAUGORFlinc|3P|XLOC_013354|TCONS_00047407:0.576065|306AA|262AA|
linc|3P|XLOC_012312|TCONS_00044480:0.383789|151AA|96AA|
LongAUGORFlinc|3P|XLOC_013396|TCONS_00047571:0.235666|423AA|411AA|
linc|3P|XLOC_013599|TCONS_00048157:1.45519|92AA|67AA|
linc|3P|XLOC_013603|TCONS_00048169:0.544141|183AA|76AA|
linc|3P|XLOC_013603|TCONS_00048170:0.920147|185AA|76AA|
linc|3P|XLOC_013603|TCONS_00048173:0.443771|135AA|98AA|
linc|3P|XLOC_013611|TCONS_00048202:0.467648|148AA|72AA|
LongAUGORFlinc|3P|XLOC_012553|TCONS_00045231:0.429879|1134AA|1099AA|
LongAUGORFlinc|3P|XLOC_012553|TCONS_00045232:0.30805|1134AA|1099AA|
LongAUGORFlinc|3P|XLOC_013661|TCONS_00048339:0.689202|555AA|153AA|
linc|3P|XLOC_013661|TCONS_00048340:7.5392|89AA|83AA|
LongAUGORFlinc|3P|XLOC_013661|TCONS_00048341:0.724549|555AA|153AA|
LongAUGORFEnsASCoding|3P|XLOC_012820|TCONS_00045726:0.634196|271AA|186AA||RNACodeAS|HSS_52_9.8E-11$HSS_53_5.3E-5$HSS_54_2.4E-5$HSS_55_8.9E-6$HSS_56_8.0E-6$HSS_57_7.3E-5$HSS_58_4.6E-6$HSS_61_1.5E-5$HSS_60_1.6E-8$HSS_64_5.3E-7$HSS_66_2.6E-5$HSS_70_9.3E-5$HS
EnsASCoding|3P|XLOC_012820|TCONS_00045727:1.18765|189AA|91AA||RNACodeAS|HSS_75_1.4E-6$HSS_78_6.9E-7$HSS_80_2.7E-5$HSS_81_8.6E-7$HSS_83_2.4E-7$HSS_85_7.6E-5$HSS_87_4.1E-5
LongAUGORFlinc|3P|XLOC_012828|TCONS_00045755:0.238971|499AA|485AA|
LongAUGORFlinc|3P|XLOC_012828|TCONS_00045756:0.208718|391AA|150AA|
LongAUGORFlinc|3P|XLOC_012846|TCONS_00045858:0.889263|176AA|174AA|
LongAUGORFEnsASCoding|3P|XLOC_012846|TCONS_00045859:0.843115|176AA|174AA|
LongAUGORFlinc|3P|XLOC_012846|TCONS_00045860:0.744484|176AA|174AA|
LongAUGORFlinc|3P|XLOC_012867|TCONS_00045913:0.538592|169AA|146AA|
LongAUGORFlinc|3P|XLOC_012867|TCONS_00045914:0.22863|169AA|133AA|
LongAUGORFlinc|3P|XLOC_012867|TCONS_00045916:0.32801|142AA|133AA|
LongAUGORFlinc|3P|XLOC_012867|TCONS_00045917:0.333705|215AA|209AA|
linc|3P|XLOC_012880|TCONS_00045951:0.846873|69AA|52AA|
linc|3P|XLOC_012880|TCONS_00045952:0.499794|172AA|55AA|
LongAUGORFlinc|3P|XLOC_012880|TCONS_00045953:0.449597|254AA|217AA|
linc|3P|XLOC_012880|TCONS_00045954:0.378172|94AA|55AA|
linc|3P|XLOC_012880|TCONS_00045956:1.20168|97AA|91AA|
linc|3P|XLOC_012880|TCONS_00045957:0.237321|94AA|55AA|
linc|3P|XLOC_013808|TCONS_00048863:2.26654|97AA|62AA|
linc|3P|XLOC_013808|TCONS_00048864:2.6889|176AA|62AA|
LongAUGORFlinc|3P|XLOC_012915|TCONS_00046045:0.443404|288AA|168AA|
LongAUGORFlinc|3P|XLOC_012915|TCONS_00046046:0.659903|252AA|246AA|
LongAUGORFlinc|3P|XLOC_012915|TCONS_00046047:1.06039|171AA|167AA|
LongAUGORFlinc|3P|XLOC_012915|TCONS_00046048:0.7045|226AA|146AA|
LongAUGORFlinc|3P|XLOC_012915|TCONS_00046049:0.615496|267AA|253AA|
linc|3P|XLOC_012915|TCONS_00046050:0.375783|110AA|62AA|
LongORFlinc|3P|XLOC_012915|TCONS_00046051:0.492354|205AA|80AA|
LongAUGORFlinc|3P|XLOC_012915|TCONS_00046052:0.26902|257AA|243AA|
LongAUGORFlinc|3P|XLOC_012915|TCONS_00046054:0.592981|849AA|168AA|
LongAUGORFlinc|3P|XLOC_012936|TCONS_00046119:0.748739|203AA|122AA|
linc|3P|XLOC_012948|TCONS_00046162:0.977175|112AA|65AA|
LongAUGORFlinc|3P|XLOC_012948|TCONS_00046163:1.02375|271AA|247AA|
LongORFlinc|3P|XLOC_012948|TCONS_00046164:0.352688|255AA|39AA|
LongORFlinc|3P|XLOC_012948|TCONS_00046165:0.684265|249AA|39AA|
linc|3P|XLOC_012976|TCONS_00046260:0.438013|160AA|79AA|
linc|3P|XLOC_012976|TCONS_00046261:0.12697|142AA|83AA|
linc|3P|XLOC_012977|TCONS_00046262:0.686385|117AA|95AA|
linc|3P|XLOC_012977|TCONS_00046263:2.16391|58AA|44AA|
linc|3P|XLOC_012977|TCONS_00046264:0.52992|117AA|95AA|
LongAUGORFlinc|3P|XLOC_012977|TCONS_00046265:0.654609|164AA|138AA|
linc|3P|XLOC_012977|TCONS_00046266:0.887751|117AA|95AA|
linc|3P|XLOC_012977|TCONS_00046267:0.910706|117AA|95AA|
LongAUGORFlinc|3P|XLOC_013043|TCONS_00046569:0.314348|458AA|252AA|
LongAUGORFlinc|3P|XLOC_013043|TCONS_00046570:0.372219|458AA|252AA|
LongAUGORFlinc|3P|XLOC_013043|TCONS_00046571:0.391402|458AA|252AA|
LongAUGORFlinc|3P|XLOC_013043|TCONS_00046572:0.184087|458AA|252AA|
LongAUGORFlinc|3P|XLOC_013043|TCONS_00046573:0.461495|458AA|252AA|
LongAUGORFlinc|3P|XLOC_013043|TCONS_00046574:0.494584|458AA|252AA|
LongAUGORFlinc|3P|XLOC_013043|TCONS_00046575:0.475167|458AA|252AA|
LongAUGORFlinc|3P|XLOC_013043|TCONS_00046576:1.05098|458AA|252AA|
LongAUGORFlinc|3P|XLOC_013043|TCONS_00046577:0.136184|458AA|252AA|
LongAUGORFlinc|3P|XLOC_013043|TCONS_00046578:0.202023|458AA|252AA|
LongAUGORFlinc|3P|XLOC_014016|TCONS_00049571:0.162179|341AA|338AA|
LongAUGORFlinc|3P|XLOC_014016|TCONS_00049572:0.558008|302AA|181AA|
LongAUGORFlinc|3P|XLOC_014016|TCONS_00049573:0.447785|302AA|212AA|
linc|3P|XLOC_014018|TCONS_00049576:0.445914|123AA|90AA|
LongORFlinc|3P|XLOC_014024|TCONS_00049582:0.656852|233AA|66AA|
LongAUGORFlinc|3P|XLOC_014027|TCONS_00049585:0.38593|168AA|130AA|
linc|3P|XLOC_013050|TCONS_00046601:0.751311|113AA|44AA|
linc|3P|XLOC_013069|TCONS_00046630:0.225645|85AA|57AA|
LongAUGORFlinc|3P|XLOC_014052|TCONS_00049641:0.600497|235AA|106AA|
LongAUGORFlinc|3P|XLOC_014052|TCONS_00049642:0.722291|219AA|205AA|
LongAUGORFlinc|3P|XLOC_014052|TCONS_00049643:0.707205|219AA|205AA|
LongAUGORFlinc|3P|XLOC_014052|TCONS_00049644:0.709002|223AA|106AA|
LongAUGORFlinc|3P|XLOC_014052|TCONS_00049645:0.417286|195AA|181AA|
LongAUGORFlinc|3P|XLOC_014052|TCONS_00049646:0.315512|192AA|106AA|
LongAUGORFlinc|3P|XLOC_014052|TCONS_00049647:0.477251|106AA|106AA|
LongAUGORFlinc|3P|XLOC_014052|TCONS_00049654:0.809159|325AA|235AA|
LongAUGORFlinc|3P|XLOC_014052|TCONS_00049655:0.970971|279AA|240AA|
LongAUGORFlinc|3P|XLOC_014079|TCONS_00049697:0.156249|179AA|149AA|
LongAUGORFlinc|3P|XLOC_014079|TCONS_00049698:3.20147|165AA|159AA|
LongAUGORFlinc|3P|XLOC_014079|TCONS_00049700:5.48348|157AA|118AA|
LongAUGORFlinc|3P|XLOC_014079|TCONS_00049701:35.5778|148AA|118AA|
LongAUGORFlinc|3P|XLOC_013100|TCONS_00046712:0.306092|181AA|177AA|
LongAUGORFlinc|3P|XLOC_013100|TCONS_00046713:0.515895|236AA|214AA|
LongAUGORFlinc|3P|XLOC_013100|TCONS_00046714:0.567519|181AA|177AA|
LongAUGORFlinc|3P|XLOC_013100|TCONS_00046715:0.34017|236AA|214AA|
LongAUGORFlinc|3P|XLOC_013100|TCONS_00046716:0.18613|236AA|214AA|
LongAUGORFlinc|3P|XLOC_013100|TCONS_00046717:0.442529|150AA|136AA|
LongAUGORFlinc|3P|XLOC_013100|TCONS_00046718:0.192354|449AA|133AA|
LongAUGORFlinc|3P|XLOC_013100|TCONS_00046719:0.32706|449AA|133AA|
linc|3P|XLOC_013100|TCONS_00046720:0.779025|110AA|59AA|
linc|3P|XLOC_013100|TCONS_00046722:0.927688|85AA|34AA|
LongAUGORFlinc|3P|XLOC_013100|TCONS_00046723:0.234342|449AA|133AA|
LongAUGORFlinc|3P|XLOC_013100|TCONS_00046724:0.613206|449AA|133AA|
linc|3P|XLOC_013100|TCONS_00046725:0.914296|85AA|34AA|
LongAUGORFlinc|3P|XLOC_013100|TCONS_00046726:0.157521|449AA|133AA|
LongAUGORFlinc|3P|XLOC_013100|TCONS_00046732:0.138645|449AA|133AA|
LongAUGORFlinc|3P|XLOC_013118|TCONS_00046756:0.237301|267AA|233AA|
LongAUGORFlinc|3P|XLOC_014118|TCONS_00049813:0.588931|155AA|153AA|
linc|3P|XLOC_013149|TCONS_00046825:0.188177|173AA|65AA|
linc|3P|XLOC_014153|TCONS_00049937:1.27307|84AA|80AA|
LongORFlinc|3P|XLOC_014189|TCONS_00050069:0.653682|675AA|15AA|
LongAUGORFlinc|3P|XLOC_014201|TCONS_00050108:3.40819|262AA|135AA|
LongAUGORFlinc|3P|XLOC_014205|TCONS_00050112:0.661729|116AA|115AA|
linc|3P|XLOC_014205|TCONS_00050113:0.804165|100AA|96AA|
LongAUGORFlinc|3P|XLOC_014283|TCONS_00050412:3.56802|221AA|205AA|
LongAUGORFlinc|3P|XLOC_014283|TCONS_00050413:0.952746|134AA|101AA|
LongAUGORFlinc|3P|XLOC_014283|TCONS_00050414:0.589488|148AA|115AA|
LongAUGORFlinc|3P|XLOC_014283|TCONS_00050415:3.81845|221AA|205AA|
LongAUGORFlinc|3P|XLOC_014283|TCONS_00050416:0.620501|177AA|144AA|
linc|3P|XLOC_015029|TCONS_00053106:0.585474|96AA|82AA|
linc|3P|XLOC_015029|TCONS_00053107:0.638048|108AA|76AA|
LongAUGORFlinc|3P|XLOC_015037|TCONS_00053133:0.133743|342AA|166AA|
LongORFlinc|3P|XLOC_014363|TCONS_00050608:0.735594|575AA|3AA|
linc|3P|XLOC_014381|TCONS_00050645:0.270263|102AA|81AA|
LongAUGORFlinc|3P|XLOC_015098|TCONS_00053337:0.447894|130AA|117AA|
linc|3P|XLOC_015100|TCONS_00053339:1.17738|109AA|70AA|
linc|3P|XLOC_015100|TCONS_00053340:0.193565|109AA|70AA|
linc|3P|XLOC_015100|TCONS_00053341:0.424907|109AA|70AA|
linc|3P|XLOC_015100|TCONS_00053342:0.603253|109AA|70AA|
LongAUGORFlinc|3P|XLOC_014407|TCONS_00050741:0.330943|369AA|369AA|
LongAUGORFlinc|3P|XLOC_015137|TCONS_00053433:0.570275|716AA|710AA|
LongORFlinc|3P|XLOC_015175|TCONS_00053620:0.633209|529AA|29AA|
LongAUGORFlinc|3P|XLOC_015185|TCONS_00053657:0.49571|169AA|156AA|
LongAUGORFlinc|3P|XLOC_015224|TCONS_00053757:0.519769|364AA|101AA|
LongAUGORFEnsShortNonCoding|3P|XLOC_014481|TCONS_00051008:0.292104|465AA|169AA|
LongAUGORFlinc|3P|XLOC_014489|TCONS_00051057:1.8653|352AA|159AA|
LongAUGORFlinc|3P|XLOC_014489|TCONS_00051058:1.1788|277AA|194AA|
LongAUGORFlinc|3P|XLOC_014516|TCONS_00051206:0.605723|236AA|176AA|
LongAUGORFlinc|3P|XLOC_014613|TCONS_00051644:0.169242|1468AA|347AA|
linc|3P|XLOC_014658|TCONS_00051854:0.751376|103AA|78AA|
linc|3P|XLOC_014658|TCONS_00051855:0.463977|103AA|78AA|
linc|3P|XLOC_015419|TCONS_00054698:1.29246|123AA|62AA|
linc|3P|XLOC_015419|TCONS_00054699:0.978316|168AA|62AA|
linc|3P|XLOC_015419|TCONS_00054700:1.27652|98AA|46AA|
linc|3P|XLOC_014714|TCONS_00052044:0.732369|103AA|65AA|
LongAUGORFlinc|3P|XLOC_015456|TCONS_00054924:1.00798|145AA|125AA|
LongAUGORFlinc|3P|XLOC_014717|TCONS_00052047:1.16642|462AA|343AA|
LongAUGORFlinc|3P|XLOC_015465|TCONS_00054984:0.373921|219AA|213AA|
linc|3P|XLOC_014727|TCONS_00052078:0.636966|127AA|52AA|
linc|3P|XLOC_014758|TCONS_00052138:0.43013|138AA|74AA|
LongAUGORFlinc|3P|XLOC_014759|TCONS_00052139:1.05105|157AA|137AA|
LongAUGORFlinc|3P|XLOC_014775|TCONS_00052220:0.390386|217AA|151AA|
LongAUGORFEnsASCoding|3P|XLOC_014775|TCONS_00052221:1.01828|208AA|147AA||RNACodeAS|HSS_0_4.7E-8$HSS_1_6.2E-5$HSS_2_2.3E-7$HSS_3_2.0E-6$HSS_4_6.9E-10
LongAUGORFlinc|3P|XLOC_014787|TCONS_00052249:0.23739|307AA|141AA|
LongAUGORFlinc|3P|XLOC_014803|TCONS_00052312:5.40852|526AA|521AA|
linc|3P|XLOC_015565|TCONS_00055456:0.64681|191AA|77AA|
LongAUGORFlinc|3P|XLOC_015565|TCONS_00055457:1.57429|224AA|178AA|
LongAUGORFlinc|3P|XLOC_015565|TCONS_00055458:0.773656|203AA|161AA|
linc|3P|XLOC_014808|TCONS_00052367:0.902411|118AA|55AA|
LongORFlinc|3P|XLOC_015574|TCONS_00055485:0.510081|217AA|50AA|
LongAUGORFlinc|3P|XLOC_014852|TCONS_00052555:0.856464|121AA|113AA|
LongAUGORFlinc|3P|XLOC_014852|TCONS_00052556:3.63626|172AA|153AA|
LongAUGORFlinc|3P|XLOC_014868|TCONS_00052585:0.462504|162AA|155AA|
LongAUGORFlinc|3P|XLOC_016327|TCONS_00058468:1.28022|363AA|235AA|
LongAUGORFEnsASCoding|3P|XLOC_016334|TCONS_00058511:0.192642|439AA|215AA||RNACodeAS|HSS_2_2.3E-6$HSS_5_2.6E-5
LongAUGORFEnsASCoding|3P|XLOC_016334|TCONS_00058512:0.13653|241AA|200AA||RNACodeAS|HSS_5_2.6E-5
LongAUGORFlinc|3P|XLOC_015665|TCONS_00055777:1.6274|277AA|128AA|
LongAUGORFEnsASCoding|3P|XLOC_016444|TCONS_00059000:0.443616|176AA|123AA|
LongAUGORFlinc|3P|XLOC_015814|TCONS_00056424:0.993294|160AA|151AA|
linc|3P|XLOC_015880|TCONS_00056739:0.570661|144AA|86AA|
LongAUGORFlinc|3P|XLOC_015887|TCONS_00056759:0.270167|194AA|164AA|
LongORFlinc|3P|XLOC_015895|TCONS_00056778:0.8247|276AA|0AA|
LongAUGORFEnsShortNonCoding|3P|XLOC_016571|TCONS_00059457:0.274779|425AA|417AA|
LongAUGORFlinc|3P|XLOC_016577|TCONS_00059472:0.467827|286AA|186AA|
LongAUGORFlinc|3P|XLOC_016581|TCONS_00059488:1.12991|208AA|208AA|
LongAUGORFlinc|3P|XLOC_016581|TCONS_00059489:0.2891|208AA|208AA|
LongAUGORFlinc|3P|XLOC_016581|TCONS_00059490:0.388709|1117AA|1067AA|
LongAUGORFlinc|3P|XLOC_016581|TCONS_00059492:0.139867|1117AA|1067AA|
LongAUGORFlinc|3P|XLOC_016581|TCONS_00059493:0.223036|208AA|208AA|
LongAUGORFlinc|3P|XLOC_016581|TCONS_00059494:0.453291|208AA|208AA|
LongAUGORFlinc|3P|XLOC_016581|TCONS_00059495:0.128578|208AA|208AA|
LongAUGORFlinc|3P|XLOC_016581|TCONS_00059496:0.704918|208AA|208AA|
LongAUGORFlinc|3P|XLOC_015917|TCONS_00056861:0.422573|181AA|158AA|
LongAUGORFlinc|3P|XLOC_015917|TCONS_00056862:1.26392|171AA|158AA|
LongORFlinc|3P|XLOC_016623|TCONS_00059645:0.691245|291AA|59AA|
linc|3P|XLOC_016623|TCONS_00059646:0.914692|71AA|59AA|
linc|3P|XLOC_016706|TCONS_00059926:0.502335|139AA|62AA|
EnsASCoding|3P|XLOC_016713|TCONS_00059952:0.456296|161AA|53AA|
LongAUGORFEnsASCoding|3P|XLOC_016714|TCONS_00059953:0.822151|141AA|129AA|
linc|3P|XLOC_016050|TCONS_00057481:0.667008|60AA|60AA|
LongAUGORFlinc|3P|XLOC_016050|TCONS_00057482:0.934776|107AA|103AA|
linc|3P|XLOC_016717|TCONS_00059961:2.07043|78AA|33AA|
linc|3P|XLOC_016717|TCONS_00059962:0.658626|78AA|59AA|
LongAUGORFEnsASCoding|3P|XLOC_016075|TCONS_00057571:1.72212|154AA|142AA|
linc|3P|XLOC_016142|TCONS_00057803:2.05888|69AA|63AA|
LongORFlinc|3P|XLOC_016180|TCONS_00057891:0.33446|269AA|51AA|
linc|3P|XLOC_016184|TCONS_00057896:0.457292|165AA|95AA|
linc|3P|XLOC_016881|TCONS_00060532:0.521371|86AA|68AA|
linc|3P|XLOC_016205|TCONS_00057939:1.21948|164AA|86AA|
LongAUGORFEnsASCoding|3P|XLOC_016207|TCONS_00057941:1.04218|207AA|177AA|
LongAUGORFlinc|3P|XLOC_016899|TCONS_00060618:0.364655|619AA|338AA|
LongAUGORFlinc|3P|XLOC_016899|TCONS_00060619:0.734301|619AA|338AA|
LongAUGORFlinc|3P|XLOC_016899|TCONS_00060620:0.387888|619AA|338AA|
linc|3P|XLOC_016930|TCONS_00060676:0.636868|110AA|96AA|
linc|3P|XLOC_016930|TCONS_00060677:0.398106|110AA|96AA|
linc|3P|XLOC_016930|TCONS_00060678:0.446073|110AA|96AA|
linc|3P|XLOC_016930|TCONS_00060679:0.511539|110AA|96AA|
linc|3P|XLOC_016930|TCONS_00060683:0.964241|104AA|42AA|
LongAUGORFlinc|3P|XLOC_016230|TCONS_00057993:0.386227|173AA|167AA|
LongAUGORFlinc|3P|XLOC_016938|TCONS_00060693:1.2536|183AA|140AA|
LongAUGORFlinc|3P|XLOC_016961|TCONS_00060828:0.377942|801AA|797AA|
linc|3P|XLOC_016962|TCONS_00060829:0.464382|115AA|77AA|
LongAUGORFlinc|3P|XLOC_016962|TCONS_00060830:0.554299|315AA|315AA|
LongAUGORFlinc|3P|XLOC_016962|TCONS_00060831:0.571366|315AA|315AA|
LongAUGORFlinc|3P|XLOC_016267|TCONS_00058143:0.435919|155AA|131AA|
LongAUGORFlinc|3P|XLOC_016275|TCONS_00058179:0.592541|260AA|195AA|
LongAUGORFlinc|3P|XLOC_016275|TCONS_00058181:0.503082|260AA|195AA|
LongAUGORFlinc|3P|XLOC_016275|TCONS_00058182:0.434802|407AA|375AA|
LongAUGORFlinc|3P|XLOC_016285|TCONS_00058245:0.755347|236AA|128AA|
LongAUGORFlinc|3P|XLOC_016285|TCONS_00058246:1.38499|214AA|128AA|
LongAUGORFlinc|3P|XLOC_016285|TCONS_00058247:0.939213|168AA|128AA|
LongAUGORFlinc|3P|XLOC_017974|TCONS_00064778:15.3728|286AA|274AA|
LongAUGORFEnsASCoding|3P|XLOC_017974|TCONS_00064781:1.20256|286AA|274AA|
LongAUGORFlinc|3P|XLOC_017010|TCONS_00061111:1.32643|186AA|143AA|
LongAUGORFlinc|3P|XLOC_017010|TCONS_00061112:0.208665|186AA|143AA|
LongAUGORFlinc|3P|XLOC_017010|TCONS_00061113:0.242265|186AA|143AA|
LongAUGORFlinc|3P|XLOC_017982|TCONS_00064795:0.899956|150AA|127AA|
linc|3P|XLOC_017016|TCONS_00061122:0.661087|120AA|44AA|
linc|3P|XLOC_017016|TCONS_00061123:0.163667|120AA|44AA|
linc|3P|XLOC_017016|TCONS_00061124:0.380901|120AA|44AA|
linc|3P|XLOC_018017|TCONS_00064871:1.67913|116AA|81AA|
LongAUGORFlinc|3P|XLOC_018055|TCONS_00064980:0.288462|230AA|121AA|
linc|3P|XLOC_018065|TCONS_00065010:0.700629|117AA|66AA|
linc|3P|XLOC_018066|TCONS_00065011:1.69258|108AA|97AA|
LongAUGORFlinc|3P|XLOC_017135|TCONS_00061580:0.543224|346AA|207AA|
LongAUGORFlinc|3P|XLOC_017206|TCONS_00061711:0.23952|143AA|132AA|
LongAUGORFlinc|3P|XLOC_018194|TCONS_00065406:0.535653|138AA|137AA|
LongAUGORFlinc|3P|XLOC_018211|TCONS_00065506:0.534049|258AA|124AA|
linc|3P|XLOC_018264|TCONS_00065844:0.406115|137AA|91AA|
linc|3P|XLOC_018265|TCONS_00065845:0.522781|98AA|87AA|
LongAUGORFlinc|3P|XLOC_018282|TCONS_00065917:6.032|147AA|103AA|
LongAUGORFlinc|3P|XLOC_017361|TCONS_00062426:0.361157|137AA|126AA|
LongAUGORFEnsASCoding|3P|XLOC_018302|TCONS_00066022:0.450237|156AA|107AA||RNACodeAS|HSS_198_2.3E-5
LongAUGORFEnsASCoding|3P|XLOC_018302|TCONS_00066023:0.494374|156AA|107AA||RNACodeAS|HSS_198_2.3E-5
LongAUGORFEnsASCoding|3P|XLOC_018302|TCONS_00066024:0.155588|156AA|107AA||RNACodeAS|HSS_198_2.3E-5
LongAUGORFEnsASCoding|3P|XLOC_018302|TCONS_00066025:0.154102|156AA|107AA||RNACodeAS|HSS_198_2.3E-5
LongAUGORFEnsASCoding|3P|XLOC_018329|TCONS_00066123:0.416154|320AA|314AA|
LongAUGORFEnsASCoding|3P|XLOC_018329|TCONS_00066124:0.406109|320AA|314AA|
LongAUGORFEnsASCoding|3P|XLOC_018329|TCONS_00066125:0.256988|320AA|314AA|
LongAUGORFEnsASCoding|3P|XLOC_018329|TCONS_00066126:0.178301|320AA|314AA|
LongAUGORFEnsASCoding|3P|XLOC_018329|TCONS_00066127:0.550452|107AA|100AA|
LongAUGORFlinc|3P|XLOC_017433|TCONS_00062799:0.843144|1192AA|1068AA|
LongAUGORFlinc|3P|XLOC_017433|TCONS_00062800:2.49995|1099AA|1068AA|
LongAUGORFlinc|3P|XLOC_017440|TCONS_00062833:0.753227|311AA|298AA|
LongORFlinc|3P|XLOC_017542|TCONS_00063324:1.60509|538AA|0AA|
LongAUGORFlinc|3P|XLOC_017542|TCONS_00063328:0.451325|573AA|571AA|
LongAUGORFlinc|3P|XLOC_017542|TCONS_00063329:0.527509|561AA|542AA|
LongAUGORFlinc|3P|XLOC_018579|TCONS_00067090:0.446149|458AA|114AA|
linc|3P|XLOC_018597|TCONS_00067238:0.394596|83AA|48AA|
LongAUGORFlinc|3P|XLOC_017678|TCONS_00063647:0.179896|371AA|353AA|
LongORFlinc|3P|XLOC_017703|TCONS_00063812:0.605839|211AA|59AA|
linc|3P|XLOC_018645|TCONS_00067455:0.890325|88AA|59AA|
linc|3P|XLOC_018645|TCONS_00067456:0.55078|108AA|42AA|
linc|3P|XLOC_018645|TCONS_00067457:0.376459|108AA|42AA|
LongAUGORFlinc|3P|XLOC_017707|TCONS_00063816:0.740152|185AA|156AA|
LongAUGORFlinc|3P|XLOC_017708|TCONS_00063817:0.570453|255AA|109AA||NearGap
LongAUGORFlinc|3P|XLOC_017708|TCONS_00063818:0.335258|255AA|109AA|
LongAUGORFlinc|3P|XLOC_017708|TCONS_00063819:0.588519|255AA|109AA|
LongAUGORFlinc|3P|XLOC_018658|TCONS_00067505:0.492189|209AA|198AA|
LongAUGORFlinc|3P|XLOC_018658|TCONS_00067506:0.380368|209AA|198AA|
LongAUGORFlinc|3P|XLOC_018658|TCONS_00067507:0.384311|209AA|198AA|
LongAUGORFlinc|3P|XLOC_018658|TCONS_00067508:0.729447|209AA|198AA|
LongAUGORFlinc|3P|XLOC_018658|TCONS_00067509:0.388592|209AA|198AA|
LongAUGORFlinc|3P|XLOC_018658|TCONS_00067510:0.76966|209AA|198AA|
LongAUGORFlinc|3P|XLOC_018658|TCONS_00067512:0.669857|145AA|139AA|
linc|3P|XLOC_018699|TCONS_00067637:0.287076|178AA|66AA|
LongAUGORFlinc|3P|XLOC_018701|TCONS_00067639:0.321032|672AA|342AA|
linc|3P|XLOC_017766|TCONS_00064010:1.25252|150AA|68AA|
LongAUGORFEnsASCoding|3P|XLOC_018723|TCONS_00067749:0.177295|284AA|256AA||RNACodeAS|HSS_328_4.3E-6$HSS_329_2.0E-5
LongAUGORFEnsASCoding|3P|XLOC_018723|TCONS_00067750:0.851997|284AA|256AA||RNACodeAS|HSS_328_4.3E-6$HSS_329_2.0E-5
LongAUGORFEnsASCoding|3P|XLOC_018723|TCONS_00067751:0.25935|284AA|256AA||RNACodeAS|HSS_328_4.3E-6$HSS_329_2.0E-5
LongORFEnsASCoding|3P|XLOC_017780|TCONS_00064079:1.02242|366AA|84AA||RNACodeAS|HSS_331_1.0E-16
LongORFEnsASCoding|3P|XLOC_017780|TCONS_00064080:1.3819|366AA|84AA||RNACodeAS|HSS_331_1.0E-16
LongORFEnsASCoding|3P|XLOC_017780|TCONS_00064081:0.914722|636AA|84AA||RNACodeAS|HSS_331_1.0E-16
LongORFEnsASCoding|3P|XLOC_017780|TCONS_00064082:0.168614|636AA|83AA||RNACodeAS|HSS_331_1.0E-16
linc|3P|XLOC_018732|TCONS_00067774:0.920526|153AA|1AA|
linc|3P|XLOC_017816|TCONS_00064199:0.627007|78AA|56AA|
LongAUGORFEnsASCoding|3P|XLOC_018798|TCONS_00067988:1.2507|148AA|145AA|
linc|3P|XLOC_018829|TCONS_00068104:0.343294|132AA|53AA|
linc|3P|XLOC_018837|TCONS_00068116:1.17183|89AA|27AA|
LongAUGORFlinc|3P|XLOC_017871|TCONS_00064456:0.350327|348AA|320AA|
LongAUGORFlinc|3P|XLOC_017877|TCONS_00064475:0.863316|354AA|334AA|
LongORFlinc|3P|XLOC_017877|TCONS_00064474:0.695602|323AA|0AA|
LongORFlinc|3P|XLOC_017877|TCONS_00064476:0.395777|365AA|0AA|
LongAUGORFlinc|3P|XLOC_017885|TCONS_00064494:0.607849|209AA|124AA|
LongORFlinc|3P|XLOC_017885|TCONS_00064493:0.552563|209AA|95AA|
LongAUGORFlinc|3P|XLOC_017885|TCONS_00064495:0.568822|308AA|278AA|
LongAUGORFlinc|3P|XLOC_017885|TCONS_00064498:0.712775|209AA|125AA|
LongORFlinc|3P|XLOC_017885|TCONS_00064496:0.422602|209AA|95AA|
LongORFlinc|3P|XLOC_017885|TCONS_00064497:0.318818|209AA|95AA|
LongORFlinc|3P|XLOC_017885|TCONS_00064499:0.945258|209AA|95AA|
LongAUGORFlinc|3P|XLOC_017885|TCONS_00064500:0.513464|209AA|148AA|
LongORFlinc|3P|XLOC_017885|TCONS_00064503:0.815947|209AA|95AA|
linc|3P|XLOC_017901|TCONS_00064542:0.409804|130AA|98AA|
linc|3P|XLOC_017901|TCONS_00064543:0.679075|130AA|61AA|
LongAUGORFlinc|3P|XLOC_018873|TCONS_00068269:0.586041|357AA|356AA|
linc|3P|XLOC_017902|TCONS_00064544:0.749951|112AA|64AA|
LongAUGORFlinc|3P|XLOC_017902|TCONS_00064546:1.13746|112AA|102AA|
LongAUGORFlinc|3P|XLOC_018884|TCONS_00068323:0.748156|271AA|178AA|
LongAUGORFlinc|3P|XLOC_018884|TCONS_00068325:0.27781|293AA|286AA|
LongAUGORFlinc|3P|XLOC_018884|TCONS_00068327:0.180351|251AA|151AA|
LongORFlinc|3P|XLOC_018884|TCONS_00068328:0.113514|250AA|57AA|
LongAUGORFlinc|3P|XLOC_018884|TCONS_00068329:0.203798|204AA|125AA|
LongAUGORFlinc|3P|XLOC_018884|TCONS_00068330:0.483371|254AA|125AA|
linc|3P|XLOC_018884|TCONS_00068331:0.638764|40AA|40AA|
LongAUGORFlinc|3P|XLOC_018884|TCONS_00068334:0.30308|169AA|134AA|
LongAUGORFlinc|3P|XLOC_017921|TCONS_00064604:0.968209|157AA|145AA|
LongAUGORFlinc|3P|XLOC_017921|TCONS_00064605:1.08001|240AA|230AA|
linc|3P|XLOC_017921|TCONS_00064608:0.55612|176AA|94AA|
linc|3P|XLOC_017921|TCONS_00064609:0.923764|145AA|94AA|
linc|3P|XLOC_017921|TCONS_00064610:1.68946|145AA|93AA|
linc|3P|XLOC_017921|TCONS_00064611:3.92682|145AA|93AA|
LongAUGORFlinc|3P|XLOC_017921|TCONS_00064616:1.64191|218AA|175AA|
LongAUGORFlinc|3P|XLOC_017921|TCONS_00064617:1.43971|328AA|236AA|
LongAUGORFlinc|3P|XLOC_017921|TCONS_00064620:0.52223|161AA|123AA|
LongORFlinc|3P|XLOC_017921|TCONS_00064621:1.62923|219AA|87AA|
LongAUGORFlinc|3P|XLOC_017927|TCONS_00064623:1.2628|224AA|224AA|
LongAUGORFlinc|3P|XLOC_017927|TCONS_00064624:1.00077|148AA|104AA|
LongAUGORFlinc|3P|XLOC_017927|TCONS_00064625:2.47808|148AA|104AA|
LongAUGORFlinc|3P|XLOC_018892|TCONS_00068356:0.937099|211AA|187AA|
LongAUGORFlinc|3P|XLOC_017937|TCONS_00064659:0.540373|271AA|141AA|
LongAUGORFlinc|3P|XLOC_018907|TCONS_00068393:0.280681|198AA|164AA|
LongAUGORFlinc|3P|XLOC_018907|TCONS_00068394:0.282917|198AA|164AA|
LongAUGORFlinc|3P|XLOC_018907|TCONS_00068395:0.400659|198AA|164AA|
LongAUGORFlinc|3P|XLOC_018910|TCONS_00068398:0.313747|335AA|264AA|
LongAUGORFlinc|3P|XLOC_018910|TCONS_00068399:0.826878|335AA|264AA|
LongAUGORFlinc|3P|XLOC_018910|TCONS_00068400:0.436331|335AA|264AA|
LongAUGORFlinc|3P|XLOC_018910|TCONS_00068401:0.794827|335AA|264AA|
linc|3P|XLOC_018911|TCONS_00068402:1.52482|96AA|45AA|
linc|3P|XLOC_018911|TCONS_00068403:0.608458|93AA|45AA|
linc|3P|XLOC_018911|TCONS_00068404:0.741804|93AA|45AA|
linc|3P|XLOC_018911|TCONS_00068405:1.01483|93AA|45AA|
LongAUGORFlinc|3P|XLOC_018941|TCONS_00068501:0.867973|117AA|109AA|
LongAUGORFlinc|3P|XLOC_018958|TCONS_00068559:0.413486|186AA|101AA|
linc|3P|XLOC_019474|TCONS_00070548:0.294532|147AA|89AA|
linc|3P|XLOC_019004|TCONS_00068705:0.587648|99AA|49AA|
LongAUGORFlinc|3P|XLOC_019004|TCONS_00068706:0.283957|369AA|292AA|
linc|3P|XLOC_019004|TCONS_00068707:2.11148|65AA|33AA|
LongAUGORFlinc|3P|XLOC_019004|TCONS_00068708:0.392135|369AA|292AA|
linc|3P|XLOC_019004|TCONS_00068709:0.360216|100AA|49AA|
LongAUGORFlinc|3P|XLOC_019004|TCONS_00068710:0.281388|369AA|292AA|
LongAUGORFlinc|3P|XLOC_019004|TCONS_00068711:0.262698|369AA|292AA|
LongAUGORFlinc|3P|XLOC_019004|TCONS_00068715:0.370005|369AA|292AA|
LongAUGORFlinc|3P|XLOC_019004|TCONS_00068716:0.548452|369AA|292AA|
LongAUGORFlinc|3P|XLOC_019567|TCONS_00070872:2.73323|1595AA|1053AA|
LongAUGORFlinc|3P|XLOC_019619|TCONS_00071027:0.718015|242AA|203AA|
LongAUGORFlinc|3P|XLOC_019619|TCONS_00071028:0.978475|242AA|203AA|
LongAUGORFlinc|3P|XLOC_019627|TCONS_00071061:0.679744|245AA|117AA|
linc|3P|XLOC_019691|TCONS_00071275:3.55455|83AA|44AA|
LongAUGORFlinc|3P|XLOC_019183|TCONS_00069379:0.337371|1116AA|1111AA|
LongAUGORFlinc|3P|XLOC_019183|TCONS_00069380:0.516319|1116AA|1111AA|
LongAUGORFlinc|3P|XLOC_019183|TCONS_00069381:0.569867|1116AA|1111AA|
EnsASCoding|3P|XLOC_019711|TCONS_00071344:1.29359|110AA|97AA|
LongAUGORFEnsASCoding|3P|XLOC_019711|TCONS_00071345:0.728676|136AA|119AA|
linc|3P|XLOC_019727|TCONS_00071392:0.46004|124AA|63AA|
LongAUGORFlinc|3P|XLOC_019731|TCONS_00071411:0.114234|211AA|146AA|
LongAUGORFlinc|3P|XLOC_019731|TCONS_00071412:0.363781|211AA|146AA|
LongAUGORFlinc|3P|XLOC_019731|TCONS_00071413:0.340969|211AA|122AA|
linc|3P|XLOC_019731|TCONS_00071414:0.353676|93AA|51AA|
linc|3P|XLOC_019731|TCONS_00071415:1.19189|90AA|56AA|
LongAUGORFlinc|3P|XLOC_019244|TCONS_00069556:0.500966|391AA|346AA|
LongAUGORFlinc|3P|XLOC_019758|TCONS_00071475:0.27301|398AA|301AA|
LongAUGORFlinc|3P|XLOC_019758|TCONS_00071476:0.346001|398AA|301AA|
LongAUGORFlinc|3P|XLOC_019758|TCONS_00071477:0.219757|266AA|170AA|
LongAUGORFlinc|3P|XLOC_019758|TCONS_00071478:0.259963|173AA|170AA|
linc|3P|XLOC_019758|TCONS_00071479:1.68688|114AA|86AA|
LongAUGORFlinc|3P|XLOC_019760|TCONS_00071493:0.890152|191AA|173AA|
LongAUGORFlinc|3P|XLOC_019259|TCONS_00069584:0.731129|173AA|166AA|
LongAUGORFlinc|3P|XLOC_019259|TCONS_00069585:0.781904|293AA|285AA|
linc|3P|XLOC_019259|TCONS_00069586:0.294457|122AA|66AA|
linc|3P|XLOC_019259|TCONS_00069587:0.293601|122AA|78AA|
LongAUGORFlinc|3P|XLOC_019770|TCONS_00071534:0.366604|159AA|138AA|
LongAUGORFlinc|3P|XLOC_019770|TCONS_00071535:0.365792|159AA|138AA|
LongAUGORFlinc|3P|XLOC_019771|TCONS_00071536:0.420296|272AA|203AA|
LongORFlinc|3P|XLOC_019771|TCONS_00071537:0.483725|307AA|61AA|
linc|3P|XLOC_019792|TCONS_00071626:0.689511|147AA|85AA|
LongAUGORFlinc|3P|XLOC_019801|TCONS_00071652:0.494267|178AA|102AA|
LongAUGORFlinc|3P|XLOC_019300|TCONS_00069733:0.239331|162AA|144AA|
LongAUGORFlinc|3P|XLOC_019300|TCONS_00069734:0.521702|162AA|144AA|
LongAUGORFlinc|3P|XLOC_019300|TCONS_00069735:0.278104|162AA|144AA|
LongAUGORFlinc|3P|XLOC_019304|TCONS_00069748:1.12719|356AA|329AA|
EnsShortNonCoding|3P|XLOC_019823|TCONS_00071745:0.441869|97AA|77AA|
LongAUGORFEnsASCoding|3P|XLOC_019826|TCONS_00071748:0.343543|239AA|106AA|
LongAUGORFEnsASCoding|3P|XLOC_019827|TCONS_00071749:1.20676|150AA|143AA|
LongAUGORFEnsASCoding|3P|XLOC_019827|TCONS_00071750:2.44934|150AA|143AA|
linc|3P|XLOC_019846|TCONS_00071823:0.294066|106AA|70AA|
linc|3P|XLOC_019854|TCONS_00071834:0.697547|95AA|84AA|
LongAUGORFlinc|3P|XLOC_019882|TCONS_00071933:0.634443|195AA|160AA|
LongAUGORFlinc|3P|XLOC_019888|TCONS_00071978:0.169746|1108AA|1106AA|
LongAUGORFlinc|3P|XLOC_019415|TCONS_00070263:0.466119|127AA|121AA|
LongAUGORFlinc|3P|XLOC_019415|TCONS_00070264:0.436036|191AA|188AA|
LongAUGORFlinc|3P|XLOC_019415|TCONS_00070265:0.299877|557AA|546AA|
LongAUGORFlinc|3P|XLOC_019417|TCONS_00070268:0.556581|290AA|254AA|
linc|3P|XLOC_019417|TCONS_00070270:1.11063|48AA|43AA|
LongAUGORFlinc|3P|XLOC_019417|TCONS_00070272:0.636433|290AA|171AA|
LongAUGORFlinc|3P|XLOC_019429|TCONS_00070317:0.538094|465AA|425AA|
LongAUGORFlinc|3P|XLOC_019447|TCONS_00070380:4.39499|678AA|650AA|
LongAUGORFlinc|3P|XLOC_019447|TCONS_00070381:0.549373|691AA|678AA|
LongAUGORFlinc|3P|XLOC_019447|TCONS_00070382:0.671144|678AA|632AA|
LongORFlinc|3P|XLOC_019447|TCONS_00070383:0.722577|346AA|26AA|
linc|3P|XLOC_020574|TCONS_00074604:0.743059|79AA|79AA|
linc|3P|XLOC_020574|TCONS_00074605:0.375137|79AA|79AA|
linc|3P|XLOC_020586|TCONS_00074664:0.33729|148AA|86AA|
EnsASCoding|3P|XLOC_020054|TCONS_00072694:0.349863|118AA|81AA|
EnsASCoding|3P|XLOC_020056|TCONS_00072699:0.375868|81AA|50AA|
LongAUGORFlinc|3P|XLOC_020679|TCONS_00075112:0.342678|192AA|127AA|
LongAUGORFlinc|3P|XLOC_020679|TCONS_00075113:0.162035|192AA|127AA|
LongAUGORFlinc|3P|XLOC_020679|TCONS_00075114:0.32924|282AA|127AA|
LongAUGORFlinc|3P|XLOC_020679|TCONS_00075115:0.334217|315AA|268AA|
LongAUGORFlinc|3P|XLOC_020679|TCONS_00075116:0.200879|301AA|127AA|
LongAUGORFlinc|3P|XLOC_020679|TCONS_00075117:0.200132|301AA|127AA|
LongAUGORFlinc|3P|XLOC_020679|TCONS_00075118:0.136539|192AA|127AA|
LongAUGORFlinc|3P|XLOC_020679|TCONS_00075119:0.310617|286AA|226AA|
linc|3P|XLOC_020101|TCONS_00072923:0.925403|198AA|28AA|
linc|3P|XLOC_020101|TCONS_00072924:0.920127|165AA|28AA|
linc|3P|XLOC_020101|TCONS_00072925:0.785708|165AA|28AA|
LongAUGORFlinc|3P|XLOC_020809|TCONS_00075476:0.288353|234AA|166AA|
LongAUGORFlinc|3P|XLOC_020809|TCONS_00075477:0.378928|280AA|237AA|
linc|3P|XLOC_020809|TCONS_00075478:0.55073|111AA|93AA|
linc|3P|XLOC_020212|TCONS_00073209:1.04262|92AA|43AA|
LongAUGORFEnsASCoding|3P|XLOC_020820|TCONS_00075506:0.429497|131AA|108AA|
LongORFlinc|3P|XLOC_020228|TCONS_00073282:0.415056|916AA|97AA|
LongORFlinc|3P|XLOC_020834|TCONS_00075560:0.356339|215AA|99AA|
LongORFlinc|3P|XLOC_020834|TCONS_00075561:0.270226|215AA|99AA|
LongORFlinc|3P|XLOC_020834|TCONS_00075562:0.69917|215AA|99AA|
LongORFlinc|3P|XLOC_020834|TCONS_00075563:0.153475|215AA|99AA|
LongAUGORFlinc|3P|XLOC_020834|TCONS_00075564:0.194898|219AA|218AA|
LongAUGORFlinc|3P|XLOC_020834|TCONS_00075567:0.624398|291AA|291AA|
LongAUGORFlinc|3P|XLOC_020834|TCONS_00075568:1.42282|291AA|291AA|
LongAUGORFlinc|3P|XLOC_020834|TCONS_00075569:0.758765|315AA|309AA|
LongAUGORFlinc|3P|XLOC_020834|TCONS_00075570:1.44099|294AA|291AA|
LongAUGORFlinc|3P|XLOC_020834|TCONS_00075571:0.364599|380AA|291AA|
LongAUGORFlinc|3P|XLOC_020834|TCONS_00075572:2.41716|303AA|291AA|
LongAUGORFlinc|3P|XLOC_020256|TCONS_00073355:0.192313|352AA|334AA|
LongAUGORFlinc|3P|XLOC_020871|TCONS_00075678:0.31147|301AA|273AA|
LongAUGORFlinc|3P|XLOC_020278|TCONS_00073470:0.777944|205AA|190AA|
LongORFlinc|3P|XLOC_020278|TCONS_00073471:1.01707|224AA|12AA|
LongORFlinc|3P|XLOC_020278|TCONS_00073472:0.43677|226AA|12AA|
LongAUGORFEnsASCoding|3P|XLOC_020304|TCONS_00073545:0.397097|663AA|654AA|
EnsASCoding|3P|XLOC_020304|TCONS_00073546:4.82837|109AA|37AA|
linc|3P|XLOC_020953|TCONS_00076016:5.28793|127AA|68AA|
LongAUGORFEnsASCoding|3P|XLOC_020971|TCONS_00076092:0.454458|213AA|140AA|
linc|3P|XLOC_020373|TCONS_00073811:2.02783|123AA|25AA|
LongAUGORFlinc|3P|XLOC_021040|TCONS_00076442:4.37084|224AA|184AA|
linc|3P|XLOC_021058|TCONS_00076504:0.646976|85AA|50AA|
linc|3P|XLOC_020467|TCONS_00074130:0.283239|199AA|93AA|
linc|3P|XLOC_020467|TCONS_00074131:0.853567|118AA|79AA|
linc|3P|XLOC_020467|TCONS_00074132:0.341066|118AA|79AA|
LongAUGORFlinc|3P|XLOC_020471|TCONS_00074138:0.966895|325AA|321AA|
LongAUGORFlinc|3P|XLOC_020471|TCONS_00074139:0.365178|325AA|321AA|
linc|3P|XLOC_021080|TCONS_00076589:0.614776|156AA|68AA|
LongAUGORFlinc|3P|XLOC_021085|TCONS_00076601:0.811032|214AA|131AA|
LongAUGORFlinc|3P|XLOC_020484|TCONS_00074189:0.408769|158AA|151AA|
LongAUGORFlinc|3P|XLOC_020489|TCONS_00074241:0.665178|303AA|291AA|
LongAUGORFlinc|3P|XLOC_020489|TCONS_00074242:0.638604|149AA|143AA|
linc|3P|XLOC_020501|TCONS_00074303:0.48862|113AA|47AA|
LongAUGORFlinc|3P|XLOC_021106|TCONS_00076731:0.52598|262AA|254AA|
EnsASCoding|3P|XLOC_021112|TCONS_00076761:0.783844|62AA|37AA|
LongAUGORFlinc|3P|XLOC_021118|TCONS_00076776:0.736428|137AA|116AA|
LongAUGORFlinc|3P|XLOC_020519|TCONS_00074345:0.14634|271AA|186AA|
LongORFlinc|3P|XLOC_020519|TCONS_00074346:0.234022|206AA|67AA|
LongAUGORFEnsASCoding|3P|XLOC_021198|TCONS_00077043:0.946117|632AA|630AA||RNACodeAS|HSS_4_1.0E-5$HSS_6_3.4E-6$HSS_7_2.1E-6
LongAUGORFEnsASCoding|3P|XLOC_021198|TCONS_00077044:1.51201|632AA|630AA||RNACodeAS|HSS_4_1.0E-5$HSS_6_3.4E-6$HSS_7_2.1E-6
linc|3P|XLOC_021340|TCONS_00077253:1.17064|82AA|77AA|
LongAUGORFlinc|3P|XLOC_023251|TCONS_00084969:0.426899|576AA|564AA|
LongAUGORFlinc|3P|XLOC_023251|TCONS_00084970:0.144245|576AA|564AA|
LongAUGORFlinc|3P|XLOC_021478|TCONS_00077769:0.815712|185AA|117AA|
LongAUGORFlinc|3P|XLOC_023397|TCONS_00085760:0.655937|661AA|579AA|
linc|3P|XLOC_023439|TCONS_00085978:0.40418|130AA|81AA|
LongAUGORFEnsASCoding|3P|XLOC_021789|TCONS_00079265:0.370563|212AA|122AA|
LongORFlinc|3P|XLOC_021800|TCONS_00079291:2.49203|349AA|28AA|
LongORFlinc|3P|XLOC_021800|TCONS_00079292:1.07749|326AA|28AA|
LongAUGORFlinc|3P|XLOC_021800|TCONS_00079293:0.169162|173AA|153AA|
LongAUGORFlinc|3P|XLOC_021800|TCONS_00079294:0.357355|173AA|153AA|
LongORFlinc|3P|XLOC_021800|TCONS_00079295:0.818796|395AA|56AA|
LongAUGORFlinc|3P|XLOC_021800|TCONS_00079297:0.284188|173AA|153AA|
linc|3P|XLOC_023624|TCONS_00086938:0.40462|190AA|74AA|
linc|3P|XLOC_021949|TCONS_00079883:1.04817|157AA|80AA|
LongAUGORFlinc|3P|XLOC_021976|TCONS_00079945:0.954018|119AA|102AA|
EnsASCoding|3P|XLOC_021983|TCONS_00079974:0.592226|91AA|80AA|
LongAUGORFlinc|3P|XLOC_023796|TCONS_00087763:0.33443|263AA|174AA|
LongORFlinc|3P|XLOC_023796|TCONS_00087764:0.416722|263AA|72AA|
LongORFlinc|3P|XLOC_023796|TCONS_00087765:0.232017|263AA|72AA|
LongAUGORFlinc|3P|XLOC_023796|TCONS_00087766:0.344397|400AA|357AA|
linc|3P|XLOC_022179|TCONS_00080471:1.66296|98AA|55AA|
linc|3P|XLOC_022179|TCONS_00080472:2.14857|98AA|55AA|
LongAUGORFlinc|3P|XLOC_022302|TCONS_00080970:9.9719|160AA|147AA|
LongAUGORFlinc|3P|XLOC_022307|TCONS_00080977:0.451344|151AA|140AA|
LongAUGORFlinc|3P|XLOC_022307|TCONS_00080978:0.691278|151AA|140AA|
LongAUGORFlinc|3P|XLOC_022386|TCONS_00081211:0.433268|261AA|253AA|
LongAUGORFlinc|3P|XLOC_022386|TCONS_00081212:0.602892|261AA|253AA|
LongAUGORFlinc|3P|XLOC_022480|TCONS_00081736:0.272492|257AA|248AA|
linc|3P|XLOC_024410|TCONS_00089840:0.675462|112AA|76AA|
LongAUGORFlinc|3P|XLOC_024410|TCONS_00089841:0.530665|159AA|100AA|
LongAUGORFlinc|3P|XLOC_024412|TCONS_00089869:0.630696|316AA|301AA|
LongAUGORFlinc|3P|XLOC_024412|TCONS_00089870:0.378476|316AA|301AA|
LongAUGORFlinc|3P|XLOC_024412|TCONS_00089871:0.560505|316AA|301AA|
LongAUGORFlinc|3P|XLOC_024412|TCONS_00089872:0.402086|316AA|301AA|
LongAUGORFEnsASCoding|3P|XLOC_024437|TCONS_00089933:3.43577|304AA|109AA|
LongAUGORFlinc|3P|XLOC_022542|TCONS_00082036:0.352552|324AA|290AA|
LongAUGORFlinc|3P|XLOC_022640|TCONS_00082419:0.520925|204AA|138AA|
LongAUGORFlinc|3P|XLOC_024628|TCONS_00090641:0.202306|416AA|120AA|
linc|3P|XLOC_024659|TCONS_00090749:0.473739|179AA|99AA|
LongAUGORFlinc|3P|XLOC_022853|TCONS_00083306:1.25302|307AA|289AA|
LongAUGORFlinc|3P|XLOC_022864|TCONS_00083343:0.335016|280AA|155AA|
LongAUGORFlinc|3P|XLOC_022873|TCONS_00083383:0.960755|151AA|126AA|
LongAUGORFlinc|3P|XLOC_022873|TCONS_00083384:0.611367|151AA|126AA|
LongAUGORFEnsASCoding|3P|XLOC_024829|TCONS_00091488:0.957605|236AA|173AA||RNACodeAS|HSS_2_6.8E-6$HSS_1_4.2E-7
linc|3P|XLOC_022945|TCONS_00083713:0.637465|113AA|40AA|
LongAUGORFlinc|3P|XLOC_024860|TCONS_00091656:0.638669|172AA|160AA|
LongAUGORFlinc|3P|XLOC_024885|TCONS_00091768:0.706741|166AA|144AA|
LongAUGORFlinc|3P|XLOC_024899|TCONS_00091804:0.389842|214AA|145AA|
LongAUGORFlinc|3P|XLOC_024987|TCONS_00092042:0.564099|281AA|269AA|
LongAUGORFlinc|3P|XLOC_024987|TCONS_00092043:0.459739|281AA|269AA|
LongAUGORFlinc|3P|XLOC_024987|TCONS_00092045:0.256801|281AA|269AA|
LongAUGORFlinc|3P|XLOC_024990|TCONS_00092049:0.537336|296AA|294AA|
LongAUGORFlinc|3P|XLOC_024990|TCONS_00092051:0.74125|296AA|294AA|
LongAUGORFlinc|3P|XLOC_024990|TCONS_00092052:0.284861|296AA|294AA|
LongAUGORFlinc|3P|XLOC_024990|TCONS_00092053:0.529381|296AA|294AA|
LongAUGORFlinc|3P|XLOC_023095|TCONS_00084217:1.26095|205AA|197AA|
LongAUGORFlinc|3P|XLOC_025033|TCONS_00092315:0.436024|594AA|572AA|
LongAUGORFlinc|3P|XLOC_023133|TCONS_00084478:1.6704|398AA|338AA|
LongAUGORFlinc|3P|XLOC_026522|TCONS_00097374:0.419515|203AA|201AA|
LongAUGORFlinc|3P|XLOC_026522|TCONS_00097375:0.181996|207AA|170AA|
LongAUGORFlinc|3P|XLOC_026522|TCONS_00097376:1.57876|824AA|688AA|
LongAUGORFlinc|3P|XLOC_025057|TCONS_00092358:1.13433|1344AA|1056AA|
LongAUGORFlinc|3P|XLOC_025057|TCONS_00092359:1.8347|1344AA|1056AA|
LongAUGORFlinc|3P|XLOC_025057|TCONS_00092360:2.07235|523AA|512AA|
LongAUGORFlinc|3P|XLOC_025057|TCONS_00092361:0.498257|1344AA|1056AA|
LongAUGORFlinc|3P|XLOC_025057|TCONS_00092362:2.33737|527AA|517AA|
LongAUGORFlinc|3P|XLOC_025057|TCONS_00092363:2.19893|1344AA|1056AA|
LongAUGORFlinc|3P|XLOC_025057|TCONS_00092364:0.649937|1376AA|1056AA|
LongAUGORFlinc|3P|XLOC_025057|TCONS_00092365:1.9496|1344AA|1056AA|
LongAUGORFlinc|3P|XLOC_025057|TCONS_00092366:0.594203|2021AA|1990AA|
LongAUGORFlinc|3P|XLOC_025057|TCONS_00092367:0.209421|1344AA|1056AA|
LongAUGORFlinc|3P|XLOC_025057|TCONS_00092368:1.98393|1376AA|1056AA|
LongORFlinc|3P|XLOC_025057|TCONS_00092369:1.14892|1916AA|0AA|
linc|3P|XLOC_025073|TCONS_00092397:0.576796|105AA|50AA|
linc|3P|XLOC_025075|TCONS_00092399:0.549455|115AA|35AA|
LongAUGORFlinc|3P|XLOC_026612|TCONS_00097622:0.368991|329AA|179AA|
linc|3P|XLOC_026657|TCONS_00097765:1.08053|101AA|58AA|
EnsASCoding|3P|XLOC_025218|TCONS_00092813:0.451989|151AA|91AA||RNACodeAS|HSS_9_1.6E-7$HSS_9_2.1E-7$HSS_10_1.2E-9$HSS_10_1.7E-8$HSS_11_3.1E-6$HSS_11_4.6E-7$HSS_13_3.2E-9$HSS_13_3.6E-10$HSS_14_1.1E-6$HSS_14_2.5E-7$HSS_15_2.7E-8$HSS_15_5.2E-7$HSS_16_1.6E-5
EnsASCoding|3P|XLOC_025218|TCONS_00092814:0.582088|151AA|91AA||RNACodeAS|HSS_9_1.6E-7$HSS_9_2.1E-7$HSS_10_1.2E-9$HSS_10_1.7E-8$HSS_11_3.1E-6$HSS_11_4.6E-7$HSS_13_3.2E-9$HSS_13_3.6E-10$HSS_14_1.1E-6$HSS_14_2.5E-7$HSS_15_2.7E-8$HSS_15_5.2E-7$HSS_16_1.6E-5
LongAUGORFlinc|3P|XLOC_025221|TCONS_00092819:0.589197|1749AA|1688AA|
LongAUGORFlinc|3P|XLOC_025221|TCONS_00092820:1.23444|1749AA|1688AA|
LongORFlinc|3P|XLOC_025221|TCONS_00092821:0.39812|381AA|44AA|
linc|3P|XLOC_026715|TCONS_00097957:1.4649|46AA|21AA|
LongAUGORFlinc|3P|XLOC_025256|TCONS_00092993:0.691117|258AA|198AA|
LongAUGORFlinc|3P|XLOC_025256|TCONS_00092994:0.303367|258AA|198AA|
LongAUGORFlinc|3P|XLOC_025256|TCONS_00092995:0.133046|258AA|198AA|
LongAUGORFlinc|3P|XLOC_025256|TCONS_00092996:0.283864|258AA|198AA|
LongAUGORFlinc|3P|XLOC_025256|TCONS_00092997:0.779986|258AA|198AA|
LongAUGORFlinc|3P|XLOC_025256|TCONS_00092998:0.581068|258AA|198AA|
LongAUGORFlinc|3P|XLOC_025256|TCONS_00092999:0.174869|179AA|120AA|
LongAUGORFlinc|3P|XLOC_025259|TCONS_00093003:0.621761|693AA|505AA|
LongAUGORFlinc|3P|XLOC_025259|TCONS_00093004:0.879749|247AA|184AA|
LongAUGORFlinc|3P|XLOC_025311|TCONS_00093196:0.664423|330AA|273AA|
linc|3P|XLOC_025435|TCONS_00093598:0.457877|98AA|61AA|
LongAUGORFlinc|3P|XLOC_025603|TCONS_00094021:0.223397|274AA|253AA|
LongAUGORFlinc|3P|XLOC_025603|TCONS_00094022:0.283003|257AA|242AA|
LongAUGORFlinc|3P|XLOC_025603|TCONS_00094023:0.372296|237AA|215AA|
LongORFEnsASCoding|3P|XLOC_027118|TCONS_00099095:0.324486|200AA|63AA|
LongAUGORFlinc|3P|XLOC_025651|TCONS_00094168:0.620234|160AA|125AA|
linc|3P|XLOC_027167|TCONS_00099327:0.405739|146AA|72AA|
linc|3P|XLOC_027167|TCONS_00099328:0.481396|146AA|71AA|
EnsASCoding|3P|XLOC_025778|TCONS_00094792:0.428991|100AA|84AA|
LongAUGORFEnsASCoding|3P|XLOC_025778|TCONS_00094793:0.435721|201AA|137AA|
linc|3P|XLOC_025778|TCONS_00094794:1.03012|141AA|84AA|
LongAUGORFlinc|3P|XLOC_025884|TCONS_00095169:0.622041|190AA|184AA|
linc|3P|XLOC_027415|TCONS_00100331:0.351354|114AA|37AA|
LongAUGORFlinc|3P|XLOC_025970|TCONS_00095443:0.648097|249AA|235AA|
LongAUGORFlinc|3P|XLOC_025970|TCONS_00095444:1.25985|227AA|221AA|
LongAUGORFlinc|3P|XLOC_025970|TCONS_00095445:1.06392|138AA|135AA|
LongAUGORFlinc|3P|XLOC_026172|TCONS_00096178:1.12222|152AA|125AA|
LongAUGORFlinc|3P|XLOC_027785|TCONS_00101648:0.666357|142AA|139AA|
LongORFlinc|3P|XLOC_026324|TCONS_00096683:0.362961|270AA|60AA|
LongAUGORFlinc|3P|XLOC_027882|TCONS_00101907:0.328107|170AA|162AA|
LongAUGORFlinc|3P|XLOC_027889|TCONS_00101954:0.605672|218AA|197AA|
LongAUGORFlinc|3P|XLOC_027922|TCONS_00102053:0.28631|148AA|147AA|
linc|3P|XLOC_026428|TCONS_00097080:0.424886|164AA|89AA|
linc|3P|XLOC_026428|TCONS_00097081:0.359142|164AA|89AA|
linc|3P|XLOC_026428|TCONS_00097082:0.673557|164AA|77AA|
LongAUGORFlinc|3P|XLOC_026428|TCONS_00097083:1.14025|108AA|108AA|
linc|3P|XLOC_026428|TCONS_00097084:0.873393|164AA|82AA|
linc|3P|XLOC_026432|TCONS_00097092:0.411028|167AA|42AA|
linc|3P|XLOC_026432|TCONS_00097093:0.207311|107AA|72AA|
linc|3P|XLOC_026432|TCONS_00097094:0.510412|107AA|72AA|
linc|3P|XLOC_028020|TCONS_00102509:0.581267|100AA|93AA|
LongORFlinc|3P|XLOC_028032|TCONS_00102547:0.336189|528AA|62AA|
LongORFlinc|3P|XLOC_028032|TCONS_00102548:0.342725|528AA|62AA|
linc|3P|XLOC_029575|TCONS_00108216:0.484194|109AA|96AA|
linc|3P|XLOC_028043|TCONS_00102577:1.00476|79AA|46AA|
linc|3P|XLOC_029577|TCONS_00108219:0.456705|90AA|54AA|
linc|3P|XLOC_029588|TCONS_00108259:0.441375|116AA|84AA|
linc|3P|XLOC_029588|TCONS_00108260:0.275692|116AA|84AA|
LongAUGORFlinc|3P|XLOC_029592|TCONS_00108286:0.307343|2453AA|129AA|
LongAUGORFlinc|3P|XLOC_029592|TCONS_00108288:0.43238|2266AA|129AA|
LongAUGORFlinc|3P|XLOC_029610|TCONS_00108369:0.584729|161AA|131AA|
EnsASCoding|3P|XLOC_029848|TCONS_00109201:1.1841|77AA|73AA||RNACodeAS|HSS_2_2.7E-5$HSS_59_2.3E-5
linc|3P|XLOC_029877|TCONS_00109320:0.536176|91AA|91AA|
LongORFlinc|3P|XLOC_029914|TCONS_00109411:0.36648|888AA|58AA|
LongAUGORFlinc|3P|XLOC_029914|TCONS_00109414:2.64787|294AA|293AA|
LongAUGORFlinc|3P|XLOC_029914|TCONS_00109415:0.586517|638AA|637AA|
LongAUGORFlinc|3P|XLOC_029914|TCONS_00109416:2.82413|297AA|204AA|
LongAUGORFlinc|3P|XLOC_029914|TCONS_00109417:1.07739|297AA|204AA|
LongAUGORFlinc|3P|XLOC_029914|TCONS_00109418:0.283215|297AA|204AA|
LongAUGORFlinc|3P|XLOC_029914|TCONS_00109419:3.81626|297AA|204AA|
linc|3P|XLOC_028429|TCONS_00103880:0.550388|103AA|70AA|
LongAUGORFlinc|3P|XLOC_029951|TCONS_00109529:0.205014|374AA|356AA|
LongAUGORFlinc|3P|XLOC_029951|TCONS_00109530:0.202411|599AA|580AA|
LongAUGORFlinc|3P|XLOC_029951|TCONS_00109531:0.331005|599AA|580AA|
LongAUGORFlinc|3P|XLOC_029951|TCONS_00109532:0.169119|405AA|386AA|
LongAUGORFlinc|3P|XLOC_029951|TCONS_00109533:0.200278|599AA|580AA|
LongAUGORFlinc|3P|XLOC_029951|TCONS_00109534:0.5252|405AA|386AA|
LongORFlinc|3P|XLOC_030082|TCONS_00110012:0.182918|322AA|37AA|
LongORFlinc|3P|XLOC_030082|TCONS_00110013:0.610436|322AA|54AA|
LongAUGORFlinc|3P|XLOC_028584|TCONS_00104265:0.74844|180AA|128AA|
LongAUGORFlinc|3P|XLOC_028584|TCONS_00104266:0.27349|180AA|128AA|
LongAUGORFlinc|3P|XLOC_028584|TCONS_00104267:0.665725|180AA|128AA|
linc|3P|XLOC_028594|TCONS_00104307:1.97707|93AA|20AA|
LongAUGORFlinc|3P|XLOC_028596|TCONS_00104309:0.523557|189AA|178AA|
LongAUGORFlinc|3P|XLOC_028596|TCONS_00104310:0.179946|218AA|178AA|
linc|3P|XLOC_028596|TCONS_00104311:0.506243|151AA|68AA|
LongAUGORFlinc|3P|XLOC_028596|TCONS_00104312:0.351784|189AA|178AA|
linc|3P|XLOC_028596|TCONS_00104313:0.25098|182AA|82AA|
linc|3P|XLOC_028596|TCONS_00104314:0.420983|182AA|82AA|
linc|3P|XLOC_028596|TCONS_00104315:0.213385|182AA|82AA|
LongAUGORFlinc|3P|XLOC_030114|TCONS_00110194:0.434166|168AA|138AA|
LongAUGORFlinc|3P|XLOC_030115|TCONS_00110195:0.383898|217AA|155AA|
linc|3P|XLOC_030157|TCONS_00110275:0.385877|99AA|91AA|
linc|3P|XLOC_030188|TCONS_00110369:0.538951|113AA|43AA|
LongAUGORFlinc|3P|XLOC_030234|TCONS_00110492:1.44781|258AA|162AA|
LongAUGORFlinc|3P|XLOC_030234|TCONS_00110493:1.54107|258AA|162AA|
LongAUGORFlinc|3P|XLOC_030270|TCONS_00110579:0.9388|198AA|113AA|
LongAUGORFlinc|3P|XLOC_030281|TCONS_00110643:0.546956|169AA|154AA|
LongAUGORFlinc|3P|XLOC_030516|TCONS_00111585:0.571347|156AA|123AA|
linc|3P|XLOC_030516|TCONS_00111586:0.621374|178AA|48AA|
linc|3P|XLOC_029132|TCONS_00106562:1.3077|109AA|73AA|
LongAUGORFlinc|3P|XLOC_029136|TCONS_00106566:0.497474|183AA|142AA|
LongAUGORFlinc|3P|XLOC_030661|TCONS_00112223:0.666583|272AA|242AA|
LongAUGORFlinc|3P|XLOC_030661|TCONS_00112224:0.406783|312AA|282AA|
LongAUGORFlinc|3P|XLOC_030661|TCONS_00112225:0.41576|247AA|216AA|
LongORFlinc|3P|XLOC_030661|TCONS_00112226:0.521621|257AA|99AA|
LongAUGORFlinc|3P|XLOC_029196|TCONS_00106879:0.340405|210AA|171AA|
LongAUGORFlinc|3P|XLOC_030746|TCONS_00112621:0.761386|134AA|107AA|
LongAUGORFlinc|3P|XLOC_029214|TCONS_00107036:0.463277|147AA|136AA|
LongAUGORFlinc|3P|XLOC_030792|TCONS_00112839:0.737832|298AA|223AA|
LongAUGORFlinc|3P|XLOC_030812|TCONS_00112961:0.977911|128AA|108AA|
linc|3P|XLOC_029463|TCONS_00107765:0.477377|103AA|77AA|
LongORFEnsASCoding|3P|XLOC_031052|TCONS_00114044:0.622567|344AA|89AA||RNACodeAS|HSS_0_1.0E-16$HSS_0_3.9E-14$HSS_1_1.0E-7$HSS_1_8.0E-7$HSS_2_1.0E-16$HSS_2_8.9E-15$HSS_3_3.2E-7$HSS_3_4.9E-6$HSS_4_1.6E-9$HSS_4_3.1E-9$HSS_5_6.4E-6$HSS_5_8.6E-6$HSS_7_2.6E-6$HS
linc|3P|XLOC_032803|TCONS_00120662:0.772381|68AA|32AA|
linc|3P|XLOC_032901|TCONS_00120951:3.3868|76AA|61AA|
LongAUGORFlinc|3P|XLOC_032976|TCONS_00121224:1.29736|785AA|748AA|
LongAUGORFlinc|3P|XLOC_031302|TCONS_00114839:0.618706|149AA|121AA|
LongAUGORFlinc|3P|XLOC_031326|TCONS_00115016:0.288341|256AA|137AA|
LongORFlinc|3P|XLOC_033046|TCONS_00121599:0.752304|254AA|84AA|
LongAUGORFlinc|3P|XLOC_033070|TCONS_00121759:0.81259|119AA|110AA|
LongORFlinc|3P|XLOC_033289|TCONS_00122412:0.439629|341AA|71AA|
LongAUGORFlinc|3P|XLOC_031648|TCONS_00116154:0.271346|111AA|106AA|
linc|3P|XLOC_033400|TCONS_00122790:0.550704|110AA|35AA|
linc|3P|XLOC_031967|TCONS_00117178:1.06416|109AA|58AA|
EnsASCoding|3P|XLOC_031993|TCONS_00117250:1.45654|99AA|46AA|
LongAUGORFlinc|3P|XLOC_033656|TCONS_00123676:0.765588|371AA|367AA|
LongAUGORFlinc|3P|XLOC_033656|TCONS_00123678:0.465334|371AA|367AA|
linc|3P|XLOC_033671|TCONS_00123745:0.589329|121AA|74AA|
LongAUGORFlinc|3P|XLOC_032077|TCONS_00117550:1.87834|736AA|576AA|
LongAUGORFlinc|3P|XLOC_032077|TCONS_00117551:1.45728|693AA|686AA|
LongORFlinc|3P|XLOC_033726|TCONS_00123951:0.517|712AA|40AA|
LongORFlinc|3P|XLOC_033726|TCONS_00123952:0.225059|719AA|40AA|
LongAUGORFlinc|3P|XLOC_033726|TCONS_00123953:0.460288|740AA|733AA|
EnsASCoding|3P|XLOC_032131|TCONS_00117769:0.54189|135AA|54AA|
linc|3P|XLOC_032176|TCONS_00117969:0.276854|148AA|87AA|
LongAUGORFlinc|3P|XLOC_032204|TCONS_00118110:0.508155|190AA|186AA|
LongAUGORFlinc|3P|XLOC_032204|TCONS_00118111:1.01855|190AA|117AA|
LongAUGORFEnsASCoding|3P|XLOC_032204|TCONS_00118112:1.19037|237AA|200AA|
LongAUGORFlinc|3P|XLOC_032204|TCONS_00118113:0.284633|288AA|183AA|
LongAUGORFlinc|3P|XLOC_033859|TCONS_00124598:0.415937|151AA|102AA|
LongAUGORFlinc|3P|XLOC_032418|TCONS_00119090:2.60787|171AA|162AA|
LongAUGORFlinc|3P|XLOC_032474|TCONS_00119353:0.161032|1582AA|1579AA|
linc|3P|XLOC_032478|TCONS_00119364:1.3853|135AA|72AA|
linc|3P|XLOC_032502|TCONS_00119501:0.577411|121AA|90AA|
LongAUGORFlinc|3P|XLOC_034170|TCONS_00126288:1.36062|126AA|106AA|
LongAUGORFlinc|3P|XLOC_034220|TCONS_00126562:0.420657|219AA|144AA|
LongAUGORFlinc|3P|XLOC_032640|TCONS_00120059:0.471154|460AA|456AA|
LongAUGORFlinc|3P|XLOC_036075|TCONS_00132894:0.635531|121AA|102AA|
linc|3P|XLOC_036119|TCONS_00133067:2.14045|99AA|0AA|
LongAUGORFlinc|3P|XLOC_034570|TCONS_00127840:0.263173|194AA|194AA|
LongAUGORFlinc|3P|XLOC_034570|TCONS_00127841:0.43331|194AA|194AA|
LongAUGORFlinc|3P|XLOC_034570|TCONS_00127842:0.17285|194AA|194AA|
LongAUGORFlinc|3P|XLOC_034570|TCONS_00127843:0.485935|194AA|194AA|
LongAUGORFlinc|3P|XLOC_034580|TCONS_00127867:0.333336|899AA|897AA|
LongAUGORFlinc|3P|XLOC_034760|TCONS_00128291:0.778276|802AA|116AA|
LongORFlinc|3P|XLOC_034760|TCONS_00128292:0.174644|785AA|27AA|
LongORFlinc|3P|XLOC_034760|TCONS_00128293:0.397139|767AA|9AA|
LongORFlinc|3P|XLOC_034760|TCONS_00128294:0.11576|654AA|27AA|
LongAUGORFlinc|3P|XLOC_034760|TCONS_00128295:0.12164|875AA|203AA|
LongAUGORFlinc|3P|XLOC_034760|TCONS_00128297:0.269215|786AA|203AA|
LongORFlinc|3P|XLOC_034806|TCONS_00128543:0.714604|310AA|0AA|
LongAUGORFlinc|3P|XLOC_036322|TCONS_00133827:0.135857|162AA|158AA|
LongAUGORFlinc|3P|XLOC_036322|TCONS_00133828:0.528532|162AA|158AA|
LongAUGORFlinc|3P|XLOC_036322|TCONS_00133829:0.283406|244AA|158AA|
LongAUGORFlinc|3P|XLOC_036322|TCONS_00133830:0.287218|182AA|158AA|
LongAUGORFlinc|3P|XLOC_036322|TCONS_00133831:0.543151|141AA|130AA|
linc|3P|XLOC_036322|TCONS_00133834:0.436025|117AA|90AA|
linc|3P|XLOC_036322|TCONS_00133835:0.398309|117AA|90AA|
LongAUGORFlinc|3P|XLOC_034817|TCONS_00128570:1.92406|144AA|118AA|
LongAUGORFlinc|3P|XLOC_034861|TCONS_00128742:0.313686|315AA|265AA|
LongAUGORFlinc|3P|XLOC_034861|TCONS_00128743:0.136369|312AA|280AA|
linc|3P|XLOC_034873|TCONS_00128795:1.25883|148AA|44AA|
linc|3P|XLOC_034873|TCONS_00128796:0.769504|126AA|44AA|
LongAUGORFlinc|3P|XLOC_036382|TCONS_00134045:0.583902|610AA|352AA|
LongAUGORFEnsASCoding|3P|XLOC_034880|TCONS_00128814:5.62409|270AA|230AA|
linc|3P|XLOC_036449|TCONS_00134208:1.5223|125AA|68AA|
LongAUGORFlinc|3P|XLOC_036451|TCONS_00134210:0.267593|155AA|149AA|
LongAUGORFlinc|3P|XLOC_036451|TCONS_00134211:0.58315|180AA|174AA|
LongAUGORFlinc|3P|XLOC_036451|TCONS_00134212:0.487407|206AA|200AA|
LongORFlinc|3P|XLOC_036764|TCONS_00134986:0.758052|281AA|26AA|
linc|3P|XLOC_035366|TCONS_00130347:1.19758|116AA|79AA|
linc|3P|XLOC_035366|TCONS_00130348:0.413832|105AA|76AA|
LongAUGORFlinc|3P|XLOC_036924|TCONS_00135599:0.481047|360AA|273AA|
LongAUGORFlinc|3P|XLOC_036924|TCONS_00135600:0.254988|431AA|401AA|
LongAUGORFlinc|3P|XLOC_036924|TCONS_00135601:0.214463|365AA|343AA|
LongAUGORFlinc|3P|XLOC_036924|TCONS_00135602:0.358295|431AA|401AA|
LongAUGORFlinc|3P|XLOC_036924|TCONS_00135603:1.64011|431AA|401AA|
LongAUGORFlinc|3P|XLOC_036924|TCONS_00135604:0.435322|431AA|401AA|
LongAUGORFlinc|3P|XLOC_036924|TCONS_00135605:0.30944|431AA|401AA|
LongAUGORFlinc|3P|XLOC_036924|TCONS_00135606:0.757062|360AA|273AA|
LongAUGORFlinc|3P|XLOC_036924|TCONS_00135607:0.665855|378AA|273AA|
linc|3P|XLOC_036976|TCONS_00135774:1.52285|85AA|50AA|
LongAUGORFlinc|3P|XLOC_037026|TCONS_00135954:0.528685|129AA|129AA|
LongAUGORFlinc|3P|XLOC_037026|TCONS_00135955:0.473592|153AA|104AA|
linc|3P|XLOC_037026|TCONS_00135956:0.316679|99AA|73AA|
LongAUGORFEnsASCoding|3P|XLOC_035497|TCONS_00130854:0.43984|167AA|167AA|
LongAUGORFEnsASCoding|3P|XLOC_035497|TCONS_00130855:0.701639|207AA|178AA|
LongAUGORFEnsASCoding|3P|XLOC_035497|TCONS_00130857:0.277276|165AA|142AA|
LongAUGORFEnsASCoding|3P|XLOC_035497|TCONS_00130858:0.457992|165AA|142AA|
linc|3P|XLOC_037065|TCONS_00136136:0.910873|92AA|88AA|
LongORFlinc|3P|XLOC_035530|TCONS_00131003:0.765959|284AA|57AA|
LongAUGORFlinc|3P|XLOC_035530|TCONS_00131004:0.271488|258AA|235AA|
LongAUGORFEnsASCoding|3P|XLOC_037153|TCONS_00136583:0.875532|423AA|405AA|
LongAUGORFlinc|3P|XLOC_037434|TCONS_00137524:0.587943|188AA|184AA|
LongAUGORFlinc|3P|XLOC_037517|TCONS_00137956:0.692033|304AA|116AA|
LongORFlinc|3P|XLOC_039658|TCONS_00145530:0.588469|263AA|20AA|
LongORFlinc|3P|XLOC_039658|TCONS_00145531:0.43864|263AA|28AA|
LongORFlinc|3P|XLOC_039658|TCONS_00145532:0.619576|263AA|58AA|
LongORFlinc|3P|XLOC_037578|TCONS_00138213:0.558806|216AA|59AA|
LongAUGORFlinc|3P|XLOC_037737|TCONS_00138647:0.659468|220AA|208AA|
LongAUGORFEnsASCoding|3P|XLOC_039994|TCONS_00146362:0.28552|303AA|177AA||RNACodeAS|HSS_88_6.0E-10$HSS_89_7.2E-7
LongAUGORFEnsASCoding|3P|XLOC_039994|TCONS_00146363:0.793615|234AA|177AA||RNACodeAS|HSS_88_6.0E-10$HSS_89_7.2E-7$HSS_90_2.6E-9
linc|3P|XLOC_037825|TCONS_00138996:1.43922|132AA|2AA|
LongAUGORFlinc|3P|XLOC_040151|TCONS_00146787:4.3186|109AA|102AA|
LongAUGORFEnsASCoding|3P|XLOC_037962|TCONS_00139306:0.628197|218AA|121AA||RNACodeAS|HSS_118_4.9E-8
EnsASCoding|3P|XLOC_040189|TCONS_00146986:0.915986|96AA|42AA|
LongAUGORFlinc|3P|XLOC_040209|TCONS_00147090:0.48691|244AA|183AA|
linc|3P|XLOC_038032|TCONS_00139568:0.56703|90AA|65AA|
LongAUGORFlinc|3P|XLOC_038221|TCONS_00140214:0.977026|213AA|188AA|
linc|3P|XLOC_038241|TCONS_00140287:0.818458|86AA|75AA|
linc|3P|XLOC_038257|TCONS_00140312:0.454641|131AA|91AA|
linc|3P|XLOC_038257|TCONS_00140313:0.453116|150AA|91AA|
linc|3P|XLOC_038258|TCONS_00140314:0.770385|91AA|83AA|
LongAUGORFlinc|3P|XLOC_038258|TCONS_00140315:0.521098|130AA|130AA|
LongAUGORFEnsASCoding|3P|XLOC_038448|TCONS_00141007:0.45169|133AA|101AA||RNACodeAS|HSS_225_1.2E-8
LongORFEnsASCoding|3P|XLOC_038448|TCONS_00141008:0.42|268AA|96AA||RNACodeAS|HSS_225_1.2E-8
EnsASCoding|3P|XLOC_038448|TCONS_00141009:0.679733|106AA|78AA||RNACodeAS|HSS_225_1.2E-8
EnsASCoding|3P|XLOC_038452|TCONS_00141025:0.814106|161AA|41AA|
LongORFlinc|3P|XLOC_040677|TCONS_00148906:0.426418|531AA|40AA|
linc|3P|XLOC_040993|TCONS_00149357:1.05064|128AA|77AA|
linc|3P|XLOC_041006|TCONS_00149402:0.269468|155AA|64AA|
LongAUGORFlinc|3P|XLOC_041006|TCONS_00149405:0.650554|488AA|418AA|
LongAUGORFlinc|3P|XLOC_041006|TCONS_00149406:0.47764|488AA|418AA|
linc|3P|XLOC_041061|TCONS_00149545:1.01101|106AA|48AA|
LongAUGORFlinc|3P|XLOC_041104|TCONS_00149705:0.329322|256AA|255AA|
LongAUGORFlinc|3P|XLOC_041149|TCONS_00149997:0.363874|658AA|571AA|
LongAUGORFlinc|3P|XLOC_041149|TCONS_00149998:0.313931|658AA|571AA|
linc|3P|XLOC_038764|TCONS_00142109:0.349073|194AA|89AA|
LongAUGORFlinc|3P|XLOC_041334|TCONS_00150610:0.624217|226AA|173AA|
LongORFlinc|3P|XLOC_038979|TCONS_00142832:0.682883|210AA|99AA|
linc|3P|XLOC_038979|TCONS_00142833:0.508883|141AA|99AA|
linc|3P|XLOC_041609|TCONS_00151551:2.6347|46AA|0AA|
linc|3P|XLOC_041609|TCONS_00151552:1.44977|108AA|0AA|
LongAUGORFlinc|3P|XLOC_041609|TCONS_00151553:0.101555|330AA|246AA|
LongORFlinc|3P|XLOC_041634|TCONS_00151634:0.456496|257AA|70AA|
LongAUGORFlinc|3P|XLOC_039218|TCONS_00143517:0.615397|204AA|189AA|
LongAUGORFlinc|3P|XLOC_039218|TCONS_00143518:0.622365|204AA|189AA|
LongAUGORFlinc|3P|XLOC_041668|TCONS_00151816:0.635184|230AA|203AA|
LongAUGORFlinc|3P|XLOC_039305|TCONS_00143881:0.804471|132AA|103AA|
LongAUGORFlinc|3P|XLOC_041799|TCONS_00152515:0.645034|329AA|298AA|
LongAUGORFEnsASCoding|3P|XLOC_039396|TCONS_00144355:0.619649|180AA|129AA|
LongAUGORFlinc|3P|XLOC_041838|TCONS_00152661:0.280944|304AA|282AA|
LongAUGORFlinc|3P|XLOC_041838|TCONS_00152663:0.305768|304AA|282AA|
LongAUGORFlinc|3P|XLOC_041899|TCONS_00152948:0.615814|278AA|278AA|
LongAUGORFlinc|3P|XLOC_041899|TCONS_00152949:0.565178|278AA|278AA|
linc|3P|XLOC_039475|TCONS_00144727:1.05477|126AA|66AA|
LongAUGORFlinc|3P|XLOC_039477|TCONS_00144729:1.02988|280AA|273AA|
LongAUGORFlinc|3P|XLOC_039477|TCONS_00144730:1.41572|280AA|273AA|
LongAUGORFlinc|3P|XLOC_039477|TCONS_00144731:0.57139|286AA|277AA|
LongAUGORFlinc|3P|XLOC_039477|TCONS_00144732:0.763481|260AA|257AA|
LongAUGORFlinc|3P|XLOC_039477|TCONS_00144733:0.744011|203AA|196AA|
LongAUGORFlinc|3P|XLOC_039477|TCONS_00144734:0.698966|260AA|257AA|
LongAUGORFlinc|3P|XLOC_039477|TCONS_00144735:0.427926|314AA|257AA|
LongORFlinc|3P|XLOC_039477|TCONS_00144736:0.323369|254AA|77AA|
LongAUGORFlinc|3P|XLOC_039477|TCONS_00144737:0.361879|281AA|257AA|
LongAUGORFlinc|3P|XLOC_039477|TCONS_00144738:0.795831|203AA|196AA|
LongAUGORFlinc|3P|XLOC_039477|TCONS_00144739:0.444886|266AA|257AA|
LongAUGORFlinc|3P|XLOC_039477|TCONS_00144740:0.379929|269AA|257AA|
LongAUGORFlinc|3P|XLOC_039477|TCONS_00144741:0.514969|282AA|257AA|
LongAUGORFlinc|3P|XLOC_041901|TCONS_00152951:0.733347|315AA|287AA|
LongORFlinc|3P|XLOC_039483|TCONS_00144750:0.17381|840AA|0AA|
LongAUGORFlinc|3P|XLOC_039485|TCONS_00144758:0.831181|143AA|120AA|
LongAUGORFlinc|3P|XLOC_039576|TCONS_00145233:0.438047|273AA|177AA|
LongAUGORFlinc|3P|XLOC_039576|TCONS_00145234:0.387348|273AA|177AA|
linc|3P|XLOC_039576|TCONS_00145235:0.793864|66AA|44AA|
LongAUGORFlinc|3P|XLOC_042000|TCONS_00153393:0.816388|125AA|102AA|
LongAUGORFlinc|3P|XLOC_042000|TCONS_00153394:1.1817|125AA|102AA|
LongORFlinc|3P|XLOC_042040|TCONS_00153628:1.25045|434AA|0AA|
LongAUGORFlinc|3P|XLOC_042151|TCONS_00153998:0.385572|443AA|180AA|
LongAUGORFlinc|3P|XLOC_042175|TCONS_00154101:0.383014|165AA|154AA|
LongAUGORFlinc|3P|XLOC_043268|TCONS_00157799:0.383346|150AA|115AA|
LongAUGORFlinc|3P|XLOC_043268|TCONS_00157800:0.949295|261AA|260AA|
LongAUGORFlinc|3P|XLOC_043268|TCONS_00157801:1.14418|261AA|260AA|
LongAUGORFlinc|3P|XLOC_043269|TCONS_00157802:0.482814|195AA|105AA|
linc|3P|XLOC_043270|TCONS_00157803:0.728417|122AA|95AA|
linc|3P|XLOC_043270|TCONS_00157804:0.405323|122AA|95AA|
linc|3P|XLOC_043270|TCONS_00157805:0.369607|132AA|72AA|
LongAUGORFlinc|3P|XLOC_043288|TCONS_00157870:2.22912|129AA|122AA|
LongAUGORFlinc|3P|XLOC_043308|TCONS_00157939:0.371284|282AA|255AA|
LongAUGORFlinc|3P|XLOC_043308|TCONS_00157940:0.533813|289AA|255AA|
LongAUGORFlinc|3P|XLOC_043308|TCONS_00157941:0.29119|290AA|255AA|
LongAUGORFlinc|3P|XLOC_042373|TCONS_00154549:1.06103|117AA|104AA|
linc|3P|XLOC_042389|TCONS_00154572:0.544388|195AA|74AA|
linc|3P|XLOC_042389|TCONS_00154574:0.301679|160AA|61AA|
LongAUGORFlinc|3P|XLOC_042448|TCONS_00154826:0.586613|207AA|155AA|
LongAUGORFlinc|3P|XLOC_043392|TCONS_00158231:1.33856|139AA|132AA|
linc|3P|XLOC_042452|TCONS_00154845:0.311656|99AA|82AA|
linc|3P|XLOC_043396|TCONS_00158257:0.888674|46AA|41AA|
LongAUGORFlinc|3P|XLOC_042480|TCONS_00154907:0.681241|118AA|118AA|
linc|3P|XLOC_042480|TCONS_00154909:0.317963|122AA|86AA|
linc|3P|XLOC_042480|TCONS_00154911:0.500746|115AA|78AA|
LongAUGORFlinc|3P|XLOC_042489|TCONS_00154932:0.589989|231AA|228AA|
linc|3P|XLOC_042534|TCONS_00155095:0.411647|167AA|14AA|
linc|3P|XLOC_042534|TCONS_00155096:0.604989|168AA|14AA|
LongAUGORFlinc|3P|XLOC_043525|TCONS_00158832:1.00508|141AA|120AA|
LongAUGORFlinc|3P|XLOC_043525|TCONS_00158833:0.385067|126AA|109AA|
LongAUGORFlinc|3P|XLOC_043525|TCONS_00158836:0.212751|765AA|636AA|
LongAUGORFlinc|3P|XLOC_043532|TCONS_00158842:0.455574|227AA|222AA|
LongAUGORFEnsASCoding|3P|XLOC_042606|TCONS_00155479:0.519314|132AA|119AA|
LongAUGORFEnsASCoding|3P|XLOC_042606|TCONS_00155480:0.429951|132AA|119AA|
LongAUGORFlinc|3P|XLOC_042609|TCONS_00155486:2.36346|1396AA|1312AA|
LongAUGORFlinc|3P|XLOC_042616|TCONS_00155511:0.504539|258AA|239AA|
linc|3P|XLOC_042634|TCONS_00155579:0.256749|117AA|83AA|
LongAUGORFlinc|3P|XLOC_043567|TCONS_00158917:0.684151|198AA|142AA|
linc|3P|XLOC_042687|TCONS_00155797:0.189094|102AA|81AA|
linc|3P|XLOC_043679|TCONS_00159318:10.9674|96AA|36AA|
LongAUGORFlinc|3P|XLOC_042751|TCONS_00156072:0.940595|228AA|196AA|
LongORFlinc|3P|XLOC_042751|TCONS_00156073:0.49223|206AA|45AA|
LongORFlinc|3P|XLOC_042751|TCONS_00156074:0.850032|206AA|45AA|
LongORFlinc|3P|XLOC_042751|TCONS_00156078:0.233722|206AA|47AA|
LongAUGORFlinc|3P|XLOC_043699|TCONS_00159384:1.04708|164AA|124AA|
LongAUGORFlinc|3P|XLOC_042758|TCONS_00156101:0.969703|250AA|112AA|
LongAUGORFlinc|3P|XLOC_042758|TCONS_00156102:0.231302|250AA|112AA|
LongAUGORFlinc|3P|XLOC_042758|TCONS_00156103:1.30341|174AA|112AA|
linc|3P|XLOC_042758|TCONS_00156104:0.704954|97AA|78AA|
LongAUGORFlinc|3P|XLOC_042758|TCONS_00156105:1.02412|250AA|131AA|
LongAUGORFlinc|3P|XLOC_042758|TCONS_00156106:0.49676|165AA|131AA|
linc|3P|XLOC_042758|TCONS_00156107:0.534086|148AA|78AA|
linc|3P|XLOC_042762|TCONS_00156113:0.434993|174AA|81AA|
LongAUGORFlinc|3P|XLOC_043703|TCONS_00159391:0.155476|122AA|115AA|
LongAUGORFlinc|3P|XLOC_043703|TCONS_00159392:0.394265|122AA|115AA|
LongAUGORFlinc|3P|XLOC_042818|TCONS_00156284:1.89428|128AA|124AA|
LongAUGORFlinc|3P|XLOC_042819|TCONS_00156285:0.317411|186AA|142AA|
linc|3P|XLOC_043747|TCONS_00159568:0.875901|148AA|86AA|
LongAUGORFlinc|3P|XLOC_042831|TCONS_00156339:0.842927|155AA|151AA|
linc|3P|XLOC_042831|TCONS_00156340:0.52546|96AA|67AA|
LongAUGORFlinc|3P|XLOC_042831|TCONS_00156341:0.774905|155AA|151AA|
linc|3P|XLOC_042831|TCONS_00156342:0.624008|95AA|67AA|
LongAUGORFlinc|3P|XLOC_042831|TCONS_00156343:0.754593|155AA|151AA|
LongORFlinc|3P|XLOC_043763|TCONS_00159603:0.389762|213AA|71AA|
LongAUGORFlinc|3P|XLOC_043815|TCONS_00159799:0.622571|638AA|570AA|
LongAUGORFlinc|3P|XLOC_043832|TCONS_00159857:0.558925|140AA|137AA|
EnsShortNonCoding|3P|XLOC_043834|TCONS_00159859:0.564162|99AA|96AA|
EnsShortNonCoding|3P|XLOC_043836|TCONS_00159861:0.975067|122AA|69AA|
LongAUGORFlinc|3P|XLOC_042945|TCONS_00156724:0.41577|452AA|391AA|
LongAUGORFlinc|3P|XLOC_042945|TCONS_00156725:0.119988|444AA|434AA|
LongAUGORFlinc|3P|XLOC_042945|TCONS_00156726:0.467287|444AA|434AA|
LongAUGORFlinc|3P|XLOC_042945|TCONS_00156727:0.199116|444AA|434AA|
LongAUGORFlinc|3P|XLOC_042945|TCONS_00156728:0.693997|444AA|434AA|
LongAUGORFlinc|3P|XLOC_042945|TCONS_00156729:0.53521|444AA|434AA|
LongAUGORFlinc|3P|XLOC_042945|TCONS_00156730:0.519739|416AA|406AA|
LongAUGORFlinc|3P|XLOC_042945|TCONS_00156731:0.705716|444AA|434AA|
LongAUGORFlinc|3P|XLOC_042945|TCONS_00156732:0.416819|395AA|112AA|
LongORFlinc|3P|XLOC_043014|TCONS_00157053:0.295135|357AA|23AA|
LongORFlinc|3P|XLOC_043934|TCONS_00160213:0.8699|403AA|29AA|
LongAUGORFlinc|3P|XLOC_043937|TCONS_00160220:0.478078|177AA|156AA|
LongAUGORFlinc|3P|XLOC_044000|TCONS_00160393:0.778518|184AA|159AA|
LongAUGORFlinc|3P|XLOC_044009|TCONS_00160414:0.570471|286AA|256AA|
LongAUGORFlinc|3P|XLOC_044009|TCONS_00160415:1.34691|401AA|375AA|
LongAUGORFlinc|3P|XLOC_044009|TCONS_00160416:0.525316|366AA|335AA|
LongORFlinc|3P|XLOC_045232|TCONS_00165199:0.890815|229AA|49AA|
LongORFlinc|3P|XLOC_045232|TCONS_00165200:0.473209|229AA|49AA|
LongAUGORFlinc|3P|XLOC_044111|TCONS_00160725:0.687465|192AA|109AA|
linc|3P|XLOC_045324|TCONS_00165524:0.69188|82AA|45AA|
LongAUGORFlinc|3P|XLOC_044138|TCONS_00160824:0.443537|116AA|111AA|
linc|3P|XLOC_045356|TCONS_00165621:0.789741|78AA|69AA|
LongAUGORFlinc|3P|XLOC_045386|TCONS_00165711:0.946094|176AA|171AA|
linc|3P|XLOC_045468|TCONS_00165963:1.04815|118AA|1AA|
LongAUGORFlinc|3P|XLOC_044294|TCONS_00161207:0.930733|148AA|103AA|
linc|3P|XLOC_045481|TCONS_00166031:0.451926|158AA|57AA|
linc|3P|XLOC_045481|TCONS_00166032:1.12038|158AA|57AA|
linc|3P|XLOC_045481|TCONS_00166033:0.890313|158AA|84AA|
linc|3P|XLOC_045481|TCONS_00166034:0.641879|158AA|57AA|
LongAUGORFlinc|3P|XLOC_045485|TCONS_00166038:0.412886|223AA|180AA|
LongAUGORFlinc|3P|XLOC_044343|TCONS_00161400:0.187707|227AA|226AA|
LongAUGORFlinc|3P|XLOC_045538|TCONS_00166299:0.2589|299AA|223AA|
LongAUGORFlinc|3P|XLOC_045538|TCONS_00166300:0.146624|351AA|198AA|
LongAUGORFlinc|3P|XLOC_045538|TCONS_00166301:0.194477|237AA|234AA|
LongAUGORFlinc|3P|XLOC_045538|TCONS_00166302:0.485654|351AA|198AA|
LongAUGORFlinc|3P|XLOC_045538|TCONS_00166303:0.378851|351AA|198AA|
LongAUGORFlinc|3P|XLOC_045538|TCONS_00166304:0.312298|351AA|198AA|
LongAUGORFlinc|3P|XLOC_045538|TCONS_00166305:0.521602|133AA|130AA|
LongAUGORFlinc|3P|XLOC_045541|TCONS_00166308:0.310592|425AA|401AA|
LongAUGORFlinc|3P|XLOC_045541|TCONS_00166309:0.192905|425AA|367AA|
LongAUGORFlinc|3P|XLOC_045541|TCONS_00166310:0.118994|425AA|320AA|
LongAUGORFlinc|3P|XLOC_045541|TCONS_00166311:0.151804|425AA|320AA|
LongAUGORFlinc|3P|XLOC_045541|TCONS_00166312:0.515091|425AA|293AA|
LongAUGORFlinc|3P|XLOC_045541|TCONS_00166313:0.159245|425AA|293AA|
LongAUGORFlinc|3P|XLOC_045541|TCONS_00166314:0.367724|425AA|293AA|
linc|3P|XLOC_045541|TCONS_00166315:0.579647|79AA|74AA|
linc|3P|XLOC_045541|TCONS_00166316:0.782048|79AA|74AA|
linc|3P|XLOC_045541|TCONS_00166317:1.56777|85AA|74AA|
linc|3P|XLOC_045541|TCONS_00166318:0.783736|67AA|58AA|
linc|3P|XLOC_045541|TCONS_00166319:0.777951|101AA|58AA|
LongAUGORFlinc|3P|XLOC_045543|TCONS_00166321:0.380992|134AA|128AA|
LongAUGORFlinc|3P|XLOC_044422|TCONS_00161748:0.288096|224AA|128AA|
LongAUGORFEnsASCoding|3P|XLOC_044436|TCONS_00161784:7.04884|280AA|211AA|
EnsASCoding|3P|XLOC_045665|TCONS_00166885:0.677806|118AA|96AA|
linc|3P|XLOC_044465|TCONS_00161920:0.327888|111AA|80AA|
LongORFlinc|3P|XLOC_045675|TCONS_00166937:0.392264|281AA|90AA|
LongAUGORFlinc|3P|XLOC_045675|TCONS_00166940:0.563954|153AA|147AA|
linc|3P|XLOC_044473|TCONS_00161962:0.8878|92AA|89AA|
LongAUGORFlinc|3P|XLOC_045688|TCONS_00166999:1.16813|128AA|104AA|
LongAUGORFlinc|3P|XLOC_045688|TCONS_00167000:0.352822|161AA|154AA|
LongAUGORFlinc|3P|XLOC_045688|TCONS_00167001:0.619418|161AA|154AA|
LongAUGORFlinc|3P|XLOC_044485|TCONS_00161999:0.440669|138AA|122AA|
LongORFlinc|3P|XLOC_045743|TCONS_00167240:0.995041|200AA|63AA|
LongORFlinc|3P|XLOC_045743|TCONS_00167241:0.991876|200AA|63AA|
LongAUGORFlinc|3P|XLOC_044685|TCONS_00162755:0.585033|222AA|196AA|
LongAUGORFlinc|3P|XLOC_044697|TCONS_00162792:0.585061|148AA|102AA|
LongAUGORFlinc|3P|XLOC_044697|TCONS_00162793:0.614625|336AA|119AA|
LongAUGORFlinc|3P|XLOC_044728|TCONS_00162884:1.42976|168AA|132AA|
LongAUGORFlinc|3P|XLOC_044728|TCONS_00162885:1.00189|168AA|132AA|
LongAUGORFlinc|3P|XLOC_044728|TCONS_00162886:1.76351|181AA|157AA|
LongAUGORFlinc|3P|XLOC_044728|TCONS_00162887:0.228988|168AA|157AA|
LongAUGORFlinc|3P|XLOC_044728|TCONS_00162888:1.75304|168AA|132AA|
LongAUGORFlinc|3P|XLOC_044732|TCONS_00162894:0.199558|151AA|105AA|
linc|3P|XLOC_044732|TCONS_00162893:0.691082|151AA|80AA|
linc|3P|XLOC_044732|TCONS_00162895:0.734705|151AA|80AA|
linc|3P|XLOC_044732|TCONS_00162896:0.302012|151AA|87AA|
LongAUGORFlinc|3P|XLOC_044732|TCONS_00162897:0.368506|321AA|317AA|
linc|3P|XLOC_044732|TCONS_00162898:0.138777|151AA|86AA|
linc|3P|XLOC_044732|TCONS_00162906:0.336881|151AA|80AA|
linc|3P|XLOC_044732|TCONS_00162907:0.194003|151AA|80AA|
linc|3P|XLOC_045957|TCONS_00168032:1.56464|63AA|35AA|
linc|3P|XLOC_045957|TCONS_00168033:2.43795|60AA|35AA|
linc|3P|XLOC_045973|TCONS_00168055:0.833263|67AA|23AA|
linc|3P|XLOC_044814|TCONS_00163180:0.808728|110AA|99AA|
linc|3P|XLOC_046005|TCONS_00168211:3.42603|77AA|20AA|
LongAUGORFlinc|3P|XLOC_045081|TCONS_00164532:0.473551|572AA|259AA|
LongAUGORFlinc|3P|XLOC_045107|TCONS_00164677:0.282493|457AA|159AA|
linc|3P|XLOC_046270|TCONS_00169492:1.16648|184AA|66AA|
linc|3P|XLOC_046272|TCONS_00169494:0.449101|133AA|29AA|
LongAUGORFlinc|3P|XLOC_045124|TCONS_00164739:0.784775|117AA|107AA|
LongAUGORFlinc|3P|XLOC_045124|TCONS_00164740:0.740484|141AA|107AA|
LongAUGORFlinc|3P|XLOC_045124|TCONS_00164741:0.363236|117AA|107AA|
EnsASCoding|3P|XLOC_045175|TCONS_00164940:1.50755|121AA|98AA|
EnsASCoding|3P|XLOC_045175|TCONS_00164941:0.901685|109AA|98AA|
LongAUGORFlinc|3P|XLOC_046716|TCONS_00170713:0.596389|142AA|140AA||NearGap
LongAUGORFlinc|3P|XLOC_047093|TCONS_00171693:0.957015|163AA|118AA|
linc|3P|XLOC_047093|TCONS_00171694:2.34323|52AA|42AA|
linc|3P|XLOC_047093|TCONS_00171695:5.00404|52AA|42AA|
linc|3P|XLOC_048535|TCONS_00175477:0.852239|96AA|39AA|
LongAUGORFlinc|3P|XLOC_048666|TCONS_00175764:0.480533|250AA|170AA|
LongAUGORFlinc|3P|XLOC_048666|TCONS_00175765:0.263281|321AA|312AA|
LongAUGORFlinc|3P|XLOC_048669|TCONS_00175772:0.742767|151AA|140AA|
LongAUGORFlinc|3P|XLOC_048669|TCONS_00175773:1.04637|151AA|140AA|
LongAUGORFEnsASCoding|3P|XLOC_047443|TCONS_00172603:0.293658|119AA|107AA|
LongAUGORFlinc|3P|XLOC_048848|TCONS_00176381:0.420649|365AA|104AA|
LongAUGORFlinc|3P|XLOC_048848|TCONS_00176382:0.367486|365AA|104AA|
LongAUGORFlinc|3P|XLOC_048848|TCONS_00176383:0.10958|365AA|104AA|
LongAUGORFlinc|3P|XLOC_048848|TCONS_00176385:0.382711|365AA|104AA|
LongAUGORFlinc|3P|XLOC_048848|TCONS_00176386:0.721663|365AA|104AA|
LongAUGORFlinc|3P|XLOC_048848|TCONS_00176387:0.497994|365AA|104AA|
LongAUGORFlinc|3P|XLOC_048848|TCONS_00176388:3.30202|365AA|104AA|
LongAUGORFlinc|3P|XLOC_048848|TCONS_00176389:1.93298|365AA|104AA|
LongAUGORFlinc|3P|XLOC_048848|TCONS_00176390:0.603777|365AA|104AA|
LongAUGORFlinc|3P|XLOC_048848|TCONS_00176391:0.365819|365AA|104AA|
LongAUGORFlinc|3P|XLOC_047491|TCONS_00172752:0.56201|650AA|637AA|
LongORFlinc|3P|XLOC_048913|TCONS_00176604:2.34401|723AA|2AA|
LongORFlinc|3P|XLOC_048913|TCONS_00176605:2.15844|723AA|2AA|
LongORFlinc|3P|XLOC_048913|TCONS_00176606:1.73833|724AA|2AA|
LongAUGORFlinc|3P|XLOC_048951|TCONS_00176738:0.63256|118AA|108AA|
LongAUGORFlinc|3P|XLOC_047578|TCONS_00172963:0.706881|240AA|239AA|
LongAUGORFlinc|3P|XLOC_047578|TCONS_00172964:0.469488|234AA|227AA|
linc|3P|XLOC_047615|TCONS_00173071:0.287433|97AA|97AA|
linc|3P|XLOC_047615|TCONS_00173072:0.154029|97AA|97AA|
linc|3P|XLOC_047615|TCONS_00173073:0.352398|97AA|97AA|
linc|3P|XLOC_047615|TCONS_00173074:0.331585|97AA|97AA|
linc|3P|XLOC_047615|TCONS_00173075:0.589191|97AA|97AA|
LongAUGORFlinc|3P|XLOC_049038|TCONS_00176969:0.800888|222AA|174AA|
LongAUGORFlinc|3P|XLOC_049038|TCONS_00176970:0.535772|222AA|174AA|
linc|3P|XLOC_047759|TCONS_00173381:0.406836|72AA|54AA|
LongAUGORFlinc|3P|XLOC_047763|TCONS_00173388:0.600999|178AA|145AA|
LongAUGORFlinc|3P|XLOC_047781|TCONS_00173442:0.524643|279AA|277AA|
LongAUGORFlinc|3P|XLOC_047781|TCONS_00173443:0.717732|252AA|206AA|
LongAUGORFlinc|3P|XLOC_047782|TCONS_00173444:0.232137|372AA|314AA|
LongAUGORFlinc|3P|XLOC_047782|TCONS_00173446:0.218369|372AA|314AA|
LongAUGORFlinc|3P|XLOC_047782|TCONS_00173449:0.422791|372AA|314AA|
LongAUGORFlinc|3P|XLOC_047782|TCONS_00173450:0.207732|372AA|314AA|
LongAUGORFEnsASCoding|3P|XLOC_047878|TCONS_00173739:1.04999|124AA|115AA||RNACodeAS|HSS_1_1.5E-9$HSS_2_2.1E-6$HSS_3_2.0E-7
LongAUGORFlinc|3P|XLOC_049249|TCONS_00177498:0.313036|1447AA|190AA|
LongORFEnsASCoding|3P|XLOC_048070|TCONS_00174270:8.61608|1097AA|80AA|
LongORFEnsASCoding|3P|XLOC_048070|TCONS_00174271:4.19719|943AA|80AA|
LongORFlinc|3P|XLOC_050116|TCONS_00179059:0.135064|246AA|85AA|
