# Supplementary material for: Genome-wide identification and expression profiling of long non-coding RNAs in auditory and vestibular systems
Source: Sci Rep. 2017 Aug 17;7:8637. doi: 10.1038/s41598-017-08320-3 (PMC5561060; doi:10.1038/s41598-017-08320-3)
Supplement: Supplementary file 4 — Supplementary Table S3 [file 41598_2017_8320_MOESM4_ESM.xlsx]

## Sheet: Suppl Table S3
Table S3. Comparison of lncRNAs in human and mouse inner ears														Genome-wide identification and expression profiling of long non-coding RNAs in auditory and vestibular systems
														Kathy Ushakov, Tal Koffler-Brill, Aviv Rom, Kobi Perl, Igor Ulitsky, & Karen B Avraham
human.Gene.Name	human.Ensembl.ID	mouse.Gene.IDs	mouse.Gene.ID	Hsa.amp.Exp	Hsa.utr.Exp	Hsa.sac.Exp	Hsa.coch.Exp	Mmu.P.coch.Exp	Mmu.E.coch.Exp	Mmu.P.vest.Exp	Mmu.E.vest.Exp	exp.Cluster
CRNDE	ENSG00000245694	XLOC_043704	XLOC_043704	4.4148	4.56837	4.0339	2.74212	6.19968	7.27163	4.29517	5.26708	1
MIAT	ENSG00000225783	XLOC_033754	XLOC_033754	5.08518	5.43352	3.35538	1.84043	1.31491	7.81059	4.62266	7.19223	1
LINC00511	ENSG00000227036	XLOC_008379,XLOC_008378	XLOC_008378	3.12777	3.12248	2.4803	3.03205	5.34977	5.50043	6.23533	6.39265	1
RP11-161M6.2	ENSG00000260807	XLOC_017283	XLOC_017283	1.48731	1.53752	0.806214	3.689	3.68617	3.86281	5.45935	5.72356	1
CASC15	ENSG00000272168	XLOC_011439,XLOC_011437	XLOC_011439	4.52224	4.36182	3.71593	4.76651	2.02975	4.09513	2.68617	4.03452	1
LINC00938	ENSG00000273015	XLOC_015478	XLOC_015478	3.71877	4.21694	3.88114	3.5819	1.61153	2.79697	2.66787	3.05344	1
FTX	ENSG00000230590	XLOC_048922	XLOC_048922	5.96209	5.60765	5.15234	4.78188	1.47785	3.43159	2.03928	3.03928	1
RP11-1094M14.11	ENSG00000267321	XLOC_006343	XLOC_006343	1.56977	1.4011	1.80621	2.16653	3.56284	3.95374	3.71913	3.76863	1
LINC00883	ENSG00000243701	XLOC_016750	XLOC_016750	2.49436	2.23043	2.11107	2.27879	3.12674	3.67704	2.18367	2.93601	1
LINC00461	ENSG00000245526	XLOC_010976	XLOC_010976	1.35404	1.66214	0.741119	0.390019	2.89987	3.4424	2.80258	3.65553	1
RP11-38H17.1	ENSG00000254366	XLOC_025057	XLOC_025057	2.72177	1.71105	2.04967	4.90652	1.79135	2.20074	3.90509	4.09969	1
RP11-326I11.3	ENSG00000271646	XLOC_043384	XLOC_043384	1.55635	1.21015	0.601394	1.62893	0.941095	1.58576	2.1489	2.07675	1
MIR4435-1HG	ENSG00000172965	XLOC_024406	XLOC_024406	0.721774	-0.388484	0.41919	0.797987	0.0392758	1.37631	1.18367	1.49179	1
MIR24-2	ENSG00000267519	XLOC_042683	XLOC_042683	-0.0976536	-0.710412	-0.757687	2.34878	0.463774	2.57925	1.89987	3.12227	1
RAB30-AS1	ENSG00000246067	XLOC_041283	XLOC_041283	3.18557	3.12248	2.97142	2.4184	-0.886724	0.698239	-0.301761	1.74554	1
LL0XNC01-237H1.2	ENSG00000239407	XLOC_047782	XLOC_047782	1.0437	1.18267	1.433	2.05343	-2.4013	1.40606	-0.301761	0.857437	1
PART1	ENSG00000152931	XLOC_012068	XLOC_012068	4.38094	2.42475	2.82204	2.57731	-0.886724	-3.20865	1.53282	-0.564796	1
RP11-159D12.2	ENSG00000264112	XLOC_006422	XLOC_006422	4.19209	4.21863	3.14082	4.19542	-2.88672	-2.22001	-1.4013	-0.623689	1
MALAT1	ENSG00000251562	XLOC_020616	XLOC_020616	14.3706	14.2642	13.2725	13.2821	4.49179	6.82924	5.83506	6.93473	1
NEAT1	ENSG00000245532	XLOC_020617	XLOC_020617	10.5824	10.3879	10.6146	11.9343	-1.50821	2.75713	3.4352	4.02257	1
LINC00657	ENSG00000260032	XLOC_024704	XLOC_024704	8.59101	8.75224	9.02389	8.67533	8.96542	8.3231	8.94601	8.41877	1
AC005152.3	ENSG00000228639	XLOC_008375	XLOC_008375	8.05954	7.19734	6.0741	4.80096	7.0452	8.21722	7.30187	8.57404	1
MEG8	ENSG00000258399	XLOC_009221	XLOC_009221	-0.185116	-0.563571	-1.11132	-0.717309	7.06252	8.729	7.5269	9.09234	2
RP11-909M7.3	ENSG00000271417	XLOC_009221	XLOC_0092211	-2.01519	-1.71041	-3.28125	-4.71731	7.06252	8.729	7.5269	9.09234	2
SNHG8	ENSG00000269893	XLOC_027715	XLOC_027715	0.542804	0.957966	1.16169	2.60462	8.96221	8.02407	8.1082	7.65669	2
AC084018.1	ENSG00000212694	XLOC_033924	XLOC_033924	0.274315	1.08215	0.27334	1.51029	2.15767	6.31736	5.22285	6.61312	2
SNHG15	ENSG00000232956	XLOC_007025	XLOC_007025	-0.23092	-0.160215	-0.888932	0.797987	2.96127	5.25793	4.7672	4.92706	2
XIST	ENSG00000229807	XLOC_048920	XLOC_048920	-1.86319	1.31512	-1.95932	-0.0168695	3.08597	7.53176	5.42434	7.56201	2
SNORA71B	ENSG00000235408	XLOC_024745	XLOC_024745	-4.18512	NA	NA	-4.71731	3.68617	6.12002	4.83847	5.79064	2
CTD-2540M10.1	ENSG00000259888	XLOC_039305	XLOC_039305	-3.60015	-3.51777	-1.95932	-2.2681	4.17289	6.39636	5.10876	5.96752	2
LINC00617	ENSG00000250366	XLOC_009175	XLOC_009175	-0.792799	NA	NA	-0.656969	2.99102	0.745545	2.91029	2.81372	2
RP11-359M6.1	ENSG00000257474	XLOC_005219	XLOC_005219	-0.725685	-1.19584	-0.374359	-2.70022	1.63684	0.00500469	3.43159	1.61153	2
AC007383.3	ENSG00000227946	XLOC_000505	XLOC_000505	0.0243369	0.0671953	-1.58081	-0.909954	2.32273	3.40973	3.19223	3.60833	2
SOX21-AS1	ENSG00000227640	XLOC_013141	XLOC_013141	1.11866	2.77685	1.36261	-3.37567	2.05813	0.624238	0.857437	0.899873	2
RP11-849I19.1	ENSG00000263146	XLOC_019413	XLOC_019413	-0.661554	1.30241	-1.69629	-2.71471	0.899873	1.37631	0.835742	1.51927	2
RP11-284N8.3	ENSG00000259834	XLOC_026055	XLOC_026055	-0.140722	-1.34784	-0.757687	-3.619	0.183666	1.33051	-1.03873	0.283201	2
CTD-2545M3.8	ENSG00000268518	XLOC_038395	XLOC_038395	1.29062	-0.160215	-1.95932	-1.44907	-1.28278	0.345937	3.4134	4.49005	2
RP11-576D8.4	ENSG00000224717	XLOC_002843	XLOC_002843	-2.01519	0.263592	-1.69629	-1.71731	-0.453764	-0.74922	2.49179	2.24256	2
Z83851.1	ENSG00000229891	XLOC_015375	XLOC_015375	-0.792799	-1.05834	-1.69629	-2.37567	-0.401297	-1.74922	NA	NA	2
RP11-290M5.4	ENSG00000272691	XLOC_026399	XLOC_026399	-3.60015	-0.994205	-2.28125	-0.74454	0.673991	1.29914	2.77434	1.80258	2
LINC01135	ENSG00000234807	XLOC_028680	XLOC_028680	-4.18512	NA	-2.11132	-0.547384	0.899873	1.84663	1.40606	2.63055	2
Z83851.3	ENSG00000182057	XLOC_014620	XLOC_014620	-5.18512	-3.19584	NA	NA	0.961273	1.51927	2.23429	2.11328	2
RP11-9G1.3	ENSG00000250241	XLOC_026804	XLOC_026804	-3.60015	NA	-3.28125	-4.71731	2.96627	3.90248	1.1312	2.62424	2
SNORA76	ENSG00000266402	XLOC_006735	XLOC_006735	NA	-3.9328	-2.95932	-3.49271	1.44956	2.30705	0.857437	2.29914	2
Z83851.4	ENSG00000233903	XLOC_014620	XLOC_0146201	-3.60015	-4.51777	-2.95932	-5.2681	0.961273	1.51927	2.23429	2.11328	2
RP11-1055B8.4	ENSG00000262877	XLOC_008510	XLOC_008510	-3.18512	-3.19584	-5.28125	-1.20778	0.878811	3.09056	3.57271	3.2218	2
MEG9	ENSG00000223403	XLOC_009257	XLOC_009257	-3.60015	-4.51777	-5.28125	-4.71731	0.961273	4.4424	3.02497	5.20709	2
RP4-535B20.1	ENSG00000231485	XLOC_030244	XLOC_030244	-5.18512	-5.51777	-4.28125	-4.71731	1.09513	3.11778	2.81925	2.89464	2
LINC00948	ENSG00000227877	XLOC_003901	XLOC_003901	-5.18512	NA	NA	NA	2.21761	1.97126	3.52267	3.45668	2
LINC00694	ENSG00000225873	XLOC_046293	XLOC_046293	-5.18512	-3.51777	-3.28125	-3.03403	NA	NA	NA	NA	2
CTD-2298J14.2	ENSG00000258636	XLOC_009649	XLOC_009649	1.33845	1.31512	1.97614	0.381003	2.2092	3.46377	-1.62369	-0.74922	3
LINC00966	ENSG00000254377	XLOC_025123	XLOC_025123	NA	NA	NA	2.14067	0.745545	1.82477	-2.75521	-1.4013	3
LINC01102	ENSG00000235597	XLOC_000303	XLOC_000303	-2.01519	-0.347842	-0.526362	-0.297069	1.16639	0.768628	-3.20865	-2.4013	3
LINC00599	ENSG00000253230	XLOC_012943	XLOC_012943	NA	NA	-5.28125	3.18356	-3.12369	3.08597	-3.62369	-0.623689	3
RP11-399K21.14	ENSG00000272692	XLOC_012299	XLOC_012299	0.569771	0.672057	-0.757687	-0.18064	-5.20865	-1.30176	-2.4013	-1.20865	3
RP11-211G3.2	ENSG00000223401	XLOC_015888	XLOC_015888	-0.661554	0.0368216	-1.11132	0.3247	NA	NA	NA	NA	3
RP11-76I14.1	ENSG00000256637	XLOC_000300	XLOC_000300	NA	NA	NA	0.327085	-4.04769	-3.70865	-5.20865	-2.25521	3
MIR143HG	ENSG00000249669	XLOC_019795	XLOC_019795	0.542804	0.672057	0.50011	1.44709	-1.62369	-2.46273	-2.03873	-1.62369	3
RP11-347I19.8	ENSG00000272849	XLOC_032315	XLOC_032315	-0.140722	0.263592	-1.03332	1.09005	-1.4013	0.217613	-0.960724	0.491788	3
MIR181A1HG	ENSG00000229989	XLOC_001187	XLOC_001187	0.136812	0.767635	1.0586	1.09005	-1.88672	0.217613	-1.74922	-0.121189	3
RP11-383C5.4	ENSG00000224023	XLOC_041881	XLOC_041881	0.45874	0.548322	0.473638	-0.811642	-1.88672	NA	-2.03873	-0.623689	3
RP5-1158E12.3	ENSG00000231566	XLOC_048265	XLOC_048265	-1.48468	-2.05834	NA	0.0589381	-1.20865	NA	-0.401297	0.376311	3
USP27X-AS1	ENSG00000234390	XLOC_046765	XLOC_046765	-1.60015	-0.817328	-2.11132	-1.90995	-2.62369	-1.62369	-3.91617	-1.4013	3
LINC00925	ENSG00000255571	XLOC_038713	XLOC_038713	-1.27823	0.0671953	-1.82182	-0.918557	-1.50821	-1.12119	-1.20865	-1.4013	3
MIR155HG	ENSG00000234883	XLOC_016200	XLOC_016200	-1.18512	-1.34784	-1.69629	-0.629846	NA	-3.04769	-1.88672	-1.62369	3
RP11-384O8.1	ENSG00000267034	XLOC_002445	XLOC_002445	-2.18512	-1.4303	-2.11132	-3.13235	3.45668	3.01052	-0.208652	-0.904987	3
RP11-522B15.3	ENSG00000259275	XLOC_041039	XLOC_041039	-1.86319	-3.51777	-1.82182	-4.20022	2.32273	1.75713	-2.03873	-0.453764	3
RP11-37L2.1	ENSG00000234535	XLOC_032717	XLOC_032717	-3.18512	-2.51777	-3.28125	-4.619	0.649329	0.000801638	0.491788	0.835742	3
RP11-700H6.1	ENSG00000247011	XLOC_006450	XLOC_006450	-1.60015	NA	-4.28125	-2.619	0.435204	0.000801638	1.53282	1.20074	3
RP11-1079K10.3	ENSG00000248714	XLOC_008034	XLOC_008034	-1.72568	-2.71041	-3.28125	-1.36121	0.791348	-0.0793687	0.745545	1.49179	3
RP11-411K7.1	ENSG00000236740	XLOC_045833	XLOC_045833	NA	-5.51777	-4.28125	-4.71731	-0.960724	-0.74922	1.16639	1.20074	3
RP11-328M4.3	ENSG00000226917	XLOC_018645	XLOC_018645	-1.72568	-4.51777	-5.28125	-4.619	-1.27347	-0.0387267	0.0392758	0.857437	3
RP11-204E9.1	ENSG00000231754	XLOC_010586	XLOC_010586	-2.37776	NA	-4.28125	-2.71731	-0.208652	0.598703	0.598703	-0.623689	3
RP5-942I16.1	ENSG00000234215	XLOC_032423	XLOC_032423	-2.60015	-4.51777	-3.28125	-1.90995	-0.623689	-0.993425	-0.401297	NA	3
RP11-85M11.2	ENSG00000244128	XLOC_025559	XLOC_025559	-2.86319	NA	NA	NA	-1.12119	0.813716	-0.382229	-2.4013	3
RP11-340E6.1	ENSG00000242104	XLOC_045990	XLOC_045990	-2.37776	-5.51777	NA	NA	NA	NA	-0.512493	-1.62369	3
MIR205HG	ENSG00000230937	XLOC_003515	XLOC_003515	-4.18512	NA	NA	NA	0.519269	-0.0387267	-0.623689	-1.74922	3
RP4-806M20.3	ENSG00000268333	XLOC_024924	XLOC_024924	-5.18512	-3.51777	-4.28125	NA	-0.886724	0.183666	-1.03873	0.000801638	3
RP11-547I7.2	ENSG00000237457	XLOC_002977	XLOC_002977	-5.18512	NA	-3.69629	NA	-0.816334	-0.401297	-0.74922	-0.886724	3
RP11-923I11.5	ENSG00000259887	XLOC_014808	XLOC_014808	-5.18512	-3.9328	NA	-4.71731	-0.508212	-1.20865	-1.12119	-1.08469	3
CTD-3224K15.2	ENSG00000250635	XLOC_019628	XLOC_019628	NA	-5.51777	NA	NA	-0.960724	-1.88672	-2.03873	-0.816334	3
RBAKDN	ENSG00000273313	XLOC_034199	XLOC_034199	NA	NA	NA	-4.71731	-1.03873	NA	-1.74922	-1.62369	3
RP11-88H9.2	ENSG00000231437	XLOC_027524	XLOC_027524	NA	NA	-5.28125	-3.71731	-2.88672	-2.19747	-2.88672	-0.779661	3
RP11-213H15.1	ENSG00000234292	XLOC_010968	XLOC_010968	-5.18512	-4.51777	-5.28125	-3.49271	-2.4013	-3.20865	-1.88672	-1.50821	3
DIO3OS	ENSG00000258498	XLOC_010019	XLOC_010019	-3.60015	-3.19584	-1.95932	0.411974	NA	0.283201	-2.88672	-1.20865	3
AC010894.3	ENSG00000226853	XLOC_021946	XLOC_021946	-2.86319	-3.19584	-2.11132	-0.918557	-3.20865	-1.64401	-3.41617	-1.89397	3
GATA6-AS1	ENSG00000266010	XLOC_019501	XLOC_019501	NA	-4.51777	-2.69629	NA	-2.62369	-2.4013	-2.88672	-3.12369	3
CTD-2249K22.1	ENSG00000249483	XLOC_011934	XLOC_011934	-4.18512	NA	NA	NA	-3.20865	-2.4013	-4.41617	-3.62369	3
MIR503HG	ENSG00000223749	XLOC_048512	XLOC_048512	-3.60015	-5.51777	-3.28125	-1.81793	NA	0.217613	NA	NA	3
RP11-155L15.1	ENSG00000249697	XLOC_011133	XLOC_011133	NA	-5.51777	NA	NA	-3.20865	NA	-3.20865	-2.06595	3
AC023672.2	ENSG00000231221	XLOC_017748	XLOC_017748	NA	-2.71041	-5.28125	NA	-2.33121	-0.254455	-1.88672	-2.4013	3
RP11-215E13.1	ENSG00000261156	XLOC_007874	XLOC_007874	NA	NA	NA	-2.619	NA	-1.4013	NA	-2.4013	3
LINC00675	ENSG00000263429	XLOC_006034	XLOC_006034	-2.18512	-4.51777	-4.28125	-2.619	-1.50821	NA	-3.62369	NA	3
