# Supplementary material for: Genome-wide identification and expression profiling of long non-coding RNAs in auditory and vestibular systems
Source: Sci Rep. 2017 Aug 17;7:8637. doi: 10.1038/s41598-017-08320-3 (PMC5561060; doi:10.1038/s41598-017-08320-3)
Supplement: Supplementary file 5 — Supplementary Table S4 [file 41598_2017_8320_MOESM5_ESM.xlsx]

## Sheet: Coch PvsE up
Table S4. Differentially expressed mRNA genes between different samples														Genome-wide identification and expression profiling of long non-coding RNAs in auditory and vestibular systems
														Kathy Ushakov, Tal Koffler-Brill, Aviv Rom, Kobi Perl, Igor Ulitsky, & Karen B Avraham
Row.names	baseMean	log2FoldChange	lfcSE	stat	pvalue	padj	Symbols
XLOC_003248	755.488	6.32334	0.273677	23.1051	4.11252e-118	1.02517e-113	Fcrlb
XLOC_019192	230.132	5.2929	0.235606	22.4651	9.11161e-112	1.13567e-107	Spink5
XLOC_014390	165.404	4.57087	0.218867	20.8843	7.44644e-97	3.09375e-93	Fer1l6
XLOC_017428	4655.83	1.70014	0.0820176	20.7289	1.89999e-95	5.92037e-92	Gm19412;Tapbp;Zbtb22
XLOC_041615	7336.23	2.43886	0.120959	20.1628	2.07946e-90	5.75963e-87	Dkk3
XLOC_021865	675.966	3.83908	0.192867	19.9053	3.66257e-88	8.30006e-85	Gm1322;Gm13598;Gm13599;Gm13601;Gm21830;Gm23328;Gm26727;Xirp2
XLOC_016003	56198.6	1.68293	0.0855545	19.6709	3.83119e-86	7.95866e-83	Fstl1
XLOC_011202	3836.79	1.35882	0.0698982	19.44	3.53982e-84	6.78775e-81	Net1
XLOC_003939	1978.14	3.25933	0.169796	19.1956	4.02829e-82	7.17265e-79	Dip2a;S100b
XLOC_034879	35329.6	2.05077	0.107694	19.0425	7.57638e-81	1.25909e-77	Fkbp9
XLOC_025910	14897	1.99927	0.107827	18.5414	9.57176e-77	1.49128e-73	Gm15441;Txnip
XLOC_008473	751.347	2.95639	0.161899	18.2607	1.70083e-74	2.49402e-71	Lgals3bp
XLOC_040027	2876.54	1.47938	0.0821551	18.0071	1.7139e-72	2.37356e-69	Bcam;Gm26600
XLOC_006168	584.815	3.88537	0.216275	17.965	3.66483e-72	4.80826e-69	Atp2a3
XLOC_015346	7755.31	2.54552	0.143808	17.7009	4.12785e-70	5.14496e-67	Chadl;L3mbtl2
XLOC_043852	850.846	4.93987	0.280769	17.594	2.73704e-69	3.249e-66	Calb2
XLOC_024401	1227.72	3.71241	0.211464	17.5558	5.37148e-69	6.08637e-66	Mal
XLOC_015920	2365.44	2.08196	0.119327	17.4476	3.59016e-68	3.89111e-65	Mfi2
XLOC_014374	2496.9	1.6272	0.0950735	17.1152	1.14331e-65	1.18752e-62	Nov
XLOC_024797	4873.68	1.88391	0.110484	17.0514	3.41266e-65	3.40283e-62	Sdc4
XLOC_037036	211.933	4.45727	0.262181	17.0007	8.11368e-65	7.77914e-62	Mkrn2os
XLOC_013794	1216.84	2.04612	0.121381	16.857	9.32643e-64	8.61072e-61	Gjb6
XLOC_014348	145.161	5.24169	0.312987	16.7473	5.92672e-63	5.27648e-60	Pkhd1l1
XLOC_008470	11560	1.74346	0.10805	16.1358	1.42981e-58	1.11382e-55	BC100451;Timp2
XLOC_013317	1433.8	1.57214	0.0975862	16.1103	2.15925e-58	1.58311e-55	Nr1d2
XLOC_004773	2456.6	1.93717	0.12039	16.0907	2.96318e-58	2.11046e-55	Man1a
XLOC_020830	724.555	2.48044	0.15529	15.9729	1.97405e-57	1.36692e-54	Anxa1
XLOC_048496	2292.13	1.81834	0.114431	15.8903	7.39775e-57	4.85292e-54	Gpc4
XLOC_016297	1463.15	2.47272	0.155872	15.8638	1.12911e-56	7.21707e-54	Igsf5;Itgb2l;Pcp4
XLOC_007007	174.031	3.68047	0.232862	15.8054	2.85565e-56	1.77964e-53	Pgam2
XLOC_014267	3237.67	1.32282	0.0837961	15.7862	3.8736e-56	2.35515e-53	Ank;Mir7117
XLOC_014686	151.509	3.60338	0.229121	15.7269	9.88662e-56	5.86794e-53	Klhdc7b
XLOC_031640	246.768	2.88401	0.184169	15.6596	2.8551e-55	1.65516e-52	Chrna9;RP23-92N2.1;RP23-92N2.2
XLOC_041384	381.695	2.76132	0.176648	15.6318	4.42242e-55	2.44983e-52	Anapc15;Lamtor1;Tomt
XLOC_010663	459.642	2.39947	0.153665	15.6149	5.76089e-55	3.06668e-52	Bmp6;Txndc5
XLOC_008522	234.872	3.81236	0.244152	15.6147	5.78201e-55	3.06668e-52	Ppp1r27
XLOC_015537	651.318	2.68768	0.172209	15.6071	6.5148e-55	3.38335e-52	Faim2
XLOC_041261	4060.4	2.43215	0.156639	15.5271	2.2741e-54	1.15692e-51	Prss23;Prss23os
XLOC_010709	822.84	2.11759	0.136463	15.5177	2.63433e-54	1.31337e-51	Rbm24
XLOC_044769	1162.04	2.06162	0.132987	15.5024	3.34212e-54	1.63358e-51	Ctsh
XLOC_006607	8163.53	1.29933	0.0844081	15.3934	1.81303e-53	8.3695e-51	Fkbp10;Nt5c3b
XLOC_028866	486.791	4.19788	0.274933	15.2687	1.23519e-52	5.59832e-50	6430628N08Rik;Kncn
XLOC_000721	921.922	1.81122	0.118983	15.2225	2.50903e-52	1.11688e-49	B3gnt7;Gm28626
XLOC_006916	549.795	3.20557	0.21075	15.2103	3.02098e-52	1.30189e-49	Faap100;Fscn2
XLOC_005885	3060.13	2.16173	0.142125	15.2101	3.0291e-52	1.30189e-49	Gm2a
XLOC_004632	2619.74	1.91051	0.125882	15.177	5.02567e-52	2.088e-49	4930579H20Rik;Gm23353;Gm36962;Lama2
XLOC_030764	4538.49	1.97761	0.132518	14.9234	2.32224e-50	9.33689e-48	Nbl1
XLOC_003068	2302.71	1.21453	0.0814982	14.9026	3.17062e-50	1.25456e-47	Gm37539;Qsox1
XLOC_020417	786.054	2.10764	0.141606	14.8838	4.19948e-50	1.6357e-47	Kazald1
XLOC_021911	3483.9	2.22248	0.149353	14.8807	4.39947e-50	1.68723e-47	Cybrd1
XLOC_007671	242.989	3.16431	0.216171	14.638	1.60653e-48	5.97724e-46	Gltpd2;Gm12317;Vmo1
XLOC_020301	1017.74	2.5686	0.176208	14.5771	3.9301e-48	1.41985e-45	Papss2
XLOC_045653	2858.77	1.91294	0.132053	14.4861	1.48272e-47	5.28017e-45	Loxl1
XLOC_045971	1451.04	1.31415	0.0907607	14.4793	1.6385e-47	5.75275e-45	Chst2
XLOC_001267	3753.74	1.57919	0.109095	14.4754	1.73364e-47	6.00224e-45	Colgalt2;Gm15618
XLOC_014706	2094.49	1.818	0.125668	14.4667	1.96569e-47	6.71243e-45	Cntn1
XLOC_011697	6706.88	1.54919	0.107391	14.4257	3.56772e-47	1.20184e-44	Gas1
XLOC_040024	11608.9	1.69115	0.117272	14.4208	3.82839e-47	1.27246e-44	Apoe
XLOC_017287	153.669	3.93616	0.275351	14.295	2.35023e-46	7.70875e-44	Gm25083;Mslnl
XLOC_032013	4109.37	1.33215	0.0935456	14.2407	5.12324e-46	1.61661e-43	Lrrc8b
XLOC_040561	1790.21	1.50063	0.105637	14.2055	8.46422e-46	2.60489e-43	Fcgrt
XLOC_045025	1539.66	1.66516	0.117307	14.1949	9.85115e-46	2.99475e-43	Cspg5;RP24-285I4.2
XLOC_038445	454.736	1.72838	0.122261	14.1368	2.25342e-45	6.73714e-43	Dbp;Sphk2
XLOC_005215	2069.43	1.83912	0.130164	14.1293	2.50799e-45	7.35521e-43	Ptprq
XLOC_014287	4129.86	2.02782	0.143786	14.103	3.63867e-45	1.05471e-42	1700084J12Rik;Cpq;Gm24476
XLOC_017445	314.536	1.97551	0.140659	14.0447	8.30243e-45	2.37888e-42	Psmb9;Tap1
XLOC_008000	1721.14	1.59257	0.113797	13.9948	1.67654e-44	4.69581e-42	Wfikkn2
XLOC_024338	529.354	3.75514	0.268955	13.9619	2.66081e-44	7.36985e-42	Ckmt1;Strc
XLOC_030751	4216.1	1.53272	0.109822	13.9563	2.87934e-44	7.88749e-42	Gm27646;Mir7019;Pink1
XLOC_000380	1296.21	1.40076	0.100662	13.9154	5.10603e-44	1.38351e-41	9330175M20Rik;Sdpr
XLOC_028726	2132.02	1.09732	0.0788791	13.9114	5.39775e-44	1.44683e-41	Gm22100;Jak1;Raver2
XLOC_024089	1655.35	1.51687	0.109139	13.8986	6.46328e-44	1.71401e-41	Cd82;Gm10804;Mir7001
XLOC_042915	7289.98	1.55395	0.112041	13.8694	9.7067e-44	2.54704e-41	Cdh1
XLOC_007979	980.862	3.25939	0.23511	13.8632	1.05826e-43	2.74794e-41	4932411E22Rik;Ankfn1
XLOC_019994	2895.73	1.63181	0.118808	13.7349	6.27805e-43	1.5808e-40	Ctsf
XLOC_015294	1815.52	2.11357	0.154247	13.7025	9.8085e-43	2.42086e-40	Tmprss6
XLOC_002608	99.993	2.99583	0.219003	13.6794	1.34842e-42	3.29542e-40	Gm29483;Otos
XLOC_005294	1212.33	1.40122	0.102507	13.6695	1.54385e-42	3.73641e-40	Gm15910;Gm15961;Msrb3
XLOC_019688	908.303	3.10231	0.227106	13.6602	1.75517e-42	4.20702e-40	Grxcr2
XLOC_026308	1684.74	1.64641	0.120982	13.6087	3.55445e-42	8.35899e-40	Gm16100;Manba;Oaz2-ps
XLOC_029128	490.895	2.52086	0.185714	13.5739	5.71737e-42	1.33199e-39	Cd164l2;Gpr3
XLOC_007421	102743	1.50869	0.11127	13.5588	7.03096e-42	1.62285e-39	Sparc
XLOC_015405	2353.09	1.12763	0.0835624	13.4945	1.68596e-41	3.8207e-39	AU022754;Wnt7b
XLOC_027179	1672.83	1.38971	0.103281	13.4556	2.85416e-41	6.29633e-39	Lmna
XLOC_006771	613.006	1.68335	0.12578	13.3834	7.56487e-41	1.6398e-38	Arsg;Gm22378;Slc16a6
XLOC_045472	80263	2.00129	0.149679	13.3705	8.99308e-41	1.93258e-38	Tecta
XLOC_037160	237.512	2.22495	0.166796	13.3393	1.3665e-40	2.86252e-38	C1s1;Gm16567
XLOC_037084	466.161	2.10044	0.157799	13.3109	2.00019e-40	4.15506e-38	Cacna2d4;Lrtm2
XLOC_045694	567.416	2.83944	0.213508	13.299	2.34638e-40	4.83392e-38	Skor1
XLOC_023809	2720.35	1.73188	0.13028	13.2936	2.5222e-40	5.11166e-38	Frzb
XLOC_020703	683.349	2.40468	0.180964	13.2882	2.71121e-40	5.4504e-38	Lrrc10b
XLOC_017040	3796.26	1.49011	0.112305	13.2685	3.52789e-40	7.03546e-38	Rnaset2b
XLOC_011660	814.209	3.05005	0.230228	13.248	4.6351e-40	9.17014e-38	Cxcl14
XLOC_019744	4121.74	1.52891	0.115455	13.2424	4.99097e-40	9.79645e-38	Lox
XLOC_022721	1031.84	1.91419	0.144972	13.2039	8.33279e-40	1.61023e-37	Slc52a3
XLOC_003591	1436.54	1.38516	0.104999	13.1922	9.73523e-40	1.86677e-37	Fuca2
XLOC_010940	929.52	1.43852	0.109054	13.1909	9.89552e-40	1.88302e-37	Erap1
XLOC_036175	34250.1	1.47422	0.11189	13.1757	1.21134e-39	2.28761e-37	Ptn
XLOC_026058	391.422	3.88032	0.294796	13.1627	1.43792e-39	2.69508e-37	Kcna10
XLOC_005028	761.345	3.44278	0.26183	13.1489	1.72616e-39	3.21117e-37	Gipc3
XLOC_012341	6810.63	1.1802	0.0897707	13.1468	1.77487e-39	3.27734e-37	Gm2670;Wnt5a
XLOC_043921	264.737	4.24746	0.324484	13.0899	3.7615e-39	6.89461e-37	Agt
XLOC_005799	3276.5	1.16508	0.0890545	13.0827	4.13285e-39	7.51998e-37	Mgat4b;Mir6919;Sqstm1
XLOC_018018	1152.98	2.57805	0.197077	13.0814	4.20511e-39	7.59601e-37	Rnaset2a
XLOC_039275	11846.4	2.20681	0.168927	13.0637	5.30937e-39	9.52173e-37	Otoa
XLOC_006721	497.002	2.13272	0.164037	13.0014	1.20046e-38	2.1074e-36	Ace;Gm11651
XLOC_023751	198.729	4.23243	0.325766	12.9922	1.3546e-38	2.36137e-36	Chrna1
XLOC_013792	8756.66	1.51684	0.117066	12.9572	2.13892e-38	3.67718e-36	Gjb2
XLOC_041389	558.167	2.50281	0.193529	12.9325	2.95062e-38	5.00361e-36	Chrna10
XLOC_021012	1327.52	2.15601	0.166793	12.9263	3.2002e-38	5.39017e-36	Scd1
XLOC_023253	4035.65	1.59552	0.124227	12.8436	9.34628e-38	1.55953e-35	Gm13324;Mir6419;Nebl
XLOC_046140	11294	1.27768	0.0994828	12.8433	9.38422e-38	1.55953e-35	Dag1
XLOC_008771	3504.8	2.00478	0.156609	12.8012	1.61476e-37	2.66574e-35	Agr3
XLOC_002357	893.419	1.44371	0.112794	12.7995	1.64976e-37	2.70561e-35	Erbb4;Gm15670;Gm16076;Gm19335;Gm25542;Gm37061;Gm37100;Gm37735;Gm37769
XLOC_003034	2251.36	1.65935	0.129729	12.7909	1.84363e-37	2.99211e-35	Lamc2
XLOC_034416	2124.87	1.73248	0.135449	12.7907	1.84846e-37	2.99211e-35	Cav1;Gm15581
XLOC_010718	358.072	1.56889	0.122758	12.7803	2.11165e-37	3.37431e-35	Rnf144b
XLOC_003732	3730.11	1.1473	0.0898573	12.7681	2.47193e-37	3.92486e-35	Cdk19;Cdk19os
XLOC_004030	6067.95	1.57714	0.12366	12.7538	2.96866e-37	4.65426e-35	1600002K03Rik;Cirbp
XLOC_003611	735.295	2.3774	0.186932	12.718	4.69888e-37	7.27538e-35	Perp
XLOC_004820	2540.23	1.76469	0.138948	12.7003	5.8896e-37	8.95219e-35	Mir7662;Tspan15
XLOC_033872	2542.23	1.22893	0.0968931	12.6834	7.31129e-37	1.10458e-34	Gm15690;Plbd2;Sds
XLOC_005115	1053.74	2.57248	0.202868	12.6806	7.57712e-37	1.13785e-34	Slc17a8
XLOC_035291	622.838	1.34715	0.106319	12.6708	8.58216e-37	1.28105e-34	Txnrd3
XLOC_021662	8586.13	1.51147	0.119617	12.6359	1.33903e-36	1.98686e-34	Gsn;RP23-186B18.8
XLOC_015464	8466.16	1.37956	0.109209	12.6323	1.40126e-36	2.06691e-34	Irak4;Twf1
XLOC_034070	1567.8	1.60383	0.127561	12.573	2.97093e-36	4.35643e-34	Baz1b;Fzd9
XLOC_028490	840.65	1.31512	0.104757	12.554	3.78136e-36	5.48033e-34	Bspry
XLOC_004325	482.865	2.00907	0.16025	12.5371	4.67589e-36	6.7376e-34	Tspan8
XLOC_004628	605.919	1.53555	0.12258	12.5269	5.31779e-36	7.61849e-34	Gm9767;Tmem200a
XLOC_024700	321.32	3.36484	0.268712	12.5221	5.65043e-36	8.04879e-34	Cnbd2;Scand1
XLOC_038115	538.914	1.96078	0.156807	12.5044	7.05983e-36	9.99928e-34	Hspb6;Lin37;mmu-mir-9769;Proser3
XLOC_038600	3506.97	1.07774	0.0866635	12.4359	1.6682e-35	2.33622e-33	Chsy1;Gm23042;Gm26827
XLOC_000813	1468.33	2.38234	0.19161	12.4333	1.72435e-35	2.40137e-33	Espnl;Klhl30
XLOC_005983	143.929	2.30025	0.185208	12.4198	2.04058e-35	2.81036e-33	Aldh3a1;Rps13-ps5
XLOC_014323	2268.95	1.13356	0.0912739	12.4193	2.05387e-35	2.81313e-33	Fzd6
XLOC_027800	4352.75	1.49471	0.120384	12.4162	2.13348e-35	2.90619e-33	Gm23196;Npnt
XLOC_045602	578.956	2.22575	0.179375	12.4084	2.35324e-35	3.18813e-33	Elmod1
XLOC_043922	4785.59	1.48218	0.119553	12.3977	2.68993e-35	3.62457e-33	2310022B05Rik
XLOC_005220	1553.49	1.9593	0.158085	12.3939	2.81894e-35	3.77798e-33	Syt1
XLOC_020822	1906.77	1.67484	0.135626	12.349	4.93056e-35	6.43275e-33	Pcsk5
XLOC_021903	526.848	2.03119	0.164487	12.3486	4.95462e-35	6.43275e-33	Gm13631;Myo3b
XLOC_004341	686.783	2.00402	0.162555	12.3283	6.38123e-35	8.19956e-33	Cpm;Gm25709
XLOC_017858	1941.3	1.63134	0.132769	12.287	1.06367e-34	1.35281e-32	Crim1;Gm25069
XLOC_018726	239.661	3.18948	0.259718	12.2806	1.15182e-34	1.45749e-32	Nrtn
XLOC_035228	1049.09	1.3846	0.112802	12.2746	1.23945e-34	1.56045e-32	RP23-304D1.6;Tgfa
XLOC_016686	93.2192	4.06576	0.332059	12.2441	1.80661e-34	2.26307e-32	Upk1b
XLOC_022227	385.717	1.46968	0.120297	12.2171	2.51927e-34	3.14002e-32	4930445B16Rik;BX813336.1;Gm17075;Gm17076;Gm22313;Gm22957;Gm23317;Lrrc4c
XLOC_042784	14583.9	1.28079	0.105014	12.1963	3.25186e-34	4.03295e-32	Mmp2
XLOC_003388	653.326	2.28006	0.187513	12.1594	5.11022e-34	6.21403e-32	Ephx1;Gm36961
XLOC_028763	4945.06	1.10887	0.0912591	12.1508	5.68128e-34	6.8749e-32	Ppap2b
XLOC_029940	1572.95	1.45975	0.120247	12.1396	6.51404e-34	7.80682e-32	Epb4.1l4b
XLOC_015731	598.159	1.72107	0.142076	12.1137	8.93297e-34	1.06546e-31	Gm15950;Mpv17l
XLOC_017638	7104.15	1.97453	0.163062	12.109	9.46058e-34	1.12302e-31	1700071M16Rik;Pla2g7
XLOC_002898	390.273	3.63842	0.300931	12.0906	1.18481e-33	1.39316e-31	Gm36938;Pkp1
XLOC_021145	353.784	3.02879	0.251049	12.0645	1.62614e-33	1.90311e-31	Acbd7
XLOC_010812	9761.15	1.1236	0.0932072	12.0549	1.82734e-33	2.12859e-31	Tgfbi
XLOC_047834	738.843	1.85255	0.153744	12.0496	1.94954e-33	2.26037e-31	Gm24380;Rnf128
XLOC_003161	5832.83	1.2875	0.106971	12.036	2.29709e-33	2.63879e-31	Atp1b1;Nme7
XLOC_024742	1175.23	1.40546	0.11679	12.0341	2.35121e-33	2.68858e-31	Gm20412;Rprd1b;Tgm2
XLOC_037481	2856.2	1.26428	0.105111	12.028	2.53105e-33	2.88101e-31	Tm7sf3
XLOC_027678	1597.22	1.77237	0.147607	12.0074	3.24907e-33	3.68149e-31	A530020G20Rik;Slc44a3
XLOC_001474	358.468	1.75697	0.146384	12.0025	3.44848e-33	3.88976e-31	Pvrl4
XLOC_023219	9787.42	1.3166	0.109781	11.993	3.86819e-33	4.34353e-31	E030013I19Rik;Gm37701;Itga8
XLOC_004699	417.114	1.92327	0.160466	11.9856	4.22951e-33	4.72795e-31	Gm25613;Slc16a10
XLOC_041872	6239.68	1.25325	0.105122	11.9219	9.10474e-33	9.95452e-31	Fgfr2;Oat
XLOC_034057	3567.31	2.06378	0.173416	11.9007	1.17339e-32	1.26079e-30	Eln;RP23-315E2.1
XLOC_036868	767.527	1.23953	0.104202	11.8954	1.24988e-32	1.33721e-30	Wnt7a
XLOC_040195	10424.9	2.01566	0.169546	11.8886	1.3573e-32	1.44593e-30	Gm21983;Mia;Mir3101;Rab4b
XLOC_022916	5667.23	1.37792	0.116229	11.8552	2.02216e-32	2.13595e-30	Pigt
XLOC_001995	6525.8	2.20318	0.185959	11.8477	2.21263e-32	2.32728e-30	Ptp4a1
XLOC_043785	151.157	2.56213	0.216395	11.8401	2.42299e-32	2.53782e-30	Lrrc29
XLOC_048980	4451.14	1.77409	0.149897	11.8354	2.56172e-32	2.66077e-30	Itm2a
XLOC_014562	958.437	1.61139	0.136247	11.827	2.83031e-32	2.91545e-30	Ddx17;Kdelr3
XLOC_034867	5193.08	1.55653	0.131926	11.7986	3.97088e-32	4.0568e-30	Aqp1
XLOC_048927	1999.64	1.20983	0.102617	11.7898	4.4083e-32	4.48531e-30	Gm14893;Gm37956;Gm6222;Slc16a2
XLOC_003172	5628.46	1.14806	0.0973993	11.7872	4.54604e-32	4.588e-30	Sft2d2
XLOC_029392	5937.56	1.72585	0.146581	11.7741	5.30915e-32	5.33655e-30	Fbxo2
XLOC_018248	3561.13	1.16607	0.0993985	11.7312	8.81519e-32	8.72406e-30	Gm23123;Itfg3
XLOC_000326	6152.71	1.93573	0.165548	11.6928	1.38655e-31	1.36078e-29	1500015O10Rik;Gm29155
XLOC_024767	1671.77	1.5504	0.132699	11.6836	1.54628e-31	1.5116e-29	9430021M05Rik;Ptprt;Ptprtos
XLOC_046072	459.81	1.65639	0.141936	11.67	1.81465e-31	1.76701e-29	Acad11;Ackr4;Nphp3
XLOC_030659	677.494	1.26603	0.108548	11.6633	1.96203e-31	1.90309e-29	Trnp1
XLOC_041866	5064.25	1.79305	0.15417	11.6303	2.88932e-31	2.77019e-29	Cpxm2;Fgfr2;Gm15677;n-R5s159
XLOC_015084	4195.7	1.60279	0.138176	11.5997	4.13682e-31	3.95106e-29	Enpp2
XLOC_045491	410.896	1.37514	0.118575	11.5972	4.26023e-31	4.0534e-29	Nlrx1
XLOC_042785	1164.49	1.35465	0.116845	11.5936	4.44309e-31	4.21131e-29	Capns2;Gm22151;Lpcat2
XLOC_001143	393.012	2.7731	0.239463	11.5805	5.17722e-31	4.88855e-29	Syt2
XLOC_006998	2566.43	1.32437	0.114611	11.5553	6.93763e-31	6.52609e-29	Emid1
XLOC_031525	1218.87	2.44171	0.212123	11.5108	1.16381e-30	1.09065e-28	Sod3
XLOC_006630	150.065	2.58792	0.225437	11.4795	1.67157e-30	1.54329e-28	Aoc3
XLOC_030805	1823.79	1.18402	0.103272	11.4651	1.97522e-30	1.81691e-28	Efhd2
XLOC_021520	59.4052	4.28111	0.373429	11.4643	1.99274e-30	1.82629e-28	Adamts13
XLOC_024662	653.378	1.78008	0.155437	11.4521	2.29604e-30	2.0889e-28	Snta1
XLOC_044566	1806.01	1.55279	0.135633	11.4485	2.3929e-30	2.1691e-28	Aldh1a2
XLOC_000165	60658.1	1.46822	0.128262	11.447	2.43385e-30	2.19823e-28	Col9a1
XLOC_011009	3009.85	1.37688	0.120413	11.4346	2.80757e-30	2.52661e-28	Serinc5
XLOC_008993	3751.19	1.47059	0.128965	11.403	4.04009e-30	3.58404e-28	Mir3067;Smoc1
XLOC_009729	1628	1.81482	0.159188	11.4005	4.15792e-30	3.67548e-28	Sgpp1
XLOC_029726	419.377	2.70245	0.237138	11.3961	4.37167e-30	3.85078e-28	1700003M02Rik
XLOC_004909	3081.2	1.36386	0.120002	11.3652	6.22918e-30	5.41049e-28	Col6a1
XLOC_031392	284.183	2.09557	0.184453	11.361	6.53782e-30	5.65885e-28	Adra2c
XLOC_037193	3241.82	1.41251	0.12458	11.3381	8.49315e-30	7.32585e-28	Cd9;Gm26728;Gm28809
XLOC_020624	936.853	1.06613	0.0944791	11.2843	1.56953e-29	1.34451e-27	Capn1;Gm10814
XLOC_024091	4384.66	1.10319	0.0977958	11.2805	1.63768e-29	1.39809e-27	Alx4;Ext2;Gm13818
XLOC_011672	8182.12	1.62058	0.143775	11.2717	1.8108e-29	1.53536e-27	Spock1
XLOC_023365	497.137	1.81605	0.161147	11.2695	1.85533e-29	1.56275e-27	Gm27196;Lhx3
XLOC_036755	1582.43	1.31841	0.116989	11.2695	1.85564e-29	1.56275e-27	Mir705;Rab11fip5
XLOC_041670	4540.44	1.26185	0.112122	11.2543	2.20543e-29	1.85107e-27	Gprc5b;Iqck
XLOC_016781	1146.62	1.87321	0.166607	11.2433	2.49968e-29	2.07707e-27	Col8a1
XLOC_022538	159.648	4.20428	0.37497	11.2123	3.54763e-29	2.93805e-27	Tmc2
XLOC_033060	1896.3	1.54078	0.137501	11.2056	3.82571e-29	3.15786e-27	Cpz
XLOC_004825	370.346	2.7521	0.245711	11.2006	4.05123e-29	3.33297e-27	Srgn
XLOC_002648	5617.25	1.17649	0.105047	11.1996	4.09373e-29	3.35686e-27	B230216N24Rik;Gm24465;Gm25413;Gm3531;Gm37140;Pam
XLOC_020229	5057.46	1.62154	0.144841	11.1953	4.29872e-29	3.51339e-27	Aldh1a1;Gm6684
XLOC_012871	149.802	2.16452	0.194026	11.1558	6.70506e-29	5.44442e-27	Il17d
XLOC_005156	3063.79	1.18531	0.106412	11.1389	8.11466e-29	6.54635e-27	Socs2
XLOC_006899	8305.15	1.58471	0.142273	11.1385	8.1491e-29	6.55293e-27	Gaa
XLOC_048024	884.859	2.48859	0.223656	11.1269	9.28157e-29	7.3685e-27	Smpx
XLOC_015989	1297.57	1.10141	0.0990865	11.1157	1.05276e-28	8.33119e-27	Ildr1
XLOC_020599	738.886	2.25039	0.202619	11.1065	1.16632e-28	9.17163e-27	Ccdc85b;Fosl1
XLOC_019431	923.736	1.28753	0.116001	11.0993	1.26442e-28	9.90655e-27	D030046N08Rik;Fam69c;Gm22014;Gm25005
XLOC_000751	4666.98	1.76246	0.158794	11.0991	1.26773e-28	9.90655e-27	Efhd1;Efhd1os
XLOC_015359	1518.13	1.31255	0.118486	11.0777	1.61012e-28	1.25038e-26	Naga
XLOC_036884	74.9294	3.15762	0.285199	11.0716	1.72229e-28	1.33333e-26	Trh
XLOC_042296	4098.11	1.09921	0.0992878	11.071	1.73508e-28	1.33908e-26	Plat
XLOC_018067	1451.19	1.70738	0.154282	11.0666	1.82112e-28	1.40114e-26	Thbs2
XLOC_019268	4010.49	1.2347	0.111788	11.0451	2.31592e-28	1.7709e-26	Isoc1
XLOC_027573	1386.7	1.57527	0.142781	11.0328	2.65471e-28	2.02375e-26	Gstm1
XLOC_014286	5557.08	1.29666	0.118069	10.9822	4.65668e-28	3.52832e-26	Sdc2
XLOC_041980	15819.7	1.38673	0.126352	10.9751	5.03385e-28	3.80254e-26	Ctsd;Ifitm10
XLOC_013727	1438.72	1.22133	0.111319	10.9715	5.23824e-28	3.94498e-26	Slc7a8
XLOC_033683	1152.76	1.77211	0.161722	10.9578	6.09863e-28	4.55169e-26	A430072P03Rik;Gfi1
XLOC_006979	4337.97	1.5507	0.141766	10.9385	7.54773e-28	5.61641e-26	Tcn2
XLOC_043724	5052.93	1.13202	0.103498	10.9375	7.62469e-28	5.6568e-26	Amfr
XLOC_020215	624.177	1.33435	0.122004	10.937	7.67327e-28	5.67594e-26	Gna14
XLOC_034500	201.107	2.85325	0.260993	10.9323	8.0774e-28	5.9572e-26	Strip2
XLOC_018774	2974.99	1.24884	0.114571	10.9001	1.15095e-27	8.40424e-26	Rab31
XLOC_013962	23981.1	1.52242	0.139672	10.9	1.15302e-27	8.40424e-26	Itm2b
XLOC_035127	500.082	1.71019	0.156979	10.8944	1.22564e-27	8.88161e-26	Ctnna2;Lrrtm1
XLOC_030296	182.773	2.41584	0.221979	10.8832	1.38612e-27	1.00154e-25	Gm23354;Mir6397;Podn;Scp2
XLOC_024071	920.734	1.7766	0.163341	10.8766	1.48974e-27	1.07021e-25	Creb3l1
XLOC_040248	7222.07	1.49032	0.13727	10.8568	1.85077e-27	1.32195e-25	Spint2
XLOC_011769	7286.86	1.49073	0.13737	10.8519	1.95216e-27	1.38642e-25	Ctsl
XLOC_009720	2970.43	1.74564	0.16097	10.8445	2.11753e-27	1.4996e-25	Tmem30b
XLOC_010731	2108.98	1.62278	0.150193	10.8046	3.27291e-27	2.29177e-25	Ninj1
XLOC_014733	2509.74	1.33712	0.123767	10.8035	3.31281e-27	2.31322e-25	Hdac7;Slc48a1
XLOC_044806	1223.47	1.80124	0.166883	10.7934	3.69877e-27	2.5755e-25	Gm16126;Gm16127;Itpa-ps2;Pcolce2;Trpc1
XLOC_023413	507.534	1.95045	0.181862	10.7249	7.77727e-27	5.36548e-25	Barhl1
XLOC_040308	546.907	1.73428	0.161709	10.7247	7.79165e-27	5.36548e-25	Fxyd1
XLOC_002134	201.121	2.00372	0.18704	10.7128	8.86255e-27	6.06939e-25	Fhl2;Gm8210
XLOC_021907	5134.38	1.29146	0.120663	10.703	9.85247e-27	6.71045e-25	Gm26558;Gorasp2;Tlk1
XLOC_012805	3139.25	1.25874	0.11764	10.6999	1.01851e-26	6.91812e-25	Gm24424;Lrp10;Mmp14;Mrpl52;Oxa1l;RP24-378G4.4;RP24-378G4.5;RP24-378G4.6;Slc7a7
XLOC_022896	124.029	2.8458	0.266161	10.692	1.10909e-26	7.51288e-25	Hnf4aos;R3hdml
XLOC_014155	685.643	1.35602	0.126873	10.688	1.15895e-26	7.82937e-25	4930594M22Rik;Ggact;Pcca
XLOC_014114	3896.78	1.08536	0.101697	10.6724	1.3699e-26	9.17982e-25	Slitrk6
XLOC_041372	474.318	1.64697	0.154325	10.6721	1.3743e-26	9.18463e-25	P2ry2
XLOC_031939	1103.32	2.03441	0.190822	10.6613	1.54461e-26	1.02952e-24	Bmp3
XLOC_027464	23951.4	1.05717	0.0991676	10.6605	1.55833e-26	1.0359e-24	Atp1a1;RP23-103P11.1;RP23-103P11.2
XLOC_004382	17386	1.03353	0.0971272	10.641	1.91981e-26	1.26942e-24	Ctdsp2;Mir26a-2;Mir546
XLOC_000584	14886.8	1.06259	0.0998884	10.6378	1.98755e-26	1.31073e-24	Igfbp2
XLOC_026125	993.817	1.18969	0.11188	10.6336	2.07842e-26	1.36152e-24	Extl2
XLOC_006275	3875.23	1.51941	0.14313	10.6156	2.52083e-26	1.64071e-24	Aldoc
XLOC_003958	4431.63	1.15268	0.108968	10.5782	3.76223e-26	2.41092e-24	Pttg1ip
XLOC_041031	2156.91	1.5994	0.151342	10.5681	4.18888e-26	2.66379e-24	Arrdc4
XLOC_009329	296.36	1.68096	0.159324	10.5505	5.05006e-26	3.19513e-24	Tmem121
XLOC_045068	1668.1	1.18604	0.112481	10.5443	5.39626e-26	3.39692e-24	Cmtm6
XLOC_037377	517.693	1.41682	0.134845	10.507	8.01717e-26	4.9963e-24	Mansc1;RP23-174M4.2;RP23-174M4.3
XLOC_010721	2462.95	1.38066	0.131681	10.4849	1.01374e-25	6.28619e-24	A330033J07Rik;Id4
XLOC_019680	1705.49	1.24373	0.119014	10.4503	1.46023e-25	8.96566e-24	Nr3c1
XLOC_048491	1008.13	1.08837	0.104228	10.4422	1.59067e-25	9.74254e-24	Gm14581;Hs6st2
XLOC_028772	2930.15	1.18514	0.113537	10.4383	1.65753e-25	1.01272e-23	2700068H02Rik;Bsnd;Dhcr24;Gm12744;Pcsk9;Tmem61;Usp24
XLOC_042808	794.474	1.37265	0.131772	10.4169	2.07713e-25	1.2629e-23	Cx3cl1
XLOC_020485	15096.1	1.92107	0.184861	10.392	2.69717e-25	1.62797e-23	Mir6715;Tectb
XLOC_020832	318.709	2.18267	0.210085	10.3895	2.76936e-25	1.6675e-23	Aldh1a7
XLOC_008365	325.287	2.00707	0.193314	10.3824	2.98033e-25	1.79021e-23	Abca6
XLOC_003842	26572.3	1.12914	0.108938	10.365	3.57941e-25	2.13975e-23	Psap
XLOC_030263	1054.33	1.0667	0.103048	10.3515	4.12107e-25	2.45179e-23	Prkaa2
XLOC_027659	580.375	1.58283	0.153217	10.3306	5.12191e-25	3.01842e-23	Gm24811;Snx7
XLOC_012929	13408	1.35817	0.131492	10.3289	5.21717e-25	3.0673e-23	Ctsb;Fdft1
XLOC_036974	1426.83	1.12928	0.109359	10.3264	5.35531e-25	3.14111e-23	Gm4604;Sumf1
XLOC_020070	807.026	1.6667	0.161408	10.326	5.37356e-25	3.14442e-23	Pla2g16
XLOC_024419	188.964	2.54301	0.246801	10.3039	6.76648e-25	3.95023e-23	Gm14025
XLOC_019053	155.503	2.28789	0.222353	10.2894	7.86259e-25	4.55563e-23	Mocos;n-R5s23
XLOC_003283	289.754	1.70136	0.165354	10.2892	7.88355e-25	4.55563e-23	Nhlh1
XLOC_026903	1466.32	1.6668	0.162122	10.2811	8.5738e-25	4.93597e-23	Tm4sf1
XLOC_011475	114.973	2.60837	0.254036	10.2677	9.85178e-25	5.64564e-23	Serpinb1a
XLOC_042158	4690.03	1.36529	0.132972	10.2675	9.87481e-25	5.64585e-23	Gas6;Tmem255b
XLOC_040200	2521.53	1.44903	0.141191	10.2629	1.03585e-24	5.84638e-23	Ltbp4
XLOC_019265	9719.66	1.40252	0.13666	10.2628	1.03662e-24	5.84638e-23	Slc12a2
XLOC_011174	727.596	1.28585	0.125429	10.2516	1.16353e-24	6.54726e-23	Emb;Gm17509
XLOC_005507	467.354	1.71773	0.16773	10.241	1.29829e-24	7.27275e-23	Gm11978;Ramp3
XLOC_039126	1199.63	1.40975	0.137747	10.2343	1.39149e-24	7.75997e-23	Olfml1
XLOC_040310	1148.81	1.22354	0.119601	10.2302	1.45278e-24	8.0837e-23	Hpn
XLOC_025387	1325.68	1.08002	0.105644	10.2233	1.55958e-24	8.65861e-23	Lhfp;RP23-256O22.3;RP23-372C7.2;RP23-372C7.4;RP23-372C7.5;RP23-372C7.6;RP23-372C7.7;RP23-372C7.8
XLOC_014804	5893.44	1.54971	0.151749	10.2123	1.74637e-24	9.67413e-23	Dazap2
XLOC_014086	29742.9	1.39845	0.136974	10.2096	1.79676e-24	9.93116e-23	AC102815.1;Gm26778;Kctd12;Mir5130
XLOC_042109	266.161	1.48967	0.146364	10.1779	2.48877e-24	1.36652e-22	Myo16
XLOC_018374	562.067	2.003	0.196827	10.1765	2.52543e-24	1.3836e-22	H2-K1
XLOC_030889	6100.39	1.34663	0.132372	10.1731	2.6151e-24	1.42959e-22	Plod1
XLOC_007983	2302.76	1.55724	0.15312	10.17	2.69796e-24	1.47166e-22	Hlf
XLOC_042409	557.553	1.82955	0.180045	10.1616	2.94088e-24	1.59717e-22	Pdgfrl
XLOC_002327	216.735	1.94873	0.191915	10.1541	3.17629e-24	1.72127e-22	Fzd5;Gm38058
XLOC_042793	336.434	2.31378	0.22792	10.1517	3.25579e-24	1.75672e-22	Mt1
XLOC_016973	145.626	2.43313	0.240267	10.1268	4.20198e-24	2.26235e-22	Cldn14
XLOC_007023	6039.43	1.04223	0.102977	10.121	4.45811e-24	2.39508e-22	Gm11973;Gm22123;Purb
XLOC_043827	314.516	2.02002	0.19971	10.1147	4.75304e-24	2.54257e-22	Nqo1
XLOC_002882	763.67	1.91195	0.189292	10.1005	5.49385e-24	2.9263e-22	Lgr6
XLOC_015151	1002.69	2.01512	0.199557	10.098	5.64002e-24	2.99775e-22	Gm17035;Gm2895;Ndrg1
XLOC_024201	547.831	1.49544	0.14816	10.0934	5.90875e-24	3.12725e-22	Fibin
XLOC_025520	700.829	2.16928	0.214937	10.0926	5.95474e-24	3.14491e-22	Gm17402;Mlf1
XLOC_032567	1708.29	1.35343	0.134134	10.0902	6.10531e-24	3.21762e-22	Lfng
XLOC_041317	699.34	1.59086	0.157852	10.0782	6.90094e-24	3.62162e-22	Aqp11
XLOC_016299	462.128	2.29322	0.227745	10.0693	7.55471e-24	3.95638e-22	Bace2
XLOC_030706	622.493	2.29221	0.227796	10.0625	8.08907e-24	4.22735e-22	Gm12991;Ncmap
XLOC_038059	3645.99	1.57155	0.156379	10.0497	9.21787e-24	4.79714e-22	Gm6537;Nfkbib
XLOC_018619	72.7179	2.61867	0.26068	10.0456	9.61006e-24	4.99082e-22	Gm26904;Gnmt
XLOC_017861	784.753	3.02204	0.301299	10.03	1.12474e-23	5.82901e-22	Gm22562;Vit
XLOC_011496	260.119	1.54662	0.154243	10.0271	1.15838e-23	5.96611e-22	Gm15908;Pxdc1
XLOC_023000	2153.45	1.13631	0.113386	10.0216	1.22554e-23	6.29902e-22	Fam210b
XLOC_022173	428.394	2.02014	0.201635	10.0188	1.26062e-23	6.45274e-22	C1qtnf4;Ndufs3
XLOC_006664	5698.33	1.09626	0.109452	10.0159	1.2978e-23	6.6177e-22	Fam171a2;Grn
XLOC_029174	3607.47	1.20878	0.120687	10.0159	1.29816e-23	6.6177e-22	Fuca1;Hmgcl
XLOC_009853	2716.03	1.0952	0.109389	10.012	1.3502e-23	6.86894e-22	Irf2bpl
XLOC_013137	4515.11	1.28261	0.128138	10.0097	1.38207e-23	7.01674e-22	Gpc6;Mir6239
XLOC_008105	266.275	2.01438	0.201409	10.0015	1.50141e-23	7.60715e-22	Nr1d1;Thra
XLOC_044321	4589.15	1.17782	0.117775	10.0005	1.51579e-23	7.64893e-22	Mpzl2
XLOC_004367	5012.62	1.07161	0.107162	9.99991	1.52535e-23	7.68161e-22	Gns
XLOC_000651	104.305	2.73694	0.274159	9.98304	1.80833e-23	9.07003e-22	BC035947;Mogat1
XLOC_035975	1032.18	1.40316	0.140757	9.96864	2.09068e-23	1.04442e-21	Pon2;RP23-333I11.2
XLOC_006555	118.409	3.60687	0.361862	9.96753	2.11429e-23	1.0541e-21	1700003D09Rik;Ppp1r1b
XLOC_029134	159.206	2.15989	0.216713	9.96659	2.13424e-23	1.05981e-21	Fam46b;Gm13257
XLOC_036917	35.8838	3.57674	0.35915	9.95891	2.30582e-23	1.14273e-21	Lmod3
XLOC_029780	701.3	1.08986	0.109495	9.95352	2.43408e-23	1.20152e-21	AI464131
XLOC_042152	11412.3	1.10689	0.111256	9.94904	2.54632e-23	1.25444e-21	Lamp1
XLOC_042613	2730.5	1.04597	0.105182	9.94435	2.66918e-23	1.30722e-21	Sin3b
XLOC_029386	1941.19	1.09462	0.110102	9.94187	2.73645e-23	1.33753e-21	2510039O18Rik
XLOC_007788	6038.51	1.39719	0.140702	9.93016	3.07762e-23	1.49549e-21	Fam101b
XLOC_028098	2879.19	1.47131	0.148243	9.92499	3.24141e-23	1.56897e-21	Tmem64
XLOC_026406	1587.49	1.07464	0.108383	9.91526	3.57329e-23	1.72292e-21	Mcoln3
XLOC_008206	2563.86	1.39425	0.140712	9.90857	3.82082e-23	1.83517e-21	Ptrf
XLOC_025515	139.562	2.04641	0.206612	9.9046	3.97559e-23	1.90584e-21	Ptx3;Veph1
XLOC_024396	766.353	1.43583	0.145186	9.88958	4.61946e-23	2.21025e-21	Prom2
XLOC_034347	65462	1.25245	0.126779	9.87905	5.13152e-23	2.44586e-21	Casd1;Col1a2;Gm26696;RP23-288L22.4;RP23-56M2.6;RP23-56M2.7;Sgce
XLOC_035314	552.793	2.02139	0.205129	9.85422	6.57257e-23	3.10894e-21	Klf15;RP23-370A2.7
XLOC_033641	2124.71	1.2974	0.131863	9.83896	7.64956e-23	3.59789e-21	Hsd17b11
XLOC_045607	1849.19	2.00178	0.203617	9.83113	8.26898e-23	3.8601e-21	Cib2;Sh2d7
XLOC_034951	584.551	2.03432	0.207086	9.82351	8.91796e-23	4.15527e-21	Ndnf
XLOC_001501	944.038	1.64084	0.167104	9.81928	9.30078e-23	4.32556e-21	Kcnj10
XLOC_027126	3058.54	1.15543	0.117758	9.81188	1.00087e-22	4.64613e-21	1700036G14Rik;AC124496.1;Arfip1;Fam160a1;Fbxw7;Gatb;Glt28d2;Gm15535;Gm37240;Gm37726;Gm38041;Gm38241;Gm38313;Gm8813;Mir466k;RP23-94M23.3;RP24-389G6.1;Tigd4;Tmem154
XLOC_005105	1872.62	1.46945	0.149771	9.81132	1.00647e-22	4.66342e-21	Chpt1;Sycp3
XLOC_042623	2250.08	1.5663	0.159683	9.80881	1.03181e-22	4.77197e-21	Rasd2
XLOC_049201	1332.72	1.12163	0.114533	9.79315	1.20489e-22	5.53138e-21	Acsl4
XLOC_026904	4841.57	1.21993	0.124669	9.78538	1.30109e-22	5.9511e-21	Gm16016;Wwtr1
XLOC_018320	1220.15	1.3238	0.135865	9.7435	1.96653e-22	8.86467e-21	Tmprss3
XLOC_028305	394.746	3.38741	0.347854	9.73804	2.07514e-22	9.3374e-21	Car9;Gm12454
XLOC_030377	452.415	1.09482	0.11289	9.69809	3.07202e-22	1.36993e-20	Lurap1;Pomgnt1
XLOC_026004	343.549	1.96486	0.20279	9.68914	3.35339e-22	1.49274e-20	Atg4a-ps;RP23-184N6.1;Syt6
XLOC_024573	5938.84	1.70016	0.175484	9.68843	3.37677e-22	1.50046e-20	Cst3
XLOC_016422	773.64	1.94148	0.200467	9.68476	3.5004e-22	1.54854e-20	Rpl31-ps12;Spag6
XLOC_036126	2205.23	1.49656	0.154791	9.66823	4.11417e-22	1.81198e-20	Cep41;Gm13782
XLOC_041586	524.713	1.4386	0.149001	9.65496	4.68358e-22	2.05189e-20	Lmo1
XLOC_004885	261.51	1.32195	0.136933	9.65399	4.72802e-22	2.06772e-20	Susd2
XLOC_001857	2371.11	1.04315	0.108134	9.64686	5.06831e-22	2.20879e-20	Tram1
XLOC_013139	1197.07	1.03186	0.107115	9.63318	5.79074e-22	2.5175e-20	Gpr180
XLOC_047296	4715.62	1.37257	0.142485	9.63307	5.79688e-22	2.5175e-20	Rpl10;Snora70
XLOC_046039	2612.41	1.09573	0.113823	9.62662	6.1729e-22	2.67614e-20	Pccb
XLOC_048416	6666.99	1.24884	0.129941	9.61082	7.19756e-22	3.10416e-20	Lamp2
XLOC_001872	71.3219	2.46398	0.2565	9.60614	7.53184e-22	3.23713e-20	Trpa1
XLOC_041590	90.3697	2.49211	0.259821	9.59165	8.66895e-22	3.70668e-20	Trim66
XLOC_038057	497.494	1.5264	0.159324	9.58049	9.65874e-22	4.10876e-20	Fbxo17
XLOC_036058	1952.73	1.05047	0.109761	9.57056	1.06326e-21	4.51531e-20	Fam3c
XLOC_043235	754.275	1.15622	0.120923	9.56161	1.15934e-21	4.89832e-20	Slc25a15
XLOC_027535	146.103	2.95492	0.309067	9.56077	1.16881e-21	4.92165e-20	Pifo;RP23-169H9.5;RP23-169H9.6
XLOC_032601	2815.21	1.14645	0.119915	9.56056	1.17127e-21	4.92366e-20	Cyth3
XLOC_010669	409.089	1.26116	0.131917	9.56021	1.17514e-21	4.93162e-20	A730081D07Rik;Gcnt2;Mir5124a
XLOC_002406	1316.95	1.10641	0.115812	9.55356	1.25318e-21	5.2415e-20	Gm29358;Pnkd;Tmbim1
XLOC_044705	1223.33	1.12392	0.117843	9.53741	1.46437e-21	6.10433e-20	9330154J02Rik;Tpbg
XLOC_017941	11632	1.04943	0.110088	9.53263	1.53341e-21	6.37083e-20	Epcam
XLOC_011907	676.458	1.33295	0.139907	9.52745	1.612e-21	6.68619e-20	9330111N05Rik;Adgrv1
XLOC_045620	12199	1.2048	0.126526	9.52212	1.69679e-21	7.02618e-20	Tspan3
XLOC_008366	1089.65	1.13464	0.119218	9.51731	1.77716e-21	7.34678e-20	Abca5
XLOC_003870	979.267	1.38645	0.145683	9.51689	1.78446e-21	7.36475e-20	Gm16128;Gm25862;Slc25a16
XLOC_014840	902.689	1.22628	0.128922	9.51178	1.87435e-21	7.7102e-20	Mfsd5
XLOC_027571	820.383	1.49092	0.157	9.49632	2.17433e-21	8.90012e-20	Gstm2
XLOC_032466	202.551	2.30919	0.243413	9.4867	2.38473e-21	9.74535e-20	Hspb1
XLOC_013929	481.699	1.79932	0.18988	9.47608	2.64022e-21	1.07531e-19	Pdlim2
XLOC_011151	1019.25	1.0305	0.108749	9.47592	2.64428e-21	1.07531e-19	Arl15;Hspb3;Snx18
XLOC_023841	447.799	1.59898	0.168904	9.46679	2.88573e-21	1.16779e-19	Serping1
XLOC_008531	377.55	1.55703	0.164519	9.46411	2.96071e-21	1.19618e-19	Myadml2os;Notum;Notumos
XLOC_026151	270.535	2.16831	0.229289	9.45665	3.17966e-21	1.27432e-19	Lppr5
XLOC_049319	1808.16	1.3922	0.147306	9.45105	3.35438e-21	1.34003e-19	Sat1
XLOC_024122	4034.25	1.01723	0.107649	9.44946	3.40595e-21	1.35846e-19	Gm13919;Gm13920;Gm13921;Ldlrad3
XLOC_028778	9554.22	1.28062	0.13558	9.44554	3.53593e-21	1.40805e-19	Cdcp2;Cyb5rl;Gm12786;Gm12802;Mrpl37;Ssbp3;Tceanc2;Tmem59
XLOC_044783	106.522	2.57949	0.273257	9.43981	3.73461e-21	1.48007e-19	Plscr5
XLOC_028780	129.651	3.4784	0.368515	9.43899	3.76399e-21	1.48934e-19	Cdcp2
XLOC_026688	1544.5	1.05804	0.11211	9.43749	3.81806e-21	1.50596e-19	Gm37640;Gnb4
XLOC_027163	121.317	2.38074	0.252672	9.42226	4.415e-21	1.73592e-19	Bcan
XLOC_048907	94.7801	2.08131	0.22099	9.41811	4.5928e-21	1.80015e-19	1700011M02Rik;Dmrtc1a
XLOC_041366	5754.99	1.44155	0.153377	9.39873	5.52235e-21	2.15095e-19	Plekhb1
XLOC_015744	609.379	1.47976	0.15748	9.39647	5.64266e-21	2.19097e-19	Efcab1
XLOC_002753	398.292	1.46008	0.155407	9.39521	5.71057e-21	2.21389e-19	Steap3
XLOC_015196	95.6443	2.29016	0.24406	9.38358	6.37717e-21	2.46465e-19	Lypd2
XLOC_021990	126.929	2.32381	0.247815	9.37721	6.77414e-21	2.61402e-19	Dfnb59
XLOC_028847	52.0801	3.53136	0.376807	9.37181	7.12994e-21	2.74706e-19	Pdzk1ip1
XLOC_022611	462.684	1.17576	0.125461	9.37146	7.1533e-21	2.75181e-19	Gm14066;Ism1
XLOC_033548	4518.58	1.03271	0.11021	9.37034	7.23022e-21	2.77712e-19	Mir6415;Scarb2
XLOC_038852	411.263	1.70461	0.182108	9.36044	7.94026e-21	3.04515e-19	A230065N10Rik;Gm15744;Me3
XLOC_014666	930.746	1.25461	0.134391	9.33549	1.00521e-20	3.81399e-19	Fam19a5
XLOC_022625	36286.2	1.54963	0.166181	9.32494	1.11044e-20	4.20045e-19	Otor
XLOC_019857	460.206	1.40895	0.151099	9.32473	1.1127e-20	4.20265e-19	Rab27b
XLOC_015912	1167.24	1.55916	0.167264	9.32157	1.14635e-20	4.32319e-19	Fam43a
XLOC_005462	178.411	1.79236	0.192768	9.29803	1.43073e-20	5.33111e-19	Gatsl3
XLOC_019974	513.682	3.57848	0.385459	9.28367	1.63747e-20	6.0652e-19	Cabp2
XLOC_012819	771.226	1.32991	0.143393	9.27459	1.78311e-20	6.59485e-19	Cmtm5;Myh6
XLOC_000717	81.1927	3.19936	0.344987	9.27387	1.79518e-20	6.62968e-19	2810459M11Rik
XLOC_003485	1262.29	1.31081	0.141558	9.2599	2.04633e-20	7.51266e-19	Nenf
XLOC_023198	377.752	2.87316	0.310536	9.25224	2.19837e-20	8.05896e-19	Itih2
XLOC_013167	5983.53	1.05544	0.114193	9.24267	2.40415e-20	8.77461e-19	Gm17082;Gm6254;Tm9sf2
XLOC_002455	308.663	2.89258	0.313061	9.23965	2.47295e-20	9.01254e-19	Scg2
XLOC_006068	460.418	1.14735	0.124212	9.237	2.53507e-20	9.22542e-19	2310047M10Rik;9330160F10Rik
XLOC_004961	1130.9	1.05814	0.114625	9.23135	2.67254e-20	9.6974e-19	Mir6909;Ppap2c
XLOC_006472	18.9565	4.90103	0.531071	9.22857	2.74266e-20	9.93734e-19	Tac4
XLOC_016532	1015.66	1.04358	0.113552	9.19029	3.91777e-20	1.40723e-18	Masp1
XLOC_033067	1065.09	1.05543	0.115039	9.1745	4.53663e-20	1.62019e-18	Grpel1;Tada2b
XLOC_043856	104.352	3.02312	0.329591	9.17234	4.62857e-20	1.65066e-18	Gm15894;Gm15895;Il34
XLOC_008552	505.053	1.22316	0.133413	9.16822	4.80874e-20	1.71002e-18	Hexdc;Ogfod3
XLOC_035574	763.516	1.57052	0.171309	9.16774	4.83047e-20	1.7153e-18	A2m
XLOC_044544	35.5213	3.95474	0.431386	9.16752	4.84042e-20	1.71639e-18	C2cd4b;M5C1000I18Rik
XLOC_015296	1745.95	1.10811	0.121096	9.15064	5.6599e-20	1.99562e-18	C1qtnf6
XLOC_020452	602.315	1.18024	0.129164	9.1375	6.39149e-20	2.24089e-18	Neurl1a
XLOC_014572	806.355	1.17916	0.129309	9.11893	7.5873e-20	2.64526e-18	Rpl3;Syngr1
XLOC_016886	49076.7	1.02091	0.112022	9.11352	7.97501e-20	2.76882e-18	App;Gm27295
XLOC_026486	1489.66	1.52883	0.167822	9.10979	8.25394e-20	2.8577e-18	4930566N20Rik;Gm15577;Gm15578;Gm23725;Gm24373;Negr1;RP23-103L12.1;RP23-354G14.1;RP23-354G14.2;RP23-354G14.3;RP23-354G14.4;RP24-176M3.1
XLOC_019621	1325.94	1.31075	0.143956	9.10524	8.60741e-20	2.97594e-18	Sil1
XLOC_012959	47361.1	1.70608	0.187583	9.09506	9.45319e-20	3.25933e-18	Clu
XLOC_000102	2090.49	1.09146	0.120329	9.0706	1.18367e-19	4.05309e-18	Rdh10
XLOC_029027	2622.41	1.41973	0.156575	9.06742	1.21866e-19	4.15579e-18	Col8a2
XLOC_017359	1734.73	1.14029	0.125783	9.06552	1.24006e-19	4.21892e-18	Cdkn1a
XLOC_003144	151.248	3.25723	0.359301	9.06548	1.24056e-19	4.21892e-18	Fmo2
XLOC_035825	591.873	1.6486	0.182308	9.04296	1.52483e-19	5.15753e-18	AC122804.1;H2afj
XLOC_035409	645.417	1.72864	0.191261	9.03811	1.59404e-19	5.36252e-18	Cntn4
XLOC_035627	129.27	2.03764	0.225457	9.03783	1.59818e-19	5.36919e-18	C1ra
XLOC_024128	583.865	1.38128	0.152908	9.03338	1.66449e-19	5.58445e-18	Cd44;Gm23731
XLOC_002462	6901.49	1.30823	0.144932	9.02655	1.77177e-19	5.93357e-18	Serpine2
XLOC_033794	1449.03	1.08038	0.119698	9.02584	1.7832e-19	5.95067e-18	1500011B03Rik;2610524H06Rik;Gm20499
XLOC_009928	1405	1.44345	0.159981	9.0226	1.83681e-19	6.12138e-18	Fbln5
XLOC_024151	3719.16	1.07102	0.118748	9.01926	1.89358e-19	6.30214e-18	Hipk3;Mir1902
XLOC_020021	11127.7	1.29909	0.144179	9.01023	2.05616e-19	6.82504e-18	Ltbp3;Scyl1
XLOC_044190	67.5212	4.06113	0.451286	8.999	2.27774e-19	7.53043e-18	Hepacam
XLOC_018803	693.513	1.66435	0.185163	8.98854	2.50529e-19	8.24991e-18	Emilin2;Gm26561
XLOC_048895	435.479	1.48818	0.165611	8.98599	2.56412e-19	8.4325e-18	Cited1
XLOC_032503	3616.99	1.36958	0.152508	8.98035	2.69906e-19	8.85293e-18	Tsc22d4
XLOC_003431	1926.32	1.06694	0.119003	8.96565	3.08447e-19	1.00641e-17	Marc2;Mir1981
XLOC_004888	240.087	1.42475	0.158948	8.96361	3.14211e-19	1.02388e-17	Gstt1
XLOC_007041	4167.07	1.33966	0.149481	8.96204	3.18723e-19	1.03452e-17	Igfbp3
XLOC_029589	1180.41	1.56478	0.174676	8.95818	3.30087e-19	1.06862e-17	Plekhf2
XLOC_006276	3758.01	1.02029	0.113952	8.95368	3.43811e-19	1.11161e-17	Pigs
XLOC_004604	11149.8	1.71374	0.191405	8.95348	3.44438e-19	1.11219e-17	Gm23130;Rps12;Snora33;Snord100
XLOC_014166	8257.95	1.49471	0.167296	8.93453	4.08914e-19	1.31021e-17	Sepp1
XLOC_040309	129.697	2.6428	0.296652	8.90876	5.16063e-19	1.63254e-17	Fxyd3;Lgi4
XLOC_029513	5907.46	1.03066	0.115699	8.9081	5.19169e-19	1.64028e-17	Sdf4
XLOC_011515	6671.31	1.05901	0.118884	8.90794	5.19916e-19	1.64056e-17	Ssr1
XLOC_020244	682.826	2.21913	0.249153	8.90667	5.25868e-19	1.65725e-17	Klf9;Mir1192
XLOC_025149	3603.72	1.33581	0.150097	8.89966	5.60184e-19	1.76094e-17	Cp;Hps3
XLOC_003216	1648.68	1.44102	0.161921	8.89948	5.61094e-19	1.76158e-17	Mgst3
XLOC_045410	5160.6	1.22374	0.137638	8.89099	6.05642e-19	1.89666e-17	Stt3a
XLOC_041756	324.179	2.09448	0.23559	8.89036	6.09088e-19	1.90506e-17	Ccdc101;Sult1a1
XLOC_002928	1813.91	1.12004	0.126336	8.86554	7.6136e-19	2.36648e-17	Gm28501;Gm37080;Gm37101;Nek7
XLOC_037757	138.436	2.52628	0.285388	8.85209	8.58947e-19	2.65655e-17	Gng8
XLOC_007319	384.453	1.3921	0.157304	8.84975	8.77184e-19	2.70624e-17	Irgm1
XLOC_023387	8678.5	1.11841	0.126381	8.84949	8.79195e-19	2.70909e-17	Adamts13;Adamtsl2;Cacfd1;Fam163b;Gm13397;Gm13398;Rexo4;Slc2a6;Stkld1;Surf2;Surf4;Tmem8c
XLOC_021787	291.119	1.27069	0.143615	8.84787	8.92054e-19	2.74532e-17	Tnfaip6
XLOC_044481	1548.72	1.58977	0.179716	8.84598	9.07318e-19	2.78542e-17	Calml4;Gm10653
XLOC_044690	789.026	1.17209	0.132827	8.82418	1.10266e-18	3.36439e-17	Sh3bgrl2
XLOC_004365	1720.5	1.37877	0.156335	8.81935	1.15129e-18	3.50847e-17	Wif1
XLOC_012016	1387.41	1.06828	0.121419	8.79827	1.38936e-18	4.21337e-17	Ocln
XLOC_000118	177.647	2.06623	0.234901	8.7962	1.41527e-18	4.28674e-17	Gm28154;Pi15
XLOC_008741	231.422	1.94631	0.221367	8.79226	1.46586e-18	4.42921e-17	Fam110c
XLOC_003819	1319.64	1.36518	0.155357	8.78736	1.5311e-18	4.62073e-17	Smpdl3a
XLOC_033126	201.638	3.11715	0.355169	8.77655	1.68562e-18	5.08092e-17	Fgfbp1
XLOC_041337	223.002	1.2812	0.146	8.77535	1.7037e-18	5.12302e-17	Dgat2
XLOC_004552	4894.45	1.13278	0.129089	8.77516	1.70666e-18	5.12572e-17	Adgrg6;Gm10335
XLOC_005868	493.704	1.33743	0.152521	8.7688	1.80578e-18	5.41039e-17	P4ha2
XLOC_015560	156.987	1.94319	0.221639	8.7674	1.82843e-18	5.47168e-17	Smagp
XLOC_016025	1362.5	1.12353	0.128206	8.76342	1.89414e-18	5.66152e-17	AC124193.1;Gm22543;Gm26381;Gm27587;Gm27717;Gm27887;Gm28750;Gm36939;Gm37508;Lsamp
XLOC_019520	215.095	1.83098	0.209111	8.75602	2.02274e-18	6.03143e-17	Aqp4
XLOC_026339	100.4	3.40776	0.389347	8.7525	2.08674e-18	6.20002e-17	Adh1;Gm16559
XLOC_029220	212.608	1.26447	0.144637	8.74233	2.28347e-18	6.75235e-17	Tmco4
XLOC_020861	3786.66	1.02815	0.1179	8.72049	2.76999e-18	8.15233e-17	Gm17800;Pgm5;Tmem252
XLOC_043779	337.498	1.36634	0.156715	8.71868	2.81473e-18	8.27426e-17	B3gnt9;D230025D16Rik
XLOC_046884	197.043	1.45672	0.167102	8.71758	2.84208e-18	8.34481e-17	Chst7
XLOC_017251	2925.27	1.5691	0.180083	8.71322	2.95357e-18	8.65177e-17	Bricd5;Mlst8;Pgp
XLOC_037549	5548.41	1.16057	0.133403	8.69975	3.32627e-18	9.70927e-17	9430041J12Rik;D030047H15Rik;Ttyh1
XLOC_006636	2322.87	1.08743	0.125096	8.69283	3.53522e-18	1.02951e-16	Rnd2;Vat1
XLOC_043516	373.636	1.75033	0.201445	8.68889	3.65995e-18	1.05964e-16	Bst2
XLOC_035833	1819.74	1.15281	0.132736	8.685	3.7875e-18	1.0953e-16	Mgst1
XLOC_042558	1861.84	1.66017	0.191224	8.68182	3.89479e-18	1.12502e-16	Gm11175;Jund
XLOC_005806	2201.04	1.41657	0.16339	8.66987	4.32616e-18	1.24243e-16	Adamts2;Gm12198;Gm12199;Gm12200
XLOC_042058	173.571	1.36737	0.15772	8.66961	4.3359e-18	1.24379e-16	Lrrc8e
XLOC_029182	433.454	1.55939	0.180065	8.66015	4.71124e-18	1.34836e-16	Tcea3
XLOC_016660	1144.82	1.12297	0.129749	8.65495	4.93116e-18	1.40485e-16	Gm8425;Slc15a2
XLOC_043665	1405.76	1.38845	0.160498	8.65088	5.11041e-18	1.45259e-16	Gm10638;Siah1a
XLOC_044452	3897.01	1.04515	0.120938	8.64209	5.51952e-18	1.56709e-16	Nptn;Rec114
XLOC_041644	11189.8	1.60188	0.185389	8.64065	5.58952e-18	1.58516e-16	Rps13;Snord14a
XLOC_027758	203.265	2.09385	0.242396	8.63813	5.71422e-18	1.61684e-16	5730508B09Rik
XLOC_046909	473.046	1.57458	0.182319	8.63638	5.8024e-18	1.63993e-16	Gm25553;Slc6a14
XLOC_004566	552.611	1.45693	0.168943	8.62379	6.47729e-18	1.81831e-16	Hebp2
XLOC_008535	341.942	1.32852	0.154144	8.61868	6.77277e-18	1.89292e-16	Dcxr
XLOC_004151	1760.97	1.02896	0.11939	8.61854	6.78104e-18	1.89292e-16	Tmem263
XLOC_043018	964.062	1.11323	0.129231	8.61426	7.03932e-18	1.96063e-16	Kcnk1
XLOC_015103	3007.52	1.02495	0.119087	8.60673	7.51731e-18	2.08909e-16	Derl1
XLOC_025752	242.561	2.29409	0.266777	8.59928	8.02209e-18	2.22689e-16	S100a6
XLOC_042979	182.441	2.5215	0.293309	8.59673	8.20168e-18	2.27421e-16	Dynlrb2
XLOC_013876	5460.35	1.1055	0.128614	8.59552	8.28856e-18	2.29575e-16	Adam2;Clu;Gulo;Scara3
XLOC_000714	7511.83	1.16675	0.135798	8.59179	8.56212e-18	2.36626e-16	Itm2c
XLOC_010693	393.754	1.27251	0.148114	8.5914	8.59137e-18	2.37171e-16	Rnf182
XLOC_033387	3082.89	1.16045	0.135193	8.58365	9.19086e-18	2.52602e-16	CH25-194I22.2;CH25-194I22.3;Usp46;Usp46os1;Usp46os2
XLOC_027232	4034.67	1.69186	0.197107	8.58347	9.20539e-18	2.52722e-16	S100a1
XLOC_022745	1724.71	1.28823	0.150184	8.57772	9.67738e-18	2.64806e-16	Id1
XLOC_045891	2756.17	1.4128	0.16472	8.57697	9.74042e-18	2.66105e-16	A330041J22Rik;Gm38230;Me1
XLOC_004517	1103.76	1.07668	0.1256	8.57229	1.01447e-17	2.76052e-16	B430219N15Rik;Ginm1
XLOC_008755	1724.81	1.16943	0.136554	8.56382	1.09187e-17	2.95849e-16	Sypl
XLOC_026253	806.872	1.15315	0.134823	8.5531	1.19822e-17	3.23609e-16	Pla2g12a
XLOC_009316	361.254	2.05473	0.240555	8.54165	1.32324e-17	3.55834e-16	Zbtb42
XLOC_023379	583.01	1.13988	0.133453	8.54141	1.32594e-17	3.56176e-16	Agpat2;Egfl7;Gm20532
XLOC_038497	220.196	1.49783	0.175451	8.53706	1.3768e-17	3.69041e-16	Htatip2
XLOC_014378	10534.9	1.15791	0.135739	8.53036	1.45896e-17	3.90643e-16	1700040F17Rik;Col14a1
XLOC_045980	2877.65	1.19572	0.140209	8.52815	1.4871e-17	3.97752e-16	Pls1
XLOC_017444	201.489	1.62587	0.190696	8.52598	1.5152e-17	4.03966e-16	H2-DMb1
XLOC_041938	1042.7	1.36575	0.161071	8.47918	2.26794e-17	5.92612e-16	Ifitm3;Ifitm6
XLOC_005944	501.713	1.1252	0.132987	8.461	2.65093e-17	6.89796e-16	Wnt9a
XLOC_045380	694.021	1.00246	0.118579	8.45392	2.81674e-17	7.30652e-16	4930581F22Rik;St3gal4
XLOC_027033	73.8661	3.14103	0.371701	8.4504	2.90295e-17	7.50672e-16	Sptssb
XLOC_040204	3810.55	1.01211	0.119838	8.44558	3.02547e-17	7.81544e-16	Pld3
XLOC_017700	563.19	1.11458	0.132037	8.4414	3.13559e-17	8.08315e-16	Tfeb
XLOC_014130	1082.42	1.39949	0.165815	8.44009	3.17103e-17	8.15763e-16	Gm4675;Sox21
XLOC_023655	499.684	1.2784	0.151528	8.43676	3.26268e-17	8.37612e-16	Cd302;Gm13573
XLOC_024359	2193.82	1.15921	0.137614	8.42362	3.65016e-17	9.34202e-16	4930417H01Rik;Slc30a4
XLOC_027729	768.182	1.16132	0.137889	8.42213	3.69714e-17	9.45253e-16	Ugt8a
XLOC_026640	346.69	1.61633	0.192496	8.39671	4.59176e-17	1.16325e-15	Gm24062;Gm24704;Gm37136;Gm7536;Naaladl2;RP23-152K14.2
XLOC_023445	440.32	1.69934	0.202461	8.39342	4.72188e-17	1.19257e-15	Gm13400;Ptges
XLOC_010697	245.918	1.70468	0.203292	8.38536	5.05716e-17	1.27082e-15	Cd83
XLOC_024796	8341.48	1.38919	0.16598	8.36966	5.77858e-17	1.44772e-15	Matn4;Mir7678;Rbpjl;Slpi
XLOC_009149	952.736	1.40362	0.167715	8.36903	5.80939e-17	1.45398e-15	Ifi27
XLOC_017376	115.616	2.11665	0.253204	8.35947	6.30013e-17	1.56893e-15	Gm24026;Umodl1
XLOC_007909	448.145	1.58104	0.189137	8.35923	6.3129e-17	1.57054e-15	Dusp14
XLOC_042007	69.3134	2.212	0.265019	8.34658	7.0268e-17	1.74119e-15	Tnfrsf23
XLOC_025881	3705.77	1.14158	0.136813	8.34414	7.17359e-17	1.77404e-15	Aph1a;Car14
XLOC_049321	2271.72	1.21064	0.145252	8.3348	7.76303e-17	1.91222e-15	Prdx4
XLOC_002555	159.131	2.19917	0.264002	8.33016	8.07346e-17	1.98476e-15	Gigyf2;Kcnj13
XLOC_006435	1023.4	1.08622	0.130763	8.30678	9.83347e-17	2.40087e-15	2210409E12Rik;Coil;Gm11496;Gm15698;Scpep1;Scpep1os;Trim25
XLOC_031233	1858.46	1.17713	0.141836	8.29926	1.04763e-16	2.55532e-15	Chpf2;Mir671;Smarcd3
XLOC_029569	101.498	2.1763	0.262549	8.28912	1.14088e-16	2.78003e-15	Car8;Gm11799;Gm25355
XLOC_028369	642.132	1.94707	0.235046	8.28377	1.19337e-16	2.90227e-15	Nr4a3
XLOC_022321	2498.65	1.00512	0.121395	8.27974	1.23443e-16	2.99921e-15	Ano3;Muc15
XLOC_021561	702.817	1.28823	0.155607	8.27875	1.2447e-16	3.02122e-15	2600006K01Rik;Cercam
XLOC_025866	1293.47	1.25343	0.151467	8.27526	1.28174e-16	3.10809e-15	Ctsk
XLOC_032978	5745.5	1.93617	0.234166	8.26835	1.35821e-16	3.28714e-15	Otof
XLOC_033258	1117.71	1.02857	0.124522	8.26021	1.45416e-16	3.50574e-15	Gm15819;Gm25608;Rell1;RP23-192C21.2;RP23-192C21.3
XLOC_009320	456.417	1.33656	0.161822	8.25945	1.4635e-16	3.52485e-15	BC022687
XLOC_014723	2101.88	1.57498	0.190909	8.2499	1.58526e-16	3.80339e-15	Gm23129;Gm25546;Tmem117
XLOC_046061	5494	1.07014	0.129883	8.23928	1.73251e-16	4.13281e-15	1300017J02Rik;Cdv3;Gm20425;Srprb;Topbp1;Trf
XLOC_006565	191.563	2.12575	0.258195	8.23314	1.82372e-16	4.34625e-15	Gm12
XLOC_043850	53.1406	3.02567	0.367519	8.2327	1.83047e-16	4.35817e-15	Chst4
XLOC_014276	109.106	1.77862	0.216165	8.22805	1.9029e-16	4.51766e-15	Cmbl
XLOC_011488	1665.06	1.18763	0.144466	8.22082	2.02108e-16	4.78912e-15	1110046J04Rik;Nqo2;Ripk1;Serpinb6a
XLOC_020317	83.0541	2.49081	0.303146	8.21653	2.09469e-16	4.95413e-15	Ifit3
XLOC_009419	181.818	1.35161	0.164746	8.20419	2.32159e-16	5.45452e-15	Kcns3
XLOC_017775	7211.56	1.39335	0.169909	8.20054	2.3931e-16	5.60669e-15	Rpl36
XLOC_016188	236.968	2.26711	0.276743	8.19211	2.56677e-16	5.99105e-15	Chodl
XLOC_013658	555.47	2.09094	0.2553	8.19012	2.60959e-16	6.0853e-15	Rnase1
XLOC_009327	370.094	1.30858	0.159931	8.18216	2.78803e-16	6.47717e-15	Crip1
XLOC_039532	320.669	1.33556	0.16324	8.18153	2.80259e-16	6.50492e-15	Ifitm1
XLOC_039662	367.794	1.29666	0.158567	8.17733	2.90212e-16	6.72968e-15	1700027J19Rik
XLOC_026386	6331.8	1.17187	0.143312	8.17709	2.90787e-16	6.73675e-15	Gm24406;Sep15
XLOC_002952	1450.27	1.35914	0.16645	8.16544	3.20261e-16	7.39895e-15	Cfh
XLOC_042949	682.539	1.80538	0.221107	8.16521	3.20884e-16	7.40648e-15	AC069308.1;AC069308.2;Gm22701;Gm23627;Gm26832;Hydin
XLOC_018031	245.005	2.0883	0.255881	8.16121	3.31674e-16	7.64137e-15	A230009B12Rik;Gm16168;Gm16169;Pacrg;Park2
XLOC_007778	5347.82	1.16707	0.143044	8.1588	3.38375e-16	7.78856e-15	Gm12336;Serpinf1
XLOC_030298	3320.29	1.11922	0.137198	8.1577	3.41468e-16	7.83805e-15	Mir6397;Podn;Scp2
XLOC_027674	445.715	1.20414	0.14764	8.15594	3.46465e-16	7.94542e-15	RP24-291L17.1;Tmem56
XLOC_037474	325.301	1.41748	0.173883	8.15191	3.5821e-16	8.19217e-15	Bhlhe41;RP24-238C11.4
XLOC_042792	172.695	2.56904	0.315172	8.15123	3.60246e-16	8.23116e-15	Mt2
XLOC_045552	106.879	1.89051	0.232187	8.14221	3.88126e-16	8.81165e-15	Htr3a
XLOC_032391	41.3613	3.61321	0.444384	8.13084	4.26312e-16	9.64346e-15	Adgrd1;Rps16-ps2
XLOC_003512	169.033	1.34162	0.165277	8.11744	4.76113e-16	1.06924e-14	G0s2;Lamb3
XLOC_004267	795.418	1.11064	0.137084	8.10185	5.41278e-16	1.2134e-14	Rassf9
XLOC_004186	4618.68	1.04694	0.129427	8.08909	6.01118e-16	1.34031e-14	Arl1;Gm4925
XLOC_008974	156.993	1.42059	0.175962	8.07323	6.84602e-16	1.52098e-14	Rdh12
XLOC_007389	428.514	1.35584	0.167987	8.07108	6.96785e-16	1.54533e-14	Gm9945;Sowaha
XLOC_041363	212.167	2.67517	0.331551	8.06866	7.10766e-16	1.57353e-14	Dnajb13;Ucp2
XLOC_019326	186.941	1.80363	0.223571	8.06736	7.18359e-16	1.58752e-14	Grp
XLOC_020288	1322.79	1.44716	0.179475	8.06333	7.42442e-16	1.63639e-14	Il33
XLOC_004521	790.766	1.06263	0.131869	8.05824	7.74028e-16	1.7015e-14	Ust
XLOC_013031	111.853	1.76926	0.219902	8.04566	8.57803e-16	1.87903e-14	Ccdc122;Lacc1
XLOC_016675	143.762	2.16472	0.269306	8.03815	9.12043e-16	1.9891e-14	Maats1;Maats1os
XLOC_044330	2758.14	1.15431	0.143638	8.0362	9.26672e-16	2.01747e-14	Fxyd6
XLOC_016366	314.056	1.46411	0.182251	8.0335	9.4734e-16	2.05887e-14	Emp2
XLOC_032387	729.179	1.03325	0.128673	8.03007	9.74156e-16	2.11347e-14	Fzd10
XLOC_033074	2106.53	1.22006	0.152047	8.02424	1.02156e-15	2.20289e-14	Man2b2
XLOC_027486	2612.03	1.24819	0.155611	8.02122	1.04702e-15	2.25584e-14	Olfml3
XLOC_042156	312.586	1.78614	0.222716	8.01982	1.05897e-15	2.27786e-14	Grk1
XLOC_028937	253.163	3.95712	0.493417	8.01981	1.05906e-15	2.27786e-14	Cldn19;Gm12927
XLOC_031169	1918.43	1.26046	0.157196	8.01841	1.07119e-15	2.29997e-14	Sema3c
XLOC_003410	1719.07	1.17624	0.146907	8.00673	1.17796e-15	2.51836e-14	Degs1
XLOC_033831	383.293	1.51926	0.190041	7.99439	1.30222e-15	2.77213e-14	Hspb8
XLOC_034935	527.85	1.24913	0.156284	7.99268	1.32034e-15	2.80832e-14	Gm25205;Grid2;RP23-133M12.5;RP23-142H1.2;RP23-142H1.3;RP24-136N24.1;RP24-136N24.3
XLOC_013795	607.753	1.03505	0.129583	7.98755	1.37648e-15	2.92024e-14	Cryl1;Gm23593
XLOC_043939	5389.77	1.18437	0.148304	7.98605	1.39327e-15	2.95335e-14	Gm26397;Tomm20
XLOC_014262	816.211	1.354	0.169579	7.98446	1.41138e-15	2.98919e-14	Fam134b;Mir7212
XLOC_000628	233.284	2.17185	0.272263	7.97702	1.49908e-15	3.16419e-14	Des;Gm15179
XLOC_038078	147.127	2.10768	0.264242	7.97631	1.5077e-15	3.1797e-14	Ppp1r14a
XLOC_016377	3227.05	1.16123	0.145644	7.97306	1.54794e-15	3.25904e-14	Gm24961;Gm26268;Gm4262;Litaf
XLOC_036230	20.6586	3.84461	0.482416	7.96948	1.59346e-15	3.34359e-14	Prss3
XLOC_039546	1123	1.27437	0.159951	7.96724	1.62257e-15	3.4018e-14	Pnpla2
XLOC_031368	272.085	2.02005	0.253599	7.96554	1.64506e-15	3.44028e-14	Gm1673
XLOC_017497	864.094	1.13264	0.142327	7.95805	1.7477e-15	3.64881e-14	H2-D1
XLOC_022568	2378.18	1.10431	0.138843	7.95366	1.81086e-15	3.77749e-14	Gm28045;Prnd;Prnp
XLOC_033542	261.225	1.38379	0.174118	7.9474	1.90459e-15	3.96308e-14	Naaa
XLOC_040173	2265.48	1.16426	0.14657	7.94341	1.96701e-15	4.08273e-14	Bckdha
XLOC_038992	1640.87	1.215	0.152992	7.9416	1.99586e-15	4.13917e-14	Gm20476;Stard10
XLOC_044550	623.448	1.5468	0.195095	7.92845	2.21897e-15	4.58661e-14	AC127262.1;Gm15511;Rora
XLOC_022823	1719.34	1.17727	0.148561	7.92455	2.28981e-15	4.72129e-14	Myl9
XLOC_035317	213.977	1.48105	0.187017	7.91932	2.38815e-15	4.90377e-14	Slc41a3
XLOC_039253	1219.2	1.06336	0.134281	7.91894	2.39539e-15	4.91459e-14	Tmem159
XLOC_029891	640.461	1.08313	0.136896	7.91204	2.53205e-15	5.16695e-14	Tmem246
XLOC_017673	396.911	1.56974	0.19854	7.90641	2.64913e-15	5.39081e-14	Lrrc73
XLOC_017869	312.154	1.506	0.190598	7.90144	2.75709e-15	5.5968e-14	Qpct
XLOC_038599	1631.02	1.10478	0.139823	7.90126	2.76107e-15	5.60031e-14	Vimp
XLOC_029783	1306.97	1.29443	0.163888	7.89827	2.82793e-15	5.73128e-14	Dnaic1;Enho;Gm12406
XLOC_024814	671.459	1.42279	0.18023	7.8943	2.91954e-15	5.9059e-14	Ctsa;Pltp
XLOC_043979	153.745	2.0455	0.259232	7.89059	3.00769e-15	6.07582e-14	Casp12
XLOC_025180	694.096	1.34361	0.170284	7.89042	3.01183e-15	6.07927e-14	Gm37191;Nceh1
XLOC_040152	1608.87	1.09953	0.139496	7.88217	3.21734e-15	6.48359e-14	Mir7046;Rabac1
XLOC_025217	2799.79	1.36114	0.172789	7.87747	3.34089e-15	6.71626e-14	Cldn11
XLOC_018280	177.36	1.89351	0.24039	7.87682	3.35821e-15	6.74564e-14	4930526A20Rik;Tcp11
XLOC_021011	160.905	1.9585	0.24868	7.87558	3.39163e-15	6.80729e-14	Pkd2l1
XLOC_043495	739.057	1.1113	0.14123	7.86876	3.58184e-15	7.16598e-14	Ifi30
XLOC_001464	3201.57	2.2281	0.283187	7.86794	3.60532e-15	7.20717e-14	Mpz
XLOC_039409	965.516	1.14133	0.145113	7.86507	3.68881e-15	7.36226e-14	Bag3
XLOC_019279	435.642	1.29239	0.164327	7.86472	3.6992e-15	7.3771e-14	Iigp1
XLOC_028123	743.933	1.42493	0.181232	7.86248	3.76613e-15	7.49259e-14	Ggh
XLOC_009596	380.971	1.00498	0.127916	7.85654	3.94891e-15	7.84112e-14	Dtd2
XLOC_000869	633.766	1.1903	0.151649	7.84902	4.19308e-15	8.30223e-14	BC055308;Fam174a
XLOC_026411	463.813	1.08409	0.138321	7.8375	4.59613e-15	9.07864e-14	Ctbs;Spata1
XLOC_035458	83.6276	3.53604	0.451318	7.83494	4.69082e-15	9.251e-14	Cpne9;RP23-103G18.7
XLOC_019344	33.3967	3.18243	0.40633	7.83213	4.7967e-15	9.44487e-14	Mc5r
XLOC_023790	542.439	1.14771	0.146587	7.82956	4.89592e-15	9.62503e-14	Fkbp7
XLOC_045679	28863.2	1.35691	0.173719	7.81095	5.67596e-15	1.10973e-13	Rplp1
XLOC_032545	369.956	1.18183	0.151382	7.80693	5.85995e-15	1.14391e-13	3110082I17Rik;Gpr146
XLOC_009831	751.204	1.32061	0.169294	7.80071	6.15621e-15	1.19799e-13	D030025P21Rik;Ltbp2
XLOC_039682	291.74	1.60604	0.206065	7.79385	6.49976e-15	1.26287e-13	Il11;Tmem190;Tmem238
XLOC_007787	522.858	1.20725	0.154903	7.7936	6.51286e-15	1.26443e-13	Gm16075;Rph3al
XLOC_045065	2620.37	1.06157	0.13658	7.77255	7.69229e-15	1.48877e-13	Glb1;Tmppe
XLOC_002671	346.894	1.33889	0.172515	7.76104	8.42363e-15	1.62401e-13	Gm17634;Gm29014;Rnf152
XLOC_035465	298.994	1.51263	0.194939	7.75946	8.52908e-15	1.64053e-13	Il17re
XLOC_019234	173.916	1.64182	0.211613	7.75857	8.58933e-15	1.65085e-13	Zfp474
XLOC_029208	9706.54	1.11946	0.144415	7.75164	9.07143e-15	1.73814e-13	AB041806;Camk2n1;Cda;Ddost;Fam43b;Gm27646;Mir7019;Mul1;Pink1;Rpl38-ps1
XLOC_042711	2807.12	1.06297	0.137542	7.72832	1.08974e-14	2.06579e-13	Man2b1
XLOC_020006	702.277	1.0495	0.135843	7.72586	1.11102e-14	2.10293e-13	Gal3st3
XLOC_005453	545.282	1.39829	0.181204	7.71666	1.19416e-14	2.25515e-13	Gal3st1
XLOC_044302	96.0446	1.87368	0.243208	7.70403	1.31842e-14	2.47295e-13	C1qtnf5;Gm20444;Mfrp;Rnf26
XLOC_041655	18494.7	1.32187	0.171702	7.6986	1.37564e-14	2.57061e-13	Rps15a
XLOC_003465	260.405	1.61309	0.209718	7.6917	1.45189e-14	2.70095e-13	2900042K21Rik;A430027H14Rik;Gm24092;Gm3837;Kcnk2
XLOC_032556	168.127	1.90243	0.2474	7.68972	1.47462e-14	2.73914e-13	Elfn1;RP23-31L10.2
XLOC_018037	461.142	1.30004	0.169223	7.68238	1.5616e-14	2.88566e-13	Igf2r;Slc22a1;Slc22a2;Slc22a3
XLOC_020252	2762.85	1.09109	0.142326	7.66612	1.7728e-14	3.25903e-13	Apba1
XLOC_028085	322.055	1.35055	0.176275	7.66165	1.83553e-14	3.3669e-13	Triqk
XLOC_030271	54.6476	2.51769	0.32863	7.66116	1.84264e-14	3.37746e-13	Pcsk9
XLOC_015230	328.52	1.06729	0.139384	7.65717	1.90081e-14	3.47896e-13	Naprt
XLOC_016575	3606.13	1.11852	0.146082	7.65676	1.90679e-14	3.48734e-13	Gm27415;Ppp1r2
XLOC_027597	1896.29	2.43017	0.318304	7.63475	2.2626e-14	4.10795e-13	Fndc7;RP23-316M11.8
XLOC_038500	810.243	1.62841	0.213331	7.63322	2.28953e-14	4.1508e-13	4933405O20Rik;Nell1;Nell1os
XLOC_029733	731.114	1.00049	0.131218	7.62466	2.44688e-14	4.4264e-13	Gm12364;Ifnk;Mob3b
XLOC_001835	86.4341	1.80969	0.237566	7.61763	2.58379e-14	4.66393e-13	Cpa6;Gm15603;Gm15604;Gm25253;Gm38005
XLOC_039403	985.463	1.01476	0.133226	7.61679	2.60056e-14	4.6874e-13	9130023H24Rik;Armc5
XLOC_007113	2071.48	1.00055	0.131387	7.6153	2.63072e-14	4.73492e-13	Cep68;Gm12030;Gm12031;Gm26253;Rab1;Rpl12-ps2;Slc1a4
XLOC_008954	472.425	1.05606	0.138777	7.60973	2.74676e-14	4.92598e-13	Hspa2
XLOC_019472	254.044	1.78137	0.234571	7.59413	3.09865e-14	5.52921e-13	Armc4
XLOC_006768	2540.03	1.31457	0.173117	7.59352	3.1134e-14	5.55157e-13	Gm11696;Gna13
XLOC_011525	86.3221	3.47235	0.457631	7.58767	3.25715e-14	5.79131e-13	Ofcc1
XLOC_034560	2100.09	1.01218	0.133532	7.58003	3.45471e-14	6.12075e-13	1810058I24Rik
XLOC_022918	2327.58	1.25628	0.166184	7.55955	4.0448e-14	7.12571e-13	Wfdc2
XLOC_019124	673.654	1.32584	0.175643	7.54848	4.40373e-14	7.72528e-13	Cystm1
XLOC_011390	278.037	1.29218	0.1714	7.539	4.73585e-14	8.24407e-13	Hfe
XLOC_044607	78.3603	1.88792	0.251007	7.52138	5.42005e-14	9.37619e-13	Wdr72
XLOC_003931	600.59	1.49378	0.198625	7.5206	5.45264e-14	9.4195e-13	Chchd10;Gm867
XLOC_039715	764.673	1.46072	0.194645	7.50454	6.16446e-14	1.05613e-12	Zfp787
XLOC_043689	982.34	1.01658	0.135469	7.50416	6.18246e-14	1.0572e-12	Tox3
XLOC_025686	6022.37	1.05872	0.141085	7.50414	6.18339e-14	1.0572e-12	Gm10704;Ssr2
XLOC_042399	2544.25	1.04494	0.139395	7.49622	6.56855e-14	1.11998e-12	Tusc3
XLOC_039210	409.262	1.33335	0.177962	7.49235	6.76511e-14	1.15035e-12	Gm24982;Insc
XLOC_042378	4082.63	1.01989	0.136169	7.48988	6.89388e-14	1.16985e-12	Mir6395;Saraf
XLOC_007420	214.059	1.9368	0.258758	7.48498	7.15562e-14	1.21261e-12	Fat2
XLOC_017348	488.399	1.5782	0.211173	7.47349	7.80973e-14	1.31898e-12	Lhfpl5
XLOC_016518	91.432	2.54229	0.340327	7.47012	8.01199e-14	1.35039e-12	Liph
XLOC_023344	3275.99	1.44109	0.193229	7.45795	8.78788e-14	1.47518e-12	Ptgds
XLOC_043494	379.108	1.14831	0.154009	7.45613	8.9103e-14	1.49282e-12	Mpv17l2;Rab3a
XLOC_033672	1433.35	1.09608	0.147005	7.45609	8.9131e-14	1.49282e-12	Gm8145;RP23-24K16.2;RP23-24K16.3;RP24-357G2.2;Tgfbr3
XLOC_017320	1102.39	1.06724	0.143138	7.45603	8.91692e-14	1.49282e-12	Itpr3;Itpr3os;Mir7677
XLOC_004858	352.26	1.17443	0.157629	7.45058	9.29326e-14	1.5527e-12	Zfp365
XLOC_015887	184.291	1.62677	0.218745	7.43682	1.03138e-13	1.71516e-12	Rtp4
XLOC_004662	614.272	1.37511	0.184988	7.43352	1.05742e-13	1.75262e-12	Nkain2
XLOC_009684	122.323	1.94909	0.262675	7.42016	1.16976e-13	1.92983e-12	4930512B01Rik;Cdkl1;Mir681
XLOC_048049	170.24	1.32541	0.178704	7.41679	1.19996e-13	1.97573e-12	Rai2
XLOC_004446	5192.59	1.11989	0.151043	7.41435	1.22224e-13	2.00976e-12	Cd63
XLOC_014385	51.0818	2.23194	0.301196	7.41026	1.26053e-13	2.07136e-12	Fam83a
XLOC_035315	78.3216	2.69004	0.363216	7.40618	1.29992e-13	2.12906e-12	Aldh1l1;Gm15756;RP24-457L7.3;RP24-457L7.4
XLOC_042580	759.925	1.00124	0.135305	7.39985	1.36334e-13	2.22855e-12	Mvb12a
XLOC_036855	27.1845	2.62697	0.355598	7.38748	1.49637e-13	2.43482e-12	Chst13
XLOC_031418	221.062	1.97373	0.267251	7.38531	1.52099e-13	2.47327e-12	Cytl1
XLOC_009830	6384.64	1.18542	0.160688	7.3772	1.61654e-13	2.6235e-12	Npc2
XLOC_025192	1829.36	1.02257	0.138835	7.36532	1.76724e-13	2.8552e-12	Eif5a2
XLOC_039169	9084.02	1.47384	0.200106	7.36531	1.76732e-13	2.8552e-12	AC124457.1;Akip1;Ascl3;BC051019;Gm22822;Gm24888;Nrip3;Rpl27a;Scube2;Snora3;St5;Tmem9b
XLOC_014432	984.397	1.03285	0.140251	7.36427	1.78121e-13	2.87391e-12	Wisp1
XLOC_045682	81.3892	2.27205	0.308814	7.35734	1.87614e-13	3.01731e-12	Gm23221;Paqr5
XLOC_017689	67.0112	2.25885	0.307109	7.3552	1.90641e-13	3.06205e-12	Prph2
XLOC_017099	9035.91	1.15739	0.157454	7.35068	1.97204e-13	3.16338e-12	Smoc2
XLOC_042582	1687.99	1.00911	0.137722	7.32721	2.35002e-13	3.73605e-12	Fam129c;Pgls
XLOC_039102	2224.89	1.01148	0.138423	7.30716	2.72855e-13	4.31581e-12	Smpd1
XLOC_029800	35.651	3.26016	0.446493	7.30172	2.84122e-13	4.47982e-12	4930578G10Rik;Ccl21a
XLOC_015293	427.511	1.14784	0.157371	7.29381	3.013e-13	4.73868e-12	Tst
XLOC_025253	2176.13	1.02256	0.140294	7.28866	3.13044e-13	4.91718e-12	Gm27611;RP23-423J10.2;RP23-423J10.4;RP23-423J10.6;RP23-423J10.7;Sox2;Sox2ot
XLOC_015300	78.5284	2.20124	0.302062	7.28739	3.16025e-13	4.95152e-12	Elfn2
XLOC_022314	364.602	1.2371	0.170085	7.27344	3.50452e-13	5.46345e-12	Bdnf
XLOC_008444	241.655	1.35121	0.186428	7.24793	4.23195e-13	6.54429e-12	Cygb;Gm11744
XLOC_019721	4192.59	1.03997	0.14349	7.24769	4.23937e-13	6.55171e-12	Ticam2;Tmed7
XLOC_021405	259.077	1.86184	0.257076	7.24237	4.40908e-13	6.80133e-12	Otud1
XLOC_044528	12177.6	1.07362	0.14857	7.22633	4.96212e-13	7.62142e-12	Ppib;Snx22
XLOC_009707	401.142	1.14594	0.158946	7.20965	5.60958e-13	8.55788e-12	Dhrs7
XLOC_004005	14268.5	1.16123	0.16122	7.20279	5.89929e-13	8.97787e-12	Bsg
XLOC_007725	854.058	1.01636	0.14117	7.19951	6.04289e-13	9.18519e-12	Emc6
XLOC_019144	199.241	1.06603	0.148355	7.18567	6.68794e-13	1.01041e-11	Gm20162;Gm37013;Gm37388;Gm37446;Pcdha4;Pcdhb10;Pcdhb11;Pcdhb12;Pcdhb4;Pcdhb5;Pcdhb6;Pcdhb7;Pcdhb8;Pcdhb9
XLOC_003646	311.591	1.18608	0.165177	7.18069	6.93619e-13	1.04677e-11	Slc2a12;Tbpl1
XLOC_000049	70.8215	2.18308	0.304145	7.17776	7.08621e-13	1.06863e-11	2610203C22Rik;Adhfe1;Gm6161
XLOC_017440	280.995	1.43691	0.200229	7.17631	7.1616e-13	1.07935e-11	Gm20493;H2-DMa
XLOC_011138	657.948	1.13985	0.158989	7.1694	7.53261e-13	1.13184e-11	Ppap2a;Skiv2l2
XLOC_021906	504.988	1.31469	0.183602	7.16052	8.03695e-13	1.20617e-11	Erich2;Erich2os;Gad1;Gad1os;Gm37026
XLOC_021472	496.087	1.02331	0.143092	7.15143	8.58769e-13	1.28496e-11	Tprn
XLOC_034415	375.299	1.57365	0.220166	7.14756	8.83331e-13	1.32092e-11	Cav2;Gm15581
XLOC_030193	8.55455	4.85031	0.679041	7.14288	9.13973e-13	1.36102e-11	Cyp2j12
XLOC_027224	15247.6	1.30005	0.182046	7.14132	9.24382e-13	1.3757e-11	Rps27
XLOC_006582	18483.5	1.06978	0.149899	7.13666	9.56226e-13	1.4214e-11	Igfbp4;Tns4
XLOC_034315	238.864	1.20429	0.169017	7.12526	1.03881e-12	1.53318e-11	N4bp2l1;RP23-34P11.1
XLOC_039612	376.667	1.24662	0.175159	7.11708	1.10235e-12	1.62024e-11	Fgf3
XLOC_002751	329.661	1.28291	0.180307	7.11513	1.11804e-12	1.64141e-11	Tmem37
XLOC_017981	651.744	3.36075	0.472615	7.11096	1.15239e-12	1.6908e-11	Nox3
XLOC_036167	140.202	2.69658	0.379245	7.11039	1.1572e-12	1.69686e-11	Fam180a
XLOC_015655	328.736	1.38477	0.194844	7.10708	1.18522e-12	1.73489e-11	Dnase1;Gm15879;Trap1
XLOC_018234	3558.98	1.16801	0.164655	7.0937	1.30576e-12	1.90351e-11	Ccdc78;Fam173a;Gm26694;Metrn
XLOC_010003	230.792	1.05781	0.149184	7.09064	1.33494e-12	1.94037e-11	Slc25a29
XLOC_043737	37.2693	2.58062	0.36432	7.0834	1.40664e-12	2.03983e-11	Cngb1
XLOC_031352	42.3625	2.88648	0.408021	7.07434	1.50159e-12	2.17373e-11	5033423K11Rik;Gm15936;Slc5a1
XLOC_041754	318.392	1.63862	0.231967	7.06401	1.6176e-12	2.33219e-11	Nupr1
XLOC_016371	67.0715	1.75672	0.248996	7.0552	1.72347e-12	2.4748e-11	Socs1
XLOC_025745	576.067	1.54979	0.220088	7.04168	1.89932e-12	2.71325e-11	S100a1;S100a13
XLOC_036608	192.562	1.09896	0.156067	7.0416	1.9004e-12	2.71325e-11	Thnsl2
XLOC_004674	49.602	2.09722	0.298454	7.02695	2.11091e-12	3.00004e-11	Fam26e;Trappc3l
XLOC_029714	326.235	1.33707	0.19031	7.02578	2.12874e-12	3.02194e-11	Pm20d2
XLOC_022844	215.253	1.57656	0.224437	7.02448	2.14866e-12	3.04848e-11	Lbp
XLOC_042465	1012.61	1.4135	0.201967	6.99869	2.58375e-12	3.64297e-11	Gpm6a;n-R5s98;Wdr17
XLOC_023093	9604.39	1.38601	0.198049	6.99831	2.59072e-12	3.64858e-11	Mir3091;Rps21
XLOC_007841	465.144	1.15965	0.165774	6.99538	2.64544e-12	3.71524e-11	Lgals9
XLOC_048034	4006.47	1.29982	0.185865	6.99335	2.68393e-12	3.76505e-11	Eif1ax
XLOC_034729	516.747	1.02307	0.146556	6.98073	2.93645e-12	4.10084e-11	Cntnap2;Gm22839;Gm25161;Rbpsuh-rs3;RP23-112F6.2;RP23-172L21.1;RP23-172L21.2;RP23-23E11.1;RP23-261F17.1;RP23-261F17.2;RP23-315F23.1;RP23-36I21.1;RP23-411N5.1;RP23-411N5.2;RP23-411N5.3;RP23-411N5.4;RP23-411N5.5;RP23-477A19.2;RP23-477A19.4;RP23-477A19.5;RP24-133O13.1;RP24-133O13.2;RP24-229C13.1;RP24-229C13.2;RP24-229C13.3;RP24-229C13.4;RP24-229C13.5;RP24-276E19.1;RP24-325F2.1
XLOC_016630	911.671	1.10093	0.157786	6.97738	3.00733e-12	4.19659e-11	Gm25548;Pdia5
XLOC_010056	225.056	1.39629	0.200156	6.97597	3.03762e-12	4.23027e-11	Tmem179
XLOC_006281	225.08	1.7267	0.248837	6.93908	3.94661e-12	5.42044e-11	Vtn
XLOC_031970	772.071	1.28563	0.185365	6.93567	4.04287e-12	5.54045e-11	Cds1;RP24-292F8.3;WI1-1010L24.1
XLOC_015112	1890.1	1.04315	0.150526	6.92999	4.20877e-12	5.76146e-11	Gm20712;Gm24041;Tmem65
XLOC_028747	126.304	2.5133	0.362823	6.92707	4.29651e-12	5.87409e-11	BB031773;Gm12709;Tctex1d1
XLOC_013135	203.469	1.41055	0.20398	6.91517	4.67307e-12	6.35517e-11	4930505G20Rik;Gm18367;Gm20713;Gpc5
XLOC_048173	9234.05	1.1198	0.162028	6.91118	4.80654e-12	6.52246e-11	Rbm3;Rbm3os
XLOC_005721	49.1001	2.29196	0.331972	6.90408	5.05308e-12	6.84347e-11	C1qtnf2
XLOC_004002	419.801	1.03632	0.150104	6.90405	5.05409e-12	6.84347e-11	Tpgs1
XLOC_031292	53.1601	3.4625	0.503398	6.87825	6.05925e-12	8.12944e-11	1700001C02Rik
XLOC_021905	384.784	1.53402	0.223058	6.87721	6.10378e-12	8.1716e-11	Sp5
XLOC_022892	661.445	1.46137	0.212712	6.8702	6.4113e-12	8.56948e-11	Tox2
XLOC_007422	2006.86	1.08439	0.157922	6.86666	6.57238e-12	8.76599e-11	Atox1
XLOC_043001	35.6162	3.01958	0.440943	6.848	7.48888e-12	9.91412e-11	Wfdc1
XLOC_033840	19402.4	1.08996	0.159185	6.84709	7.53664e-12	9.97205e-11	Pebp1
XLOC_016576	11418.8	1.36837	0.199991	6.84212	7.80282e-12	1.02953e-10	1700007E05Rik;Apod;Bdh1;Gm15743
XLOC_039927	4587.3	1.09768	0.160453	6.84113	7.85692e-12	1.03519e-10	Gltscr2;Snord23
XLOC_007872	124.661	1.57556	0.230468	6.83636	8.1229e-12	1.0691e-10	1700071K01Rik;4930527B05Rik;5530401A14Rik;Asic2;Gm11416;Gm11417;Gm11418
XLOC_003735	206.648	1.52023	0.222872	6.82107	9.03643e-12	1.18433e-10	Ddo;Mettl24
XLOC_016628	935.077	1.01099	0.148222	6.8208	9.05371e-12	1.18597e-10	Sec22a
XLOC_020048	140.026	1.60681	0.235862	6.81249	9.59207e-12	1.25255e-10	Pygm
XLOC_026231	177.84	1.22338	0.179881	6.80106	1.03852e-11	1.34835e-10	Tifa
XLOC_004178	4301.93	1.06881	0.157158	6.80082	1.04028e-11	1.34993e-10	Igf1;Igf1os
XLOC_030948	1233.02	1.22062	0.179728	6.7915	1.10975e-11	1.43559e-10	Espn
XLOC_006978	248.14	1.20683	0.177834	6.78626	1.15078e-11	1.48252e-10	Slc35e4
XLOC_041984	21143.1	1.17684	0.173459	6.78455	1.16445e-11	1.49935e-10	Igf2;Igf2os;Mir483
XLOC_027567	952.411	1.15625	0.170492	6.78187	1.18633e-11	1.52438e-10	Gm12494;Gm12497;Gm12498;Gm12502;Gstm1;Gstm2;Gstm3;Gstm6;Gstm7;RP23-313F7.7
XLOC_009445	66.7045	1.92902	0.284506	6.78026	1.1996e-11	1.53825e-10	Atp6v1c2;Pdia6
XLOC_017311	1429.83	1.14212	0.168501	6.77815	1.21724e-11	1.56007e-10	Atp6v0e
XLOC_041500	804.91	1.10078	0.162473	6.77516	1.24271e-11	1.59108e-10	Prkcdbp
XLOC_010557	685.79	1.05717	0.156079	6.77329	1.2589e-11	1.61098e-10	Gpld1
XLOC_041890	297.532	1.26288	0.186478	6.77224	1.26803e-11	1.62099e-10	D7Ertd443e
XLOC_020476	157.168	1.41876	0.209691	6.76595	1.32434e-11	1.68952e-10	Dusp5
XLOC_038442	345.987	1.2054	0.178245	6.76262	1.35517e-11	1.72619e-10	Fut2;Mamstr
XLOC_032733	3029.07	1.12584	0.166888	6.74607	1.51901e-11	1.92603e-10	Fzd1
XLOC_009086	1052.55	1.01996	0.151619	6.72714	1.73027e-11	2.1773e-10	Gm23989;Gm27313;Gm37980;Nrxn3
XLOC_019149	210.925	1.25676	0.186872	6.72524	1.75303e-11	2.20482e-10	Gm37013;Gm37388;Pcdha4;Pcdhb10;Pcdhb11;Pcdhb9
XLOC_012368	104.392	1.78531	0.265623	6.7212	1.8024e-11	2.2612e-10	Galnt15
XLOC_012818	21.1761	3.01597	0.448896	6.71863	1.83439e-11	2.30018e-10	Il25
XLOC_036081	586.857	1.44282	0.215127	6.70683	1.98896e-11	2.48277e-10	Tmem229a
XLOC_006738	93.5999	1.4853	0.22164	6.70138	2.06456e-11	2.5707e-10	1810010H24Rik;Gm11705
XLOC_037237	56.3284	2.54397	0.37971	6.69975	2.08774e-11	2.59696e-10	BC048546
XLOC_019761	223.341	1.10753	0.165448	6.69411	2.16982e-11	2.69369e-10	Gm15345;March3
XLOC_042408	520.893	1.30396	0.194813	6.69341	2.18025e-11	2.70394e-10	Gm26584;Slc7a2
XLOC_006233	100.511	1.99121	0.297523	6.69263	2.19188e-11	2.71701e-10	1700016K19Rik
XLOC_018363	7355.54	1.17663	0.176036	6.68405	2.32422e-11	2.86964e-10	Kank3;Rps28
XLOC_028899	263.748	1.17106	0.175408	6.67624	2.45156e-11	3.01555e-10	Gm1661;Tmem53
XLOC_014393	3535.76	1.01399	0.152011	6.67053	2.54888e-11	3.12844e-10	Ndufb9;Rnf139;Tatdn1
XLOC_011966	36.8931	2.30453	0.345792	6.66451	2.65556e-11	3.24976e-10	Crhbp
XLOC_030924	349.496	1.10215	0.165405	6.6633	2.67749e-11	3.275e-10	Gm13068;Slc25a33
XLOC_025114	7935.34	1.47286	0.221241	6.65727	2.78955e-11	3.40872e-10	Car3
XLOC_027097	649.704	1.4076	0.211473	6.65617	2.81063e-11	3.4328e-10	Glrb
XLOC_010739	5091.71	1.1201	0.168371	6.65258	2.88004e-11	3.51241e-10	Cenpp;Ogn
XLOC_016157	102.411	1.59097	0.239656	6.63855	3.16792e-11	3.83349e-10	Rbm11
XLOC_013304	109.272	1.74254	0.263267	6.61892	3.61827e-11	4.351e-10	B230110C06Rik;Lrrc3b
XLOC_009744	20.0745	2.66344	0.402731	6.61345	3.75461e-11	4.5106e-10	Tex21
XLOC_048388	10273	1.28141	0.193822	6.61125	3.81077e-11	4.57146e-10	Rpl39;Snora69
XLOC_036284	107.67	1.76317	0.266716	6.61065	3.82644e-11	4.58805e-10	Lrrc61;Rarres2
XLOC_023673	133.051	1.24486	0.188368	6.60869	3.8773e-11	4.6468e-10	Ifih1
XLOC_026606	316.525	1.01596	0.153791	6.60613	3.94488e-11	4.72324e-10	Cyp7b1;Gm23686
XLOC_030731	1095.45	1.05596	0.159912	6.60338	4.01893e-11	4.80268e-10	C1qc
XLOC_039336	551.624	1.17763	0.178911	6.58219	4.63563e-11	5.51585e-10	Bola2;Coro1a;Slx1b
XLOC_039233	53.2871	1.81393	0.275663	6.58025	4.6967e-11	5.58012e-10	Tmc5
XLOC_033615	82.4158	1.7764	0.269966	6.58009	4.70173e-11	5.58118e-10	Hpse
XLOC_014836	54.8042	2.81233	0.42745	6.5793	4.72653e-11	5.60528e-10	Igfbp6
XLOC_014426	2827.99	1.10286	0.167668	6.5776	4.7811e-11	5.6646e-10	Efr3a;Gm20405
XLOC_013424	405.439	1.00527	0.153082	6.56685	5.13902e-11	6.05667e-10	Btd;Colq;Gm24057;Hacl1
XLOC_020319	53.3292	2.20635	0.335997	6.56657	5.14886e-11	6.06287e-10	Ifit1
XLOC_005837	14722.5	1.13477	0.172976	6.56027	5.37103e-11	6.31254e-10	Gm12207;Gm26551;Skp1a
XLOC_035559	102.627	2.46659	0.376027	6.55959	5.39565e-11	6.33849e-10	Atp6v1e1;Slc25a18
XLOC_042627	147.707	1.46887	0.223994	6.55764	5.4666e-11	6.41881e-10	Gm10649;Gm23260;Gm24838;Nr3c2
XLOC_029095	990.002	1.16891	0.178364	6.55352	5.61951e-11	6.58594e-10	Laptm5
XLOC_003902	225.104	1.20298	0.183821	6.54431	5.97704e-11	6.96545e-10	Gm7097;Gm9877;Slc16a9
XLOC_033063	283.634	1.02181	0.15614	6.54418	5.98244e-11	6.96545e-10	Htra3
XLOC_026193	128.227	1.72698	0.263907	6.5439	5.9936e-11	6.97487e-10	Prss12;RP23-113O9.3;RP23-113O9.4
XLOC_023440	278.207	1.05489	0.161204	6.54383	5.99612e-11	6.97487e-10	Ier5l
XLOC_012049	59.5794	1.80751	0.276308	6.54167	6.0835e-11	7.06661e-10	Fam159b
XLOC_031268	1136.32	1.92188	0.293982	6.53742	6.25891e-11	7.2501e-10	Insig1
XLOC_043981	780.161	1.02795	0.157432	6.52949	6.59952e-11	7.62693e-10	Ddi1;Pdgfd
XLOC_020232	1193.64	1.01688	0.155866	6.52408	6.84198e-11	7.86702e-10	Abhd17b
XLOC_018414	189.143	1.25445	0.192356	6.52149	6.96145e-11	7.99701e-10	C2;Cfb;Gm20547;Mir6972;Zbtb12
XLOC_019422	3126.11	1.71264	0.262635	6.52099	6.98463e-11	8.01994e-10	Mbp;Rpl21-ps8
XLOC_037581	495.794	1.26547	0.194484	6.50678	7.6777e-11	8.7713e-10	Gm15510;Zfp580
XLOC_005547	974.494	1.13062	0.173798	6.50535	7.7512e-11	8.85121e-10	Egfr;Egfros
XLOC_004830	535.4	1.11699	0.1718	6.50168	7.94283e-11	9.05345e-10	mmu-mir-7215;Stox1
XLOC_024893	44.7482	1.97577	0.303989	6.49946	8.06097e-11	9.17552e-10	4930470P17Rik;Gm14637
XLOC_022452	3113.5	1.04926	0.161444	6.49919	8.07536e-11	9.18771e-10	B2m;Patl2
XLOC_043582	254.228	2.22022	0.341651	6.4985	8.11235e-11	9.22138e-10	Gm27820;Hhip
XLOC_043489	4710.3	1.08212	0.166583	6.49599	8.249e-11	9.35963e-10	Fkbp8;Kxd1;Uba52
XLOC_030947	23.1003	2.64761	0.40779	6.49258	8.43809e-11	9.55244e-10	Tas1r1
XLOC_029388	17.6373	3.5102	0.540682	6.49217	8.4611e-11	9.57414e-10	Gm13054;Nppa
XLOC_034360	278.199	1.55612	0.239759	6.49037	8.56283e-11	9.67607e-10	1700019G24Rik;Dync1i1
XLOC_009946	143.057	2.11232	0.325979	6.47993	9.17648e-11	1.03274e-09	Ifi27l2a
XLOC_007643	200.782	1.2189	0.188155	6.47818	9.28368e-11	1.04386e-09	Tmem102
XLOC_040586	145.765	1.24063	0.19168	6.4724	9.64586e-11	1.08165e-09	Fut2
XLOC_027364	1570.12	1.3072	0.20226	6.46298	1.02662e-10	1.14453e-09	Aph1a;Car14
XLOC_007591	324.908	1.96403	0.303939	6.46193	1.03379e-10	1.15149e-09	9130017K11Rik;Cfap52
XLOC_000563	141.406	1.74731	0.270422	6.46144	1.03712e-10	1.15417e-09	Gm22665;Gm23422;Gm23879;Gm28580;Gm37456;Gm38272;Spag16
XLOC_009017	2693.61	1.37593	0.213164	6.4548	1.08364e-10	1.20325e-09	Acot1
XLOC_043045	8.09583	4.22815	0.655721	6.44809	1.13266e-10	1.25489e-09	Fcer2a
XLOC_042791	115.282	2.13475	0.331522	6.43924	1.20075e-10	1.32678e-09	Mt3
XLOC_033997	5118.07	1.06205	0.164971	6.43778	1.21232e-10	1.33838e-09	Chchd2;Phkg1;Zbed5
XLOC_028102	3140.22	1.42991	0.222575	6.4244	1.3239e-10	1.45576e-09	Calb1;Gm11855;Gm11858;Gm24567
XLOC_045160	42291.1	2.83514	0.441744	6.41805	1.38034e-10	1.51449e-09	Lars2
XLOC_015490	299.378	1.19094	0.185653	6.41486	1.40949e-10	1.54579e-09	Vdr
XLOC_032569	66.4529	1.80334	0.281273	6.41135	1.44234e-10	1.57903e-09	Amz1;Gna12
XLOC_014992	11301.7	1.08051	0.168603	6.40864	1.46826e-10	1.60671e-09	Gm24523;Rpl30
XLOC_018165	296.09	1.02951	0.160711	6.40595	1.49433e-10	1.63381e-09	Cldn6;Tnfrsf12a
XLOC_025749	53.8884	2.70094	0.421824	6.403	1.5235e-10	1.6635e-09	RP23-326D6.5;S100a2;S100a3;S100a4
XLOC_043801	253.863	1.04359	0.163089	6.39889	1.56509e-10	1.70743e-09	Gm16156;Psmb10
XLOC_015412	7465.06	1.03742	0.16219	6.39636	1.59127e-10	1.7337e-09	Celsr1;Trmu
XLOC_035858	100.851	1.68665	0.263829	6.39296	1.62707e-10	1.77039e-09	Slco1c1
XLOC_010795	45.2392	2.29808	0.359603	6.3906	1.65241e-10	1.79681e-09	Rgs14
XLOC_000613	389.912	1.28906	0.201786	6.38827	1.67768e-10	1.82307e-09	Gm29539;Wnt6
XLOC_039281	358.046	1.16812	0.182993	6.38338	1.73225e-10	1.87828e-09	Scnn1b
XLOC_043871	94.887	2.58154	0.405713	6.36297	1.97891e-10	2.13182e-09	Fa2h
XLOC_001575	21.301	3.1688	0.498746	6.35354	2.10411e-10	2.25462e-09	B230369F24Rik;Cox20;Gm16586;Gm27458;Gm28062;Gm37486;Gm38300;Hnrnpu
XLOC_012809	128.547	1.40696	0.221561	6.3502	2.15037e-10	2.29963e-09	Rem2
XLOC_005521	37.226	2.28673	0.360135	6.34964	2.15814e-10	2.30695e-09	4930415F15Rik;Zpbp
XLOC_016271	194.554	1.22422	0.19334	6.33193	2.4211e-10	2.56494e-09	Cbr3
XLOC_016543	118.361	2.02807	0.320434	6.32914	2.46529e-10	2.60843e-09	Cldn1
XLOC_019606	243.069	1.487	0.235028	6.32689	2.50152e-10	2.64476e-09	Nme5
XLOC_049232	14.5623	3.62887	0.574353	6.31818	2.64655e-10	2.78721e-09	Il13ra2
XLOC_001225	323.957	1.04838	0.166455	6.29831	3.00903e-10	3.15694e-09	B3galt2;Cdc73;Glrx2;Gm25663;Gm29170;Gm6397;Trove2;Uchl5
XLOC_004324	15.8449	2.8527	0.453243	6.29397	3.09441e-10	3.23971e-09	A930009A15Rik;Lgr5
XLOC_041774	53.2992	1.7384	0.27621	6.29378	3.09836e-10	3.24249e-09	Qprt
XLOC_048207	1494.58	1.10692	0.175927	6.29192	3.13572e-10	3.27883e-09	Dynlt3
XLOC_000653	53.1595	2.29816	0.36589	6.28101	3.36376e-10	3.49529e-09	Gm29536;Kcne4
XLOC_009513	21208.2	1.21797	0.194002	6.27813	3.42668e-10	3.55621e-09	Rps7
XLOC_005444	1722.59	1.12114	0.178995	6.26351	3.76397e-10	3.89168e-09	Selm
XLOC_017260	33271.6	1.03046	0.164781	6.25348	4.01395e-10	4.14045e-09	Rps2;Snhg9;Snora64;Snora78
XLOC_017851	1014.48	1.05475	0.169278	6.23089	4.63804e-10	4.73841e-09	Yipf4
XLOC_041124	1610.3	1.09923	0.176946	6.21225	5.22304e-10	5.29698e-09	Anpep
XLOC_044300	41.3179	2.94669	0.474908	6.20477	5.4778e-10	5.52836e-09	Thy1
XLOC_031254	196.381	1.02464	0.165305	6.19847	5.70155e-10	5.74255e-09	Actr3b
XLOC_037043	20185.7	1.03749	0.167446	6.19596	5.79312e-10	5.83243e-09	Cand2;Efcab12;Ift122;Mbd4;RP23-5D6.6;Rpl32;Snora7a
XLOC_012250	129.136	1.72	0.277626	6.19537	5.81494e-10	5.85203e-09	Nek10
XLOC_015198	177.15	1.22512	0.198388	6.17538	6.60035e-10	6.58397e-09	Lynx1
XLOC_019283	24826.5	1.06387	0.172414	6.17045	6.80974e-10	6.77928e-09	Rps14
XLOC_047439	318.508	1.38079	0.223861	6.16807	6.91268e-10	6.87352e-09	Klhl15;Mir7673
XLOC_045587	311.769	1.15644	0.187876	6.15535	7.49134e-10	7.42816e-09	Fdx1
XLOC_018848	1067.21	1.15792	0.188177	6.15335	7.58618e-10	7.51922e-09	Cyp1b1
XLOC_006803	6596.85	1.18063	0.192481	6.13373	8.58404e-10	8.4179e-09	Rpl38
XLOC_035624	320.381	2.06049	0.3365	6.1233	9.16548e-10	8.95022e-09	Cd163
XLOC_005132	254.566	1.72379	0.281523	6.12307	9.17868e-10	8.95874e-09	Cfap54;Nedd1
XLOC_031685	220.148	1.55946	0.255185	6.11112	9.89319e-10	9.61033e-09	Nipal1
XLOC_016772	393.46	1.13115	0.185165	6.10888	1.00334e-09	9.732e-09	Gm15839;Tmem45a
XLOC_008897	144.104	1.49948	0.24579	6.10066	1.0563e-09	1.0206e-08	Gm15561;Klhdc1
XLOC_015514	137.284	1.33915	0.219783	6.09306	1.10771e-09	1.06737e-08	Fkbp11
XLOC_027923	120.189	2.26637	0.372196	6.08919	1.13483e-09	1.09225e-08	Wdr63
XLOC_007070	1710.83	1.28205	0.210567	6.08854	1.13945e-09	1.09627e-08	Cobl;Gm12002
XLOC_013835	595.901	1.02414	0.168358	6.08312	1.17865e-09	1.13266e-08	Spryd7
XLOC_014535	1178.86	1.12697	0.185519	6.07469	1.24224e-09	1.19011e-08	Mpst
XLOC_008760	47.0135	2.64257	0.435148	6.0728	1.25697e-09	1.2033e-08	Efcab10
XLOC_044645	2163.47	1.0525	0.173379	6.07054	1.2748e-09	1.21849e-08	Gsta4
XLOC_044741	295.173	1.08592	0.178993	6.06682	1.30471e-09	1.24374e-08	Nt5e
XLOC_032350	7181.31	1.00723	0.166036	6.0663	1.30893e-09	1.24681e-08	Tmed2
XLOC_029094	1368.74	3.01071	0.496646	6.0621	1.34358e-09	1.27738e-08	Gm22660;Laptm5;Matn1
XLOC_048392	1006.96	1.12114	0.185421	6.04647	1.48051e-09	1.40008e-08	Ndufa1
XLOC_045449	196.1	1.0682	0.176697	6.04536	1.49073e-09	1.40868e-08	AW551984
XLOC_039545	12035.6	1.10062	0.182235	6.03956	1.54537e-09	1.45534e-08	Cd151;Chid1;Cracr2b;Gm10575;Pnpla2;Polr2l;Rplp2;Snora52;Tspan4
XLOC_013022	54468.5	1.15422	0.191127	6.039	1.55075e-09	1.45876e-08	Cog3;Erich6b;Gm23622;Gm24876;Gm4285;Slc25a30;Snora31;Tpt1
XLOC_015081	229.483	1.05389	0.174519	6.03884	1.55223e-09	1.4596e-08	Tnfrsf11b
XLOC_040174	36.4292	2.11633	0.350732	6.03404	1.59907e-09	1.49968e-08	Tmem91
XLOC_038462	33253.8	1.0425	0.172776	6.03383	1.60114e-09	1.50106e-08	Otog
XLOC_003977	966.871	1.0177	0.1694	6.00767	1.88204e-09	1.74732e-08	Cstb
XLOC_042551	132.162	1.07786	0.179673	5.99903	1.98504e-09	1.83747e-08	Crlf1
XLOC_003703	128.182	1.78613	0.297816	5.99742	2.0048e-09	1.85301e-08	Rsph4a
XLOC_037746	360.212	1.17124	0.195577	5.98867	2.11568e-09	1.94755e-08	Npas1;Tmem160
XLOC_006438	31.1504	2.8018	0.468413	5.98146	2.21141e-09	2.03342e-08	Gm22534;Gm525
XLOC_016491	44.2509	1.69846	0.284331	5.97352	2.32184e-09	2.12477e-08	A930003A15Rik;Gm27883
XLOC_034419	613.075	1.01687	0.17024	5.97316	2.32702e-09	2.12873e-08	Met
XLOC_044339	359.37	1.53569	0.257132	5.9724	2.33789e-09	2.13632e-08	Apoa4;Gm10680
XLOC_014627	287.383	1.3791	0.231127	5.96686	2.41866e-09	2.20608e-08	Tspo
XLOC_023807	216.537	1.45408	0.24391	5.96154	2.49872e-09	2.26997e-08	Pde1a
XLOC_034870	81.8207	1.40411	0.235558	5.96076	2.51071e-09	2.28003e-08	Adcyap1r1
XLOC_046319	116.457	1.22438	0.205873	5.94725	2.72678e-09	2.46279e-08	Ppp2r3d
XLOC_015790	253.993	1.27086	0.21381	5.94389	2.78337e-09	2.50846e-08	Ccdc74a
XLOC_015755	117.574	1.61951	0.273389	5.92382	3.14548e-09	2.80639e-08	Cebpd;Spidr
XLOC_000691	168.363	1.32718	0.224056	5.92341	3.15331e-09	2.81237e-08	Fbxo36;Trip12
XLOC_032893	1191.84	1.05894	0.179047	5.91433	3.33223e-09	2.96452e-08	Gm22054;Tomm7
XLOC_020432	182.223	1.09193	0.184696	5.91204	3.37902e-09	3.004e-08	Cuedc2;Fbxl15
XLOC_043730	148.461	1.65594	0.280255	5.90869	3.44845e-09	3.05809e-08	Pllp
XLOC_014176	8738.22	1.12382	0.190566	5.89728	3.69546e-09	3.25514e-08	Rpl37;Snord72
XLOC_031083	164.364	1.01753	0.172782	5.88911	3.88285e-09	3.40696e-08	Dmtf1;Tmem243
XLOC_030732	842.99	1.13724	0.193147	5.88797	3.90965e-09	3.42686e-08	C1qa
XLOC_031192	236.196	1.24491	0.211561	5.8844	3.99501e-09	3.49675e-08	Fbxl13;Lrrc17
XLOC_044323	38.5479	2.74672	0.467228	5.87875	4.13376e-09	3.61186e-08	Amica1;Gm10684
XLOC_003850	14.7953	3.19421	0.543679	5.87518	4.22383e-09	3.68797e-08	Tbata
XLOC_039165	10019	1.0066	0.171391	5.87313	4.27649e-09	3.73133e-08	Eif3f;Nlrp10
XLOC_030464	154.557	1.3291	0.226521	5.86745	4.42558e-09	3.85333e-08	Foxo6
XLOC_019971	268.37	1.27973	0.218712	5.85121	4.87996e-09	4.22681e-08	Acy3
XLOC_035568	48.2006	1.83328	0.313416	5.84933	4.93552e-09	4.27197e-08	RP23-27C9.6;Usp18
XLOC_010618	163.268	1.05185	0.179933	5.84581	5.04104e-09	4.35725e-08	Serpinb9
XLOC_033222	141.822	1.06088	0.181494	5.84525	5.0582e-09	4.36905e-08	Cckar
XLOC_009557	4054.48	1.00424	0.172153	5.83344	5.42955e-09	4.66992e-08	Tspan13
XLOC_018868	7330.14	1.0561	0.181488	5.81913	5.91533e-09	5.04818e-08	Cox7a2l
XLOC_019979	63.5393	1.87196	0.321801	5.81713	5.9865e-09	5.10542e-08	Gpr152
XLOC_033022	214.983	1.27176	0.218976	5.80776	6.33132e-09	5.37207e-08	Spon2
XLOC_016663	18.3617	3.22787	0.555785	5.80776	6.33149e-09	5.37207e-08	Fbxo40
XLOC_006911	193.24	1.08352	0.186663	5.80466	6.44951e-09	5.46662e-08	1810043H04Rik
XLOC_019201	12.7541	3.53931	0.60978	5.80425	6.46561e-09	5.47841e-08	Myot
XLOC_044028	83.4686	1.42496	0.245527	5.80366	6.4882e-09	5.49568e-08	Gpr83
XLOC_046704	172354	1.40314	0.242045	5.79703	6.74994e-09	5.70382e-08	mt-Nd1;mt-Nd2;mt-Rnr1;mt-Rnr2;mt-Tf;mt-Ti;mt-Tl1;mt-Tm;mt-Tq;mt-Tv;mt-Tw
XLOC_046081	126.696	1.60023	0.276389	5.78979	7.04738e-09	5.92503e-08	Aste1;Gm15619;Gm20643;Gm37582;Nek11
XLOC_019207	102.111	1.44024	0.2494	5.7748	7.70441e-09	6.43834e-08	A330093E20Rik;Gm10540;Kcnn2
XLOC_015493	208702	1.11053	0.192386	5.77243	7.81345e-09	6.52289e-08	Col2a1
XLOC_014012	142.759	1.26022	0.218467	5.76847	7.99938e-09	6.66472e-08	Gm9748;Pcdh8
XLOC_034280	145.409	1.03009	0.178686	5.76481	8.17487e-09	6.80184e-08	Slc46a3
XLOC_029480	202.692	1.33022	0.230766	5.76438	8.19609e-09	6.81722e-08	Gm13112;Gm13113;Ttc34
XLOC_038229	139.701	1.3576	0.235623	5.76175	8.3247e-09	6.91958e-08	Cebpa
XLOC_006019	2648.66	1.23883	0.215175	5.75732	8.54604e-09	7.09173e-08	Pmp22
XLOC_008955	103.273	1.19299	0.207352	5.75344	8.7443e-09	7.23698e-08	Gm25563;Ppp1r36
XLOC_025212	103.499	1.56619	0.272549	5.74647	9.11267e-09	7.52437e-08	Gpr160
XLOC_036748	2898.74	1.14932	0.20012	5.74318	9.2915e-09	7.66188e-08	Cyp26b1
XLOC_031665	111.915	1.75079	0.305154	5.7374	9.61422e-09	7.91229e-08	Shisa3
XLOC_006323	56.2012	2.69541	0.472683	5.70236	1.18158e-08	9.54452e-08	Ccl12
XLOC_022742	184.273	1.03553	0.181929	5.69197	1.25582e-08	1.00951e-07	Rem1
XLOC_015144	4008.89	1.69748	0.298275	5.691	1.26296e-08	1.0149e-07	Gm2991;Hhla1
XLOC_032222	132.795	1.69631	0.298071	5.69095	1.26333e-08	1.0149e-07	Tesc
XLOC_009752	814.692	1.23149	0.216511	5.68792	1.286e-08	1.03111e-07	Fntb;Gpx2
XLOC_006074	2209.16	1.33307	0.234407	5.68698	1.29304e-08	1.03609e-07	Per1
XLOC_006841	109.338	1.74199	0.30665	5.68071	1.3414e-08	1.07174e-07	Recql5;Smim5
XLOC_032694	104.933	1.20086	0.211397	5.68059	1.34227e-08	1.0721e-07	Gm20488;Medag;RP23-375E13.3;RP23-375E13.4
XLOC_020730	125.164	1.31733	0.232044	5.67706	1.3703e-08	1.09273e-07	Ms4a7
XLOC_047251	1786.5	1.0257	0.180775	5.67389	1.39593e-08	1.11104e-07	Vma21
XLOC_037947	23.333	2.32859	0.41059	5.67132	1.417e-08	1.12565e-07	Gm26550;Lypd3
XLOC_002465	92.1996	1.23459	0.217982	5.66374	1.48108e-08	1.17356e-07	Fam124b
XLOC_020987	198.842	1.09825	0.193917	5.66349	1.48326e-08	1.17492e-07	Avpi1
XLOC_018581	61.4235	1.96581	0.347812	5.65194	1.58645e-08	1.25117e-07	Ankrd66
XLOC_003376	62.3057	1.95212	0.345391	5.65193	1.58655e-08	1.25117e-07	6330403A02Rik;Gm37984
XLOC_037486	394.877	1.0224	0.181437	5.63501	1.75048e-08	1.36918e-07	Mansc4;Mrps35
XLOC_023291	174.472	1.21045	0.215106	5.62721	1.83146e-08	1.42894e-07	Enkur;Gm23007
XLOC_033643	14.1814	3.1259	0.555642	5.62574	1.84712e-08	1.44026e-07	Gm17660;RP23-102H7.9
XLOC_007712	468.064	1.02156	0.182179	5.60741	2.05375e-08	1.58747e-07	Tekt1
XLOC_047745	177.87	1.27245	0.227099	5.60306	2.10601e-08	1.62535e-07	Srpx2
XLOC_015163	106.581	1.61371	0.288061	5.60196	2.11945e-08	1.63521e-07	Col22a1;Gm16308
XLOC_007670	124.965	1.50373	0.268782	5.59459	2.21139e-08	1.70239e-07	Cxcl16;Zmynd15
XLOC_012998	196.97	1.03873	0.186152	5.57999	2.40533e-08	1.84096e-07	Lgi3
XLOC_005991	145.155	1.28493	0.230449	5.57575	2.46468e-08	1.8823e-07	Fam83g;Slc5a10
XLOC_024250	533.986	1.06553	0.191366	5.56801	2.57667e-08	1.96066e-07	Scg5
XLOC_032470	135.588	1.85397	0.333796	5.55419	2.78903e-08	2.1066e-07	Upk3bl
XLOC_017447	277.281	1.34906	0.242892	5.55415	2.78958e-08	2.1066e-07	Gm15821;Gm20496;Tap2
XLOC_029490	56.3249	2.38269	0.429465	5.54803	2.88912e-08	2.17452e-07	Tmem52
XLOC_037032	13.697	3.09545	0.558258	5.54485	2.94212e-08	2.21078e-07	Gm17482;Syn2;Timp4
XLOC_042867	13.0209	2.79648	0.504669	5.54121	3.00387e-08	2.2534e-07	Ces2g
XLOC_035481	175.383	1.24585	0.224907	5.53939	3.03528e-08	2.27491e-07	RP23-361L1.1;Slc6a11
XLOC_017446	79.5224	1.48438	0.26805	5.53769	3.06495e-08	2.29508e-07	Gm20496;Psmb8
XLOC_046268	232.091	1.16721	0.211055	5.53036	3.19572e-08	2.38583e-07	Csrnp1;Cx3cr1
XLOC_033278	25252.9	1.07156	0.194107	5.52049	3.38056e-08	2.50284e-07	Rpl9
XLOC_012930	119.434	1.00806	0.183059	5.50674	3.65538e-08	2.6959e-07	Fam167a
XLOC_009443	213.696	1.88326	0.342058	5.50566	3.67779e-08	2.71082e-07	2410004P03Rik
XLOC_020984	5086.27	2.70681	0.491746	5.50449	3.70242e-08	2.72655e-07	4933411K16Rik;Ankrd2;Avpi1;Hoga1;Marveld1;Morn4;Pi4k2a;Sfrp5;Ubtd1;Zfyve27
XLOC_003971	223.524	1.20003	0.218094	5.50235	3.74768e-08	2.75745e-07	Icosl
XLOC_015356	50.4271	2.68835	0.488667	5.5014	3.76797e-08	2.76992e-07	Shisa8
XLOC_014159	231.68	1.49358	0.272557	5.47989	4.25598e-08	3.10236e-07	1700024B18Rik;Fgf14;Gm15422;Gm17615;Gm28932;Itgbl1
XLOC_047864	51.6047	1.82228	0.332601	5.47888	4.28018e-08	3.11886e-07	AL731548.1;Ammecr1;Rgag1
XLOC_049000	14.6399	2.47712	0.452647	5.47253	4.43667e-08	3.22535e-07	Gm14921;Pof1b
XLOC_021484	14.0632	2.7715	0.506728	5.4694	4.51563e-08	3.27702e-07	BC029214;Clic3
XLOC_031834	599.422	1.15544	0.211353	5.46688	4.5803e-08	3.31815e-07	Pf4
XLOC_028095	90.6979	1.50721	0.275834	5.4642	4.6501e-08	3.36579e-07	Gm11837;Necab1
XLOC_042611	233.214	1.21923	0.223287	5.46036	4.75178e-08	3.43241e-07	Gm26237;Nwd1
XLOC_004647	859.971	1.0393	0.190433	5.45752	4.8282e-08	3.48425e-07	Rspo3
XLOC_024631	55.0664	1.37566	0.252442	5.44943	5.05323e-08	3.62704e-07	Trib3
XLOC_046892	30.7554	1.92508	0.353343	5.44819	5.08859e-08	3.64926e-07	Rgn
XLOC_045260	464.251	1.03533	0.190345	5.43921	5.35163e-08	3.81785e-07	Zfp560
XLOC_002741	27.8836	1.9801	0.364143	5.4377	5.39737e-08	3.84746e-07	Inhbb
XLOC_041951	111.306	1.39669	0.256947	5.43573	5.45733e-08	3.88576e-07	Irf7;Phrf1
XLOC_001337	471.66	1.31621	0.24243	5.42923	5.65978e-08	4.01843e-07	4930523C07Rik;4930562F07Rik
XLOC_046075	61.1315	1.61196	0.297413	5.41993	5.96215e-08	4.2151e-07	Acpp;Gm37188
XLOC_045551	388.314	1.74343	0.322003	5.41432	6.15235e-08	4.34095e-07	Zbtb16
XLOC_039582	576.365	1.13751	0.210447	5.40519	6.47382e-08	4.56003e-07	4933417O13Rik;Gm27389;Gm27395;Gm27539;Gm27803;Gm28821;Gm37235;Gm37364;Gm38065;Gm38095;Gm38321;Kcnq1;Kcnq1ot1
XLOC_041911	275.146	1.88306	0.348468	5.40383	6.52322e-08	4.58705e-07	Cfap46;Gm4459
XLOC_027006	32.8125	2.4355	0.452113	5.38693	7.16715e-08	5.01017e-07	Rarres1
XLOC_000224	93.0399	1.61484	0.299903	5.38456	7.26239e-08	5.07248e-07	Gm28417;Ptpn18
XLOC_001463	321.355	1.2517	0.232761	5.37763	7.54707e-08	5.25806e-07	Cfap126
XLOC_038016	877.744	1.20855	0.224842	5.3751	7.65404e-08	5.32069e-07	Gm15541;Prx
XLOC_033923	94.2944	1.29887	0.241687	5.37417	7.69347e-08	5.34661e-07	Gm26745;Rhof;RP23-371A16.4;Tmem120b
XLOC_037178	128.329	1.50268	0.280308	5.36082	8.28435e-08	5.73008e-07	Lag3
XLOC_017397	116.017	1.47515	0.275443	5.35554	8.53021e-08	5.88708e-07	Cyp4f39
XLOC_038065	36.7733	1.55374	0.290723	5.34442	9.07089e-08	6.23777e-07	Lgals7
XLOC_020318	22.5361	2.56844	0.480724	5.34285	9.14979e-08	6.28856e-07	Ifit3b
XLOC_002487	172.313	1.18948	0.222707	5.341	9.24344e-08	6.34942e-07	Col4a4
XLOC_027576	415.98	1.03353	0.193618	5.33798	9.39896e-08	6.44914e-07	Gstm4
XLOC_001648	234.325	1.08737	0.203819	5.33496	9.55659e-08	6.54649e-07	Dusp10
XLOC_037075	358.848	1.24597	0.233691	5.33171	9.72936e-08	6.65387e-07	Ret
XLOC_038358	6.98393	3.26326	0.612184	5.33052	9.79339e-08	6.69582e-07	Klk4
XLOC_023354	125.242	1.42582	0.267672	5.32676	9.99803e-08	6.82077e-07	Fcna;Fcnaos
XLOC_003195	103.755	1.30411	0.244834	5.32649	1.00126e-07	6.82885e-07	Dusp27;Gpa33
XLOC_014342	65.3305	1.32829	0.249398	5.32598	1.0041e-07	6.84447e-07	Trhr
XLOC_041597	209.221	1.68878	0.317226	5.32358	1.01743e-07	6.92961e-07	Scube2
XLOC_036784	1878.73	1.10831	0.208435	5.31731	1.05313e-07	7.16103e-07	Anxa4;RP23-20K24.11
XLOC_039466	73.3927	1.3987	0.263163	5.31494	1.06692e-07	7.25273e-07	Dhx32;Fank1
XLOC_013409	17.3619	2.59266	0.488131	5.3114	1.08787e-07	7.38522e-07	Itih3
XLOC_027776	10574.9	1.05202	0.198171	5.30865	1.1044e-07	7.48313e-07	Rpl34
XLOC_015564	89.476	1.55947	0.293797	5.308	1.10832e-07	7.50765e-07	Galnt6;Galnt6os
XLOC_018405	29.2467	2.53802	0.478897	5.29971	1.15985e-07	7.83968e-07	C4b
XLOC_001689	779.086	1.20448	0.227711	5.2895	1.2265e-07	8.25658e-07	Gm25095;Gm25269;Ush2a
XLOC_027658	73.4298	1.51753	0.286999	5.28759	1.23941e-07	8.33679e-07	Gm22408;Lppr4
XLOC_037192	164.741	1.03203	0.195189	5.28733	1.24113e-07	8.3461e-07	Plekhg6
XLOC_016966	1143.88	1.10039	0.208463	5.27857	1.30193e-07	8.71497e-07	Kcne1
XLOC_003288	160.247	1.16334	0.220645	5.27243	1.34627e-07	8.98522e-07	Casq1;Gm17224
XLOC_007200	166.721	1.20907	0.229848	5.2603	1.43822e-07	9.55542e-07	Acyp2;Gm12096;Gm12097;Gm12098
XLOC_006455	126.503	1.76878	0.336337	5.25896	1.44869e-07	9.61983e-07	Acsf2;Chad
XLOC_045363	8.3246	3.34688	0.636658	5.25695	1.46461e-07	9.71523e-07	Tmem45b
XLOC_009498	56.7767	1.66521	0.31728	5.24838	1.53441e-07	1.01431e-06	Rsad2
XLOC_035677	17.0708	2.99908	0.571948	5.24361	1.57462e-07	1.03897e-06	Fgf23
XLOC_003073	166.567	1.08479	0.207001	5.2405	1.60146e-07	1.05556e-06	Fam163a
XLOC_000809	46.5152	1.99066	0.380058	5.23777	1.6253e-07	1.0676e-06	Ramp1
XLOC_009691	684.472	1.02391	0.195852	5.22796	1.71392e-07	1.12226e-06	Pygl
XLOC_010736	145.656	1.1972	0.229064	5.22649	1.72757e-07	1.12972e-06	Cenpp;Ecm2
XLOC_019901	345.604	1.02587	0.196309	5.22579	1.73413e-07	1.13282e-06	Slc14a1
XLOC_013997	21.9825	2.00586	0.384655	5.2147	1.84112e-07	1.19675e-06	Fam216b;Gm19301
XLOC_030217	685.548	1.00366	0.192529	5.21305	1.85765e-07	1.20687e-06	Gm12788;Tm2d1
XLOC_032572	4157.58	1.01919	0.195653	5.20917	1.8969e-07	1.2298e-06	Gm16035;Gm16036;Gm24131;Gm6433;RP23-286C5.1;RP23-286C5.2;RP23-49G7.2;Sdk1
XLOC_032224	162.67	1.17275	0.225931	5.19073	2.0947e-07	1.34857e-06	Hrk
XLOC_033357	36.6733	1.62518	0.313846	5.17828	2.23941e-07	1.43617e-06	AU023070;Corin;Gm19560;Gm20647;Gm23712;Gm25768
XLOC_044395	1342.17	1.243	0.240426	5.16998	2.34122e-07	1.498e-06	Crabp1
XLOC_023342	316.06	1.31033	0.254193	5.15488	2.53792e-07	1.61556e-06	Uap1l1
XLOC_005961	402.59	1.05414	0.205267	5.13546	2.81459e-07	1.77761e-06	Gm12266;Gm27711;Lrrc48;Tom1l2
XLOC_024155	157.478	1.0799	0.210716	5.12494	2.97632e-07	1.87405e-06	Depdc7
XLOC_027172	115.956	1.01869	0.198882	5.12207	3.02198e-07	1.89992e-06	Glmp;Tmem79
XLOC_007711	55.1843	2.20409	0.43079	5.11639	3.11433e-07	1.95306e-06	1700051A21Rik;Slc13a5
XLOC_032219	202.542	1.04861	0.20551	5.10249	3.35214e-07	2.09114e-06	Gm26995;Gm37028;Nos1
XLOC_029536	15005.5	1.00102	0.196196	5.10211	3.35884e-07	2.0948e-06	Gm24016;Rps20
XLOC_028072	61.53	1.38777	0.272231	5.09776	3.43704e-07	2.13982e-06	Cdh17
XLOC_006076	40.2246	1.7565	0.345054	5.09051	3.571e-07	2.21267e-06	Aloxe3
XLOC_023335	29.6496	1.79801	0.354422	5.07308	3.91425e-07	2.40865e-06	Rnf224
XLOC_002886	40.2772	2.34332	0.462717	5.06425	4.10009e-07	2.5168e-06	Gpr37l1
XLOC_041917	13.8981	3.05967	0.604911	5.05806	4.23553e-07	2.59355e-06	Msx3
XLOC_023404	75.5758	2.06209	0.408139	5.05242	4.36249e-07	2.6654e-06	1700007K13Rik
XLOC_042475	70.85	2.12778	0.422155	5.04028	4.64856e-07	2.82632e-06	Scrg1
XLOC_016727	100.156	1.23359	0.245032	5.0344	4.79338e-07	2.90375e-06	Tmprss7
XLOC_041631	73.3278	1.24745	0.248113	5.02776	4.96233e-07	2.99591e-06	Calca
XLOC_018321	92.164	1.41914	0.282648	5.02087	5.1439e-07	3.09952e-06	Rsph1
XLOC_043129	219.481	1.11774	0.222672	5.01964	5.17671e-07	3.11703e-06	E230013L22Rik;Rab20
XLOC_040585	22.47	2.19842	0.438018	5.01901	5.19377e-07	3.12579e-06	Fgf21
XLOC_012400	14.2451	2.71032	0.540493	5.01452	5.31654e-07	3.19428e-06	A630023A22Rik;Anxa8
XLOC_048250	269.035	1.05294	0.210174	5.00985	5.44718e-07	3.26804e-06	Ndp
XLOC_040311	113.189	1.12375	0.22444	5.00692	5.53075e-07	3.31419e-06	Scn1b
XLOC_007496	84.1709	1.13983	0.228294	4.99282	5.95027e-07	3.54175e-06	Pemt
XLOC_021655	170.154	1.49013	0.298607	4.99028	6.02905e-07	3.58693e-06	RP23-446N16.6
XLOC_044787	382.869	1.01588	0.204163	4.97584	6.49647e-07	3.84026e-06	Plscr2
XLOC_045608	79.8516	1.44341	0.290357	4.97117	6.65514e-07	3.92754e-06	Acsbg1
XLOC_033430	217.623	1.4222	0.286235	4.96864	6.74258e-07	3.97394e-06	Hopx;Hopxos
XLOC_013076	190.609	1.01715	0.204722	4.96846	6.74872e-07	3.97618e-06	Klf5
XLOC_031079	49.5402	1.2972	0.261682	4.95717	7.15288e-07	4.19941e-06	Abcb4;RP23-338P12.3
XLOC_000297	122.937	1.11716	0.225569	4.95262	7.32203e-07	4.29669e-06	Gm37623;Slc9a2
XLOC_049327	38.8122	1.89443	0.383214	4.94352	7.67249e-07	4.4823e-06	Gm15172;Gm23798;Gm25795;Phex
XLOC_029781	157.737	1.75188	0.355091	4.93361	8.07237e-07	4.69578e-06	1110017D15Rik
XLOC_042975	906.091	1.15474	0.23442	4.92596	8.39481e-07	4.87458e-06	Clec3a
XLOC_031536	1009.68	1.03294	0.209838	4.92255	8.54243e-07	4.95222e-06	RP23-425N12.2;Smim20
XLOC_020493	121.245	1.46981	0.299968	4.89989	9.58899e-07	5.51024e-06	Plekhs1
XLOC_009888	68.7102	1.74349	0.35632	4.89303	9.9294e-07	5.69667e-06	Dio2;Gm26512
XLOC_001130	46.2227	1.44584	0.295882	4.88655	1.02621e-06	5.86997e-06	Chil1
XLOC_043672	112.537	1.01027	0.207117	4.87778	1.07289e-06	6.11733e-06	Cbln1
XLOC_005544	801.186	1.05408	0.216214	4.87517	1.08714e-06	6.18726e-06	Vstm2a
XLOC_034798	323.952	1.05308	0.216184	4.87125	1.10896e-06	6.30428e-06	Igf2bp3;Malsu1;RP23-326P16.4
XLOC_037385	217.914	1.11397	0.228933	4.8659	1.13936e-06	6.45502e-06	8430419L09Rik;Gm22881;Hebp1;RP23-171B16.2;RP23-171B16.3
XLOC_043791	69.327	1.31504	0.270269	4.86566	1.14074e-06	6.46133e-06	Agrp;Ctcf;Fam65a;Gm38250;Gm38384;Gm5914;Mir1966
XLOC_029260	162.594	1.14469	0.235732	4.8559	1.19842e-06	6.7665e-06	Fam131c
XLOC_015295	15.9054	2.22851	0.459692	4.84782	1.24824e-06	7.00812e-06	Il2rb
XLOC_027521	862.793	1.39743	0.288313	4.84691	1.25399e-06	7.0341e-06	RP24-274H19.3;Wnt2b
XLOC_028846	113.504	1.23632	0.256254	4.82458	1.40299e-06	7.7997e-06	Tal1
XLOC_022747	119.367	1.72837	0.358312	4.82366	1.40945e-06	7.82932e-06	Cox4i2
XLOC_020384	60.5525	1.56071	0.323603	4.82291	1.41481e-06	7.85664e-06	4933411K16Rik;Hoga1
XLOC_028444	49.4339	1.81068	0.375779	4.81848	1.44659e-06	8.02239e-06	Musk
XLOC_018266	190.67	1.27984	0.265683	4.81717	1.45612e-06	8.06983e-06	Grm4
XLOC_043338	23.7699	1.71964	0.357079	4.81584	1.46583e-06	8.12006e-06	Gm16204;Gm16205;Mir383;Sgcz
XLOC_019960	21.7766	1.91649	0.397997	4.81533	1.46958e-06	8.13723e-06	Mtl5
XLOC_009977	111.083	1.00674	0.209125	4.81408	1.47881e-06	8.1865e-06	Gm28875;Syne3
XLOC_004039	212.316	1.02097	0.212282	4.80951	1.51302e-06	8.35915e-06	Reep6
XLOC_043262	55.7051	1.5304	0.318888	4.79918	1.59318e-06	8.7748e-06	Adam5
XLOC_032915	8.39584	3.01	0.627941	4.79344	1.63942e-06	9.00757e-06	Crygn
XLOC_000091	155.592	1.1729	0.245028	4.78681	1.69457e-06	9.28197e-06	Gm25227;Gm37138;Gm38116;Kcnb2
XLOC_003653	365.173	1.41759	0.296977	4.7734	1.8114e-06	9.86768e-06	Vnn1
XLOC_032657	60.5436	1.1067	0.232095	4.7683	1.85789e-06	1.00901e-05	Rasl11a
XLOC_004240	15824.5	1.12161	0.235308	4.76657	1.8739e-06	1.01686e-05	Epyc;Gm10754
XLOC_019900	568.637	1.17732	0.247399	4.7588	1.94742e-06	1.0535e-05	Siglec15
XLOC_021595	249.293	1.29331	0.272033	4.75422	1.99215e-06	1.07723e-05	Ass1
XLOC_014084	95.3309	1.25577	0.264325	4.75084	2.02572e-06	1.09369e-05	Gm9922
XLOC_010788	162.1	1.18772	0.250797	4.7358	2.18189e-06	1.17043e-05	Hk3;Unc5a
XLOC_005079	26.7319	2.19773	0.465682	4.71938	2.36568e-06	1.25873e-05	Bpifc
XLOC_034214	261.451	2.33216	0.495166	4.70986	2.47882e-06	1.31696e-05	Ocm
XLOC_019635	42.5439	1.97506	0.421024	4.69109	2.71752e-06	1.43279e-05	Cd14
XLOC_001607	31.6573	1.61427	0.344821	4.68146	2.84838e-06	1.49735e-05	Lefty1
XLOC_046212	101.355	1.50542	0.32163	4.68059	2.86046e-06	1.50307e-05	n-R5s90;RP24-362N9.4;Stac
XLOC_034947	62.1972	1.39279	0.297627	4.67966	2.87356e-06	1.50932e-05	C130060K24Rik;RP23-325H23.2;RP23-325H23.3
XLOC_018653	95.2259	1.66479	0.356131	4.67465	2.94461e-06	1.54338e-05	Apobec2
XLOC_044332	237.365	1.45259	0.311206	4.66762	3.04707e-06	1.59572e-05	4833428L15Rik;Dscaml1;Gm22069
XLOC_023405	8.72172	2.74936	0.592401	4.64104	3.46655e-06	1.78809e-05	Cel;Gm13381
XLOC_040531	150.626	1.23037	0.265807	4.6288	3.6779e-06	1.8857e-05	Clec11a
XLOC_020077	98.9334	1.20486	0.26061	4.62322	3.77824e-06	1.93317e-05	Chrm1;Gm22820
XLOC_031007	58.4564	1.6018	0.346529	4.62242	3.79297e-06	1.93998e-05	AW011738;Isg15
XLOC_046103	18.9074	2.35167	0.509261	4.61781	3.87808e-06	1.981e-05	Gm28111;Grm2
XLOC_016110	107.13	1.3329	0.289197	4.60895	4.04702e-06	2.05989e-05	Abi3bp
XLOC_045040	16.9333	2.36423	0.51299	4.60872	4.05152e-06	2.06157e-05	Prss50
XLOC_013151	63.6134	2.50984	0.545638	4.59982	4.2286e-06	2.1438e-05	Cldn10;n-R5s51
XLOC_020405	580.344	1.3595	0.297697	4.56673	4.95382e-06	2.48069e-05	Scd4
XLOC_003510	20.48	1.65473	0.362653	4.56285	5.04637e-06	2.5245e-05	4930570N18Rik;Gm38118;Hsd11b1;Lamb3
XLOC_004059	484.552	1.83983	0.403411	4.56068	5.09879e-06	2.54817e-05	Timm13;Tmprss9
XLOC_024358	266.548	1.25778	0.275838	4.55985	5.11892e-06	2.55772e-05	Gatm
XLOC_011418	123.28	1.20938	0.265551	4.55423	5.25775e-06	2.62131e-05	Nrsn1
XLOC_032614	207.29	1.09045	0.240031	4.54296	5.54701e-06	2.7556e-05	Nptx2
XLOC_039363	262.642	1.17844	0.259732	4.53715	5.70206e-06	2.82868e-05	Zfp771
XLOC_014296	70.5039	1.6284	0.359056	4.53521	5.75454e-06	2.85301e-05	Osr2
XLOC_031534	114.224	2.16013	0.477134	4.52731	5.97399e-06	2.9489e-05	Gm17182;Slc34a2
XLOC_047202	14.6838	2.50498	0.553342	4.52699	5.98286e-06	2.9527e-05	3830417A13Rik
XLOC_016843	201.651	1.22206	0.270204	4.52274	6.10439e-06	3.00613e-05	1700010K23Rik;4933411O13Rik;Cadm2;Gm15828
XLOC_013434	30.1653	2.66715	0.592711	4.49992	6.79801e-06	3.32602e-05	1700024G13Rik
XLOC_025193	3007.96	1.08693	0.241823	4.49472	6.96627e-06	3.405e-05	Gm33051;Rpl22l1
XLOC_041595	125.515	1.10669	0.246563	4.48846	7.17396e-06	3.49897e-05	Gm22822;Nrip3
XLOC_017104	92.0311	1.14295	0.254713	4.48721	7.21612e-06	3.51609e-05	Ermard;Gm3448
XLOC_013288	159.03	1.08548	0.242435	4.47741	7.55535e-06	3.66919e-05	Fhit;Fhitos;Gm22053;Hmgb3-ps;Mnd1-ps
XLOC_045062	207.569	1.0496	0.234965	4.46703	7.93113e-06	3.83451e-05	Susd5
XLOC_039289	53.3134	1.37981	0.309215	4.46232	8.10781e-06	3.91689e-05	Chp2
XLOC_049406	145.176	1.24094	0.278152	4.46138	8.14354e-06	3.93187e-05	Tlr7
XLOC_020117	54.8272	1.38968	0.311646	4.45916	8.22812e-06	3.96963e-05	Slc15a3;Tmem132a
XLOC_020833	77.8896	1.10772	0.248726	4.45357	8.4453e-06	4.06889e-05	Tmc1
XLOC_047873	69.7208	1.27196	0.286486	4.43986	9.0019e-06	4.31953e-05	Gm26024;Gm8216;Mir3472;Zcchc16
XLOC_026362	36.4726	1.75152	0.394647	4.4382	9.07162e-06	4.34963e-05	Gbp2;Mir6381
XLOC_045465	36.1953	1.29068	0.291047	4.43461	9.22396e-06	4.41633e-05	Crtam
XLOC_011260	67.8331	1.18569	0.26745	4.43331	9.2798e-06	4.44176e-05	Gm24873;Gm25020;Gm26098;Gm27043;Sugct
XLOC_045420	69.8782	1.38933	0.314003	4.42458	9.66315e-06	4.61027e-05	Nrgn
XLOC_043631	5807.51	1.14312	0.258391	4.424	9.68901e-06	4.62077e-05	G430095P16Rik;Lyl1;Nfix
XLOC_017080	38.6495	1.42087	0.322157	4.4105	1.03132e-05	4.9025e-05	Mrgprh
XLOC_014213	131.252	1.0863	0.246488	4.40712	1.04756e-05	4.97023e-05	Capsl
XLOC_035802	36.9729	1.49235	0.340357	4.38465	1.16173e-05	5.47545e-05	Gprc5a
XLOC_007306	18.9006	2.17726	0.498336	4.36907	1.24779e-05	5.85721e-05	Timd2
XLOC_039433	900.83	1.27666	0.29301	4.35705	1.3183e-05	6.15518e-05	Fgfr2;Htra1
XLOC_036000	98.1576	1.85564	0.426868	4.34711	1.37945e-05	6.41427e-05	Col28a1
XLOC_024889	404.495	1.32323	0.304515	4.34536	1.39045e-05	6.45697e-05	Bcas1;Bcas1os1;Bcas1os2
XLOC_042816	172.451	1.17707	0.272052	4.32666	1.5139e-05	6.9912e-05	Drc7
XLOC_010531	293.925	1.10237	0.25502	4.32267	1.54149e-05	7.10544e-05	Hist1h2bc
XLOC_043265	14.1586	2.08636	0.482672	4.32252	1.54261e-05	7.10796e-05	Gm16933;Htra4
XLOC_021490	26.6139	2.43251	0.563526	4.31659	1.58455e-05	7.29449e-05	Lcn8
XLOC_007957	84.5497	1.1889	0.275505	4.31536	1.59346e-05	7.33146e-05	Lpo
XLOC_007613	54.4833	1.62487	0.376855	4.31167	1.62029e-05	7.44252e-05	Alox8
XLOC_048377	12.5637	2.36997	0.550688	4.30365	1.68005e-05	7.69575e-05	Gm14569
XLOC_014674	909.917	1.07961	0.250912	4.30276	1.68682e-05	7.72394e-05	Pim3
XLOC_024790	50.9763	1.55496	0.361458	4.30191	1.69334e-05	7.75234e-05	A730032A03Rik;Wfdc12
XLOC_012993	73.2699	1.37766	0.321631	4.28335	1.84097e-05	8.37768e-05	Egr3
XLOC_043472	83.1006	1.30238	0.304116	4.28251	1.84793e-05	8.40453e-05	Cilp2
XLOC_046705	679280	1.01979	0.239088	4.26533	1.99603e-05	9.01396e-05	mt-Atp6;mt-Atp8;mt-Co1;mt-Co2;mt-Co3;mt-Nd3;mt-Nd4;mt-Nd4l;mt-Nd5;mt-Nd6;mt-Td;mt-Tg;mt-Th;mt-Tk;mt-Tl2;mt-Tr;mt-Ts1;mt-Ts2
XLOC_042698	29.7423	1.29131	0.302937	4.26264	2.02024e-05	9.11503e-05	Klf1
XLOC_045364	20.2074	1.68614	0.396136	4.25646	2.07689e-05	9.3472e-05	Barx2
XLOC_010433	86.8971	1.13657	0.267177	4.25399	2.09994e-05	9.44387e-05	Aoah;Gm25605
XLOC_021670	31.1173	1.90856	0.448939	4.25127	2.1256e-05	9.54376e-05	Morn5;RP23-169L4.6
XLOC_010752	61.3376	1.6572	0.390643	4.24223	2.21305e-05	9.90074e-05	Gm23952;Gm8765;Gm904
XLOC_012997	53.9243	1.49236	0.351976	4.23996	2.2356e-05	9.99264e-05	Mir320;Phyhip
XLOC_016260	32.5614	2.14721	0.506515	4.23918	2.24342e-05	0.000100222	Kcne2
XLOC_016712	126.051	1.32708	0.313128	4.23812	2.25397e-05	0.000100675	Gm26732;Sidt1
XLOC_038037	12.6307	2.64766	0.625439	4.23328	2.30311e-05	0.000102668	9530053A07Rik
XLOC_027355	107.542	1.32215	0.31246	4.23142	2.32222e-05	0.000103446	Adamtsl4
XLOC_014291	168.297	1.08213	0.256326	4.22167	2.42494e-05	0.000107618	Erich5
XLOC_012920	133.775	1.44053	0.341363	4.21994	2.44363e-05	0.000108312	Gm25162;Ints6;Serpine3
XLOC_008860	42.8782	1.93934	0.462394	4.19414	2.73913e-05	0.000120404	4921506M07Rik;4921518K17Rik;Rpl26-ps2
XLOC_020594	26.1303	1.92556	0.459209	4.19321	2.75029e-05	0.000120831	Cst6
XLOC_045830	33.6546	2.12692	0.508118	4.18588	2.84064e-05	0.000124515	Gm27210;Gm38254;Mlip
XLOC_020889	57.8365	1.22933	0.294689	4.17164	3.02415e-05	0.000131909	Insl6
XLOC_036992	84.0114	1.26845	0.304267	4.16888	3.06096e-05	0.000133351	Oxtr
XLOC_005763	43.2318	1.56369	0.375257	4.16698	3.08661e-05	0.000134331	9930111J21Rik1;9930111J21Rik2;Gm12185;Gm12186;Gm12187;Gm12188;Ifi47;Olfr1396;Olfr56;Tgtp1;Tgtp2
XLOC_020345	6.7385	2.82042	0.677461	4.16323	3.13783e-05	0.00013639	Ffar4
XLOC_008558	161.254	1.13303	0.27257	4.15683	3.22697e-05	0.000139899	Tbcd;Zfp750
XLOC_006658	34.4785	1.24199	0.298796	4.15665	3.22953e-05	0.000139986	Asb16
XLOC_040141	94.3058	1.07476	0.258627	4.15566	3.24353e-05	0.000140544	Ethe1;Zfp575
XLOC_003635	1870.13	1.05312	0.253867	4.14831	3.3494e-05	0.000144678	Sgk1
XLOC_011018	18.4611	1.96616	0.474833	4.14073	3.462e-05	0.000149	AW495222;Dmgdh;Gm15620
XLOC_027790	118.086	1.03371	0.249909	4.13637	3.52841e-05	0.00015157	RP23-86I19.3;Sgms2
XLOC_018232	117.892	1.94128	0.46982	4.13196	3.5968e-05	0.000154242	Msln
XLOC_006155	82.769	1.2807	0.309954	4.1319	3.5977e-05	0.000154254	Xaf1
XLOC_022772	1636.91	1.65525	0.400728	4.13061	3.618e-05	0.000154965	Bpifb3
XLOC_045016	12.2205	2.56268	0.621308	4.12465	3.71298e-05	0.000158624	Spink8
XLOC_040023	52.7534	1.53671	0.372636	4.12388	3.7254e-05	0.000159045	Apoc1
XLOC_038533	74.2054	1.06972	0.259436	4.12326	3.73555e-05	0.000159397	Oca2
XLOC_024825	39.3306	2.09155	0.509104	4.10831	3.98568e-05	0.000169118	Gm14437;Slc13a3
XLOC_007321	15.5573	2.61844	0.637651	4.10638	4.01906e-05	0.000170444	Gm12185;Olfr56;Tgtp1
XLOC_030402	63.1259	1.01512	0.247261	4.10548	4.03481e-05	0.000171054	1700012C08Rik;Gm1661;Tmem53
XLOC_005102	40.6391	1.5268	0.372349	4.10044	4.12361e-05	0.000174403	Dram1
XLOC_001166	8.52316	2.80434	0.684919	4.09442	4.23229e-05	0.000178606	Cacna1s;Gm37759
XLOC_000748	399.293	1.02844	0.25124	4.09345	4.25009e-05	0.000179266	Chrng
XLOC_017504	13.1325	2.31476	0.568287	4.07321	4.63688e-05	0.00019381	H2-Q6
XLOC_043640	253.926	1.1526	0.283104	4.07128	4.67559e-05	0.000195231	Junb
XLOC_038423	143.973	1.75203	0.430616	4.06867	4.72828e-05	0.0001972	mmu-mir-7055;Slc17a7
XLOC_017436	30055.3	1.14248	0.280804	4.0686	4.72965e-05	0.000197224	Col11a2;H2-Pb
XLOC_035588	37.4368	1.82724	0.452406	4.03895	5.36921e-05	0.000221193	Mfap5;Rimklb
XLOC_041371	113.316	1.00185	0.248663	4.02897	5.6022e-05	0.000229803	P2ry6
XLOC_006127	24.9832	1.55742	0.386928	4.02508	5.69559e-05	0.000233289	Tm4sf5
XLOC_031066	53.0893	1.57147	0.390523	4.02402	5.72135e-05	0.000234267	RP23-465J5.1;Steap4
XLOC_039418	40.7435	1.40262	0.350076	4.0066	6.15989e-05	0.000250905	Ppapdc1a
XLOC_009165	44.6186	1.98625	0.498578	3.98384	6.78117e-05	0.000274017	Serpina3n
XLOC_011964	86.8064	1.07928	0.271106	3.98101	6.86225e-05	0.000276979	Aggf1;Crhbp;F2rl1;Gm22661;S100z;Zbed3
XLOC_044102	842.603	1.07045	0.269279	3.97525	7.03055e-05	0.000282902	Ldlr
XLOC_014626	110.975	1.05384	0.265277	3.97259	7.10952e-05	0.000285803	Bik
XLOC_002586	78.2974	1.16187	0.292835	3.96767	7.25787e-05	0.000291156	Rab17
XLOC_023414	219.851	1.00263	0.254084	3.94607	7.94442e-05	0.000315952	1700101E01Rik;Gm13394
XLOC_019333	15.8639	2.21831	0.564288	3.93117	8.45344e-05	0.00033417	B430212C06Rik;Cidea
XLOC_020919	127.412	1.05111	0.268653	3.91254	9.13299e-05	0.000358249	Ankrd22;Lipm
XLOC_029262	46.078	2.10828	0.539863	3.90522	9.41409e-05	0.000367944	Hspb7
XLOC_041383	16.9701	2.2892	0.586554	3.90279	9.50916e-05	0.000371485	Folr1
XLOC_026360	106.196	1.21409	0.311179	3.90157	9.55703e-05	0.000373062	Gbp3
XLOC_030967	9.03219	2.4709	0.633473	3.90057	9.59673e-05	0.000374495	Trp73;Trp73os
XLOC_008031	49.7905	1.35023	0.347076	3.89029	0.000100125	0.000389256	Nxph3
XLOC_045530	78.5889	1.26158	0.324678	3.88563	0.000102065	0.000395813	Pcsk7;Tagln
XLOC_016367	22.6239	1.91763	0.495211	3.87235	0.000107792	0.000415886	Tekt5
XLOC_019031	1371.53	1.94431	0.502205	3.87155	0.000108144	0.000417051	Gm16090;Ttr
XLOC_018384	36.9956	1.35053	0.349073	3.8689	0.000109327	0.000420832	Psmb9;Tap1
XLOC_041241	2.99798	2.71687	0.702467	3.86762	0.000109905	0.000422729	Folh1
XLOC_013348	22.4535	1.9874	0.514615	3.86191	0.000112503	0.000431858	Myoz1
XLOC_039670	74.213	1.02002	0.264162	3.86134	0.000112767	0.000432736	Tnnt1
XLOC_043915	13.1365	2.05837	0.533305	3.85965	0.000113549	0.000435334	Kcng4
XLOC_015267	47.0292	1.39506	0.36159	3.85813	0.000114256	0.000437845	Apol6;Mb
XLOC_025945	215.836	1.04402	0.270737	3.85622	0.000115155	0.000440951	RP23-200E11.4;Tbx15
XLOC_003269	68.2888	1.0232	0.265529	3.85343	0.000116474	0.000445796	Klhdc9;Pfdn2
XLOC_008318	11.659	2.69096	0.698632	3.85175	0.000117277	0.000448662	Gh
XLOC_035606	46.8205	1.47134	0.382204	3.84963	0.000118295	0.000452419	Clec4n
XLOC_032859	43.0438	1.82746	0.475672	3.84185	0.000122111	0.000465441	Slc26a5
XLOC_027964	67.6234	1.41067	0.36726	3.84106	0.000122506	0.000466731	AI115009;Ak5;Zzz3
XLOC_015209	45.5358	1.74556	0.454878	3.83743	0.000124327	0.000473522	Ly6a
XLOC_025139	91.0068	1.73399	0.451866	3.8374	0.000124345	0.000473522	1700064H15Rik;Dnajc5b;Gm23330;Gm6141
XLOC_037437	188.101	1.33596	0.348157	3.83724	0.000124423	0.000473747	Slco1a4
XLOC_008363	213.682	1.24778	0.326158	3.82569	0.000130407	0.000493891	Abca8a
XLOC_008780	28.9485	1.84873	0.483475	3.82383	0.000131392	0.000497168	Agmo
XLOC_026499	54.4353	1.35065	0.355698	3.79717	0.000146355	0.000547798	Ptger3
XLOC_000483	11.2465	1.81125	0.477047	3.79678	0.000146585	0.000548495	Gm37039;Icos
XLOC_020909	49.3467	1.03724	0.274078	3.78447	0.000154037	0.000573196	mmu-mir-3970;Rnls
XLOC_012834	6.11618	2.33887	0.618128	3.7838	0.000154454	0.00057449	Fitm1;Gm15932
XLOC_021031	93.4503	1.03475	0.273831	3.77878	0.0001576	0.000584447	Fgf8
XLOC_026586	21.4076	1.7169	0.45512	3.77242	0.000161671	0.000597588	Car1;Car3;Gm16399
XLOC_000020	33.796	1.32049	0.350229	3.77036	0.000163011	0.000602274	Oprk1
XLOC_011596	6.13331	2.50973	0.66566	3.77029	0.000163056	0.000602321	Gm24017;Gm906
XLOC_045339	35.4545	1.2612	0.334866	3.76628	0.000165701	0.000611307	Gm29375;Gm29642;Herpud2
XLOC_043538	48.9	1.15461	0.306722	3.76437	0.000166971	0.00061508	Calr3;Gm3835
XLOC_015513	30.6823	1.44947	0.385595	3.75904	0.000170569	0.000627036	Rnd1
XLOC_018984	28.5264	1.303	0.347223	3.75263	0.000174987	0.000641952	1010001N08Rik;Gata6
XLOC_048073	47.1445	1.24981	0.333201	3.75092	0.000176186	0.000645499	Tmem27
XLOC_015473	10.3876	2.21494	0.591889	3.74216	0.000182443	0.000666266	Dbx2
XLOC_044849	101.213	1.58477	0.42435	3.73458	0.000188026	0.000684348	Nme9
XLOC_004712	2.68295	2.62316	0.703728	3.72752	0.000193372	0.000702576	Gpr6
XLOC_025278	26.8867	1.34114	0.359804	3.72741	0.000193455	0.000702774	1810062G17Rik
XLOC_004823	6.72555	2.25401	0.605294	3.72382	0.000196229	0.000711297	Hkdc1
XLOC_042639	111.53	1.30147	0.35009	3.71752	0.000201188	0.000727162	Ttc29
XLOC_019850	5.14895	2.4543	0.660541	3.71559	0.000202727	0.000732258	Mc2r
XLOC_015210	95.3144	1.32949	0.358047	3.71318	0.000204675	0.000738477	Ly6c1
XLOC_045801	90.8908	1.27985	0.345082	3.70882	0.00020823	0.000750109	Gm25105;Gm27148;Gm37326;Gm37611;Unc13c
XLOC_006674	31.4253	1.86209	0.504909	3.68796	0.000226059	0.000807915	Higd1b
XLOC_045613	30.7051	1.34082	0.364428	3.67925	0.000233917	0.000833607	Chrnb4
XLOC_021546	66.4697	1.14919	0.312416	3.67839	0.000234715	0.000836211	1700026L06Rik;Ak8;Gm13385;Gm13386;Mir3088
XLOC_003743	78.8843	1.1114	0.302747	3.67105	0.000241558	0.000857772	Ppil6
XLOC_027951	55.0596	1.06266	0.290702	3.65548	0.000256698	0.000905728	Ifi44
XLOC_036423	152.144	1.2415	0.339887	3.6527	0.000259495	0.000914428	Herc3;Nap1l5
XLOC_028261	65.1897	1.06834	0.292482	3.65267	0.000259531	0.000914428	Dnaic1;Enho
XLOC_013349	24.9292	1.37074	0.375623	3.64926	0.000263001	0.000926394	Sec24c;Synpo2l
XLOC_032318	151.088	1.14292	0.313761	3.64266	0.000269838	0.000948601	Gm15857;Rpl35a-ps6;Wdr66
XLOC_030800	37.0827	1.68158	0.462002	3.63978	0.000272876	0.000958333	Slc25a34
XLOC_021598	39.1573	1.4343	0.394222	3.63831	0.000274432	0.000963256	Gm13425;Prdm12
XLOC_007278	46.6	1.13684	0.312844	3.63389	0.000279177	0.000979222	Adra1b
XLOC_036166	72.6347	1.35249	0.37251	3.63075	0.000282597	0.000990382	Slc13a4
XLOC_022781	62.7804	1.20369	0.331748	3.62834	0.000285255	0.000998151	Bpifb5
XLOC_033881	63.4906	1.22535	0.337906	3.6263	0.00028751	0.00100477	Gm22907;Oas1a;Oas1b;Oas1c;Oas1e;Oas1f;Oas1g;Oas1h;Oas2;Oas3;RP24-547J21.3;RP24-547J21.4
XLOC_021334	12.6094	1.93727	0.534498	3.62446	0.000289562	0.00101109	Gm37881;Il2ra
XLOC_011585	78.753	1.34584	0.37174	3.62038	0.000294174	0.00102504	Susd3
XLOC_008536	75.5303	1.24145	0.343252	3.61674	0.000298335	0.00103737	Cbr2
XLOC_035176	100.129	1.03789	0.28791	3.60489	0.000312283	0.00108194	Slc4a5
XLOC_045842	8.80176	2.24605	0.624127	3.59871	0.000319802	0.00110551	Gsta2
XLOC_023671	9.1748	1.95205	0.54397	3.58852	0.000332563	0.00114568	Gcg
XLOC_037055	36.9986	1.45296	0.40546	3.58348	0.000339052	0.00116513	Alox5
XLOC_015897	42.3404	1.43833	0.40162	3.58132	0.000341867	0.00117351	Gm24928;Gm27005;Trp63
XLOC_024808	46.3368	1.28713	0.359414	3.58119	0.000342036	0.00117393	Wfdc3
XLOC_031819	6.83463	2.19865	0.615266	3.57349	0.000352257	0.00120586	Npffr2
XLOC_001743	64.3804	1.53155	0.428764	3.572	0.000354267	0.00121224	Gm37650;Gm37691;Lamb3
XLOC_020853	142.496	1.34595	0.377462	3.5658	0.000362741	0.00123767	1700028P14Rik;Gm22144;Gm9493
XLOC_007574	3.95816	2.44681	0.687512	3.55893	0.000372374	0.00126793	1700086D15Rik;Arhgap44
XLOC_001245	86.8815	1.42786	0.401706	3.5545	0.000378703	0.00128632	Ptgs2;Ptgs2os
XLOC_034137	648.168	1.16715	0.328705	3.55077	0.000384111	0.00130362	Gjc3
XLOC_043261	24.0635	1.88062	0.531162	3.54058	0.000399242	0.0013491	Adam3;Gm26208
XLOC_012992	3.52645	2.47386	0.701703	3.52551	0.000422668	0.00141979	Pebp4
XLOC_032266	14.2943	1.64793	0.467536	3.52472	0.000423936	0.00142347	Oas1d
XLOC_020400	36.9792	1.87264	0.531648	3.52232	0.000427782	0.00143426	Abcc2
XLOC_032780	35.7483	1.35833	0.386267	3.51655	0.000437195	0.00146314	Grm3;RP24-118C7.3
XLOC_031294	33.6768	1.11566	0.317277	3.51637	0.000437497	0.00146388	Gm9899;Kcnk3
XLOC_036681	4.96241	2.4858	0.708108	3.51048	0.000447293	0.00149385	Reg3g
XLOC_022177	31.8927	1.33048	0.379368	3.50711	0.000452999	0.00151089	Gm13778;Rapsn
XLOC_003708	45.9241	1.91875	0.547633	3.50371	0.000458818	0.00152866	Col10a1;Nt5dc1
XLOC_007238	29.6196	1.36487	0.389678	3.50257	0.000460796	0.00153402	Gm12119;Gm12120;Kcnip1
XLOC_029799	4.61337	2.29797	0.657437	3.49535	0.00047344	0.00157233	4930578G10Rik;Ccl19
XLOC_045550	12.2428	1.98383	0.568233	3.49122	0.000480814	0.00159364	Nnmt
XLOC_026933	19.9093	1.73593	0.501485	3.46158	0.000537021	0.00175681	Med12l;P2ry14
XLOC_012857	53.2199	1.52999	0.442388	3.45847	0.000543259	0.00177465	Atp12a
XLOC_007495	34.2035	1.17088	0.338795	3.45602	0.000548217	0.00178967	Rasd1
XLOC_020578	94.9465	1.10962	0.32113	3.45537	0.000549541	0.00179282	Actn3
XLOC_049373	2.57994	2.43723	0.706131	3.45153	0.000557419	0.00181615	Ctps2;S100g
XLOC_004675	21.0561	1.49897	0.434482	3.45001	0.00056057	0.0018257	Fam26f
XLOC_034447	49.4951	1.15379	0.334539	3.4489	0.000562871	0.00183176	Kcnd2;RP23-301C7.2;RP23-307L24.2;RP23-94H23.1
XLOC_038443	12.4879	1.69038	0.491322	3.44046	0.000580716	0.00188295	Ntn5;Sec1
XLOC_043617	31.4205	1.1377	0.330737	3.43989	0.000581953	0.00188647	Mir181c;Mir181d;Nanos3
XLOC_041187	127.804	1.3916	0.405447	3.43225	0.000598585	0.0019361	1700026D08Rik
XLOC_010738	81.5304	1.58085	0.460921	3.42976	0.000604116	0.00195196	Cenpp;Omd
XLOC_032510	4.9231	2.25727	0.658495	3.42793	0.000608207	0.00196442	Azgp1
XLOC_036104	29.8511	1.07743	0.314974	3.42071	0.00062458	0.00201183	Prrt4
XLOC_016757	20553.8	1.49054	0.437586	3.40628	0.000658535	0.00210785	Zpld1
XLOC_004571	32.6004	1.17646	0.346111	3.3991	0.000676086	0.00215838	Slc35d3
XLOC_001404	26.2105	1.7138	0.504787	3.39509	0.000686057	0.00218556	Dpt;Gm32569
XLOC_037537	8.50301	1.96239	0.582496	3.36893	0.000754598	0.00238592	Cacng6
XLOC_032169	19.7441	1.42216	0.42277	3.3639	0.000768487	0.0024243	Gm13822;Oasl1
XLOC_040706	45.601	1.19396	0.355889	3.35488	0.000793992	0.0024956	Gabrg3
XLOC_017443	29.1206	1.24172	0.371447	3.34293	0.000828981	0.00259748	H2-DMb2
XLOC_000430	8.27098	2.02374	0.605999	3.33951	0.000839277	0.00262493	Aox3;Gm24548
XLOC_032696	26.1631	1.41201	0.423892	3.33107	0.000865143	0.00269848	RP23-375E13.6;Tex26
XLOC_028814	13.224	1.56445	0.470152	3.32754	0.000876156	0.00272874	Calr4
XLOC_016733	10.1705	1.66516	0.500451	3.32732	0.000876849	0.00273055	Cd96
XLOC_007898	20.1894	1.89916	0.571715	3.32186	0.000894193	0.00278005	Gas2l2
XLOC_024200	20.1454	1.63668	0.493506	3.31644	0.000911718	0.00282924	Bbox1
XLOC_017577	32.0661	1.20703	0.364441	3.312	0.000926309	0.00286988	H2-M3
XLOC_014141	18.4621	1.84763	0.55885	3.30613	0.000945958	0.00292276	Slc15a1
XLOC_001088	64.5834	1.36423	0.41342	3.29987	0.000967304	0.00298317	Pm20d1
XLOC_010383	14.9599	1.65985	0.50392	3.29387	0.00098818	0.0030404	Gm25271;Gng4
XLOC_037404	12.0588	1.79498	0.545385	3.29121	0.000997583	0.00306555	Art4
XLOC_006376	4.08362	2.14089	0.650636	3.29045	0.00100027	0.00307304	1700125H20Rik
XLOC_019634	155.313	1.37728	0.419615	3.28226	0.00102979	0.00315519	E230025N22Rik
XLOC_040301	116.434	1.05842	0.323285	3.27395	0.00106056	0.00323911	Mag
XLOC_021400	42.027	1.06292	0.325111	3.2694	0.00107778	0.00328727	Armc3
XLOC_026959	21.6177	1.44972	0.443745	3.26701	0.00108688	0.0033118	Gpr149
XLOC_020552	28.3674	1.58325	0.48475	3.26612	0.00109033	0.00332069	Gstp2
XLOC_028243	236.381	1.89693	0.581829	3.26029	0.00111298	0.00338223	Tmem215
XLOC_008043	4.39608	2.16151	0.663174	3.25935	0.00111669	0.00339185	Calcoco2
XLOC_019274	15.2144	1.66722	0.511649	3.25853	0.00111992	0.00340113	Gm4951;Gm5970
XLOC_000051	12.2835	2.06687	0.635448	3.25262	0.00114345	0.00346524	2610203C22Rik;3110035E14Rik
XLOC_008278	17.7906	1.45056	0.446164	3.25118	0.00114927	0.00347994	1700023F06Rik;Spata32
XLOC_041309	12.3707	1.83013	0.563272	3.2491	0.00115771	0.00350449	Thrsp
XLOC_038100	53.0232	1.19985	0.370303	3.24019	0.00119449	0.00360574	Cox7a1
XLOC_015292	24.5499	1.10181	0.341342	3.22787	0.00124716	0.0037484	Tex33
XLOC_034577	3.32257	2.1712	0.674292	3.21997	0.00128203	0.00384346	Atp6v0a4;Tmem213
XLOC_042036	3.76111	2.23122	0.695069	3.21006	0.00132706	0.00396605	1700019B03Rik
XLOC_014978	18.403	1.266	0.395811	3.19849	0.0013815	0.00410758	Gm6361;Ropn1l
XLOC_047500	44.5078	1.01966	0.319494	3.19148	0.00141548	0.00419809	Gjb1
XLOC_048075	11.716	1.82948	0.574099	3.18671	0.00143903	0.00426137	Ace2
XLOC_022086	105.769	1.09781	0.3452	3.18021	0.00147166	0.00434612	Olfr1033
XLOC_032416	53.2878	1.1608	0.365115	3.17926	0.00147651	0.00435787	A330070K13Rik;Caln1;Gm23761;RP24-571K14.1
XLOC_008341	3.45694	2.23179	0.70244	3.1772	0.00148706	0.00438536	Cacng1
XLOC_026936	91.9937	1.02028	0.321585	3.17268	0.00151041	0.00444791	Med12l;P2ry12
XLOC_032608	18.2101	1.40447	0.443471	3.16699	0.00154024	0.00452666	Bhlha15
XLOC_001129	3.50879	2.14169	0.676777	3.16455	0.00155324	0.00456165	Chit1
XLOC_023311	26.9307	1.20445	0.380925	3.16191	0.00156739	0.00459939	Hnmt
XLOC_027105	3.27812	2.15266	0.681757	3.15752	0.00159117	0.00465821	Npy2r
XLOC_010936	20.1512	1.99175	0.633457	3.14425	0.00166513	0.00485534	Slc9a3
XLOC_045135	12.0707	1.58529	0.504336	3.14333	0.0016704	0.00486958	Klhl40
XLOC_017654	55.238	1.39431	0.443872	3.14125	0.0016823	0.0048991	Tcte1;Tmem151b
XLOC_004443	32.3025	1.16735	0.372415	3.13454	0.00172123	0.00500022	Mmp19;Tmem198b
XLOC_016294	33.8306	1.23937	0.39727	3.11972	0.00181024	0.00523135	Lca5l;Sh3bgr
XLOC_025977	18.5988	1.77794	0.572559	3.10525	0.00190116	0.00547001	Casq2;RP24-89C11.1;RP24-89C11.2
XLOC_024117	2.93032	2.17965	0.702043	3.10473	0.00190454	0.00547719	Gm13810;Gm13812
XLOC_018709	80.8003	1.14776	0.370356	3.09907	0.00194132	0.00557654	Plin5
XLOC_016676	15.44	1.48392	0.479105	3.09727	0.00195311	0.00560652	Pla1a
XLOC_006095	9.02937	1.84594	0.596848	3.09281	0.00198268	0.00568422	Mpdu1;Sox15
XLOC_025841	6.21247	1.79016	0.578973	3.09196	0.00198837	0.00569792	Cgn;Gm15264;RP23-449N19.1;Selenbp2
XLOC_024318	7.05028	1.76189	0.572124	3.07957	0.00207303	0.00591196	Pla2g4d
XLOC_042787	11.2613	1.74404	0.570862	3.05511	0.0022498	0.0063651	Slc6a2
XLOC_017270	6.35191	2.02626	0.667884	3.03386	0.0024145	0.00677647	Ptx4
XLOC_024467	6.89707	1.8487	0.610122	3.03004	0.00244519	0.00685471	Adra1d;Gm14285
XLOC_015922	33.8267	1.14336	0.377529	3.02853	0.00245748	0.00688238	Pigz
XLOC_004623	3.72539	2.031	0.671228	3.02581	0.00247972	0.00693687	Arg1
XLOC_022902	7.11407	1.68679	0.557513	3.02556	0.00248175	0.00694177	Wisp2
XLOC_009375	25.4446	1.27305	0.421259	3.02201	0.00251104	0.00701347	Gm27236;Tmem196
XLOC_042462	13.4559	1.52122	0.50399	3.01836	0.00254145	0.00708966	5330439A09Rik;Asb5
XLOC_006018	19.7892	1.81197	0.603306	3.0034	0.00266981	0.00740549	Tekt3
XLOC_043774	27.6099	1.09955	0.366117	3.00329	0.00267078	0.00740651	Rrad
XLOC_006322	27.4176	1.35832	0.452702	3.00048	0.00269556	0.00746628	Ccl11
XLOC_017374	75.2024	1.28737	0.430515	2.9903	0.00278701	0.00769034	1700097N02Rik;Dnah8;Gm24661
XLOC_018261	26.9265	1.12576	0.377457	2.98248	0.00285926	0.00786185	Ip6k3
XLOC_048159	23.1701	1.24261	0.417042	2.97959	0.00288632	0.00792927	Magix
XLOC_000256	38.3737	1.36973	0.460154	2.97668	0.00291388	0.00799177	Gm37020;Vwa3b
XLOC_018822	41.2823	1.11176	0.373865	2.9737	0.00294233	0.008063	Xdh
XLOC_007471	22.0214	1.42706	0.479894	2.97369	0.00294244	0.008063	Gjc2
XLOC_045214	20.3072	1.18398	0.398375	2.97203	0.00295837	0.00810399	Gm10706;Gm15586;Piwil4
XLOC_029720	44.4171	1.10129	0.370735	2.97056	0.00297256	0.00813589	Spaca1
XLOC_030086	12.3139	1.36568	0.460549	2.96534	0.00302351	0.00825972	Cer1
XLOC_035447	11.6977	1.83403	0.619326	2.96134	0.00306303	0.00835854	Cav3
XLOC_037392	46.0773	1.50369	0.508006	2.95998	0.00307658	0.00839183	Gm14329;Gm14330;Gm22892;Gm26653;Grin2b
XLOC_013452	154.864	1.18681	0.400961	2.95991	0.00307726	0.00839277	Ldb3
XLOC_020920	77.0572	1.12646	0.381055	2.95617	0.0031148	0.00848403	Acta2
XLOC_038333	5.35877	1.93415	0.654696	2.95428	0.00313403	0.00852801	Lim2
XLOC_030763	13.7428	1.51021	0.515982	2.92686	0.00342401	0.00923842	Htr6
XLOC_001443	25.9321	1.027	0.352012	2.91752	0.0035283	0.0094849	1700084C01Rik;Gm15852
XLOC_047015	3.08437	2.04028	0.702065	2.90611	0.00365948	0.00979425	Rhox6
XLOC_010759	26.9592	1.11261	0.383398	2.90196	0.0037083	0.00991001	Nxnl2
XLOC_009423	169.68	1.68867	0.583964	2.89174	0.0038311	0.0101966	Vsnl1
XLOC_006242	16.2425	1.3359	0.462501	2.88842	0.00387181	0.0102885	Bhlha9;Tusc5
XLOC_006115	23.236	1.39544	0.48327	2.88749	0.00388323	0.0103134	Asgr1
XLOC_023146	22.9104	1.63999	0.568522	2.88466	0.00391832	0.0103955	Meig1
XLOC_025427	7.17223	1.81291	0.629119	2.88167	0.00395573	0.010478	RP23-234F9.2;Tm4sf4
XLOC_029215	32.5329	1.04915	0.364228	2.88047	0.0039708	0.0105146	Pla2g2c;Ubxn10
XLOC_004396	153.053	1.00328	0.350293	2.86413	0.00418163	0.011005	Ndufa4l2;Shmt2
XLOC_020648	9.82231	1.60505	0.561003	2.86104	0.00422248	0.0110961	Tex40
XLOC_010617	24.0717	1.13203	0.396797	2.85291	0.00433211	0.0113484	Serpinb6b
XLOC_035169	50.22	1.40838	0.494822	2.84624	0.00442385	0.0115741	Lbx2
XLOC_007663	30.3843	1.41828	0.498505	2.84507	0.00444018	0.0116119	Alox15
XLOC_018238	22.1181	1.28059	0.450542	2.84234	0.00447843	0.0117021	0610011F06Rik;Gm26694;Wfikkn1
XLOC_015521	214.779	1.08109	0.380479	2.84139	0.00449174	0.0117295	Dhh
XLOC_022839	103.582	1.18374	0.417783	2.83339	0.00460572	0.0119907	Vstm2l
XLOC_043611	9.94229	1.5569	0.550364	2.82885	0.00467155	0.0121418	2210011C24Rik;Mir1199
XLOC_015886	37.5442	1.61941	0.572537	2.82847	0.00467706	0.0121536	Rtp1
XLOC_008263	15.0399	1.26996	0.449351	2.82621	0.00471021	0.0122321	Gfap;Gm26668
XLOC_004404	24.9887	1.03609	0.367431	2.81982	0.00480499	0.0124588	Gm28046;Rdh1;Rdh9
XLOC_015437	47.4347	1.30416	0.462804	2.81796	0.00483302	0.012525	Odf3b
XLOC_016609	12.9302	1.51525	0.540258	2.80467	0.00503679	0.0129842	Muc20
XLOC_041934	2.59831	1.97508	0.706925	2.79391	0.00520754	0.0133608	Cox8b
XLOC_030558	7.00188	1.76698	0.633864	2.78763	0.00530948	0.0135902	Gjb3
XLOC_006993	28.7335	1.34142	0.48228	2.78142	0.00541212	0.0138174	Cabp7;Zmat5
XLOC_042426	23.0085	1.44706	0.521205	2.77636	0.00549706	0.0140042	Pdlim3
XLOC_022773	6.30103	1.81919	0.658778	2.76145	0.00575446	0.0145973	Bpifb4
XLOC_030162	81.9822	1.81353	0.659021	2.75185	0.00592591	0.0149652	4930577H14Rik;Gm12669;Gm12671
XLOC_043787	11.2757	1.37128	0.49894	2.74839	0.00598896	0.0151014	Kctd19;Plekhg4
XLOC_034135	7.75069	1.67148	0.609065	2.74434	0.00606326	0.0152687	Cyp3a13;Gm15502
XLOC_001036	12.0054	1.54239	0.562839	2.74038	0.00613681	0.0154274	Gpr39;Lypd1
XLOC_045033	10.4443	1.43717	0.52476	2.73871	0.00616803	0.0154934	Myl3;Pth1r
XLOC_042137	332.32	1.31578	0.481184	2.73447	0.00624802	0.0156754	Gm25239;Gm5607;Sox1
XLOC_016565	6.79297	1.63244	0.597405	2.73256	0.00628444	0.0157541	Lrrc15
XLOC_014219	16.9219	1.57604	0.579456	2.71986	0.00653092	0.0162998	Agxt2;Gm21973;Prlr
XLOC_019909	16.4925	1.13497	0.417469	2.71869	0.00655401	0.0163444	Hsbp1l1
XLOC_048525	26.3252	1.06222	0.391924	2.71028	0.00672262	0.0167047	Xlr
XLOC_031205	22.168	1.24053	0.457814	2.70968	0.00673474	0.0167231	6030443J06Rik;Gm21846;Gm6564;Lhfpl3;RP23-211E12.6;RP23-240A11.2;RP24-324L19.4
XLOC_011635	93.869	1.12245	0.414289	2.70933	0.00674184	0.0167374	Sncb
XLOC_009313	20.2761	1.32479	0.490641	2.70012	0.0069314	0.0171466	A530016L24Rik
XLOC_003864	1.62972	1.87971	0.699616	2.68678	0.00721448	0.017771	Tacr2
XLOC_022720	7.42296	1.64332	0.613106	2.68032	0.00735516	0.0180872	Angpt4
XLOC_024431	3.31275	1.8909	0.705994	2.67834	0.00739871	0.0181853	Il1b;Il1bos
XLOC_042516	15.7287	1.34536	0.503067	2.67431	0.00748838	0.0183803	Nat1
XLOC_017285	13.9644	1.42039	0.533789	2.66095	0.00779196	0.0190317	Chtf18;Gng13
XLOC_021094	37.2744	1.07678	0.405651	2.65444	0.00794393	0.0193461	Gm17197;Habp2;Nrap
XLOC_047744	56.6275	1.80537	0.68178	2.64803	0.00809635	0.0196795	Tnmd
XLOC_020885	65.488	1.06264	0.401865	2.64427	0.00818665	0.0198731	4430402I18Rik;Ppapdc2;Slc1a1
XLOC_009565	11.7142	1.46027	0.553285	2.63928	0.00830835	0.0201117	Scin
XLOC_027064	35.7874	1.50075	0.569663	2.63445	0.00842732	0.020374	Zbbx
XLOC_045504	3.6644	1.74019	0.661003	2.63265	0.00847209	0.0204663	Upk2
XLOC_030199	1.71914	1.85846	0.706191	2.63167	0.00849666	0.0205177	Cyp2j11
XLOC_026539	20.8016	1.13507	0.432136	2.62665	0.00862306	0.0207888	Gm16685;Il7
XLOC_021806	60.9312	1.07312	0.409208	2.62243	0.00873044	0.0210212	Galnt13;Gm24549;Gm25489
XLOC_029012	25.9336	1.05401	0.40284	2.61646	0.00888469	0.0213493	Gm12930;Rspo1
XLOC_001159	23.8869	1.08466	0.414797	2.61491	0.00892503	0.0214338	Tnni1
XLOC_035567	6.94727	1.54839	0.593287	2.60985	0.00905818	0.0217076	Gm15856;Tuba8
XLOC_023857	18.0059	1.11555	0.429567	2.59692	0.00940645	0.0224472	4833423E24Rik
XLOC_021475	18.9798	1.18342	0.455843	2.59611	0.00942869	0.0224896	Grin1;Grin1os;Lrrc26
XLOC_011001	8.55173	1.56739	0.603888	2.5955	0.00944543	0.0225209	4833422C13Rik;Acot12;Gm24597;Gm27656
XLOC_010523	6.03138	1.60444	0.619818	2.58856	0.00963782	0.0229116	Hist1h1d
XLOC_018272	12.7046	1.35297	0.523004	2.58692	0.00968376	0.0230077	Spdef
XLOC_006928	9.07235	1.56147	0.604637	2.5825	0.00980886	0.0232694	Npb
XLOC_014796	4.54545	1.717	0.666127	2.57759	0.00994912	0.0235417	Mettl7a3
XLOC_046206	13.8507	1.33572	0.518255	2.57734	0.00995636	0.0235521	Ccrl2
XLOC_047061	3.69946	1.77534	0.688982	2.57676	0.00997323	0.0235853	Prr32
XLOC_004207	14.5123	1.27807	0.496984	2.57166	0.0101212	0.0238989	Hal
XLOC_009512	22.5696	1.23756	0.482016	2.56748	0.0102442	0.0241597	Colec11
XLOC_024330	7.33629	1.44203	0.561755	2.56701	0.0102578	0.0241804	Gm14213;Tgm5
XLOC_041990	6.38653	1.52593	0.594574	2.56642	0.0102755	0.0242082	Ascl2
XLOC_018630	10.6756	1.44795	0.564359	2.56566	0.0102981	0.0242524	Guca1a
XLOC_002618	31.1939	1.40742	0.549014	2.56353	0.0103613	0.0243874	2310007B03Rik
XLOC_018287	5.69829	1.58899	0.624527	2.54432	0.0109492	0.0255899	Clps;Lhfpl5;Mir6969
XLOC_002557	15.7433	1.05944	0.417677	2.5365	0.0111967	0.026065	Gm17181;Gm6153;Neu2;Ngef
XLOC_043351	17.669	1.10067	0.435104	2.52966	0.0114173	0.0265223	Fgl1
XLOC_015039	6.28901	1.61886	0.641077	2.52522	0.0115627	0.0267968	Dpys;Gm16291
XLOC_022719	2.04853	1.77693	0.706398	2.51548	0.0118871	0.0274881	Rspo4;Rspo4os
XLOC_008388	27.494	1.09013	0.434068	2.51142	0.0120246	0.0277906	Btbd17
XLOC_019393	48.7215	1.00633	0.400884	2.51027	0.0120639	0.0278633	Gm15957;Gm7276;St8sia5
XLOC_001103	42.3911	1.2439	0.495663	2.50957	0.012088	0.0279112	Klhdc8a
XLOC_020460	44.1573	1.2083	0.482835	2.50251	0.0123318	0.0284162	Cfap58
XLOC_041287	26.6933	1.73835	0.699642	2.48462	0.0129688	0.0297029	Gm15501
XLOC_020038	8.82229	1.42864	0.577196	2.47515	0.0133181	0.0304163	Gpha2;Ppp2r5b
XLOC_033544	2.66372	1.7432	0.705483	2.47094	0.013476	0.030743	Cxcl9
XLOC_033093	6.02223	1.37917	0.560594	2.46019	0.0138865	0.0315611	Clnk;Clnkos
XLOC_004262	1.95787	1.72621	0.703747	2.45288	0.0141717	0.0321391	1700017N19Rik
XLOC_046184	6.29362	1.52327	0.621378	2.45144	0.0142285	0.0322474	Camp
XLOC_020019	2.31911	1.73646	0.70842	2.45117	0.0142393	0.032266	Kcnk7
XLOC_005007	10.1697	1.17923	0.482937	2.44179	0.0146146	0.0330262	Jsrp1
XLOC_020890	7.57555	1.44919	0.596324	2.43021	0.01509	0.0339905	Rln1
XLOC_009966	2.44395	1.70087	0.700501	2.42807	0.0151793	0.03416	Serpina9
XLOC_026358	19.404	1.1199	0.461869	2.42471	0.0153207	0.0344285	Gbp5
XLOC_031190	38.2211	1.00059	0.413094	2.42219	0.0154272	0.0346334	Ccdc146;Fgl2
XLOC_023783	19.6477	1.08065	0.446966	2.41775	0.0156167	0.0349926	AL845373.1;Pde11a
XLOC_029170	22.159	1.14074	0.473469	2.40933	0.0159819	0.0357178	Myom3
XLOC_012899	22.7862	1.03703	0.432307	2.39883	0.0164477	0.0366373	C1qtnf9;Mipepos
XLOC_022778	12.1863	1.66603	0.699115	2.38306	0.0171695	0.0380141	Bpifa1
XLOC_015135	5.63012	1.45009	0.608783	2.38195	0.0172211	0.0381114	Gsdmc4
XLOC_003943	4.67137	1.51486	0.637643	2.37572	0.0175146	0.0386752	2610028H24Rik;Ybey
XLOC_021999	3.84351	1.63971	0.690368	2.37512	0.0175431	0.0387208	Gm14461
XLOC_039255	3.14444	1.67875	0.709277	2.36684	0.0179408	0.0394485	Abca14
XLOC_003532	13.2921	1.10335	0.467247	2.36138	0.018207	0.0399669	Iyd
XLOC_017045	25.6956	1.01055	0.428427	2.35874	0.0183371	0.0402206	E430024P14Rik;Tagap
XLOC_016237	38.2334	1.2526	0.532878	2.35063	0.0187415	0.0410246	Mrap
XLOC_003562	11.6774	1.15905	0.493311	2.34952	0.0187974	0.0411361	Gm24726;Mir5104;Zc3h12d
XLOC_042935	15.3086	1.12207	0.477598	2.34939	0.0188041	0.0411471	Pmfbp1
XLOC_037794	20.8246	1.14022	0.485454	2.34877	0.0188356	0.0411944	Pglyrp1
XLOC_032286	11.3743	1.44972	0.617758	2.34674	0.0189384	0.041401	Myl2
XLOC_013282	26.1893	1.11123	0.475045	2.33921	0.0193246	0.0421234	Acox2
XLOC_042550	38.8666	1.36091	0.583014	2.33426	0.0195822	0.0426104	Comp
XLOC_002763	5.13577	1.52779	0.65801	2.32183	0.0202419	0.0438812	Gm8217;Htr5b
XLOC_029481	6.29143	1.33148	0.573976	2.31976	0.020354	0.044086	Fam213b;Gm13112;Mmel1
XLOC_037177	28.519	1.13036	0.488195	2.31539	0.0205916	0.0445041	Cd4
XLOC_015902	5.42092	1.55307	0.670772	2.31535	0.0205936	0.0445041	Gm15970;Ostn
XLOC_016987	9.17751	1.25038	0.540586	2.31302	0.0207217	0.0447308	Igsf5;Itgb2l
XLOC_040302	1.11926	1.54604	0.670021	2.30745	0.0210297	0.0453053	Hamp2
XLOC_004879	6.45439	1.47934	0.643462	2.29904	0.0215028	0.046165	Gnaz;Rsph14
XLOC_032459	9.20434	1.2642	0.55216	2.28956	0.0220471	0.0471872	Trim50
XLOC_043006	3.49126	1.55021	0.678722	2.28401	0.022371	0.0477698	Capn9
XLOC_038472	6.61787	1.35631	0.596392	2.27419	0.0229547	0.0488446	Ldhc

## Sheet: Coch PvsE down
Table S4. Differentially expressed mRNA genes between different samples														Genome-wide identification and expression profiling of long non-coding RNAs in auditory and vestibular systems
														Kathy Ushakov, Tal Koffler-Brill, Aviv Rom, Kobi Perl, Igor Ulitsky, & Karen B Avraham
Row.names	baseMean	log2FoldChange	lfcSE	stat	pvalue	padj	Symbols
XLOC_017998	457.358	-5.25464	0.237634	-22.1123	2.40454e-108	1.99802e-104	Gm26848;Tmem181b-ps
XLOC_030383	3357.82	-1.60285	0.0768318	-20.8618	1.18986e-96	4.23725e-93	Nasp
XLOC_034145	2419.32	-2.53966	0.127455	-19.9259	2.42547e-88	6.04621e-85	6330418K02Rik;Gal3st4;Gpc2
XLOC_016088	527.877	-2.18125	0.131834	-16.5455	1.72537e-61	1.48311e-58	C330027C09Rik
XLOC_036301	2602.74	-1.74524	0.107026	-16.3067	8.83918e-60	7.34477e-57	Ccdc126;Fam221a;Gm17060;RP23-83P5.5;RP23-83P5.6;Stk31;Tra2a
XLOC_014841	529.263	-2.19256	0.134549	-16.2956	1.06144e-59	8.53537e-57	Espl1
XLOC_022394	693.935	-2.11356	0.131142	-16.1166	1.95017e-58	1.47314e-55	Gm14091;Knstrn
XLOC_045409	266.219	-2.45226	0.156778	-15.6416	3.78866e-55	2.14645e-52	Chek1
XLOC_018854	4351.6	-1.37754	0.0889302	-15.4902	4.0424e-54	1.9013e-51	Srsf7
XLOC_017303	520.29	-3.09551	0.203532	-15.209	3.08251e-52	1.30239e-49	Arhgdig;Rgs11
XLOC_045680	731.712	-1.91764	0.127232	-15.072	2.47457e-51	1.01125e-48	Kif23
XLOC_009658	369.794	-2.34259	0.160421	-14.6027	2.69942e-48	9.89574e-46	Mis18bp1
XLOC_019101	874.132	-1.93389	0.135756	-14.2454	4.79115e-46	1.5312e-43	Cdc23;Kif20a
XLOC_030401	490.65	-2.22759	0.156639	-14.2212	6.76732e-46	2.1087e-43	Kif2c
XLOC_024405	497.265	-2.05027	0.145036	-14.1363	2.27022e-45	6.73714e-43	Bub1
XLOC_021919	494.801	-2.96392	0.211411	-14.0197	1.18107e-44	3.34566e-42	Dlx1;Dlx1as
XLOC_011927	4758.23	-1.71481	0.124389	-13.7858	3.10374e-43	7.97629e-41	Gm16318;Gm4117;Vcan
XLOC_044693	252.967	-2.3994	0.1742	-13.7738	3.66467e-43	9.32173e-41	Ttk
XLOC_017566	812.313	-2.76643	0.20172	-13.7142	8.3474e-43	2.08084e-40	Mog;Zfp57
XLOC_045154	441.628	-3.01104	0.220862	-13.6332	2.5426e-42	6.03637e-40	1110059G10Rik;Kif15
XLOC_048970	203.64	-2.57686	0.19036	-13.5367	9.49028e-42	2.1704e-39	Fndc3c1;Gm27428
XLOC_031360	980.868	-1.48455	0.1103	-13.4592	2.71903e-41	6.1063e-39	Tacc3;Tmem129
XLOC_031483	398.789	-2.6056	0.193613	-13.4577	2.77259e-41	6.17099e-39	Lcorl;Ncapg
XLOC_044582	309.231	-2.40201	0.179721	-13.3652	9.6614e-41	2.05846e-38	Gm27231;Gm36948;Mns1;Tex9
XLOC_028005	299.253	-2.49847	0.187165	-13.349	1.19995e-40	2.53495e-38	Lrrc40;Lrrc7;RP24-213M16.1;RP24-213M16.2;RP24-481I21.2;RP24-481I21.3;RP24-68G17.4
XLOC_042575	190.917	-3.46235	0.261702	-13.2302	5.8757e-40	1.14429e-37	Ankle1
XLOC_029815	136.644	-2.57372	0.197361	-13.0407	7.17752e-39	1.27801e-36	Arhgef39
XLOC_020154	377.3	-2.21291	0.170761	-12.9591	2.08694e-38	3.61273e-36	A330040F15Rik;Fam111a
XLOC_032032	526.451	-2.19467	0.16949	-12.9487	2.39007e-38	4.0808e-36	Cdc7
XLOC_010358	111.109	-4.05133	0.316956	-12.782	2.06632e-37	3.32318e-35	Adarb2;Gm10357
XLOC_001210	601.671	-2.50064	0.196277	-12.7403	3.52835e-37	5.49717e-35	Aspm
XLOC_015462	455.491	-3.20217	0.251927	-12.7107	5.15558e-37	7.93323e-35	Adamts20
XLOC_018289	1657.39	-2.0819	0.165777	-12.5585	3.57174e-36	5.20681e-34	Srpk1
XLOC_029043	1230.48	-1.56505	0.125803	-12.4404	1.57649e-35	2.22027e-33	Gm12942;Gm25600;Zmym6
XLOC_008984	809.254	-1.18515	0.0953534	-12.429	1.81869e-35	2.51868e-33	Exd2
XLOC_030376	240.466	-1.99153	0.16075	-12.389	2.99811e-35	3.99663e-33	Lrrc41;Rad54l
XLOC_006303	427.77	-1.87403	0.151318	-12.3847	3.1646e-35	4.17392e-33	Atad5
XLOC_037676	1160.59	-1.57972	0.127709	-12.3696	3.81605e-35	5.00666e-33	Lig1
XLOC_001175	207.485	-2.39854	0.194894	-12.3069	8.31283e-35	1.06268e-32	Gm29485;Gm29486;Kif14
XLOC_020337	1132.53	-2.06288	0.169431	-12.1754	4.20464e-34	5.18877e-32	Kif11
XLOC_024427	616.897	-1.94773	0.160091	-12.1664	4.69204e-34	5.76173e-32	Ckap2l;Gm14024
XLOC_018186	442.071	-1.98563	0.163282	-12.1607	5.03155e-34	6.14836e-32	Ccnf;Mir5134;Mir6965
XLOC_027096	172.222	-3.26904	0.269114	-12.1474	5.92015e-34	7.12935e-32	Gm25749;Gria2
XLOC_008110	3350.23	-2.09662	0.173403	-12.091	1.17831e-33	1.39209e-31	Gm23451;Gm26394;Top2a
XLOC_036431	74.7045	-6.33476	0.530182	-11.9483	6.62874e-33	7.34406e-31	Mageb16-ps2;RP23-81K19.4;Snca
XLOC_017771	1306.1	-1.72016	0.144014	-11.9444	6.94414e-33	7.65944e-31	Uhrf1
XLOC_006577	192.865	-2.1692	0.182127	-11.9103	1.04541e-32	1.13304e-30	Cdc6
XLOC_008010	130.63	-3.00111	0.252052	-11.9067	1.09203e-32	1.17845e-30	Eme1;Lrrc59;Mrpl27
XLOC_036040	55.4111	-4.29093	0.361759	-11.8613	1.88064e-32	1.99491e-30	Wnt2
XLOC_043401	207.228	-2.4369	0.206026	-11.8281	2.7947e-32	2.89072e-30	Neil3
XLOC_007535	167.742	-3.50503	0.297701	-11.7737	5.33602e-32	5.34202e-30	Rnf112
XLOC_028397	1206.55	-1.60624	0.13692	-11.7312	8.81926e-32	8.72406e-30	Smc2;Tmc4-ps
XLOC_017033	1245.5	-2.09314	0.178626	-11.718	1.03074e-31	1.01559e-29	Dynlt1b;Gm26848
XLOC_013607	462.184	-2.11188	0.181294	-11.6489	2.3232e-31	2.24468e-29	Gm24378;Wdhd1
XLOC_027360	840.184	-1.92123	0.166911	-11.5105	1.16833e-30	1.09079e-28	Gm26594;Prpf3
XLOC_022749	1237.67	-1.83521	0.159536	-11.5034	1.26837e-30	1.17978e-28	Mir5622;Tpx2
XLOC_005913	438.152	-2.80069	0.243876	-11.4841	1.58598e-30	1.46971e-28	Zfp672;Zfp692
XLOC_004420	628.97	-1.98019	0.172734	-11.4638	2.0046e-30	1.83043e-28	Gm26847;Timeless
XLOC_024384	781.122	-1.44441	0.126451	-11.4227	3.22243e-30	2.88952e-28	Ncaph
XLOC_006274	549.687	-2.42294	0.21272	-11.3903	4.67644e-30	4.10473e-28	Spag5
XLOC_048540	2825.26	-1.3861	0.121795	-11.3806	5.22442e-30	4.56962e-28	Rbmx;Snord61
XLOC_015107	670.907	-2.20388	0.195424	-11.2775	1.6958e-29	1.44276e-27	Atad2
XLOC_014914	697.431	-1.52657	0.135656	-11.2533	2.23195e-29	1.86705e-27	Lmbrd2;Skp2
XLOC_014766	196.778	-2.24382	0.199503	-11.247	2.39574e-29	1.99735e-27	Mir6960;Troap
XLOC_001428	360.249	-1.30999	0.117647	-11.1349	8.4848e-29	6.80094e-27	Fam78b
XLOC_044520	159.905	-3.28894	0.295444	-11.1322	8.74655e-29	6.98827e-27	Pif1
XLOC_040312	2196.15	-1.56595	0.140717	-11.1283	9.13357e-29	7.27417e-27	G630030J09Rik;Gm10640;Gramd1a
XLOC_018738	307.239	-2.10772	0.189722	-11.1095	1.12731e-28	8.89288e-27	Dennd1c
XLOC_026083	331.447	-1.94449	0.175758	-11.0634	1.88715e-28	1.44747e-26	Psrc1
XLOC_014408	622.175	-1.15282	0.105179	-10.9605	5.91585e-28	4.44188e-26	Myc
XLOC_020324	379.74	-2.8853	0.2647	-10.9002	1.14969e-27	8.40424e-26	Kif20b;Mir1950
XLOC_035225	1004.28	-1.99086	0.183001	-10.879	1.45151e-27	1.04575e-25	Add2;RP23-435I16.2;RP23-435I16.3
XLOC_025533	1475.24	-2.16003	0.198769	-10.867	1.65561e-27	1.18595e-25	Mir15b;Mir16-2;Smc4
XLOC_022387	2003.67	-1.27693	0.117652	-10.8534	1.92055e-27	1.36787e-25	Bub1b;Gm14016
XLOC_035700	1214.98	-1.40279	0.129544	-10.8287	2.51742e-27	1.76773e-25	4933413G19Rik;Foxm1;Gm15862;Itfg2;Nrip2;RP23-114E15.17;RP23-114E15.18
XLOC_034925	49.7414	-5.82188	0.542649	-10.7286	7.46855e-27	5.17156e-25	Mmrn1
XLOC_009440	165.163	-2.70561	0.252699	-10.7068	9.45317e-27	6.45612e-25	AC122228.1;Greb1
XLOC_013254	138.936	-2.52449	0.236246	-10.6859	1.18524e-26	7.98532e-25	Gm26680;Gm3636;Gm3642;Gm3667;Gm8362
XLOC_015428	116.017	-2.47536	0.231785	-10.6795	1.26904e-26	8.52685e-25	Mapk11
XLOC_008933	1243.57	-1.35516	0.127237	-10.6507	1.7314e-26	1.14788e-24	Slc38a6
XLOC_045704	289.714	-1.82445	0.171564	-10.6342	2.06511e-26	1.35829e-24	Lctl;Zwilch
XLOC_037742	608.692	-1.37995	0.129773	-10.6335	2.08095e-26	1.36152e-24	Meis3
XLOC_003873	796.652	-1.5986	0.150491	-10.6226	2.34053e-26	1.52735e-24	Gm16135;Hnrnph3;Rufy2
XLOC_018599	2172.37	-1.70764	0.161182	-10.5945	3.15892e-26	2.04004e-24	Vegfa
XLOC_024265	1459.64	-1.34077	0.126576	-10.5926	3.2251e-26	2.0774e-24	Meis2
XLOC_005034	188.067	-2.97667	0.281181	-10.5863	3.44884e-26	2.21579e-24	Celf5;Gm16105
XLOC_000428	344.612	-1.79888	0.170204	-10.569	4.14974e-26	2.64565e-24	Kctd18;Sgol2a
XLOC_007258	381.153	-2.02714	0.192106	-10.5522	4.96173e-26	3.14723e-24	Hmmr
XLOC_016331	491.455	-1.17778	0.111824	-10.5324	6.12392e-26	3.8356e-24	Nmral1
XLOC_014292	301.982	-1.75511	0.167009	-10.5091	7.84663e-26	4.90228e-24	Pop1
XLOC_012919	355.52	-1.55827	0.149409	-10.4296	1.81635e-25	1.10704e-23	Fam124a
XLOC_016000	143.651	-3.20076	0.307999	-10.3921	2.69315e-25	1.62797e-23	Polq
XLOC_017970	324.746	-1.36944	0.132077	-10.3685	3.44898e-25	2.06673e-23	Pisd-ps2
XLOC_047750	478.154	-1.67009	0.161532	-10.3391	4.69147e-25	2.7845e-23	Drp2
XLOC_022888	298.474	-1.68618	0.163153	-10.335	4.89435e-25	2.89801e-23	Mir7003;Mybl2
XLOC_022402	292.651	-2.60058	0.251695	-10.3323	5.03426e-25	2.97379e-23	Casc5
XLOC_011652	2019.92	-2.09499	0.203568	-10.2914	7.7087e-25	4.47931e-23	Fam193b
XLOC_030921	471.557	-1.79827	0.175168	-10.266	1.00322e-24	5.68419e-23	Mir7023;Pik3cd
XLOC_032333	379.721	-2.68634	0.26215	-10.2474	1.21601e-24	6.82718e-23	Kntc1
XLOC_024251	644.614	-1.43421	0.140086	-10.238	1.33926e-24	7.48546e-23	Arhgap11a
XLOC_030526	549.368	-1.69138	0.166123	-10.1815	2.39939e-24	1.32035e-22	9930104L06Rik;Cdca8
XLOC_023166	232.266	-2.50655	0.246611	-10.164	2.87142e-24	1.56285e-22	Mcm10
XLOC_018693	511.264	-1.75809	0.173807	-10.1152	4.73176e-24	2.53663e-22	Gm22654;Pot1b
XLOC_004506	368.131	-2.08129	0.205866	-10.1099	4.99218e-24	2.66477e-22	Fbxo5
XLOC_011291	2043.65	-1.58464	0.15697	-10.0952	5.80275e-24	3.07768e-22	4930470G03Rik;Mir1896;Zscan26
XLOC_004087	1419.89	-2.34636	0.233943	-10.0296	1.12941e-23	5.84108e-22	Gm15917;Tle2
XLOC_013892	479.689	-1.74999	0.174516	-10.0276	1.15255e-23	5.94838e-22	Cdca2;Gm20667
XLOC_032442	1198.75	-1.05899	0.105698	-10.019	1.25775e-23	6.4513e-22	Lat2;Rfc2
XLOC_040284	1409.51	-1.90862	0.19084	-10.0012	1.50595e-23	7.61469e-22	2200002J24Rik;Arhgap33;Atp4a;Cox6b1;Dmkn;Etv2;Gapdhs;Gm17104;Gm21982;Gm26610;Gm26935;Gm4883;Haus5;Hspb6;Igflr1;Kmt2b;Lin37;Mir3569;mmu-mir-9769;Pmis2;Proser3;Psenen;Rbm42;Sbsn;Tmem147;Tmem147os;U2af1l4;Upk1a;Zbtb32
XLOC_047487	487.742	-2.28406	0.228576	-9.99256	1.64282e-23	8.25652e-22	Kif4;Pdzd11
XLOC_006207	850.919	-1.30942	0.131254	-9.97629	1.93563e-23	9.68904e-22	Mettl16
XLOC_041914	130.344	-3.51647	0.353509	-9.94732	2.59056e-23	1.27372e-21	Adam8;Gm16201;Mir7062
XLOC_040537	774.592	-1.20101	0.120762	-9.94527	2.64449e-23	1.29767e-21	Mir7053;Pold1
XLOC_043799	625.928	-1.00798	0.101486	-9.93212	3.0178e-23	1.46929e-21	Cenpt
XLOC_047749	179.49	-1.80811	0.182428	-9.91133	3.7167e-23	1.78861e-21	Cenpi
XLOC_034300	2102.55	-1.11705	0.113078	-9.87859	5.15549e-23	2.4526e-21	Hsph1
XLOC_002100	765.529	-2.02136	0.20463	-9.87815	5.17802e-23	2.45862e-21	Gm37265;Rpl31;Tbc1d8
XLOC_014781	1160.48	-1.11079	0.112712	-9.85511	6.5147e-23	3.08742e-21	Asic1
XLOC_002347	848.178	-1.4171	0.14405	-9.83758	7.75575e-23	3.63412e-21	6820402A03Rik;Gm15789;Gm37285;Gm37570;Gm37755;Gm38162;Gm38387;Kansl1l;Rpe
XLOC_005599	4336.53	-1.33399	0.136204	-9.79404	1.19421e-22	5.49249e-21	Xpo1
XLOC_017815	476.925	-2.36748	0.241993	-9.78325	1.32872e-22	6.06638e-21	Ddx11
XLOC_017196	170.869	-2.13957	0.218879	-9.77511	1.44006e-22	6.56177e-21	Zfp948
XLOC_038736	940.176	-1.60538	0.164234	-9.77494	1.44249e-22	6.56177e-21	6330403N20Rik;Prc1
XLOC_046128	2139.51	-1.43681	0.147095	-9.76785	1.54694e-22	7.02408e-21	Gm37436;Rbm6
XLOC_021660	851.825	-2.63897	0.270294	-9.76335	1.61723e-22	7.32987e-21	Cntrl
XLOC_016047	547	-2.00173	0.205106	-9.75946	1.68047e-22	7.60268e-21	Spice1
XLOC_015262	126.899	-2.52908	0.260021	-9.72644	2.32589e-22	1.04468e-20	Mfsd3;Recql4
XLOC_025669	481.529	-1.56571	0.161169	-9.71474	2.60927e-22	1.16775e-20	Iqgap3
XLOC_047074	751.706	-1.00298	0.103803	-9.66229	4.36015e-22	1.91355e-20	9530027J09Rik;Utp14a
XLOC_006106	382.075	-1.84614	0.191881	-9.62126	6.50303e-22	2.81436e-20	Ybx2
XLOC_019746	1141.76	-1.38657	0.144281	-9.61018	7.2422e-22	3.11802e-20	Cep120
XLOC_010933	1141.54	-1.38607	0.144945	-9.56273	1.14686e-21	4.85382e-20	Brd9
XLOC_023020	1981.16	-1.1892	0.124379	-9.56108	1.16536e-21	4.9154e-20	Stx16
XLOC_035468	216.19	-1.69432	0.177257	-9.55855	1.19421e-21	5.00323e-20	Fancd2;Fancd2os;RP23-89P21.7
XLOC_043232	503.699	-1.45464	0.153018	-9.50636	1.97448e-21	8.10869e-20	Ckap2
XLOC_017034	608.798	-2.38599	0.25167	-9.48064	2.52717e-21	1.03105e-19	Dynlt1c
XLOC_026511	213.946	-1.74717	0.184402	-9.4748	2.6727e-21	1.0851e-19	Depdc1a
XLOC_002888	1258.89	-1.10676	0.116832	-9.47306	2.71769e-21	1.10157e-19	Gm26642;Rnpep
XLOC_037184	2602.41	-1.27194	0.134468	-9.45908	3.10665e-21	1.24861e-19	Gm28967;Ncapd2;Scarna10
XLOC_009422	164.759	-2.11679	0.224291	-9.43769	3.81101e-21	1.50556e-19	Gen1
XLOC_003229	430.607	-1.84221	0.195334	-9.43112	4.05715e-21	1.59773e-19	Nuf2
XLOC_028590	212.499	-1.92693	0.204517	-9.42185	4.43217e-21	1.73992e-19	Cbx3-ps3;Ccdc171;Gm25899;Gm26968;Gm27046
XLOC_002560	1225.15	-1.34894	0.143514	-9.39932	5.49193e-21	2.14245e-19	Dgkd;Usp40
XLOC_022884	10768.1	-1.06633	0.113471	-9.39733	5.5964e-21	2.1764e-19	Srsf6
XLOC_007889	405.967	-2.57077	0.275038	-9.34698	9.01901e-21	3.43771e-19	Mir7679;Slfn9
XLOC_019859	339.77	-1.27648	0.136677	-9.33939	9.68873e-21	3.68734e-19	4930503L19Rik;Stard6
XLOC_013332	206.148	-2.44073	0.261437	-9.33581	1.00221e-20	3.80838e-19	Gm2237;Gm5458
XLOC_018652	1488.34	-1.50659	0.161639	-9.32074	1.1553e-20	4.35033e-19	Nfya
XLOC_024363	2730.49	-1.18382	0.127109	-9.31349	1.23696e-20	4.64381e-19	Gm22352;Myef2;Slc24a5
XLOC_020413	1613.66	-1.79719	0.193079	-9.30804	1.30212e-20	4.86645e-19	Sema4g
XLOC_004288	354.389	-1.45318	0.156231	-9.30145	1.3854e-20	5.16993e-19	Lin7a
XLOC_042946	691.462	-1.87583	0.202037	-9.28463	1.62274e-20	6.01958e-19	Gm17720;Zfp612
XLOC_043175	203.395	-2.1722	0.234451	-9.26507	1.94944e-20	7.18872e-19	Csmd1;Gm16346;Gm16347;Gm25278;Mir3106
XLOC_026993	1914.93	-1.71343	0.18498	-9.26277	1.99197e-20	7.33468e-19	Ccnl1;Gm37305
XLOC_043519	240.319	-2.20806	0.238715	-9.24975	2.25008e-20	8.23643e-19	Colgalt1;Mir6769b;Unc13a
XLOC_018489	889.447	-1.74984	0.189202	-9.24852	2.2763e-20	8.32016e-19	Trim39
XLOC_007153	1197.1	-1.9426	0.210553	-9.22614	2.80553e-20	1.01504e-18	1700030C12Rik;Ahsa2;AL672049.1;Usp34
XLOC_003392	1951.17	-1.55476	0.168798	-9.21081	3.23675e-20	1.16936e-18	Cnih4;Fgfr3-ps;Nvl;Wdr26
XLOC_019038	1008.41	-2.31583	0.251504	-9.20793	3.32459e-20	1.19936e-18	4930426D05Rik;Klhl14
XLOC_014302	159.637	-2.26139	0.245615	-9.20708	3.35114e-20	1.20719e-18	Gm23754;Spag1
XLOC_021915	990.628	-1.40969	0.1534	-9.18961	3.9426e-20	1.41412e-18	Dlx1as;Gm23253;Metap1d
XLOC_013723	876.957	-1.59473	0.173559	-9.18841	3.98696e-20	1.42797e-18	Cdh24;Gm17606;Gm20726
XLOC_022189	3617.34	-1.08629	0.118374	-9.17674	4.44355e-20	1.58922e-18	Ckap5;Snord67
XLOC_003155	252.851	-1.57103	0.171827	-9.14308	6.06964e-20	2.13706e-18	BC055324;Scyl3
XLOC_033452	478.335	-1.67925	0.183704	-9.14105	6.1849e-20	2.17457e-18	Epha5;Hmgn2-ps1
XLOC_004967	988.924	-1.39776	0.153212	-9.12306	7.30348e-20	2.54988e-18	Shc2
XLOC_017232	272.819	-1.34276	0.14726	-9.11832	7.62987e-20	2.65639e-18	Paqr4;Pkmyt1
XLOC_002797	377.761	-1.5741	0.172763	-9.11134	8.13725e-20	2.82122e-18	Gm28800;Gm37625;Gm38026;Gm38248;Rpl28-ps1;Zranb3
XLOC_020343	192.833	-2.19879	0.241537	-9.10333	8.76066e-20	3.02473e-18	Cep55;Gm23300
XLOC_041771	581.808	-1.72116	0.189782	-9.06914	1.19957e-19	4.10192e-18	Kif22
XLOC_029408	489.666	-1.0779	0.118948	-9.06195	1.2814e-19	4.35188e-18	Dffa
XLOC_035548	343.439	-1.39566	0.154204	-9.05074	1.41997e-19	4.81593e-18	Rad52
XLOC_003872	168.769	-2.30901	0.255371	-9.04179	1.54133e-19	5.20628e-18	Dna2
XLOC_041825	2131.35	-1.70663	0.188798	-9.03942	1.57506e-19	5.31301e-18	Tial1
XLOC_013741	694.77	-2.44517	0.270534	-9.0383	1.59123e-19	5.36031e-18	Jph4
XLOC_044038	1362.4	-1.3759	0.152438	-9.02599	1.78073e-19	5.95041e-18	Chordc1
XLOC_008223	467.671	-1.71746	0.190431	-9.01879	1.90177e-19	6.32099e-18	Brca1
XLOC_037926	827.457	-1.07562	0.119403	-9.00834	2.09203e-19	6.93487e-18	Zfp180
XLOC_034140	2052.9	-1.03312	0.11483	-8.99698	2.32017e-19	7.65043e-18	Ap4m1;Cops6;Mcm7;Mir106b;Mir25;Mir93
XLOC_042622	1195.58	-1.18352	0.131846	-8.97653	2.79447e-19	9.15382e-18	Mcm5
XLOC_016379	1574.23	-2.39861	0.267634	-8.96227	3.1807e-19	1.03375e-17	Gm23935;Gm24145;Zc3h7a
XLOC_042619	1067.7	-1.33814	0.149315	-8.96186	3.19237e-19	1.03484e-17	Hmgxb4
XLOC_036331	19991.1	-1.26036	0.141011	-8.93805	3.96114e-19	1.27411e-17	Hnrnpa2b1
XLOC_003721	112.252	-2.05015	0.229597	-8.92933	4.28599e-19	1.37152e-17	Tube1;Wisp3
XLOC_015426	306.884	-1.89063	0.211739	-8.92906	4.29654e-19	1.37313e-17	Hdac10
XLOC_022539	2145.41	-1.55814	0.174529	-8.92769	4.3499e-19	1.38663e-17	Gm23187;Gm23650;Gm24451;Idh3b;Nop56;Snord110;Snord57
XLOC_038711	186.548	-1.65685	0.185752	-8.91968	4.6765e-19	1.48694e-17	Fanci;Gm16017;Polg
XLOC_033318	1802.74	-1.15592	0.129612	-8.9183	4.73501e-19	1.50171e-17	Atp8a1;Gm15477;Gm15478;Gm23617;RP23-130C18.1;RP23-130C18.2;RP23-213N8.2;RP24-274I18.1;Shisa3
XLOC_039005	789.605	-2.03162	0.227937	-8.91306	4.96425e-19	1.57241e-17	Art5;Trpc2;Xndc1;Xntrpc
XLOC_025730	52.8179	-2.77459	0.312006	-8.89275	5.96165e-19	1.86933e-17	Gm23723;Gm24185;Nup210l;RP24-257C17.2
XLOC_017414	2361.54	-2.44844	0.27548	-8.88789	6.22804e-19	1.94552e-17	Adamts10
XLOC_036102	1478.53	-1.59886	0.180408	-8.86247	7.82611e-19	2.42648e-17	Gm24303;Rbm28
XLOC_044551	652.35	-1.46035	0.16483	-8.85974	8.02033e-19	2.48361e-17	Ice2
XLOC_010900	67.0932	-2.15908	0.244491	-8.83093	1.03805e-18	3.17893e-17	Zfp493
XLOC_014772	1402.4	-2.52109	0.285492	-8.83071	1.04015e-18	3.18145e-17	Prpf40b
XLOC_029516	993.007	-1.79031	0.203041	-8.81747	1.1707e-18	3.56327e-17	9430015G10Rik
XLOC_026700	474.725	-2.12962	0.2422	-8.79283	1.45834e-18	4.41184e-17	Ccdc39;RP23-373G12.5;Ttc14
XLOC_013398	466.493	-1.49159	0.170347	-8.7562	2.0195e-18	6.02901e-17	Ccdc66;Fam208a;Gm22485
XLOC_008412	997.969	-1.57143	0.179504	-8.75428	2.0541e-18	6.11032e-17	Gga3;Gm25364;Mrps7
XLOC_012181	34.8189	-3.2261	0.368832	-8.74678	2.19523e-18	6.49913e-17	Gm3252
XLOC_036269	1507.31	-1.72184	0.196963	-8.74196	2.29099e-18	6.76656e-17	Ezh2;Gm26625;RP24-194J12.3
XLOC_013609	349.242	-2.42408	0.278397	-8.70728	3.11242e-18	9.10638e-17	Dlgap5
XLOC_028845	311.914	-1.59249	0.182958	-8.70411	3.20074e-18	9.3538e-17	Stil
XLOC_012567	609.593	-1.93041	0.221972	-8.69663	3.41873e-18	9.96751e-17	Mettl17;Slc39a2
XLOC_025244	1578.06	-2.14489	0.246784	-8.69138	3.5806e-18	1.04151e-16	Ccdc39;Ttc14
XLOC_021050	590.287	-1.09458	0.125942	-8.69114	3.5882e-18	1.0425e-16	Pcgf6
XLOC_009616	262.651	-1.72684	0.198717	-8.68993	3.62661e-18	1.05121e-16	2700097O09Rik
XLOC_046893	1867.73	-1.39588	0.160833	-8.67906	3.99055e-18	1.15135e-16	Ndufb11;Rbm10
XLOC_028070	255.158	-1.77039	0.204199	-8.6699	4.32517e-18	1.24243e-16	Fsbp;Gm11832;Rad54b
XLOC_015431	648.915	-2.78156	0.320874	-8.66869	4.37112e-18	1.25245e-16	Dennd6b;Mir6958
XLOC_033275	1901.71	-1.23072	0.142138	-8.65862	4.77528e-18	1.36512e-16	Rfc1;RP23-344O11.3
XLOC_008001	3203.01	-1.95823	0.226211	-8.65665	4.85822e-18	1.38565e-16	Luc7l3
XLOC_011733	479.794	-1.06479	0.123418	-8.62752	6.26974e-18	1.76601e-16	Zfp935
XLOC_022845	1593.12	-4.44465	0.515219	-8.62672	6.31362e-18	1.77637e-16	Gm25129;Gm25187;Snhg11
XLOC_005766	1337.92	-1.26768	0.146957	-8.62614	6.34577e-18	1.7834e-16	Zfp62
XLOC_008779	212.776	-1.59799	0.185328	-8.62248	6.55182e-18	1.83658e-16	Meox2
XLOC_010662	736.081	-1.20111	0.139301	-8.62239	6.55712e-18	1.83658e-16	Snrnp48
XLOC_022867	3700.57	-1.13606	0.131881	-8.61429	7.03776e-18	1.96063e-16	Top1
XLOC_026497	2466.97	-1.08197	0.125635	-8.61207	7.17546e-18	1.99632e-16	Mir186;Zranb2
XLOC_009615	488.506	-1.72388	0.200824	-8.584	9.163e-18	2.52114e-16	Baz1a;Gm20403;Gm24296;Gm27014
XLOC_004667	259.826	-1.60663	0.18777	-8.55638	1.16468e-17	3.14893e-16	Zufsp
XLOC_018855	1268.53	-1.71369	0.200497	-8.54719	1.26125e-17	3.40263e-16	Dhx57;Morn2
XLOC_039349	743.518	-2.06243	0.241891	-8.52627	1.51136e-17	4.03376e-16	Hirip3;Ino80e
XLOC_021930	814.779	-1.40089	0.164429	-8.51971	1.59959e-17	4.25102e-16	Cdca7
XLOC_013684	690.792	-1.76312	0.206984	-8.51813	1.62147e-17	4.30458e-16	Mettl3;Tox4
XLOC_004411	458.551	-1.3803	0.162083	-8.51602	1.65127e-17	4.37902e-16	Prim1
XLOC_043883	274.041	-1.67991	0.197272	-8.51567	1.65626e-17	4.38761e-16	Adat1
XLOC_032776	1639.88	-1.36878	0.160804	-8.5121	1.70805e-17	4.51998e-16	Dmtf1;Tmem243
XLOC_039288	576.963	-1.35254	0.158927	-8.51042	1.73298e-17	4.58109e-16	Plk1
XLOC_008420	726.269	-1.64897	0.193859	-8.50606	1.79944e-17	4.75175e-16	Myo15b;Recql5;Recql5os1;Sap30bp;Smim5;Smim6
XLOC_001921	1310.91	-1.12256	0.132034	-8.50204	1.86281e-17	4.91388e-16	Mcm3
XLOC_020696	1089.36	-1.68163	0.198288	-8.48078	2.23697e-17	5.85748e-16	Incenp
XLOC_022447	167.874	-2.32507	0.274236	-8.47836	2.28383e-17	5.96139e-16	Wdr76
XLOC_035234	4431.25	-1.85575	0.219051	-8.47175	2.41733e-17	6.30326e-16	A430078I02Rik;C87436;RP23-281H4.10;Tia1
XLOC_016741	1563.46	-1.43249	0.169344	-8.45905	2.69568e-17	6.99977e-16	Dzip3;Gm22576
XLOC_025000	153.223	-2.09721	0.248142	-8.45164	2.87234e-17	7.443e-16	Rbbp8nl
XLOC_012149	66.4756	-2.11457	0.250526	-8.4405	3.15983e-17	8.13721e-16	Gm10408;Gm10409;Gm11109;Gm26817;Gm3005;Gm8323;Gm8324
XLOC_030098	349.915	-1.75361	0.207858	-8.43656	3.26814e-17	8.3815e-16	Bnc2;Gm12421
XLOC_027717	248.554	-1.94936	0.231862	-8.40744	4.19055e-17	1.06594e-15	Ndst3;RP24-374F22.1
XLOC_008592	1510.99	-1.15972	0.137945	-8.40712	4.20205e-17	1.06777e-15	Atad2b;Gm23167
XLOC_018365	496.646	-1.3995	0.16668	-8.39629	4.60803e-17	1.16618e-15	Gm27740;Kifc1
XLOC_039734	95.5501	-1.66009	0.197817	-8.39205	4.77748e-17	1.20539e-15	Zfp773
XLOC_002376	140.837	-1.63715	0.195132	-8.38996	4.86309e-17	1.22575e-15	Bard1;Gm16236
XLOC_002647	1897.74	-1.0196	0.121582	-8.38614	5.02361e-17	1.26366e-15	Gin1;Ppip5k2
XLOC_042980	242.143	-1.35389	0.161673	-8.37428	5.55608e-17	1.39338e-15	Cenpn
XLOC_046264	319.405	-1.94827	0.233096	-8.35824	6.36587e-17	1.58214e-15	Scn11a
XLOC_023089	353.923	-1.03772	0.124286	-8.34941	6.86046e-17	1.70167e-15	Mtg2
XLOC_029050	122.006	-2.64319	0.31695	-8.33944	7.46448e-17	1.84232e-15	Csmd2;Csmd2os;Hmgb4;Hmgb4os
XLOC_024904	426.052	-1.28239	0.153931	-8.33091	8.02205e-17	1.97407e-15	Aurka
XLOC_021549	502.489	-1.96513	0.236021	-8.32606	8.35796e-17	2.05066e-15	Ttf1
XLOC_002563	4582.21	-1.1454	0.137876	-8.30746	9.77761e-17	2.38957e-15	Hjurp;Trpm8
XLOC_006067	576.283	-1.50108	0.181488	-8.27096	1.32888e-16	3.21926e-15	Aurkb
XLOC_042449	1752.92	-1.47179	0.178348	-8.25236	1.55292e-16	3.733e-15	Cldn22;Cldn24;Wwc2
XLOC_000622	660.884	-1.39193	0.16879	-8.24651	1.63081e-16	3.90517e-15	Ankzf1;Atg9a;Glb1l
XLOC_011853	288.531	-1.33662	0.162193	-8.2409	1.70925e-16	4.08515e-15	Cep72
XLOC_046776	939.625	-1.55538	0.18877	-8.23957	1.72835e-16	4.12684e-15	Gripap1;Mir1198
XLOC_032098	832.344	-1.49961	0.182594	-8.21282	2.16046e-16	5.10484e-15	Ddx51;RP23-393E10.2
XLOC_018679	284.134	-1.80917	0.220297	-8.21241	2.16798e-16	5.11775e-15	Sgol1
XLOC_045638	391.603	-1.69162	0.205997	-8.21184	2.1782e-16	5.13701e-15	Ppcdc
XLOC_023694	554.91	-1.3683	0.166666	-8.20983	2.21494e-16	5.21872e-15	Gm13618;Ttc21b
XLOC_003013	374.635	-1.90879	0.232655	-8.20439	2.31762e-16	5.45034e-15	Swt1
XLOC_047970	3108.68	-1.35363	0.165051	-8.20132	2.37771e-16	5.57587e-15	Gm15267;Smc1a
XLOC_015609	1038.51	-1.51193	0.184518	-8.19394	2.52811e-16	5.91743e-15	Gm10337;Map3k12;Pcbp2
XLOC_033817	230.291	-2.01594	0.246032	-8.19378	2.53142e-16	5.91964e-15	Gm24265;Sirt4
XLOC_020291	1531.91	-1.12188	0.136937	-8.1927	2.5543e-16	5.96753e-15	Uhrf2
XLOC_013263	68.5425	-2.4864	0.303876	-8.18226	2.78575e-16	6.47717e-15	Gm3512
XLOC_020602	359.269	-1.76536	0.216393	-8.15814	3.4021e-16	7.82357e-15	1700020D05Rik;Ap5b1;Ehbp1l1;Fam89b;Gm16538;Kat5;Kcnk7;Ltbp3;Map3k11;Mir6987;Ovol1;Pcnxl3;Rela;Rnaseh2c;Scyl1;Sipa1;Snx32;Sssca1
XLOC_038341	456.353	-1.14689	0.140584	-8.15801	3.40581e-16	7.82488e-15	Zfp719
XLOC_017202	581.176	-1.57814	0.193503	-8.15563	3.47374e-16	7.95895e-15	Zfp760
XLOC_029031	416.082	-2.15961	0.264832	-8.15461	3.50298e-16	8.01857e-15	Clspn;Gm12936;Mir7119
XLOC_005268	3658.95	-1.11059	0.136308	-8.14765	3.71076e-16	8.45538e-15	Cpsf6
XLOC_034144	793.35	-1.51659	0.186195	-8.14518	3.78713e-16	8.62151e-15	BC037034
XLOC_022928	676.37	-1.49039	0.182986	-8.14481	3.79871e-16	8.63999e-15	Tnnc2;Ube2c
XLOC_028132	4378.6	-2.44779	0.300582	-8.1435	3.84009e-16	8.72614e-15	Pnisr
XLOC_039235	1993.26	-1.55447	0.191203	-8.12994	4.29485e-16	9.69765e-15	Ccp110
XLOC_042451	645.73	-1.02758	0.126453	-8.12624	4.4281e-16	9.97143e-15	Dctd
XLOC_031071	300.709	-1.34375	0.165371	-8.12572	4.44728e-16	1.00056e-14	Slc25a40
XLOC_013238	128.946	-2.62924	0.32374	-8.12146	4.60616e-16	1.03537e-14	Gm17045;Gm3468;Gm3476;Gm8206
XLOC_042607	338.399	-1.14915	0.141629	-8.1138	4.90616e-16	1.10082e-14	1700030K09Rik;Cherp
XLOC_017791	43.731	-2.97272	0.367117	-8.09747	5.61143e-16	1.25567e-14	Cntnap5c;Rpl7a-ps5
XLOC_019657	569.046	-1.41309	0.174565	-8.09495	5.7289e-16	1.28081e-14	2010320O07Rik;Arap3;Mir6980;Mir6981;Pcdh1
XLOC_025188	710.73	-1.74424	0.215547	-8.09214	5.86231e-16	1.30829e-14	Gm37537;Mir466q;Tnik
XLOC_014608	1552.61	-1.3768	0.170224	-8.08815	6.058e-16	1.34954e-14	1500009C09Rik;Cenpm;Sept3;Shisa8;Tnfrsf13c
XLOC_016765	583.325	-1.2364	0.15313	-8.07417	6.79374e-16	1.51074e-14	Cep97
XLOC_045051	59.9062	-3.66814	0.454734	-8.06657	7.23023e-16	1.59641e-14	Trank1
XLOC_014655	250.172	-1.57177	0.194901	-8.06447	7.35524e-16	1.62258e-14	Gtse1
XLOC_009825	138.235	-2.08267	0.258396	-8.06001	7.62909e-16	1.68002e-14	Coq6;Fam161b
XLOC_020601	454.379	-1.26854	0.157401	-8.05926	7.67596e-16	1.68885e-14	Mus81
XLOC_018584	990.662	-1.47179	0.182681	-8.05659	7.84534e-16	1.72307e-14	Slc25a27
XLOC_004498	521.356	-1.83552	0.227837	-8.05628	7.86539e-16	1.72596e-14	Armt1;Gm16153;Rmnd1
XLOC_022403	349.562	-1.39236	0.172969	-8.04977	8.29521e-16	1.81867e-14	Rad51;Rmdn3
XLOC_015704	52.9199	-2.48176	0.308598	-8.04206	8.83423e-16	1.93345e-14	Rmi2
XLOC_045139	188.18	-1.34298	0.167049	-8.03945	9.02418e-16	1.97156e-14	1700048O20Rik
XLOC_017314	168.065	-1.61208	0.200541	-8.03866	9.08257e-16	1.98258e-14	Gm27775;Kifc5b
XLOC_049259	1200.96	-1.28233	0.159589	-8.0352	9.34239e-16	2.03217e-14	Tro
XLOC_023848	332.257	-2.76463	0.344401	-8.02736	9.95926e-16	2.1532e-14	Gm13713;Gm13716;Lrrc55
XLOC_011250	832.438	-1.80841	0.225324	-8.02582	1.00851e-15	2.17853e-14	B3galnt2;Tbce
XLOC_003469	885.685	-2.35817	0.293849	-8.02511	1.01432e-15	2.18918e-14	Cenpf;Gm37239
XLOC_009360	453.1	-1.52265	0.189884	-8.01881	1.06778e-15	2.29461e-14	Ncapg2
XLOC_039206	1226.45	-1.23192	0.153756	-8.01217	1.12703e-15	2.4157e-14	Spon1
XLOC_006933	1188.1	-2.09425	0.261777	-8.00011	1.2431e-15	2.65537e-14	Lrrc45
XLOC_044131	807.249	-1.53557	0.192017	-7.99706	1.27427e-15	2.7196e-14	Ncapd3
XLOC_016337	728.624	-1.89491	0.236984	-7.99592	1.28614e-15	2.74259e-14	Anks3
XLOC_003262	1372.32	-1.73338	0.216981	-7.98864	1.36435e-15	2.89698e-14	B4galt3;Ppox
XLOC_007602	301.954	-1.1891	0.148988	-7.98122	1.44896e-15	3.06618e-14	Arhgef15
XLOC_013591	923.555	-1.01033	0.126598	-7.98063	1.45587e-15	3.0782e-14	Ddhd1;Gm15601;Mir5131
XLOC_048390	760.671	-1.67504	0.210035	-7.97507	1.52299e-15	3.20923e-14	Upf3b
XLOC_045313	320.784	-1.55968	0.195654	-7.97165	1.56575e-15	3.29098e-14	Gm16845;Zfp653
XLOC_031675	1971.85	-2.04814	0.257544	-7.95256	1.82697e-15	3.80792e-14	Gnpda2;Guf1
XLOC_008714	687.868	-1.5915	0.200325	-7.94456	1.94878e-15	4.04826e-14	Rrm2
XLOC_002258	3180.49	-2.0916	0.263584	-7.93524	2.10093e-15	4.34983e-14	Clk1
XLOC_020557	708.582	-1.0588	0.133446	-7.93431	2.11676e-15	4.37897e-14	Ptprcap;Rps6kb2
XLOC_010686	42.7774	-2.5009	0.315526	-7.92612	2.26102e-15	4.66579e-14	Edn1
XLOC_019863	241.412	-1.7874	0.225578	-7.92364	2.30662e-15	4.75203e-14	Dcc
XLOC_039853	1384.86	-1.38585	0.174932	-7.92223	2.33289e-15	4.80217e-14	Zfp329;Zscan18
XLOC_001641	473.573	-2.34559	0.296302	-7.9162	2.44882e-15	5.01596e-14	Taf1a
XLOC_027625	741.74	-1.3075	0.165181	-7.91557	2.46132e-15	5.03743e-14	Amy1;Rnpc3
XLOC_022417	893.511	-1.4735	0.186161	-7.91524	2.46785e-15	5.04665e-14	n-R5s204;Nusap1;Oip5
XLOC_032452	680.622	-1.50597	0.19034	-7.912	2.5329e-15	5.16695e-14	Stx1a
XLOC_019611	166.324	-1.4503	0.183404	-7.90768	2.62238e-15	5.34074e-14	2010110K18Rik;Cdc25c;Fam53c;Gm3550
XLOC_024415	95.3512	-2.35574	0.298402	-7.89453	2.91418e-15	5.90127e-14	Zc3h8
XLOC_045492	286.624	-1.17889	0.149335	-7.89423	2.9212e-15	5.9059e-14	Abcg4
XLOC_045323	625.318	-1.20578	0.152913	-7.88542	3.13471e-15	6.32218e-14	Anln
XLOC_024740	731.436	-1.14381	0.145125	-7.88156	3.23306e-15	6.51e-14	Tti1
XLOC_047301	5673.25	-1.10627	0.140385	-7.88028	3.26652e-15	6.57206e-14	Gdi1
XLOC_011650	71.3849	-2.1222	0.269606	-7.8715	3.50409e-15	7.02735e-14	Dok3
XLOC_041136	289.673	-2.24203	0.285102	-7.86395	3.72191e-15	7.41053e-14	6330403N20Rik;Prc1;Rccd1
XLOC_017653	512.213	-1.41601	0.180178	-7.85897	3.87319e-15	7.69943e-14	Aars2
XLOC_023121	2312.18	-1.63712	0.208549	-7.85005	4.15885e-15	8.24101e-14	Arfrp1;Lime1;Slc2a4rg-ps;Zgpat
XLOC_027203	367.85	-1.60709	0.204942	-7.84169	4.44539e-15	8.79482e-14	Krtcap2;Trim46
XLOC_025409	1843.63	-1.76807	0.225544	-7.83914	4.53652e-15	8.96799e-14	Exosc8;Gm21958;Supt20
XLOC_014517	557.592	-1.17288	0.149866	-7.82621	5.02787e-15	9.87666e-14	Zfp7
XLOC_030887	567.443	-1.88977	0.241768	-7.81645	5.43335e-15	1.06396e-13	Miip
XLOC_020850	1570.55	-1.27047	0.162597	-7.81361	5.55739e-15	1.0874e-13	Smc5
XLOC_018341	259.473	-1.50076	0.192364	-7.80166	6.11005e-15	1.18993e-13	Gm23294;Gm25555;Zfp811
XLOC_023088	469.693	-1.27511	0.164111	-7.76981	7.86031e-15	1.52011e-13	Ss18l1
XLOC_012022	1039.6	-1.40048	0.180384	-7.76391	8.2351e-15	1.59047e-13	Ccnb1
XLOC_015396	694.502	-1.2877	0.165858	-7.76388	8.23691e-15	1.59047e-13	1810041L15Rik
XLOC_029159	4979.9	-3.50976	0.452415	-7.75784	8.63906e-15	1.65913e-13	Rsrp1
XLOC_038719	312.921	-1.7257	0.222496	-7.75611	8.75708e-15	1.6805e-13	Kif7;Ticrr
XLOC_032576	511.508	-1.38257	0.178301	-7.75416	8.89333e-15	1.70533e-13	Ap5z1
XLOC_018456	1119.56	-1.47486	0.190493	-7.74235	9.75972e-15	1.86429e-13	Atat1;Gm16279
XLOC_042545	1327.56	-1.59939	0.206694	-7.738	1.00993e-14	1.92474e-13	Armc6;Sugp2
XLOC_045319	119.287	-1.53233	0.198255	-7.7291	1.08309e-14	2.05631e-13	Zfp599
XLOC_031364	3412.25	-1.18502	0.153328	-7.72863	1.08714e-14	2.06242e-13	Nelfa;Whsc1
XLOC_004221	488.197	-1.34009	0.173444	-7.72632	1.10702e-14	2.09694e-13	Cep83
XLOC_045633	252.927	-1.27514	0.165162	-7.72057	1.15809e-14	2.1887e-13	Neil1
XLOC_039464	732.659	-1.46252	0.189656	-7.71144	1.24406e-14	2.34228e-13	Edrf1
XLOC_017862	444.84	-1.01593	0.131753	-7.71082	1.25014e-14	2.35196e-13	Gpatch11
XLOC_011046	587.106	-1.51491	0.196678	-7.70249	1.33437e-14	2.49912e-13	Gfm2;Hexb
XLOC_016430	208.899	-1.31021	0.170161	-7.69986	1.3622e-14	2.5474e-13	2610318N02Rik;Mir130b;Mir301b
XLOC_022311	214.02	-1.54923	0.20136	-7.69384	1.42784e-14	2.66615e-13	Kif18a;Mettl15
XLOC_031737	1199.47	-1.41015	0.183291	-7.69352	1.43142e-14	2.66884e-13	A730089K16Rik;C530008M17Rik;Gm7494
XLOC_006781	187.877	-1.39121	0.180845	-7.69287	1.43876e-14	2.68052e-13	Kcnj2
XLOC_029180	204.782	-1.34218	0.174487	-7.69219	1.44638e-14	2.69271e-13	E2f2
XLOC_018808	263.454	-1.59875	0.207953	-7.68801	1.49443e-14	2.77387e-13	Gm23115;Ndc80
XLOC_014555	2051.08	-1.33004	0.173034	-7.68657	1.5113e-14	2.80103e-13	Lgals1-ps2;Pick1;Slc16a8
XLOC_043074	292.238	-1.45798	0.189729	-7.68455	1.53541e-14	2.84147e-13	Shcbp1
XLOC_008884	2044.02	-1.54333	0.201118	-7.67374	1.67055e-14	3.07558e-13	Fancm;Fkbp3;Gm25970;Prpf39
XLOC_012817	6508.55	-1.27372	0.166178	-7.66482	1.79086e-14	3.28738e-13	Bcl2l2;Gm20521;Pabpn1
XLOC_018989	492.643	-1.0889	0.142234	-7.65569	1.92281e-14	3.51407e-13	3110002H16Rik;Npc1
XLOC_005011	1105.12	-1.02679	0.13432	-7.64434	2.1002e-14	3.82983e-13	Lmnb2
XLOC_011586	265.828	-1.65347	0.21634	-7.64293	2.12332e-14	3.86634e-13	Fgd3
XLOC_044459	966.643	-1.0575	0.138689	-7.625	2.44029e-14	4.41768e-13	Parp6
XLOC_008332	2347.68	-1.16999	0.153457	-7.62419	2.45577e-14	4.43927e-13	Kpna2
XLOC_026738	1407.3	-1.33101	0.174614	-7.62258	2.48656e-14	4.49166e-13	Ccna2;Exosc9
XLOC_015095	109.569	-1.8445	0.242303	-7.61236	2.69128e-14	4.83694e-13	Has2;Has2os
XLOC_039541	497.234	-1.28654	0.16906	-7.60995	2.74193e-14	4.92087e-13	Deaf1;Tmem80
XLOC_041943	127.045	-2.51301	0.330607	-7.6012	2.93389e-14	5.25402e-13	Ano9;Gm24962
XLOC_025110	1083.01	-1.33499	0.175762	-7.59545	3.06735e-14	5.48121e-13	Gm17119;Lrrcc1
XLOC_031736	327.737	-2.03407	0.26782	-7.59491	3.08017e-14	5.50019e-13	Cep135
XLOC_017509	476.758	-1.76758	0.232936	-7.58825	3.24252e-14	5.76942e-13	Cchcr1
XLOC_032972	726.706	-1.38898	0.183104	-7.58577	3.30526e-14	5.87267e-13	Tyms
XLOC_044324	357.459	-1.24576	0.164331	-7.58082	3.43379e-14	6.08802e-13	Gm10684;Scn2b
XLOC_020411	1152.63	-1.23174	0.162837	-7.56429	3.89982e-14	6.88003e-13	Fam178a;Gm25482
XLOC_005805	13343.7	-1.33327	0.176345	-7.56058	4.01266e-14	7.07409e-13	Hnrnph1
XLOC_037969	136.33	-2.45035	0.324156	-7.55918	4.0562e-14	7.14075e-13	Tmem145
XLOC_025974	49.3638	-3.17522	0.420672	-7.54797	4.4208e-14	7.74977e-13	Nhlh2
XLOC_026417	959.071	-1.2311	0.163498	-7.52977	5.08314e-14	8.82399e-13	Ttll7
XLOC_004977	2210.06	-1.2917	0.171555	-7.52939	5.09791e-14	8.84348e-13	Gm17134;Lppr3;Mir6910;Prtn3;Ptbp1
XLOC_012830	1372.74	-3.07342	0.408654	-7.52084	5.44252e-14	9.40854e-13	Lrrc16b
XLOC_037506	499.274	-1.8326	0.243696	-7.52004	5.47592e-14	9.45316e-13	Caprin2
XLOC_017429	2154.54	-1.40471	0.186908	-7.51554	5.66761e-14	9.75706e-13	Rgl2
XLOC_037202	208.557	-1.88188	0.250556	-7.51082	5.87589e-14	1.00947e-12	Rad51ap1;RP23-222G22.9
XLOC_006919	738.161	-1.00241	0.133514	-7.50789	6.00871e-14	1.03158e-12	Ccdc137
XLOC_015316	17127	-1.40504	0.187231	-7.50428	6.17651e-14	1.0572e-12	Ddx17;Kdelr3
XLOC_039539	2262.31	-1.15805	0.15438	-7.5013	6.31878e-14	1.07961e-12	Irf7;Phrf1
XLOC_015840	374.457	-1.80569	0.240767	-7.49972	6.3954e-14	1.09195e-12	Mir1224;Vwa5b2
XLOC_030381	224.865	-1.20359	0.16055	-7.49669	6.5451e-14	1.11674e-12	Gm12953;Tmem69
XLOC_007843	4638.91	-1.30948	0.174711	-7.49509	6.62506e-14	1.12807e-12	Wsb1
XLOC_018191	686.939	-1.82391	0.243443	-7.49213	6.77655e-14	1.15151e-12	Dnase1l2;E4f1
XLOC_005724	767.537	-1.01441	0.135455	-7.48894	6.9433e-14	1.17743e-12	Pwwp2a
XLOC_030421	946.911	-1.10603	0.147822	-7.48215	7.31156e-14	1.2382e-12	Cdc20;Elovl1
XLOC_019698	251.41	-2.35993	0.315452	-7.48111	7.36958e-14	1.24718e-12	Jakmip2
XLOC_007708	750.615	-2.28395	0.30574	-7.47025	8.0042e-14	1.34999e-12	4933427D14Rik;RP23-207N15.7
XLOC_039250	515.126	-1.61859	0.216703	-7.46918	8.06986e-14	1.35831e-12	2610020H08Rik;Dcun1d3;Eri2
XLOC_030946	324.558	-1.49321	0.20016	-7.46009	8.64659e-14	1.45244e-12	Zbtb48
XLOC_029504	3216.09	-1.94281	0.260622	-7.4545	9.02088e-14	1.5082e-12	Ccnl2
XLOC_019315	120.713	-2.12005	0.284718	-7.44615	9.61064e-14	1.60465e-12	Onecut2
XLOC_014007	385.284	-1.44036	0.193548	-7.44188	9.926e-14	1.65287e-12	Naa16
XLOC_027162	594.946	-1.51191	0.203162	-7.44189	9.92557e-14	1.65287e-12	Isg20l2;Mrpl24;Rrnad1
XLOC_016466	260.22	-1.17311	0.157677	-7.43997	1.00706e-13	1.67583e-12	Cdc45;Ufd1l
XLOC_040130	206.76	-1.6079	0.216228	-7.43615	1.03665e-13	1.72277e-12	Zfp109
XLOC_038865	1415.56	-1.54453	0.207743	-7.4348	1.04727e-13	1.7381e-12	Crebzf
XLOC_038545	130.148	-1.85694	0.249785	-7.43417	1.05225e-13	1.74522e-12	Atp10a
XLOC_040383	959.242	-1.51669	0.204203	-7.42734	1.10803e-13	1.83406e-12	Cebpg;Pepd
XLOC_044144	481.486	-1.3326	0.179491	-7.42429	1.13385e-13	1.87306e-12	Prdm10
XLOC_011181	1274.9	-1.2326	0.166081	-7.42164	1.15683e-13	1.90977e-12	4833420G17Rik;Gm9752
XLOC_048892	256.657	-1.28658	0.173414	-7.41915	1.17877e-13	1.94342e-12	Ercc6l
XLOC_011200	1504.53	-1.49355	0.201622	-7.40769	1.28522e-13	2.10776e-12	Fam208b;Gdi2
XLOC_018226	1339.54	-1.84524	0.249313	-7.40131	1.34849e-13	2.20571e-12	Cacna1h;Tpsg1
XLOC_018131	485.275	-1.0935	0.14779	-7.399	1.37218e-13	2.23962e-12	Zfp947
XLOC_035685	539.18	-1.52689	0.206366	-7.39894	1.37281e-13	2.23962e-12	Parp11;RP23-422D12.3
XLOC_045756	584.765	-1.50577	0.203775	-7.38938	1.47512e-13	2.40182e-12	Ccnb2
XLOC_010778	348.867	-1.64515	0.222795	-7.38417	1.53413e-13	2.49301e-12	4833439L19Rik;Simc1
XLOC_031008	1840.9	-1.41629	0.192148	-7.37083	1.69571e-13	2.74664e-12	Klhl17;Mir7658;Perm1;Plekhn1
XLOC_044993	1306.3	-1.28978	0.175125	-7.36488	1.773e-13	2.86253e-12	Dalrd3;Wdr6
XLOC_013247	27.4505	-3.30955	0.449556	-7.36182	1.81422e-13	2.92484e-12	Gm26630;Gm3591
XLOC_038087	273.263	-1.17826	0.160052	-7.36175	1.81512e-13	2.92484e-12	Zfp420
XLOC_001550	282.42	-2.27898	0.310585	-7.3377	2.17296e-13	3.46784e-12	Exo1;Gm23805
XLOC_005369	446.467	-1.36729	0.186366	-7.33659	2.19099e-13	3.49436e-12	Dgka;Pmel
XLOC_049279	992.44	-2.24435	0.305983	-7.33489	2.21908e-13	3.53691e-12	Tspyl2
XLOC_044114	569.783	-1.44368	0.196877	-7.33291	2.25207e-13	3.58719e-12	Zfp809
XLOC_010645	3291.75	-1.53719	0.209639	-7.33256	2.25794e-13	3.59424e-12	Prpf4b
XLOC_012850	1464.99	-1.0716	0.146366	-7.32139	2.4542e-13	3.8967e-12	Khnyn;Sdr39u1
XLOC_007242	151.691	-1.5463	0.211641	-7.30626	2.74679e-13	4.34191e-12	Spdl1
XLOC_001558	289.57	-1.00501	0.137591	-7.30434	2.78625e-13	4.39871e-12	Akt3;Gm15423;Gm25993;Gm37246;Gm37490;Gm37519;Gm38053;Gm38158;Sdccag8
XLOC_046978	550.222	-1.43557	0.196634	-7.30073	2.86202e-13	4.50976e-12	Dock11
XLOC_023212	583.236	-1.10044	0.150738	-7.30035	2.87019e-13	4.51978e-12	Gm10851;Gm37975;Pfkfb3
XLOC_010929	710.951	-1.92485	0.264113	-7.28799	3.14615e-13	4.93874e-12	Tert
XLOC_035190	2590.79	-1.90291	0.261271	-7.28328	3.25795e-13	5.0982e-12	Gm5138;RP23-100I21.3;RP24-327I4.5;Zfp638
XLOC_038416	1065.48	-1.13494	0.155916	-7.27918	3.35864e-13	5.2523e-12	Bcl2l12;Irf3
XLOC_020064	847.868	-1.29157	0.177465	-7.2779	3.39056e-13	5.29573e-12	Rcor2
XLOC_015556	612.204	-1.10332	0.151715	-7.27234	3.53311e-13	5.50459e-12	Csrnp2
XLOC_005291	1158.16	-1.64348	0.226004	-7.27191	3.54429e-13	5.51855e-12	1700006J14Rik;9230105E05Rik;Hmga2;Mir763
XLOC_011113	95.9146	-1.6196	0.223103	-7.25942	3.8875e-13	6.03786e-12	Depdc1b
XLOC_022439	929.869	-1.69987	0.234316	-7.25461	4.02834e-13	6.24882e-12	Trp53bp1;Tubgcp4;Zscan29
XLOC_015242	18.7822	-3.62054	0.499516	-7.2481	4.22647e-13	6.53988e-12	BC024139
XLOC_029172	3982.35	-1.07335	0.148159	-7.24454	4.33895e-13	6.6973e-12	Srsf10
XLOC_040259	205.539	-1.17996	0.163004	-7.23883	4.52563e-13	6.97681e-12	Gm26554;Zfp940
XLOC_005932	390.255	-2.36286	0.326961	-7.22674	4.94725e-13	7.60327e-12	Gm12258
XLOC_028324	333.515	-1.33487	0.1848	-7.22332	5.07349e-13	7.78289e-12	Gm12677;Melk
XLOC_045273	3069.15	-1.48275	0.205271	-7.22339	5.07082e-13	7.78289e-12	Dnmt1;Mir7081
XLOC_017763	752.557	-1.18822	0.16454	-7.22147	5.1427e-13	7.87936e-12	Chaf1a;Ubxn6
XLOC_038275	176.918	-1.41963	0.196674	-7.2182	5.2682e-13	8.06174e-12	Zfp939
XLOC_004296	221.064	-1.86865	0.258989	-7.21519	5.38598e-13	8.2286e-12	1700020G17Rik;E2f7
XLOC_013168	198.791	-1.38139	0.191589	-7.21017	5.58834e-13	8.53069e-12	Gm17082;Gm6254;Tm9sf2
XLOC_033425	330.968	-1.50498	0.208851	-7.20598	5.76285e-13	8.78095e-12	Aasdh
XLOC_008425	100.081	-2.02546	0.281345	-7.19921	6.05625e-13	9.1887e-12	Unc13d
XLOC_013872	206.475	-1.97538	0.274656	-7.19221	6.37519e-13	9.65496e-12	Esco2
XLOC_047304	1734.57	-1.98173	0.275633	-7.18977	6.49018e-13	9.81718e-12	Plxna3
XLOC_004746	116.752	-1.67656	0.233739	-7.1728	7.34814e-13	1.10546e-11	Lin28b
XLOC_019341	910.902	-1.57907	0.220328	-7.16692	7.6706e-13	1.15188e-11	Cep192
XLOC_020354	545.421	-2.05998	0.287808	-7.1575	8.21635e-13	1.23235e-11	Hells
XLOC_041948	176.616	-2.13238	0.298062	-7.15416	8.41838e-13	1.2619e-11	Lmntd2;Lrrc56
XLOC_029483	1004.45	-1.19273	0.166769	-7.15195	8.55515e-13	1.28086e-11	Pank4
XLOC_028589	434.221	-1.11255	0.155668	-7.14694	8.87329e-13	1.3261e-11	Psip1;Snapc3
XLOC_015830	2712.1	-1.3712	0.191897	-7.14547	8.96875e-13	1.33876e-11	Gm10241;Yeats2
XLOC_031346	975.77	-1.14961	0.1609	-7.14487	9.00833e-13	1.34386e-11	Depdc5;Gm24003;RP23-69J7.1
XLOC_041358	875.626	-1.10443	0.154619	-7.14292	9.13683e-13	1.36102e-11	Pold3
XLOC_011801	373.392	-1.12549	0.157747	-7.13479	9.69364e-13	1.4375e-11	Gm17039;Gm28041;Gm28044;Zfp456;Zfp595;Zfp953
XLOC_024056	380.502	-1.56107	0.218851	-7.13306	9.81603e-13	1.45392e-11	Acp2;Ddb2
XLOC_018230	232.924	-1.65118	0.231577	-7.13017	1.00247e-12	1.48306e-11	Chtf18;Gng13
XLOC_027598	2669.95	-1.5054	0.211181	-7.12849	1.01478e-12	1.50039e-11	Prpf38b
XLOC_012904	688.123	-1.18917	0.166888	-7.12559	1.03634e-12	1.53044e-11	Sacs
XLOC_004025	249.611	-1.31418	0.184495	-7.12314	1.05498e-12	1.55521e-11	Hmha1
XLOC_004310	134.795	-2.15426	0.302514	-7.12118	1.07007e-12	1.57558e-11	Kcnc2
XLOC_020546	863.673	-1.61997	0.227583	-7.11812	1.09407e-12	1.60998e-11	Tcirg1
XLOC_007948	408.889	-1.35552	0.190458	-7.11714	1.10191e-12	1.62024e-11	Prr11
XLOC_043513	553.312	-1.61151	0.226711	-7.10821	1.17557e-12	1.72177e-11	Ano8;Dda1
XLOC_000057	703.737	-2.20883	0.311453	-7.09201	1.32175e-12	1.92429e-11	1700047N06Rik;Cops5;Cspp1
XLOC_022753	126.317	-1.75941	0.248642	-7.07609	1.48283e-12	2.14907e-11	Xkr7
XLOC_004436	5300.88	-1.69693	0.240034	-7.06952	1.55474e-12	2.24806e-11	Smarcc2
XLOC_037044	161.661	-1.44725	0.20474	-7.06874	1.56347e-12	2.25937e-11	Efcab12;RP23-5D6.6
XLOC_033108	1484.7	-2.13555	0.302428	-7.06135	1.64891e-12	2.37595e-11	Bod1l;Gm16223;Mir6414;RP24-188B2.1;RP24-188B2.2
XLOC_005548	89.5765	-1.76684	0.250323	-7.05824	1.6862e-12	2.42548e-11	Fbxo48
XLOC_020622	599.173	-1.09069	0.154633	-7.05342	1.74573e-12	2.50389e-11	Pola2
XLOC_006737	430.719	-2.26375	0.321219	-7.04736	1.82343e-12	2.60933e-11	Cep95;Gm11706
XLOC_034116	3466.21	-1.73113	0.245661	-7.04682	1.83058e-12	2.61806e-11	Mir7036;Srrt
XLOC_041399	349.115	-1.24112	0.176246	-7.042	1.89494e-12	2.70854e-11	Trim68
XLOC_006629	130.572	-1.66101	0.236182	-7.03275	2.02502e-12	2.88455e-11	Aoc2
XLOC_016109	37.7888	-2.78695	0.396303	-7.03237	2.03059e-12	2.88918e-11	Impg2
XLOC_008200	22.1193	-3.34171	0.475234	-7.03173	2.0399e-12	2.90078e-11	Kcnh4
XLOC_004930	166.313	-2.5007	0.356228	-7.01995	2.21956e-12	3.14548e-11	Aire;Dnmt3l
XLOC_006997	9350.07	-1.11296	0.158785	-7.0092	2.39684e-12	3.39094e-11	Ewsr1;Rhbdd3
XLOC_027580	712.768	-1.1842	0.168984	-7.00778	2.42131e-12	3.42362e-11	Atxn7l2;Sypl2
XLOC_006149	440.839	-1.46106	0.208568	-7.0052	2.46628e-12	3.48325e-11	Fam64a
XLOC_045561	1238.67	-1.41647	0.202357	-6.99984	2.56261e-12	3.61521e-11	Gm11149;Ncam1
XLOC_012039	2018.55	-2.14364	0.306312	-6.99823	2.59212e-12	3.64858e-11	Srek1
XLOC_016622	1071.59	-1.41432	0.202115	-6.99761	2.60375e-12	3.66288e-11	Kalrn
XLOC_043891	76.1634	-1.67087	0.238789	-6.99728	2.60986e-12	3.66941e-11	Adamts18
XLOC_038022	171.006	-1.12108	0.160338	-6.99193	2.71133e-12	3.80135e-11	C030039L03Rik
XLOC_014671	1050.63	-1.08517	0.15523	-6.99073	2.73457e-12	3.83178e-11	Zbed4
XLOC_006672	931.045	-1.23847	0.177246	-6.9873	2.80225e-12	3.92221e-11	Adam11
XLOC_023120	877.921	-1.96585	0.28148	-6.98395	2.86992e-12	4.01466e-11	Rtel1
XLOC_018078	147.918	-2.4526	0.35131	-6.98131	2.9243e-12	4.08616e-11	Prdm9
XLOC_012021	151.144	-1.31497	0.188464	-6.97733	3.00838e-12	4.19659e-11	Cenph;Gm16335
XLOC_015391	784.293	-1.44908	0.207853	-6.97165	3.13238e-12	4.35737e-11	Scube1
XLOC_029451	38.4723	-3.14915	0.452298	-6.96256	3.34134e-12	4.63511e-11	Tnfrsf25
XLOC_019584	57.1367	-2.35925	0.338905	-6.96139	3.36935e-12	4.66617e-11	Gpr17;Lims2
XLOC_017669	1931.02	-1.27929	0.18378	-6.96099	3.37887e-12	4.67417e-11	Gtpbp2
XLOC_004577	59.1565	-2.17495	0.312456	-6.96084	3.38253e-12	4.67664e-11	Gm26577;Myb
XLOC_039889	79.7749	-2.07718	0.298606	-6.95627	3.49411e-12	4.82555e-11	Nlrp5-ps;Ranbp2-ps1;Vmn1r90;Zfp-ps
XLOC_011093	124.744	-1.4375	0.206713	-6.95407	3.54899e-12	4.89321e-11	Cenpk
XLOC_045286	770.927	-1.56737	0.225459	-6.95189	3.60426e-12	4.96667e-11	Atg4d;Gm37379;Kri1
XLOC_007818	400.517	-1.37914	0.198773	-6.93825	3.96982e-12	5.44355e-11	Nek8
XLOC_012862	757.935	-1.10854	0.160004	-6.92822	4.26158e-12	5.83055e-11	Gm16973;Mphosph8
XLOC_021524	174.99	-1.99763	0.288476	-6.92478	4.36647e-12	5.96424e-11	Adamtsl2
XLOC_009675	999.505	-1.55237	0.224336	-6.91984	4.52141e-12	6.16237e-11	Nemf
XLOC_014430	1480.76	-1.66277	0.240319	-6.91904	4.54712e-12	6.19402e-11	Phf20l1
XLOC_038097	320.739	-1.36136	0.196826	-6.91657	4.62714e-12	6.29614e-11	Zfp382
XLOC_038974	88.8246	-1.91753	0.277356	-6.9136	4.72495e-12	6.41522e-11	Coa4
XLOC_011643	200.436	-1.42011	0.205725	-6.90294	5.09356e-12	6.89318e-11	Mxd3;Prelid1
XLOC_005323	3763.14	-1.14866	0.166478	-6.89976	5.20897e-12	7.04172e-11	Dtx3;F420014N23Rik
XLOC_003639	191.155	-1.12673	0.163371	-6.89674	5.32081e-12	7.18901e-11	C920009B18Rik;Gm1972;Gm26528;Gm26581;Gm26740;Gm5421;H60b;Hmgb1-ps8;Raet1d;Raet1e
XLOC_048284	368.373	-1.27786	0.185291	-6.89651	5.32974e-12	7.19717e-11	Zfp182
XLOC_013724	5393.24	-2.04568	0.296701	-6.89477	5.39505e-12	7.28142e-11	1700123O20Rik;4930579G18Rik;Acin1;Gm17606;mmu-mir-6948
XLOC_010740	458.444	-1.35479	0.196548	-6.8929	5.46676e-12	7.37421e-11	Nol8
XLOC_029120	1335.38	-1.0847	0.157407	-6.89101	5.53976e-12	7.46864e-11	Eya3
XLOC_035153	488.595	-1.65325	0.240114	-6.88526	5.76812e-12	7.76391e-11	Gcfc2;Mrpl19
XLOC_021197	131.556	-2.87854	0.418231	-6.88266	5.87453e-12	7.89435e-11	4930412O13Rik;9230102O04Rik;Gata3
XLOC_006141	339.48	-1.23349	0.179329	-6.87835	6.05496e-12	8.12806e-11	Rpain
XLOC_049338	667.66	-1.22962	0.178772	-6.87817	6.06252e-12	8.12945e-11	Cnksr2;Klhl34
XLOC_031002	748.052	-1.74681	0.254294	-6.86925	6.45392e-12	8.61722e-11	Gm13648;Gm16008;Gm25982;Gm37090;Mir200a;Mir200b;Mir429;Tnfrsf18;Ttll10
XLOC_006359	807.586	-1.06564	0.155167	-6.8677	6.52439e-12	8.70664e-11	Gm22311;Heatr6
XLOC_041376	236.155	-1.73694	0.25296	-6.86648	6.58047e-12	8.77208e-11	Atg16l2;Fchsd2
XLOC_009207	8509.08	-3.87949	0.565646	-6.85852	6.95786e-12	9.25043e-11	Gm26906;Gm27300;Gm27596;Meg3;Mir1906-1;Mir770
XLOC_032080	889.908	-1.0304	0.150331	-6.85417	7.1727e-12	9.51575e-11	Zfp932
XLOC_023388	910.179	-1.32521	0.193355	-6.85375	7.19412e-12	9.5391e-11	Rexo4
XLOC_006372	431.545	-1.91212	0.279465	-6.84207	7.80573e-12	1.02953e-10	Gm23564;Myo19;Pigw;Znhit3
XLOC_045788	498.828	-1.59428	0.233465	-6.82878	8.56378e-12	1.12594e-10	Mns1;Tex9
XLOC_041142	478.18	-1.11512	0.163376	-6.82544	8.76541e-12	1.15123e-10	Blm;Gm17257
XLOC_034354	2338.4	-1.66187	0.243573	-6.82289	8.92292e-12	1.1713e-10	Gm26556;Gm26736;Gm26814;Ppp1r9a
XLOC_008212	669.297	-1.05947	0.155295	-6.82227	8.96129e-12	1.17572e-10	Ezh1
XLOC_009861	25.6116	-3.20247	0.469482	-6.82129	9.02285e-12	1.18318e-10	Noxred1
XLOC_045172	20.7656	-3.14771	0.461989	-6.81338	9.53324e-12	1.24552e-10	Ccr2
XLOC_026303	644.805	-2.92897	0.429964	-6.81213	9.61647e-12	1.25504e-10	Cenpe
XLOC_032002	875.877	-1.87635	0.275497	-6.8108	9.70593e-12	1.26543e-10	BC005561;D930016D06Rik
XLOC_021612	823.804	-1.18959	0.174699	-6.80939	9.80145e-12	1.27654e-10	Pomt1;Uck1
XLOC_049121	207.864	-1.08926	0.160035	-6.80639	1.00081e-11	1.30209e-10	3632454L22Rik;Zmat1
XLOC_019043	1784.16	-1.20797	0.177602	-6.80156	1.03495e-11	1.34441e-10	Zfp397
XLOC_013778	288.865	-1.57353	0.231521	-6.79649	1.07198e-11	1.39034e-10	Cenpj;Gm22431
XLOC_009869	866.608	-1.18128	0.173895	-6.79307	1.09773e-11	1.42078e-10	Alkbh1;Gm29362;Mir3068;mmu-mir-3068
XLOC_041446	24.9987	-3.85745	0.568057	-6.79059	1.11672e-11	1.44312e-10	Hbb-bh0;Hbb-y
XLOC_014097	2218.3	-1.19888	0.176572	-6.78979	1.12299e-11	1.44968e-10	Gm17066;Rbm26
XLOC_032164	610.655	-1.04868	0.154451	-6.78972	1.12355e-11	1.44968e-10	Mir7028;RP23-3M10.11;Tchp
XLOC_007933	946.565	-1.10448	0.162684	-6.7891	1.12834e-11	1.45436e-10	Brip1os;Ints2
XLOC_022523	773.549	-1.02486	0.151101	-6.7826	1.18033e-11	1.51744e-10	9830144P21Rik;Gm4430;Slc20a1
XLOC_024830	1741.72	-1.37207	0.202583	-6.77288	1.26241e-11	1.61464e-10	BC046401;Gm11465;Zmynd8
XLOC_023317	406.273	-1.6068	0.237421	-6.76774	1.30813e-11	1.6714e-10	Cacna1b;Gm13459
XLOC_024665	304.081	-1.03705	0.153428	-6.75918	1.38772e-11	1.76675e-10	E2f1
XLOC_003481	338.082	-1.3543	0.20055	-6.75293	1.44887e-11	1.84085e-10	Tatdn3
XLOC_001258	740.669	-1.45062	0.214973	-6.74794	1.49955e-11	1.9033e-10	Gm37893;mmu-mir-7682;Rnf2;Trmt1l
XLOC_023716	90.2985	-1.69249	0.250848	-6.74707	1.50858e-11	1.91378e-10	Ccdc173;Gm13623
XLOC_009709	118.54	-2.53084	0.375404	-6.74165	1.56595e-11	1.98253e-10	4930447C04Rik;Six6
XLOC_040010	441.457	-1.01176	0.150385	-6.72777	1.72282e-11	2.1701e-10	Cd3eap;Ercc1
XLOC_027357	707.991	-1.02536	0.152414	-6.72745	1.72657e-11	2.17373e-10	Tars2
XLOC_041896	3319.49	-3.53866	0.52627	-6.72404	1.76758e-11	2.22088e-10	Mki67
XLOC_005229	1145.56	-1.19178	0.17745	-6.71618	1.86555e-11	2.33691e-10	Zdhhc17
XLOC_044852	406.218	-1.39884	0.208328	-6.71464	1.88535e-11	2.35816e-10	Dzip1l
XLOC_008503	516.414	-1.20288	0.179151	-6.71436	1.88897e-11	2.3615e-10	Enthd2
XLOC_018153	387.565	-1.06857	0.159234	-6.71072	1.9367e-11	2.41874e-10	Zfp40
XLOC_012010	989.28	-1.64678	0.245605	-6.70498	2.01435e-11	2.5132e-10	Bdp1
XLOC_033937	2163.58	-1.43952	0.214699	-6.70482	2.01653e-11	2.51466e-10	Clip1;Gm24840;RP23-121M13.3;RP23-121M13.4
XLOC_032457	4285.41	-1.24526	0.185911	-6.69817	2.11053e-11	2.624e-10	Baz1b;Gm25315
XLOC_042536	311.676	-1.9145	0.285976	-6.6946	2.16268e-11	2.6875e-10	Gmip
XLOC_044938	1104.47	-1.19591	0.178755	-6.69019	2.22888e-11	2.75876e-10	Gm37612;Manf;Rbm15b;Vprbp
XLOC_032102	147.254	-1.50844	0.225509	-6.68903	2.24654e-11	2.77786e-10	Chek2
XLOC_004323	1598.83	-2.67098	0.399598	-6.68416	2.32246e-11	2.86889e-10	Zfc3h1
XLOC_040663	238.376	-1.58207	0.23673	-6.68298	2.34128e-11	2.88785e-10	E2f8;Gm2788
XLOC_029458	361.294	-1.65326	0.247602	-6.67707	2.43763e-11	3.00075e-10	Chd5;Gm13645
XLOC_017764	2051.79	-1.0726	0.160661	-6.67621	2.45207e-11	3.01555e-10	Hdgfrp2;Plin4
XLOC_042530	321.455	-1.35514	0.203198	-6.66905	2.57456e-11	3.1584e-10	Zfp930
XLOC_024345	298.833	-1.31171	0.197105	-6.65488	2.8353e-11	3.46123e-10	Frmd5;Gm14020;Gm14021
XLOC_011898	482.627	-1.28754	0.193579	-6.65123	2.90655e-11	3.53954e-10	Ankrd32
XLOC_045392	166.621	-1.16278	0.174899	-6.64831	2.96469e-11	3.60506e-10	Hyls1;Pate2;Pus3
XLOC_014386	206.712	-1.06508	0.160278	-6.64524	3.02731e-11	3.67583e-10	Gm22488;Gm23475;Wdyhv1
XLOC_006416	772.571	-2.09377	0.315084	-6.64512	3.0298e-11	3.67706e-10	Bzrap1
XLOC_021545	1129.19	-1.54682	0.232933	-6.64063	3.12345e-11	3.78519e-10	Tsc1
XLOC_036016	1156.22	-1.08251	0.163246	-6.63115	3.3308e-11	4.02278e-10	Gm16123;n-R5s160;RP24-423A5.1;Thsd7a
XLOC_038919	376.192	-1.06343	0.160419	-6.62906	3.3782e-11	4.07411e-10	Alg8
XLOC_013801	207.952	-1.43301	0.216489	-6.61931	3.60879e-11	4.34169e-10	Ska3
XLOC_003338	2111.38	-1.29052	0.1951	-6.61468	3.72362e-11	4.47553e-10	3110062G12Rik;Cep170;Gm25288;Gm36992;Gm38104;Mir350
XLOC_028296	447.877	-1.06213	0.160817	-6.60459	3.9861e-11	4.76812e-10	Dnajb5
XLOC_011290	137.998	-1.19262	0.180601	-6.60363	4.01215e-11	4.79688e-10	4930470G03Rik;Pgbd1
XLOC_004722	144.885	-1.1516	0.174527	-6.59843	4.15537e-11	4.95797e-10	Gm15197;Gm15198;Lace1
XLOC_028807	1304.46	-1.16611	0.176998	-6.5883	4.44883e-11	5.29611e-10	Cc2d1b;Gm17354;Gm20731
XLOC_022047	212.76	-1.57437	0.239246	-6.58053	4.68778e-11	5.57257e-10	Ypel4
XLOC_042299	157.105	-1.71057	0.259958	-6.58019	4.6986e-11	5.58012e-10	AC126445.1;Ank1;Gm15815;Gm15816;Mir486;mmu-mir-486b
XLOC_017519	1629.73	-1.61846	0.246031	-6.57828	4.75907e-11	5.64119e-10	Mdc1
XLOC_031275	135.339	-1.45381	0.221102	-6.5753	4.85551e-11	5.74729e-10	Gm7420;Rnf32
XLOC_039689	1006.41	-1.0118	0.153928	-6.57318	4.92523e-11	5.82154e-10	Zfp579
XLOC_037098	396.225	-1.17219	0.178502	-6.56679	5.14117e-11	6.05667e-10	Ccdc77;Kdm5a
XLOC_024368	581.834	-2.07859	0.316669	-6.56391	5.2414e-11	6.166e-10	Cep152
XLOC_003508	586.879	-1.13382	0.172979	-6.55463	5.57812e-11	6.54359e-10	Diexf
XLOC_031296	878.586	-1.20794	0.184416	-6.55006	5.75128e-11	6.72773e-10	Cenpa
XLOC_016731	292.431	-1.20145	0.183513	-6.54695	5.87235e-11	6.86613e-10	Gm15638;Plcxd2
XLOC_043130	632.229	-1.11603	0.170469	-6.54684	5.87666e-11	6.86796e-10	Carkd;Cars2
XLOC_005099	119.8	-1.84418	0.281734	-6.54581	5.91734e-11	6.90578e-10	Parpbp;Pmch
XLOC_043678	2249.45	-1.06124	0.162166	-6.54421	5.98126e-11	6.96545e-10	Brd7
XLOC_015439	1221.54	-1.20962	0.184882	-6.54267	6.04295e-11	7.02278e-10	C730034F03Rik;Chkb;Cpt1b
XLOC_035356	148.642	-1.16716	0.1785	-6.53869	6.20597e-11	7.19833e-10	Kbtbd8;Kbtbd8os
XLOC_002499	385.847	-1.30422	0.199829	-6.52668	6.72438e-11	7.75801e-10	Gm37517;Gm6374;Sphkap
XLOC_047503	7986.56	-1.85315	0.283935	-6.52666	6.72539e-11	7.75801e-10	Gm14843;Gm6184;Ogt;Taf1
XLOC_000539	2212.88	-1.16932	0.179474	-6.51526	7.25638e-11	8.32813e-10	Gm10558;Gm24729;Gm25411;Map2
XLOC_007351	212.114	-1.24445	0.191103	-6.51191	7.42005e-11	8.49642e-10	Zfp454
XLOC_002943	59.767	-2.53172	0.389338	-6.50264	7.89225e-11	9.00403e-10	Crb1
XLOC_031142	524.589	-1.81496	0.279125	-6.50234	7.90821e-11	9.01811e-10	Gm26918;Gm26954;Pclo;RP23-342M4.2;RP23-342M4.3;RP23-342M4.4;RP23-342M4.5;RP23-342M4.6;RP23-342M4.7;RP23-451C1.1;RP23-451C1.2
XLOC_040018	1194.17	-1.94019	0.298546	-6.49879	8.09694e-11	9.20806e-10	Clasrp;Gm26890
XLOC_017174	569.877	-1.13067	0.173995	-6.49828	8.1246e-11	9.23109e-10	Zfp160
XLOC_014504	1029.54	-1.21557	0.187523	-6.48222	9.03817e-11	1.01809e-09	Hsf1
XLOC_018973	873.306	-1.59853	0.246635	-6.48135	9.09025e-11	1.02349e-09	Thoc1;Usp14
XLOC_000354	294.808	-1.65569	0.255554	-6.47881	9.24516e-11	1.04e-09	Dnah7b
XLOC_025150	653.651	-1.12204	0.173217	-6.47762	9.31817e-11	1.04726e-09	Hltf
XLOC_000258	496.208	-1.57505	0.243369	-6.47187	9.67993e-11	1.08499e-09	4930439A04Rik;Gm37135;Inpp4a
XLOC_022489	685.468	-1.63563	0.252736	-6.47169	9.69112e-11	1.08575e-09	Ap4e1;Gm24081
XLOC_030918	189.046	-1.14151	0.176395	-6.47137	9.71194e-11	1.0876e-09	Gm13097;Nmnat1
XLOC_021132	147.174	-1.07395	0.16598	-6.47034	9.77829e-11	1.09454e-09	Fam45a;Sfxn4
XLOC_030906	6768.2	-1.02473	0.158431	-6.46797	9.93298e-11	1.11028e-09	Masp2;Tardbp
XLOC_047758	954.557	-1.07205	0.165749	-6.46791	9.93675e-11	1.11028e-09	Armcx1
XLOC_018009	871.344	-1.05943	0.164004	-6.45978	1.04854e-10	1.16636e-09	Tagap1
XLOC_034075	7402.65	-1.03758	0.160812	-6.45215	1.10272e-10	1.22335e-09	Hip1;RP23-333I24.3
XLOC_001146	98.7792	-1.5911	0.246683	-6.44996	1.1188e-10	1.24064e-09	Ube2t
XLOC_044273	259.753	-1.24974	0.193921	-6.44457	1.15926e-10	1.28379e-09	Zfp202
XLOC_008038	779.926	-1.45386	0.225658	-6.44274	1.17332e-10	1.29763e-09	Gm29202;Igf2bp1;Mir3063
XLOC_021146	256.971	-1.57166	0.24412	-6.43805	1.21022e-10	1.33665e-09	Dclre1c;Suv39h2
XLOC_014456	639.731	-1.24643	0.193712	-6.43442	1.2395e-10	1.36717e-09	Adgrb1;Gm26117
XLOC_038234	616.679	-1.00297	0.155931	-6.43215	1.2581e-10	1.38647e-09	Cep89
XLOC_030591	377.967	-1.10391	0.171664	-6.43066	1.27051e-10	1.39953e-09	Iqcc;Tmem234
XLOC_018455	416.083	-1.04532	0.162653	-6.4267	1.30401e-10	1.43453e-09	2310061I04Rik;Gm16279
XLOC_008781	56.3289	-1.71892	0.26782	-6.41821	1.37885e-10	1.51351e-09	Dgkb
XLOC_014630	136.909	-1.77248	0.276616	-6.40773	1.47707e-10	1.61564e-09	Mir6392;Pnpla3
XLOC_018213	3835.7	-1.44056	0.225137	-6.3986	1.56811e-10	1.70929e-09	Eme2;Mapk8ip3;Mrps34;Nme3;Spsb3
XLOC_032053	86.9625	-2.36722	0.370425	-6.39056	1.65279e-10	1.79681e-09	Ccdc18;RP23-46J11.4;RP23-46J11.5;RP23-46J11.6
XLOC_013259	52.5348	-2.01057	0.315164	-6.37943	1.77745e-10	1.92561e-09	Gm10406
XLOC_025688	2143.71	-1.93944	0.304151	-6.37657	1.81102e-10	1.96113e-09	2810403A07Rik;Gm25945;RP23-199B2.8;SCARNA15;SCARNA4
XLOC_024963	49.6956	-2.36923	0.372343	-6.36303	1.97816e-10	2.13182e-09	Gm14421
XLOC_002632	290.558	-1.13492	0.178396	-6.36178	1.9943e-10	2.14469e-09	Gm37642;St8sia4
XLOC_047153	1986.69	-2.46927	0.388139	-6.36184	1.99355e-10	2.14469e-09	Ddx26b
XLOC_037934	363.068	-1.08925	0.171339	-6.3573	2.05334e-10	2.20628e-09	Zfp93
XLOC_007064	335.604	-1.44025	0.226615	-6.35548	2.07782e-10	2.23066e-09	Fignl1
XLOC_043477	606.727	-1.10296	0.173598	-6.3535	2.10466e-10	2.25462e-09	Mir7066;Ncan
XLOC_039166	381.572	-1.99798	0.314498	-6.35291	2.11286e-10	2.26243e-09	Ric3;Tub
XLOC_045648	460.452	-1.20544	0.189821	-6.35041	2.1474e-10	2.29744e-09	Arid3b;Gm17231
XLOC_020955	538.355	-1.17288	0.184996	-6.34003	2.29726e-10	2.44517e-09	Noc3l
XLOC_004400	276.914	-1.14702	0.180994	-6.33736	2.3374e-10	2.48578e-09	Gm16230;Nab2;Tmem194
XLOC_000096	349.358	-1.01053	0.159507	-6.33535	2.36808e-10	2.51144e-09	Terf1
XLOC_022170	2336.68	-1.42813	0.225424	-6.33531	2.36858e-10	2.51144e-09	Fnbp4;Rpl30-ps3
XLOC_008342	514.462	-1.04321	0.16478	-6.3309	2.43733e-10	2.58105e-09	Cacng4;Gm11650
XLOC_039246	33.6955	-3.03937	0.480092	-6.33081	2.43874e-10	2.58144e-09	Acsm4
XLOC_048645	270.178	-2.07707	0.328304	-6.32668	2.50492e-10	2.64587e-09	Gabre;Mir224;Mir452
XLOC_042672	275.356	-1.13308	0.179292	-6.31976	2.61975e-10	2.76132e-09	Asf1b
XLOC_042788	1477.31	-1.03331	0.163536	-6.31858	2.63973e-10	2.7812e-09	Gm24159;Gm26843;Gnao1
XLOC_019076	1816.39	-1.11017	0.175973	-6.30876	2.81282e-10	2.95982e-09	Iws1
XLOC_046137	434.25	-2.07836	0.329893	-6.3001	2.97459e-10	3.12476e-09	4930447F24Rik;AC137678.1;Bsn;Gm37201;Gm37247
XLOC_004386	269.098	-1.60112	0.254377	-6.29425	3.08881e-10	3.23521e-09	Agap2
XLOC_043095	3398.64	-1.69221	0.269033	-6.28996	3.17547e-10	3.31761e-09	Arglu1;Mir7654
XLOC_039305	2972.89	-1.53388	0.243965	-6.28728	3.23081e-10	3.37259e-09	Tnrc6a
XLOC_032517	1224.81	-1.15552	0.183811	-6.28647	3.2477e-10	3.38881e-09	Ap4m1;Mcm7;Taf6
XLOC_006104	2117.28	-1.08057	0.171927	-6.28504	3.27766e-10	3.41774e-09	Neurl4
XLOC_002832	153.007	-1.47602	0.234901	-6.28358	3.3087e-10	3.44669e-09	Gm28913;Gm28914;Ikbke
XLOC_032195	414.92	-2.12702	0.338611	-6.2816	3.35099e-10	3.48492e-09	Cit;RP23-265I19.2;RP23-265I19.3
XLOC_041960	202.272	-2.16343	0.344449	-6.28085	3.36732e-10	3.49753e-09	Pidd1
XLOC_004836	1393.88	-1.1988	0.191141	-6.27182	3.5686e-10	3.69888e-09	Atoh7;Gm16143;Gm38063;Hnrnph3;Mypn;Pbld2;Rufy2
XLOC_008230	252.589	-1.16162	0.185959	-6.24666	4.19323e-10	4.31403e-09	Mpp3
XLOC_011447	329.723	-1.18305	0.189411	-6.24592	4.21303e-10	4.33261e-09	Cdkal1
XLOC_046297	4679.32	-1.0452	0.167528	-6.23894	4.40537e-10	4.52108e-09	Zfp445
XLOC_007616	630.369	-1.67204	0.268068	-6.23737	4.44997e-10	4.56122e-09	Cntrob
XLOC_005824	1317.03	-1.01571	0.162869	-6.23637	4.47828e-10	4.58835e-09	Col23a1
XLOC_016935	1065.68	-1.21534	0.195015	-6.23201	4.60486e-10	4.70836e-09	Scaf4
XLOC_010935	206.471	-1.6719	0.268476	-6.22737	4.74334e-10	4.83806e-09	Gm6263;Tppp
XLOC_010764	527.439	-1.06407	0.171001	-6.2226	4.88969e-10	4.98528e-09	Secisbp2
XLOC_041779	119.766	-1.39832	0.224799	-6.2203	4.96204e-10	5.05698e-09	Sept1;Zfp553
XLOC_001281	1287.03	-1.31335	0.211182	-6.21907	5.00111e-10	5.09471e-09	Gm28512;Rnasel
XLOC_011748	142.147	-2.13003	0.342588	-6.21746	5.05274e-10	5.14521e-09	Gm21963;Gm24588;Gm5141
XLOC_045281	581.611	-1.65712	0.266618	-6.21534	5.12152e-10	5.20462e-09	1700084C06Rik;Tyk2
XLOC_033456	764.529	-1.19441	0.192421	-6.20724	5.39245e-10	5.45991e-09	Cenpc1
XLOC_044561	1786.99	-1.7708	0.285295	-6.20691	5.40366e-10	5.46904e-09	Sltm
XLOC_038918	154.095	-1.95781	0.315647	-6.20253	5.55612e-10	5.6006e-09	Kctd21
XLOC_003823	189.03	-1.15364	0.186307	-6.19214	5.93546e-10	5.96369e-09	Ccdc138
XLOC_019126	2755.48	-1.03494	0.167349	-6.18433	6.23659e-10	6.25365e-09	Ankhd1;Eif4ebp3;Gm6542
XLOC_005818	242.127	-1.2098	0.195648	-6.18357	6.26661e-10	6.28122e-09	Zfp354a
XLOC_018947	3067.18	-1.40996	0.22803	-6.1832	6.28143e-10	6.29354e-09	Svil
XLOC_008585	1220.58	-1.06665	0.172578	-6.18068	6.38263e-10	6.3898e-09	Fam228a;Gm17541;Gm3625;Itsn2
XLOC_010768	287.07	-1.02983	0.166698	-6.17783	6.49896e-10	6.4962e-09	Syk
XLOC_008865	2607.77	-1.30298	0.210971	-6.1761	6.5703e-10	6.55925e-09	Pnn
XLOC_005082	766.659	-1.2515	0.202646	-6.17581	6.58255e-10	6.56884e-09	4930486F22Rik;Fbxo7;Gm15990;Syn3;Timp3
XLOC_033947	979.686	-1.15634	0.187367	-6.17152	6.76385e-10	6.73898e-09	Pitpnm2;Pitpnm2os1;Pitpnm2os2;RP24-257M14.2
XLOC_042012	163.754	-1.49894	0.242906	-6.17086	6.79191e-10	6.76423e-09	Nadsyn1
XLOC_000516	478.892	-1.07543	0.174301	-6.16995	6.83106e-10	6.79779e-09	Fastkd2
XLOC_044525	993.142	-1.59701	0.258982	-6.16651	6.98153e-10	6.93369e-09	2810417H13Rik;Gm23248;Trip4
XLOC_027213	524.967	-1.05816	0.171612	-6.16601	7.00368e-10	6.95292e-09	Adar;Chrnb2
XLOC_012096	610.921	-1.0983	0.178719	-6.1454	7.97623e-10	7.88057e-09	Itga1;Pelo
XLOC_044397	212.271	-1.00966	0.164333	-6.14398	8.04794e-10	7.93588e-09	Hykk
XLOC_023562	1056.49	-1.33458	0.217358	-6.14	8.2519e-10	8.13057e-09	Gm26127;Golga1
XLOC_038340	220.524	-1.57922	0.25734	-6.13668	8.42619e-10	8.28918e-09	Zfp658
XLOC_021179	1623.13	-1.04609	0.170475	-6.13629	8.44688e-10	8.30627e-09	Upf2
XLOC_022169	1001.42	-1.03408	0.168521	-6.13622	8.45097e-10	8.30701e-09	Nup160
XLOC_025693	1920.37	-1.43729	0.234259	-6.13546	8.49107e-10	8.33692e-09	1500004A13Rik;5830417I10Rik;Syt11
XLOC_004038	1329.3	-1.23741	0.202013	-6.12538	9.0465e-10	8.84357e-09	2310011J03Rik;Apc2
XLOC_045974	2635.89	-1.08763	0.177805	-6.11698	9.53674e-10	9.29366e-09	Gm28424;U2surp
XLOC_024822	17.3847	-3.41395	0.55863	-6.11128	9.88353e-10	9.60636e-09	Zfp663
XLOC_045502	127.185	-1.98762	0.325311	-6.10991	9.96871e-10	9.67679e-09	Ccdc84;Rps25
XLOC_012512	2426.12	-1.51414	0.247883	-6.10828	1.00712e-09	9.76484e-09	Ktn1
XLOC_002474	399.435	-1.51622	0.248268	-6.1072	1.01392e-09	9.82319e-09	A630081D01Rik;Dock10;Gm37645;Gm38062
XLOC_004423	554.276	-1.29628	0.212359	-6.10419	1.03324e-09	1.00025e-08	Stat2
XLOC_026651	493.128	-1.41301	0.231589	-6.10138	1.0516e-09	1.01684e-08	Ect2;Gm25152
XLOC_019321	3350.35	-1.22093	0.20015	-6.10007	1.06024e-09	1.02401e-08	Gm37643;Zfp532
XLOC_027411	3483.74	-1.19529	0.196258	-6.09041	1.12621e-09	1.08478e-08	Mir7225;Pde4dip;RP24-124P9.3
XLOC_028291	141.793	-3.59707	0.59066	-6.08992	1.12965e-09	1.08767e-08	Ccl27b
XLOC_014198	1189.29	-1.04093	0.171056	-6.08535	1.1624e-09	1.11791e-08	Nup155
XLOC_013267	47.1855	-1.7677	0.290578	-6.08341	1.17653e-09	1.13106e-08	Gm3739
XLOC_037760	78.9904	-1.86973	0.307413	-6.08212	1.18601e-09	1.13886e-08	Pnmal1
XLOC_032471	378.713	-1.35579	0.222946	-6.08124	1.19254e-09	1.14469e-08	Gm15701;Gm22214;Mir7035;Rasa4
XLOC_037045	399.202	-1.18929	0.195881	-6.07147	1.26744e-09	1.21192e-08	Mbd4;RP23-5D6.6
XLOC_006421	7834.25	-1.13764	0.187601	-6.06417	1.3264e-09	1.262e-08	Gm11508;Srsf1
XLOC_027456	629.908	-1.19827	0.197597	-6.06418	1.32628e-09	1.262e-08	Gm12488;Ttf2
XLOC_018410	35.944	-2.53881	0.418852	-6.06135	1.3498e-09	1.28231e-08	C4a
XLOC_016252	13590.5	-1.10193	0.181882	-6.05848	1.37415e-09	1.30405e-08	Donson;Son
XLOC_028803	2700.61	-1.21829	0.201089	-6.05847	1.37425e-09	1.30405e-08	Gm12737;Gm12739;Gm22345;Gm23138;Gm24967;Gm25827;Zcchc11
XLOC_013228	42.9458	-2.21674	0.366173	-6.0538	1.41465e-09	1.33983e-08	Gm26557;Gm3170;Gm3344;Gm3373;Gm3383;Gm8265;Gm9603
XLOC_009507	3423.54	-1.06895	0.176659	-6.05095	1.43996e-09	1.36277e-08	Sox11
XLOC_000636	1567.53	-1.8376	0.303978	-6.04516	1.49266e-09	1.40997e-08	Slc4a3
XLOC_008971	863.354	-1.07663	0.178111	-6.04472	1.49666e-09	1.41321e-08	Pigh;Plekhh1
XLOC_029507	1311.3	-1.5574	0.257666	-6.04427	1.50092e-09	1.41616e-08	Dvl1;Tas1r3
XLOC_000610	1909.57	-1.34099	0.221939	-6.04216	1.52064e-09	1.4326e-08	Ttll4
XLOC_021423	39.3745	-2.2654	0.375394	-6.03473	1.59225e-09	1.49441e-08	Gad2;Gm23636;mmu-mir-3967
XLOC_044421	1573.75	-1.32293	0.219509	-6.02676	1.67284e-09	1.56475e-08	Man2c1;Man2c1os
XLOC_009144	134.075	-1.77284	0.295103	-6.00752	1.88379e-09	1.74829e-08	AC122367.1;Gm27976;Unc79
XLOC_019934	119.964	-1.82188	0.303419	-6.00451	1.91915e-09	1.78044e-08	Cndp1
XLOC_008591	278.126	-1.02634	0.170962	-6.00333	1.93315e-09	1.79277e-08	BC068281
XLOC_042540	20.9946	-2.86855	0.478048	-6.00055	1.9665e-09	1.82234e-08	Tm6sf2
XLOC_029384	352.934	-1.16717	0.194524	-6.00014	1.97148e-09	1.82628e-08	Fv1;Miip
XLOC_038389	625.904	-1.8799	0.313383	-5.99874	1.9885e-09	1.83999e-08	1700008O03Rik;Shank1
XLOC_003368	2233.2	-1.04653	0.174725	-5.98961	2.10345e-09	1.93811e-08	Ahctf1;Gm10518;Gm1305
XLOC_042901	251.181	-1.07064	0.178772	-5.98886	2.11319e-09	1.94598e-08	Ddx28;Dpep2;Dus2
XLOC_032351	444.76	-1.00103	0.167465	-5.97758	2.26482e-09	2.0787e-08	Ddx55
XLOC_021788	1594.12	-1.16331	0.194765	-5.97291	2.33059e-09	2.13122e-08	Rif1
XLOC_037627	121.649	-1.65851	0.277758	-5.97106	2.35712e-09	2.15232e-08	Zfp418
XLOC_045302	258.109	-1.25882	0.210837	-5.97058	2.36406e-09	2.15786e-08	Spc24
XLOC_023130	323.169	-1.2041	0.201807	-5.96658	2.42273e-09	2.20854e-08	Myt1
XLOC_008087	478.065	-1.00464	0.16856	-5.96013	2.52031e-09	2.28625e-08	Cacnb1;Gm11629
XLOC_034359	91.1518	-1.33644	0.224377	-5.95623	2.58126e-09	2.33815e-08	Asb4
XLOC_026395	451.29	-1.23984	0.208274	-5.95291	2.63416e-09	2.38346e-08	Odf2l
XLOC_037959	3105.41	-1.46813	0.246809	-5.94846	2.70671e-09	2.44644e-08	Arhgef1
XLOC_045225	960.283	-1.66963	0.281089	-5.93986	2.8526e-09	2.56528e-08	Cep295;Gm16568;Gm24339;Scarna9
XLOC_033905	827.2	-1.69421	0.285285	-5.93868	2.87324e-09	2.58105e-08	AC113302.1;Cux2;Gm15637;RP23-254C8.1
XLOC_008429	1586.54	-1.83784	0.309489	-5.93829	2.88002e-09	2.58621e-08	Fbf1;SCARNA15;SCARNA4
XLOC_013893	354.679	-1.01023	0.170132	-5.93795	2.88606e-09	2.58977e-08	Dock5;Mir6539
XLOC_028806	69.7225	-1.52458	0.256844	-5.93581	2.92401e-09	2.62099e-08	Gm12743;Orc1
XLOC_040285	378.219	-1.28842	0.217547	-5.92247	3.17143e-09	2.82751e-08	Hspb6;Proser3
XLOC_019121	152.135	-1.99743	0.337902	-5.91128	3.3945e-09	3.01454e-08	Psd2
XLOC_021617	1702.16	-1.315	0.222521	-5.90957	3.43003e-09	3.04501e-08	1110008P14Rik;Ciz1
XLOC_024951	256.243	-2.10163	0.35586	-5.90579	3.50953e-09	3.10673e-08	Gm8898
XLOC_000758	763.292	-1.00013	0.169361	-5.9053	3.52012e-09	3.11279e-08	Atg16l1;Gm25395;Scarna6
XLOC_049430	598.969	-1.51407	0.256397	-5.90517	3.52277e-09	3.11403e-08	Kdm5d
XLOC_006689	1177.5	-1.00522	0.170261	-5.90401	3.54774e-09	3.13388e-08	Wnt3
XLOC_003818	2956.24	-1.05017	0.178291	-5.8902	3.85722e-09	3.38685e-08	Fabp7
XLOC_045061	2697.17	-1.17894	0.200219	-5.88824	3.9033e-09	3.4237e-08	Fbxl2;Ubp1
XLOC_027647	191.292	-2.17035	0.368604	-5.88803	3.90838e-09	3.42686e-08	Lrrc39;Sass6;Trmt13
XLOC_045478	326.2	-1.28147	0.217647	-5.88783	3.91289e-09	3.42849e-08	Tmem136
XLOC_004054	1867.13	-1.49234	0.254297	-5.86848	4.39795e-09	3.83195e-08	Dot1l;Gm17151
XLOC_043383	311.031	-1.14158	0.194647	-5.86484	4.49553e-09	3.91287e-08	Cenpu;Primpol
XLOC_006883	585.033	-1.26637	0.216277	-5.8553	4.76149e-09	4.1285e-08	Birc5
XLOC_024299	1017.94	-1.36354	0.233302	-5.84453	5.08006e-09	4.38642e-08	Ino80
XLOC_024993	708.592	-1.01982	0.174632	-5.83984	5.22516e-09	4.5039e-08	4921531C22Rik;Taf4a
XLOC_033908	362.254	-1.44515	0.247759	-5.8329	5.44735e-09	4.68246e-08	Pptc7;Rad9b
XLOC_001249	4033.13	-1.454	0.249325	-5.83173	5.48548e-09	4.71362e-08	BC003331;Prg4;Tpr
XLOC_008650	1558.27	-1.04728	0.179618	-5.83061	5.52249e-09	4.74215e-08	Gm22303;Rock2
XLOC_019891	458.259	-1.30197	0.223381	-5.82849	5.59307e-09	4.79672e-08	Rnf165
XLOC_025011	1056.34	-1.08477	0.186149	-5.8274	5.62965e-09	4.82089e-08	Chrna4
XLOC_032052	1157.56	-1.11872	0.192046	-5.8253	5.70109e-09	4.87787e-08	Mtf2;Tmed5
XLOC_033701	742.728	-1.71912	0.295177	-5.82405	5.74386e-09	4.91026e-08	Dgkq;Idua;Tmem175
XLOC_032505	262.207	-1.71973	0.295315	-5.82337	5.76715e-09	4.92678e-08	Pilra;Zcwpw1
XLOC_016506	1429.33	-1.69416	0.291203	-5.8178	5.96264e-09	5.08681e-08	Clcn2;Fam131a;Polr2h
XLOC_003059	2862.94	-2.59972	0.446969	-5.81632	6.01573e-09	5.12509e-08	Cacna1e
XLOC_032464	144.395	-1.85355	0.318723	-5.81557	6.0427e-09	5.1463e-08	Gm23268;Srrm3;Srrm3os
XLOC_014927	1882.07	-1.12355	0.193365	-5.81054	6.22726e-09	5.28931e-08	Npr3
XLOC_016943	2150.53	-2.45092	0.421807	-5.81053	6.22759e-09	5.28931e-08	4930404I05Rik;Paxbp1
XLOC_043184	65.0639	-1.58371	0.272833	-5.80468	6.44883e-09	5.46662e-08	Gm22551;Xkr5
XLOC_040273	170.239	-1.40996	0.243227	-5.79689	6.75543e-09	5.70652e-08	Rps12-ps5;Thap8;Wdr62
XLOC_048436	2178.74	-1.31795	0.227445	-5.79459	6.84903e-09	5.7758e-08	Thoc2
XLOC_011858	165.449	-1.37455	0.237243	-5.79385	6.87902e-09	5.79913e-08	Zfp72
XLOC_002084	236.769	-1.06124	0.183181	-5.79337	6.89885e-09	5.81388e-08	Lipt1;Mitd1
XLOC_014604	420.189	-1.08287	0.186954	-5.79218	6.94799e-09	5.85331e-08	Ccdc134
XLOC_035215	806.588	-1.46382	0.252785	-5.79077	7.00641e-09	5.89911e-08	Alms1;Alms1-ps1;Alms1-ps2;Cml3;Gm27317;Gm4477;mmu-mir-6375;RP23-27D8.2;RP24-478I22.8
XLOC_001820	105.092	-1.49742	0.258621	-5.79	7.03844e-09	5.92151e-08	Mybl1
XLOC_016507	45.3138	-2.31912	0.400548	-5.78986	7.04464e-09	5.92472e-08	Chrd;Thpo
XLOC_025677	2248.75	-1.02185	0.176803	-5.77959	7.48829e-09	6.27245e-08	Smg5
XLOC_013261	59.3498	-2.16445	0.374573	-5.77844	7.53946e-09	6.31107e-08	Gm3696
XLOC_036669	1174.71	-1.36894	0.237131	-5.77294	7.78984e-09	6.50536e-08	Ctnna2;Lrrtm1;RP23-140M6.1;RP23-140M6.2;RP23-140M6.3;RP23-178I17.1;RP23-178I17.2;RP23-178I17.3;RP23-178I17.4;RP23-178I17.5;RP23-52D17.5
XLOC_014259	15.7691	-2.58212	0.447426	-5.77105	7.87792e-09	6.57451e-08	Gm5468
XLOC_004261	367.141	-2.77923	0.481986	-5.76619	8.10815e-09	6.75084e-08	4930430F08Rik;Cep290
XLOC_045666	230.559	-1.39047	0.241294	-5.76258	8.28389e-09	6.88795e-08	Senp8
XLOC_037569	1306.29	-1.09371	0.189863	-5.76053	8.38511e-09	6.96747e-08	Suv420h2
XLOC_018689	562.23	-1.31602	0.228614	-5.75651	8.58711e-09	7.11871e-08	Slc5a7
XLOC_023713	310.631	-1.16891	0.203136	-5.75433	8.69839e-09	7.20377e-08	Fastkd1
XLOC_028080	274.995	-1.0808	0.188154	-5.74424	9.23368e-09	7.61672e-08	Rbm12b1
XLOC_043484	1970.44	-1.19482	0.208128	-5.74078	9.42423e-09	7.76363e-08	Cers1;Gdf1;Upf1
XLOC_014656	385.427	-1.2288	0.214225	-5.736	9.69375e-09	7.9646e-08	Trmu
XLOC_006142	766.166	-1.0728	0.187058	-5.7351	9.74551e-09	8.00185e-08	Derl2;Mis12
XLOC_036090	91.617	-1.89899	0.331491	-5.72862	1.01249e-08	8.29152e-08	Gm26310;Grm8;Mir592;RP23-414I9.1
XLOC_001642	45.7726	-2.38793	0.417186	-5.7239	1.04108e-08	8.50609e-08	Gm37214;Gm37986;Hhipl2
XLOC_040243	775.664	-1.29553	0.226764	-5.71314	1.10908e-08	9.02029e-08	Ggn;Spred3
XLOC_014384	399.45	-1.23535	0.216299	-5.71132	1.12106e-08	9.11471e-08	Tbc1d31
XLOC_047957	397.764	-1.19195	0.208709	-5.71109	1.12256e-08	9.11801e-08	A230072E10Rik;Gm15138;Gm26441;Rpl21-ps15;Wnk3
XLOC_048960	5896.75	-1.29442	0.22666	-5.71085	1.12412e-08	9.12774e-08	Atrx;Gm14853;Gm23656;Gm26020
XLOC_021018	257.734	-1.98695	0.347955	-5.71035	1.12746e-08	9.14885e-08	Lzts2;Pdzd7
XLOC_004902	972.435	-1.45011	0.254012	-5.70881	1.13771e-08	9.22907e-08	1700094J05Rik;Pcnt
XLOC_014511	530.635	-1.65326	0.289677	-5.70728	1.14799e-08	9.30937e-08	Kifc2
XLOC_015672	296.713	-1.67931	0.294324	-5.70565	1.15901e-08	9.39262e-08	Sec14l5
XLOC_041710	123.46	-1.57827	0.276647	-5.70498	1.16356e-08	9.41726e-08	Gm16326;Palb2
XLOC_044101	6093.69	-1.0636	0.186754	-5.69519	1.23236e-08	9.93216e-08	Gm27373;Smarca4
XLOC_011813	426.755	-1.09915	0.193561	-5.67859	1.35809e-08	1.08369e-07	Zfp65
XLOC_015425	1147.55	-1.42682	0.251402	-5.67544	1.38335e-08	1.10173e-07	Selo;Tubgcp6
XLOC_002621	404.373	-1.16929	0.206114	-5.67301	1.4031e-08	1.11603e-07	Gm28535;Pask;Ppp1r7
XLOC_016730	2236.41	-1.05195	0.185447	-5.67252	1.40711e-08	1.11886e-07	Gm15638;Gm15640;Phldb2
XLOC_003894	107.783	-1.18236	0.208651	-5.66671	1.45569e-08	1.15528e-07	Gm16212;Rtkn2
XLOC_007553	368.218	-1.04393	0.184335	-5.66325	1.4853e-08	1.17616e-07	Zfp287
XLOC_028187	787.589	-1.41506	0.250241	-5.65478	1.56045e-08	1.23293e-07	Casp8ap2
XLOC_037795	160.743	-1.27948	0.226337	-5.65299	1.57678e-08	1.24425e-07	Gm26821;Nova2
XLOC_038401	270.05	-1.28668	0.22773	-5.65005	1.60405e-08	1.26364e-07	Gm15396;Kcnc3
XLOC_007952	144.391	-1.10374	0.195405	-5.64848	1.61873e-08	1.27453e-07	Rad51c
XLOC_029011	454.325	-1.56198	0.276536	-5.64837	1.61979e-08	1.27497e-07	9930104L06Rik;Cdca8
XLOC_041759	285.456	-1.12726	0.199748	-5.64339	1.66734e-08	1.31033e-07	Coro1a
XLOC_023173	1168.35	-1.1371	0.201615	-5.63998	1.70071e-08	1.33528e-07	Nudt5;Sec61a2
XLOC_005074	245.1	-1.0919	0.193728	-5.63624	1.73799e-08	1.3607e-07	Mterf2
XLOC_002368	410.656	-1.41361	0.250847	-5.63533	1.74719e-08	1.36747e-07	Gm28112;Gm29112;Gm29114;Ikzf2
XLOC_022701	165.478	-1.25702	0.223086	-5.6347	1.75358e-08	1.37118e-07	Gins1
XLOC_012157	16.74	-3.06373	0.544292	-5.62883	1.81437e-08	1.41649e-07	Gm26570;Gm26886;Gm2907;Gm2916;Gm3002;Gm3029;Gm3033;Gm3095
XLOC_031045	59.1116	-1.73819	0.309003	-5.62517	1.85328e-08	1.44416e-07	Mterf1b
XLOC_033079	697.505	-1.30445	0.232332	-5.61458	1.9704e-08	1.53064e-07	Crmp1;Evc;RP23-339H11.3
XLOC_033728	416.801	-1.09788	0.195572	-5.61368	1.98073e-08	1.53818e-07	Gtpbp6;Plcxd1
XLOC_022643	40.5344	-1.82432	0.325279	-5.60849	2.04096e-08	1.57856e-07	Dzank1;Zfp133-ps
XLOC_043509	320.03	-1.10916	0.197861	-5.60575	2.07356e-08	1.6008e-07	Haus8;Myo9b
XLOC_019439	454.953	-1.42299	0.254241	-5.59701	2.18084e-08	1.68049e-07	Mir6359;Rttn
XLOC_045869	2408.37	-1.10646	0.198063	-5.58641	2.31806e-08	1.78018e-07	Phip
XLOC_004024	426.578	-1.13001	0.202304	-5.5857	2.32762e-08	1.78697e-07	Abca7
XLOC_025687	3217.55	-1.1139	0.1997	-5.57784	2.43522e-08	1.86212e-07	Arhgef2;Gm20652
XLOC_024337	679.251	-1.02326	0.183709	-5.56999	2.54751e-08	1.94084e-07	Map1a;Ppip5k1
XLOC_011013	1043.94	-1.02165	0.183473	-5.56839	2.571e-08	1.95695e-07	Mtx3
XLOC_007101	860.96	-1.03583	0.186074	-5.56675	2.59531e-08	1.97364e-07	2610001A08Rik;2900018N21Rik;Gm16140;Gm16141;Gm37818;Meis1
XLOC_031916	302.828	-1.08125	0.194357	-5.56319	2.64883e-08	2.01066e-07	Anxa3;RP23-480P21.3
XLOC_021894	221.549	-1.17974	0.212284	-5.55738	2.73853e-08	2.07432e-07	Bbs5
XLOC_044651	290.362	-1.0039	0.180718	-5.55504	2.77554e-08	2.0998e-07	Gm17324;Mto1
XLOC_017761	343.82	-1.33273	0.239929	-5.55468	2.78124e-08	2.10284e-07	Fsd1
XLOC_036718	109.678	-1.0886	0.195982	-5.55458	2.78272e-08	2.10333e-07	Rtkn;Wdr54
XLOC_034129	568.607	-1.10734	0.199389	-5.55368	2.79725e-08	2.11175e-07	Nyap1
XLOC_027198	164.097	-1.29172	0.232663	-5.55189	2.82592e-08	2.13081e-07	Hcn3;Pklr
XLOC_045920	121.778	-1.35261	0.243711	-5.55006	2.85565e-08	2.15127e-07	Gm37226;Gm38214
XLOC_040491	465.801	-1.08165	0.195074	-5.54482	2.94262e-08	2.21078e-07	9830147E19Rik;Gm21028;Gm24938;Gm5595;Gm7221
XLOC_011975	320.577	-1.1621	0.209784	-5.53949	3.03355e-08	2.2743e-07	Gm17622;Polk
XLOC_017351	1406.4	-1.47847	0.267191	-5.5334	3.1409e-08	2.34701e-07	Brpf3
XLOC_025646	34.894	-2.32403	0.419999	-5.53342	3.14045e-08	2.34701e-07	Cd1d2
XLOC_014329	474.968	-1.05435	0.190706	-5.52867	3.22665e-08	2.40748e-07	Gm25381;Rims2
XLOC_014509	386.686	-1.36722	0.247309	-5.5284	3.2316e-08	2.41045e-07	Adck5;Cpsf1
XLOC_028200	1014.84	-1.02575	0.185558	-5.52791	3.24064e-08	2.41647e-07	Cnr1
XLOC_033952	2881.87	-1.21444	0.219719	-5.52723	3.25331e-08	2.42447e-07	Gm27486;Gm37415;Sbno1
XLOC_025738	592.759	-1.1105	0.200951	-5.52622	3.27196e-08	2.43545e-07	Dennd4b;Mir7012
XLOC_027733	4392.63	-1.02296	0.185171	-5.5244	3.3062e-08	2.45508e-07	AC157817.1;Ank2;Gm16958;Gm25501;RP23-50E10.1;RP23-50E10.2;RP23-50E10.3;RP23-50E10.4;RP23-50E10.5;RP23-50E10.7;RP24-163F11.1;RP24-260H22.1;RP24-260H22.2;RP24-423L4.1;RP24-423L4.2;RP24-423L4.3;RP24-423L4.4;RP24-423L4.5
XLOC_004090	2484.73	-1.16929	0.212362	-5.50611	3.66854e-08	2.7048e-07	Ankrd24
XLOC_039684	703.892	-1.09636	0.199215	-5.50342	3.72487e-08	2.74147e-07	Gm15525;Shisa7
XLOC_047298	1060.45	-1.24097	0.225748	-5.49714	3.86002e-08	2.83257e-07	Dnase1l1;Taz
XLOC_011230	56.746	-1.56008	0.283894	-5.49531	3.90021e-08	2.86039e-07	Chrm3;Gm26861
XLOC_026692	630.931	-1.25103	0.227664	-5.4951	3.90499e-08	2.86221e-07	4930419G24Rik;Gm19445;Gm23214;Gm37443;Gm37459;Pex5l
XLOC_008003	1830.66	-1.43138	0.260657	-5.49145	3.9865e-08	2.91937e-07	Cacna1g
XLOC_037615	201.884	-1.13359	0.206552	-5.48818	4.06104e-08	2.96873e-07	Gm22649;Gm27675;Mir3099;Usp29;Zim3
XLOC_041141	277.017	-1.11777	0.203673	-5.48803	4.06432e-08	2.97025e-07	Fes
XLOC_028188	1520.94	-1.67051	0.304509	-5.48591	4.11355e-08	3.00535e-07	Mdn1
XLOC_044478	886.851	-1.04656	0.190914	-5.48182	4.20974e-08	3.07023e-07	Itga11
XLOC_031813	1367.92	-1.22929	0.224328	-5.47987	4.25629e-08	3.10236e-07	Rufy3
XLOC_046112	396.783	-1.03403	0.188753	-5.47824	4.29587e-08	3.12939e-07	Hemk1
XLOC_018514	36.0385	-2.87774	0.525325	-5.47801	4.30135e-08	3.13154e-07	H2-M5
XLOC_014554	198.38	-1.41928	0.259253	-5.4745	4.38739e-08	3.19325e-07	Gm10863
XLOC_018215	1678.41	-1.37613	0.25156	-5.47041	4.49005e-08	3.2613e-07	Cramp1l
XLOC_043755	81.0351	-1.7073	0.312118	-5.47003	4.4995e-08	3.26722e-07	Cdh8;Gm15679;Gm15680;Gm15681;Gm24693
XLOC_008826	508.251	-1.87044	0.342031	-5.46864	4.53508e-08	3.28826e-07	Akap6;n-R5s58
XLOC_031452	790.692	-1.5864	0.290666	-5.45781	4.8205e-08	3.48003e-07	Cc2d2a
XLOC_004863	1138.14	-1.0698	0.196027	-5.45744	4.83058e-08	3.48428e-07	Cdk1
XLOC_011095	582.874	-2.2781	0.417457	-5.45708	4.84021e-08	3.48921e-07	Adamts6
XLOC_046073	2174.12	-1.13388	0.207817	-5.45616	4.86532e-08	3.50528e-07	Dnajc13;Gm37563;Hmgb1-rs16;Nphp3
XLOC_039669	1406.51	-1.10298	0.202299	-5.45223	4.9741e-08	3.57436e-07	Ppp1r12c
XLOC_031386	2019.73	-1.14005	0.209237	-5.44859	5.07713e-08	3.64209e-07	Htt;Msantd1
XLOC_018720	2159.73	-1.46494	0.268964	-5.4466	5.1341e-08	3.67921e-07	Safb2
XLOC_009788	64.2946	-1.29511	0.238045	-5.4406	5.31024e-08	3.79077e-07	Ccdc177;Gm26796
XLOC_010766	180.762	-1.38129	0.254195	-5.43395	5.51189e-08	3.92125e-07	Gadd45g
XLOC_036045	762.837	-1.37416	0.253224	-5.42664	5.74252e-08	4.0711e-07	Cttnbp2;Gm15594;Gm26233;RP23-16J8.6
XLOC_039311	19.6905	-2.49936	0.460682	-5.42534	5.78441e-08	4.09409e-07	Gm15338;Gm25759;Gm27040;Hs3st4
XLOC_005671	345.195	-1.31057	0.241689	-5.42255	5.87555e-08	4.15742e-07	Stk10
XLOC_023710	368.155	-1.2919	0.238809	-5.40977	6.31041e-08	4.4487e-07	Spc25
XLOC_018609	245.259	-1.52371	0.282003	-5.40318	6.54692e-08	4.60242e-07	Gm26904;Ttbk1
XLOC_032041	311.279	-1.78495	0.330716	-5.39722	6.76797e-08	4.74809e-07	1700028K03Rik;A830010M20Rik;Glmn
XLOC_016042	187.317	-1.44638	0.268399	-5.38894	7.08764e-08	4.95737e-07	2610015P09Rik;Qtrtd1
XLOC_020341	27.7718	-2.74251	0.509848	-5.37907	7.48713e-08	5.22134e-07	Cyp26c1
XLOC_045991	600.967	-1.24027	0.230575	-5.37905	7.48808e-08	5.22134e-07	Gm19280;n-R5s87;Rasa2
XLOC_046127	5230.19	-1.53932	0.286231	-5.37788	7.53664e-08	5.25226e-07	Gm37850;Rbm5
XLOC_006848	33.7078	-2.60988	0.485348	-5.37733	7.55987e-08	5.26403e-07	Cdk3-ps
XLOC_009051	2811.02	-1.25137	0.233234	-5.36529	8.08192e-08	5.60251e-07	Esrrb
XLOC_001168	1476.71	-1.51541	0.282465	-5.36495	8.09717e-08	5.60995e-07	Kif21b
XLOC_044998	554.93	-2.28743	0.426636	-5.36155	8.25129e-08	5.71038e-07	Celsr3;Gm23156
XLOC_018308	347.558	-1.0203	0.190351	-5.36012	8.31652e-08	5.75074e-07	Ccdc167;Cmtr1;Gm28043
XLOC_032393	2510.23	-1.44066	0.268811	-5.35937	8.35118e-08	5.77311e-07	RP24-161C20.4;Sfswap
XLOC_041328	1894.56	-1.27465	0.238106	-5.35329	8.63708e-08	5.95918e-07	2210018M11Rik
XLOC_006551	1635.06	-1.35598	0.253451	-5.35008	8.79145e-08	6.05898e-07	Cdk12;Gm27399;Mir5119;n-R5s73
XLOC_038079	119.015	-1.72393	0.322392	-5.34729	8.92785e-08	6.14909e-07	Dpf1
XLOC_008462	493.647	-1.25121	0.234474	-5.33626	9.48822e-08	6.50502e-07	Afmid;Gm20708;Tk1
XLOC_009890	238.52	-1.32597	0.248534	-5.33518	9.54507e-08	6.5404e-07	5430427M07Rik;Cep128;CR974487.1
XLOC_019887	148.203	-1.38312	0.259554	-5.32882	9.8851e-08	6.75111e-07	Katnal2
XLOC_015471	361.969	-1.32008	0.247738	-5.32853	9.90116e-08	6.75838e-07	Nell2
XLOC_015753	1012.87	-1.1631	0.218294	-5.32816	9.92152e-08	6.77043e-07	Prkdc
XLOC_029325	49.4613	-1.58437	0.297504	-5.32553	1.00659e-07	6.85959e-07	Gm13212;Gm26763
XLOC_037823	15.2838	-2.63701	0.496604	-5.31008	1.09577e-07	7.43274e-07	Zfp296
XLOC_008463	123.099	-1.38836	0.261519	-5.30883	1.10332e-07	7.47787e-07	Gm11725;Tha1
XLOC_044545	1116.06	-1.1945	0.225142	-5.30556	1.12331e-07	7.60298e-07	C2cd4a;Vps13c
XLOC_028063	168.909	-1.43572	0.270838	-5.30101	1.15162e-07	7.78615e-07	Ccne2;Ints8
XLOC_038071	169.584	-1.15175	0.217395	-5.29794	1.17116e-07	7.91397e-07	Fam98c;Gm16282;Rasgrp4
XLOC_020032	251.277	-1.08355	0.204592	-5.29616	1.18265e-07	7.98727e-07	Cdca5
XLOC_035398	431.075	-1.15788	0.218631	-5.29604	1.18339e-07	7.99015e-07	Chl1;Gm24784;RP23-62E9.1;RP23-62E9.2;RP23-62E9.3;RP23-62E9.4;RP23-62E9.5
XLOC_012167	20.6988	-2.51682	0.475291	-5.29532	1.18806e-07	8.0195e-07	Gm2974
XLOC_009836	60.1033	-1.97578	0.373244	-5.29353	1.19977e-07	8.09195e-07	Rps6kl1
XLOC_026396	206.352	-1.30393	0.246585	-5.28794	1.23699e-07	8.32269e-07	Col24a1;RP23-307M9.1;RP23-307M9.2
XLOC_038085	469.423	-1.08948	0.20615	-5.28491	1.2577e-07	8.45063e-07	Zfp790
XLOC_037464	200.465	-1.62407	0.307479	-5.28189	1.27856e-07	8.57003e-07	Bcat1;Gm15687;Gm23071;Gm26666
XLOC_024592	346.835	-1.0042	0.190283	-5.27741	1.31024e-07	8.76588e-07	Zfp442
XLOC_013257	28.3326	-1.98089	0.375756	-5.27173	1.35144e-07	9.01246e-07	Gm3667
XLOC_003064	232.153	-1.40429	0.266464	-5.27008	1.36363e-07	9.08649e-07	BC034090;Gm37622
XLOC_041959	743.383	-1.03199	0.196192	-5.26008	1.43993e-07	9.56426e-07	Slc25a22
XLOC_012142	69.7377	-2.29465	0.437404	-5.24607	1.55374e-07	1.02655e-06	Gm2897;Gm2904
XLOC_029805	242.401	-1.37347	0.26188	-5.24465	1.56579e-07	1.03369e-06	Fancg
XLOC_035335	474.646	-1.008	0.192326	-5.24107	1.59645e-07	1.05253e-06	4930466I24Rik;Fgd5;RP23-292N18.3
XLOC_017993	431.372	-1.03489	0.197716	-5.23422	1.65679e-07	1.08685e-06	Serac1;Synj2
XLOC_007618	6280.98	-1.42746	0.272787	-5.23288	1.66886e-07	1.09448e-06	Chd3;Gm17305;Gm22442
XLOC_034584	2273.09	-1.12703	0.215412	-5.23195	1.6773e-07	1.09973e-06	Mir7670;Ubn2
XLOC_039348	18.9608	-2.4956	0.477442	-5.22702	1.72267e-07	1.12711e-06	Doc2a;Ino80e
XLOC_005637	1425.39	-1.38521	0.265055	-5.22613	1.73091e-07	1.13131e-06	Ccdc88a
XLOC_010388	1763.41	-1.16038	0.222068	-5.22533	1.73843e-07	1.13533e-06	Arid4b;Ggps1;Gm26129;n-R5s52
XLOC_028300	3521.39	-1.037	0.198636	-5.22062	1.78324e-07	1.16246e-06	Gm23709;Gm25010;Unc13b
XLOC_005687	450.526	-1.19605	0.229189	-5.21863	1.80249e-07	1.17378e-06	Dock2;Fam196b
XLOC_025695	2095.62	-1.49256	0.286127	-5.21642	1.82416e-07	1.18635e-06	Gm23054;Gon4l;Msto1;n-R5s197;RP23-51N3.3
XLOC_010762	439.227	-1.00513	0.192921	-5.21007	1.88769e-07	1.22511e-06	Cks2;Gm22806
XLOC_044616	1023.31	-1.5612	0.299758	-5.2082	1.90679e-07	1.2359e-06	Myo5c
XLOC_038109	46.4968	-1.7899	0.343912	-5.20453	1.9449e-07	1.2583e-06	Nfkbid
XLOC_008196	74.2729	-1.27446	0.244985	-5.20221	1.96931e-07	1.27344e-06	Dhx58;Dhx58os
XLOC_008919	516.724	-1.29791	0.249564	-5.2007	1.98538e-07	1.28316e-06	2700049A03Rik
XLOC_028003	4944.52	-1.02335	0.196972	-5.19542	2.04262e-07	1.31742e-06	RP24-68G17.3;Srsf11
XLOC_021041	207.162	-1.46196	0.28146	-5.1942	2.05597e-07	1.32535e-06	Nfkb2;Psd
XLOC_033616	259.747	-1.62603	0.313348	-5.18923	2.11169e-07	1.35846e-06	Helq
XLOC_016115	97.2073	-1.28427	0.247783	-5.18305	2.18286e-07	1.40171e-06	Cmss1;Filip1l
XLOC_011944	839.935	-1.19329	0.230261	-5.18233	2.19133e-07	1.40679e-06	Zfyve16
XLOC_017190	78.789	-1.33873	0.258588	-5.17705	2.25416e-07	1.44452e-06	Zfp54
XLOC_038309	429.273	-1.00088	0.193343	-5.1767	2.25845e-07	1.4469e-06	2610021A01Rik
XLOC_042884	358.766	-2.29431	0.443362	-5.1748	2.28156e-07	1.46095e-06	Slc9a5
XLOC_028371	665.72	-1.00286	0.194238	-5.16305	2.42952e-07	1.55131e-06	Gm12435;Invs;Tex10
XLOC_042754	2143.34	-1.02293	0.198262	-5.15948	2.47633e-07	1.57837e-06	Chd9;Gm6658
XLOC_028089	324.961	-1.04523	0.202587	-5.15943	2.47698e-07	1.57838e-06	Runx1t1
XLOC_020427	1377.4	-1.06026	0.205712	-5.15409	2.54867e-07	1.62157e-06	Pprc1
XLOC_011253	265.551	-1.30878	0.254021	-5.15226	2.57371e-07	1.635e-06	Hecw1
XLOC_042648	26.1759	-2.00961	0.390542	-5.14569	2.66539e-07	1.68937e-06	Gypa
XLOC_033413	2590.33	-1.03823	0.201852	-5.14351	2.69649e-07	1.70777e-06	Kdr
XLOC_018242	546.576	-1.1887	0.231627	-5.13197	2.86724e-07	1.80857e-06	Capn15;D630044L22Rik;Gm26694
XLOC_034687	15.7209	-2.68957	0.524253	-5.13029	2.89302e-07	1.82437e-06	Clcn1;Fam131b
XLOC_028883	116.354	-1.49436	0.29157	-5.12523	2.97179e-07	1.87168e-06	Mutyh
XLOC_007642	643.15	-1.00731	0.196635	-5.12275	3.0111e-07	1.895e-06	Fgf11
XLOC_027190	329.597	-1.34382	0.262534	-5.11865	3.0773e-07	1.93178e-06	1500004A13Rik;5830417I10Rik
XLOC_021502	137.092	-1.7412	0.340392	-5.11527	3.1329e-07	1.96224e-06	Kcnt1
XLOC_017053	65.6477	-1.41858	0.27756	-5.11092	3.20598e-07	2.00549e-06	Prr18;Sft2d1
XLOC_037608	51.0151	-1.48152	0.289996	-5.10875	3.24295e-07	2.02709e-06	Zfp78
XLOC_007829	274.295	-1.1454	0.224465	-5.10279	3.34689e-07	2.08839e-06	Sarm1;Slc46a1
XLOC_025837	248.268	-2.82606	0.553951	-5.10164	3.36716e-07	2.09894e-06	Celf3;Riiad1
XLOC_043626	198.786	-1.28558	0.252426	-5.09291	3.52603e-07	2.18867e-06	Ccdc130
XLOC_030953	19.6864	-2.95554	0.580707	-5.08955	3.58917e-07	2.22123e-06	Icmt;Rnf207
XLOC_039726	616.851	-1.17942	0.231806	-5.08797	3.6192e-07	2.23814e-06	Zim1
XLOC_040574	5826.83	-1.02329	0.201136	-5.08754	3.62739e-07	2.24265e-06	1700039E15Rik;Cd37;Gm22478;Gm23585;Hrc;Lin7b;Mtag2;Ppfia3;Rpl14-ps1;Slc6a16;Snrnp70;Trpm4
XLOC_040035	282.198	-1.07716	0.21204	-5.07996	3.77508e-07	2.33011e-06	Gm16184;Gm16251;Pvr
XLOC_048997	141.605	-1.25311	0.246722	-5.07905	3.79325e-07	2.34055e-06	Gm7340;Hdx
XLOC_035829	349.298	-1.28292	0.252634	-5.07818	3.81077e-07	2.3502e-06	Ptpro;RP23-341E13.1
XLOC_037928	304.649	-1.06727	0.210256	-5.07606	3.85337e-07	2.37236e-06	Zfp235
XLOC_043038	167.674	-1.01766	0.200523	-5.07504	3.87406e-07	2.38451e-06	1700019B03Rik;Pex11g;Zfp358
XLOC_010382	804.246	-1.11979	0.221206	-5.0622	4.14449e-07	2.54342e-06	Lyst
XLOC_000267	2778.17	-1.31304	0.259433	-5.06121	4.16607e-07	2.55478e-06	Eif5b;Rev1
XLOC_006682	193.602	-1.16497	0.230403	-5.05621	4.27673e-07	2.61749e-06	Fmnl1;Gm20511
XLOC_001114	440.973	-1.48078	0.292993	-5.05398	4.32708e-07	2.64505e-06	Gm19461;Plekha6
XLOC_003624	71.7732	-1.28169	0.253646	-5.05305	4.34813e-07	2.65727e-06	Mtfr2
XLOC_025052	5404.28	-1.21792	0.241081	-5.0519	4.37428e-07	2.67194e-06	2700069I18Rik;Zfhx4
XLOC_011240	104.69	-1.31711	0.260827	-5.04975	4.42399e-07	2.69966e-06	Edaradd
XLOC_022856	240.573	-1.18204	0.234245	-5.04617	4.50761e-07	2.748e-06	Fam83d
XLOC_035938	762.065	-1.11551	0.221376	-5.03896	4.68059e-07	2.84372e-06	2810474O19Rik
XLOC_018123	104.851	-1.46335	0.290448	-5.03825	4.69819e-07	2.85302e-06	Zfp820
XLOC_010710	163.464	-1.01641	0.201763	-5.03763	4.71342e-07	2.86157e-06	Cap2;Gm24915
XLOC_007658	142.636	-1.27016	0.25219	-5.03652	4.74067e-07	2.87672e-06	Bcl6b
XLOC_045846	50.8202	-1.45131	0.28825	-5.03488	4.78149e-07	2.89866e-06	Gm8093;Mb21d1
XLOC_042531	595.247	-1.60441	0.318907	-5.03095	4.88048e-07	2.95293e-06	D130040H23Rik
XLOC_007393	716.856	-1.13949	0.226591	-5.02882	4.93507e-07	2.98306e-06	Gm22275;Rad50
XLOC_039491	38.0444	-1.63492	0.325166	-5.02796	4.95714e-07	2.9935e-06	Jakmip3
XLOC_037932	181.479	-1.74624	0.347696	-5.02231	5.10545e-07	3.07874e-06	Zfp108
XLOC_046315	609.233	-1.03684	0.206452	-5.02219	5.10856e-07	3.07971e-06	2010315B03Rik
XLOC_036274	119.005	-1.03353	0.206061	-5.01567	5.285e-07	3.17686e-06	Zfp786
XLOC_029154	10386.5	-1.13755	0.227153	-5.00787	5.50363e-07	3.30009e-06	Gm23634;Stmn1
XLOC_031531	337.582	-1.22618	0.24494	-5.00604	5.55614e-07	3.32781e-06	Zcchc4
XLOC_021772	2541.62	-1.02181	0.204319	-5.00106	5.7017e-07	3.40581e-06	Gm13525;Kif5c
XLOC_043511	110.845	-1.81696	0.36344	-4.99934	5.75265e-07	3.43396e-06	Ushbp1
XLOC_045008	5341.02	-1.15546	0.231191	-4.99785	5.7972e-07	3.45972e-06	Gm7628;Plxnb1
XLOC_046209	620.874	-1.06291	0.212686	-4.99756	5.80612e-07	3.46421e-06	Gm24860;Mlh1
XLOC_045278	9.64565	-3.03341	0.606985	-4.99751	5.80764e-07	3.46429e-06	Zglp1
XLOC_014487	206.532	-1.73079	0.346448	-4.99581	5.85895e-07	3.4924e-06	Fam83h;Gm23027;K230010J24Rik
XLOC_028450	325.287	-1.54164	0.30891	-4.99058	6.01997e-07	3.58238e-06	Zkscan16
XLOC_011371	998.38	-1.1343	0.227454	-4.98696	6.13376e-07	3.64416e-06	4930586N03Rik;Zfp322a
XLOC_014486	404.954	-1.84561	0.370169	-4.98586	6.16857e-07	3.66294e-06	Mapk15
XLOC_037929	149.477	-1.39351	0.279609	-4.98379	6.23501e-07	3.69886e-06	Zfp114
XLOC_042327	39.3527	-1.98182	0.397709	-4.98308	6.25785e-07	3.70977e-06	Bag4;Gm17484
XLOC_017819	961.057	-1.06301	0.213332	-4.98287	6.26488e-07	3.71305e-06	Lama1
XLOC_008917	673.235	-1.48078	0.297388	-4.9793	6.38163e-07	3.77865e-06	Arid4a
XLOC_040003	13.7631	-2.57343	0.517099	-4.97667	6.46876e-07	3.8257e-06	Gipr
XLOC_043638	362.699	-1.30189	0.261709	-4.97458	6.53907e-07	3.8627e-06	Dnase2a;Gm24197;Mast1
XLOC_023069	108.572	-1.25275	0.252049	-4.97026	6.68645e-07	3.94322e-06	Gm14403
XLOC_031035	512.776	-1.22203	0.246088	-4.96582	6.84124e-07	4.02783e-06	Gatad1;Pex1;Rbm48;RP23-434H17.5;RP23-434H17.6
XLOC_044432	456.021	-1.09952	0.221493	-4.96414	6.90056e-07	4.05988e-06	Ulk3
XLOC_045098	165.118	-1.35614	0.273535	-4.95782	7.12878e-07	4.18724e-06	Acaa1b;Dlec1
XLOC_037082	606.988	-1.51595	0.306109	-4.95234	7.33259e-07	4.30188e-06	Cacna1c;Dcp1b;Gm18981;Gm25905
XLOC_005663	15.1163	-2.81279	0.568287	-4.94959	7.43712e-07	4.36013e-06	Hba-x
XLOC_023359	1720.99	-1.31812	0.266536	-4.9454	7.59882e-07	4.44552e-06	Camsap1
XLOC_007196	150.277	-1.18109	0.238842	-4.94507	7.61158e-07	4.45089e-06	4931440F15Rik;Eml6;Gm12094;Gm12095;Gm22588;Rtn4
XLOC_023615	147.128	-1.74177	0.352321	-4.94371	7.66513e-07	4.47905e-06	A430018G15Rik;Bloc1s2-ps;Cacnb4;Gm13541
XLOC_040288	2907.91	-1.416	0.286491	-4.94255	7.71055e-07	4.50348e-06	Kmt2b
XLOC_024335	3941.48	-1.06952	0.216521	-4.93956	7.83e-07	4.56789e-06	Map1a;Trp53bp1;Tubgcp4
XLOC_024940	36.5578	-1.81945	0.368449	-4.93814	7.88709e-07	4.59905e-06	Gm14443
XLOC_041886	257.553	-1.1079	0.224382	-4.93755	7.91084e-07	4.61074e-06	A130023I24Rik;Adam12;Gm23631
XLOC_044458	25.6117	-2.16349	0.438244	-4.93673	7.94448e-07	4.62818e-06	Celf6
XLOC_032083	321.781	-1.01913	0.206789	-4.92839	8.29119e-07	4.81778e-06	Gm15484;Zfp605
XLOC_041308	303.164	-1.09437	0.222267	-4.92368	8.49326e-07	4.92601e-06	Usp35
XLOC_035907	128.041	-1.43339	0.291503	-4.91724	8.77731e-07	5.0754e-06	Arntl2
XLOC_043274	1184.95	-1.12919	0.229922	-4.91121	9.05164e-07	5.22313e-06	Ddhd2
XLOC_010702	1549.01	-1.24879	0.254536	-4.90616	9.28755e-07	5.34441e-06	Gm22213;Jarid2
XLOC_019922	1497.71	-1.14172	0.233357	-4.8926	9.95113e-07	5.7065e-06	Gm10524;Zfp236
XLOC_027929	118.057	-1.18699	0.242908	-4.88659	1.02597e-06	5.86997e-06	Ctbs;Spata1
XLOC_024291	263.144	-1.6155	0.331897	-4.86748	1.1303e-06	6.41242e-06	A430105I19Rik
XLOC_042885	104.624	-1.25683	0.25822	-4.8673	1.13135e-06	6.4169e-06	Kctd19;Plekhg4
XLOC_008559	274.31	-1.05406	0.216582	-4.86679	1.13425e-06	6.43044e-06	B3gntl1;Tbcd
XLOC_005321	28.8122	-1.6426	0.33786	-4.86179	1.16332e-06	6.58324e-06	B4galnt1;Slc26a10
XLOC_022935	126.276	-1.3498	0.277687	-4.86085	1.16882e-06	6.61136e-06	Slc12a5
XLOC_013345	44.0629	-1.81283	0.373115	-4.85863	1.18202e-06	6.67999e-06	Mss51
XLOC_019175	180.458	-1.32311	0.272498	-4.85547	1.20102e-06	6.77769e-06	2900055J20Rik;Kctd16
XLOC_006131	2543.04	-1.49375	0.308117	-4.84799	1.24718e-06	7.00532e-06	Gm12316;Mink1
XLOC_043812	266.615	-1.30071	0.268297	-4.84801	1.24705e-06	7.00532e-06	Gm10629;Gm26786;Prmt7;Smpd3
XLOC_012974	16.6208	-2.60904	0.538528	-4.84476	1.26764e-06	7.10423e-06	Gnrh1
XLOC_045897	631.707	-1.55662	0.321407	-4.84316	1.27789e-06	7.15845e-06	Cep162;Gm24649
XLOC_038010	281.495	-1.33497	0.275742	-4.84136	1.28951e-06	7.21873e-06	BC024978;Itpkc;Mir1191;Snrpa
XLOC_043616	845.414	-1.06757	0.220689	-4.83746	1.31508e-06	7.35523e-06	Cc2d1a
XLOC_032997	1550.43	-1.28016	0.265048	-4.82993	1.36578e-06	7.62001e-06	Ift172
XLOC_033160	183.804	-1.26011	0.261066	-4.8268	1.38747e-06	7.72892e-06	Gm10025;Gm10048;Gm19031;Gm19932;Gm20700;Kcnip4;Pacrgl;RP23-140B23.1;RP23-140B23.2;RP23-14C20.2;RP23-187D22.1;RP23-187D22.10;RP23-187D22.11;RP23-187D22.3;RP23-187D22.4;RP23-187D22.5;RP23-187D22.6;RP23-187D22.7;RP23-187D22.8;RP23-187D22.9;RP23-309G12.1;RP23-309G12.2;RP23-309G12.3;RP23-309G12.4;RP23-394G5.1;RP23-394G5.2;RP23-79E5.7;RP24-158C2.3;RP24-158C2.4;RP24-170C14.2;RP24-174D16.1;RP24-253A20.1
XLOC_019780	1268.88	-1.52209	0.315378	-4.82622	1.39147e-06	7.74599e-06	Tcof1
XLOC_030332	868.851	-1.95401	0.40509	-4.82365	1.40958e-06	7.82932e-06	Elavl4
XLOC_028599	750.036	-1.14303	0.237173	-4.8194	1.43989e-06	7.98879e-06	Cntln;Gm12418;Gm12419
XLOC_025635	2279.9	-1.05882	0.220457	-4.80283	1.56438e-06	8.62951e-06	Gm25188;Prss48;Sh3d19
XLOC_028329	769.777	-1.48385	0.309494	-4.79442	1.63143e-06	8.96764e-06	Gm22639;Zcchc7
XLOC_000431	35.4952	-1.56115	0.32635	-4.78367	1.72126e-06	9.41009e-06	Aox2;Aox3;Aox4;Gm15759
XLOC_036241	242.261	-1.34261	0.280936	-4.77904	1.7613e-06	9.61159e-06	Clcn1;Fam131b;Gm24611;RP23-329D23.8;Zyx
XLOC_009393	9.42277	-2.7581	0.577997	-4.77182	1.82571e-06	9.93694e-06	Fam228a;Itsn2
XLOC_019872	93.0043	-1.41619	0.297086	-4.76694	1.87047e-06	1.01562e-05	Ska1
XLOC_026793	465.949	-1.11115	0.233893	-4.75069	2.02728e-06	1.09409e-05	Gm38047;Sclt1
XLOC_004019	376.565	-1.05688	0.222585	-4.74821	2.05224e-06	1.10589e-05	Arid3a
XLOC_021856	180.231	-1.14504	0.241209	-4.74709	2.06362e-06	1.11178e-05	Scn2a1
XLOC_049180	349.714	-1.04531	0.220861	-4.73289	2.21351e-06	1.18563e-05	Gm15011;Rbm41
XLOC_024762	3680.06	-1.29282	0.273496	-4.72703	2.27824e-06	1.21663e-05	Chd6;Gm25561
XLOC_039956	2444.11	-1.03929	0.219967	-4.72474	2.30414e-06	1.22914e-05	Hif3a
XLOC_014088	3843.42	-1.04623	0.221603	-4.72121	2.34449e-06	1.24847e-05	Mycbp2
XLOC_016254	3164.59	-1.15028	0.243707	-4.71991	2.3595e-06	1.25571e-05	Atp5o;Itsn1
XLOC_030254	312.528	-1.11604	0.236601	-4.71695	2.3941e-06	1.27331e-05	Gm12710;Mier1;Wdr78
XLOC_004167	86.5254	-1.18883	0.252118	-4.71538	2.41263e-06	1.28234e-05	Fabp3-ps1;Ttc41
XLOC_040543	45.8012	-1.39668	0.296407	-4.71204	2.45251e-06	1.30327e-05	Vrk3;Zfp473
XLOC_011137	408.462	-1.3522	0.287238	-4.70758	2.50674e-06	1.32925e-05	Slc38a9
XLOC_016994	483.714	-1.42624	0.303356	-4.70155	2.58197e-06	1.3671e-05	Prdm15
XLOC_012503	78.4555	-1.34999	0.287435	-4.69669	2.64411e-06	1.39704e-05	Cdkn3
XLOC_019607	40.8946	-1.59166	0.339034	-4.69468	2.67022e-06	1.41024e-05	4933408B17Rik
XLOC_034139	675.151	-1.19667	0.255013	-4.69257	2.69792e-06	1.42336e-05	Zfp113
XLOC_045053	178.435	-1.01493	0.216512	-4.68765	2.76355e-06	1.45491e-05	Dclk3
XLOC_010385	817.163	-1.09423	0.233811	-4.67999	2.86895e-06	1.50721e-05	B3galnt2;Gm18856;Tbce
XLOC_028077	758.552	-1.04304	0.222971	-4.67792	2.89802e-06	1.5212e-05	Rbm12b2;Tmem67
XLOC_037081	480.277	-2.04702	0.438746	-4.66561	3.07707e-06	1.60942e-05	Ankrd26
XLOC_024972	96.2408	-1.04415	0.223856	-4.6644	3.09511e-06	1.61818e-05	Gm14418
XLOC_023077	88.2242	-1.22605	0.262949	-4.6627	3.12083e-06	1.63026e-05	Phactr3
XLOC_048084	72.6029	-1.26767	0.272042	-4.65981	3.16505e-06	1.65128e-05	Fancb
XLOC_013003	118.253	-1.05652	0.226859	-4.65716	3.20594e-06	1.66843e-05	Dok2;Xpo7
XLOC_016988	115.576	-1.74069	0.374304	-4.65047	3.31177e-06	1.71669e-05	Dscam
XLOC_029203	5558.51	-1.19336	0.256953	-4.64426	3.4129e-06	1.76435e-05	1700095J12Rik;Eif4g3;Mir6399
XLOC_026228	243.045	-1.81618	0.391173	-4.6429	3.43545e-06	1.7749e-05	RP23-182M12.2;Zgrf1
XLOC_004285	165.902	-1.8102	0.39	-4.64155	3.45803e-06	1.78435e-05	C230021G24Rik;Olfr1556-ps1;Ppfia2
XLOC_048470	770.603	-1.23125	0.265299	-4.64099	3.46744e-06	1.78809e-05	Zfp280c
XLOC_004383	58.177	-2.10605	0.455084	-4.62783	3.69512e-06	1.89375e-05	Avil;Tsfm
XLOC_004072	703.815	-1.10632	0.239066	-4.6277	3.69754e-06	1.8946e-05	Zfr2
XLOC_013737	1677.38	-1.96844	0.426175	-4.61885	3.85879e-06	1.97196e-05	Gm20687;Gm37034;Gm38129;Thtpa;Zfhx2;Zfhx2os
XLOC_032062	402.788	-1.01633	0.220401	-4.61125	4.00252e-06	2.04058e-05	Dgkq;Idua;Slc26a1
XLOC_048285	65.0491	-1.23057	0.266923	-4.61019	4.02299e-06	2.04915e-05	Zfp300
XLOC_037802	280.856	-1.39295	0.302195	-4.60946	4.03718e-06	2.05553e-05	Dmpk;Mir3100
XLOC_000895	61.6599	-1.18362	0.256843	-4.60835	4.0588e-06	2.06485e-05	Cntnap5b;Gm23602;Gm29667;Gm29668
XLOC_015398	264.241	-1.60512	0.348483	-4.60602	4.10444e-06	2.08637e-05	Phf21b
XLOC_020045	1164.62	-1.41083	0.306614	-4.60133	4.19798e-06	2.12914e-05	Gm14966;Map4k2;Mir6989
XLOC_018974	267.033	-1.27137	0.277464	-4.58213	4.60274e-06	2.32215e-05	AC124740.1;Gm10349;Gm24894;Greb1l
XLOC_016413	355.066	-1.08201	0.236403	-4.57696	4.71788e-06	2.37542e-05	n-R5s31;Spidr
XLOC_030911	107.473	-1.28606	0.281552	-4.56776	4.92962e-06	2.46956e-05	Apitd1
XLOC_023129	612.437	-1.07455	0.235528	-4.5623	5.0596e-06	2.5296e-05	Lkaaear1;Oprl1;Rgs19;Tcea2
XLOC_013901	4326.89	-1.85376	0.406454	-4.5608	5.09584e-06	2.5472e-05	Nefl;Nefm
XLOC_014703	344.881	-1.17085	0.25683	-4.55887	5.14301e-06	2.5677e-05	Lrrk2
XLOC_014029	238.126	-1.12733	0.247601	-4.55301	5.28843e-06	2.63449e-05	Diap3;Gm23438
XLOC_019564	189.243	-1.43909	0.316165	-4.55172	5.32095e-06	2.65016e-05	Celf4;Gm25845
XLOC_007140	134.313	-1.03699	0.227874	-4.55072	5.34623e-06	2.66116e-05	Otx1
XLOC_007950	445.526	-1.13946	0.250718	-4.5448	5.49872e-06	2.73215e-05	Gm11490;Gm22883;Ppm1e
XLOC_043800	4.9193	-3.02374	0.666982	-4.53346	5.80244e-06	2.87504e-05	Ctrl
XLOC_043304	270.455	-1.2166	0.268364	-4.5334	5.80431e-06	2.87539e-05	Gm22140;Gm26578;Gm5908;Nrg1
XLOC_039717	117.63	-1.04316	0.230159	-4.53236	5.83271e-06	2.88889e-05	Zfp583
XLOC_013870	4.02269	-3.16089	0.697463	-4.53199	5.84307e-06	2.89327e-05	Pnoc
XLOC_024949	223.893	-1.36245	0.300657	-4.53158	5.85439e-06	2.89733e-05	Gm14288
XLOC_029460	297.587	-1.09054	0.240875	-4.52743	5.97059e-06	2.94781e-05	Kcnab2;Nphp4
XLOC_032525	99.7608	-1.98782	0.439429	-4.52365	6.07826e-06	2.99444e-05	Stag3
XLOC_007412	52.9293	-1.26112	0.27963	-4.50995	6.48435e-06	3.18381e-05	Gm25426;Lyrm7
XLOC_007028	388.733	-1.36927	0.303731	-4.50817	6.53896e-06	3.20872e-05	Nacad
XLOC_023374	1278.6	-1.10985	0.246229	-4.5074	6.56281e-06	3.21916e-05	Inpp5e;Pmpca
XLOC_017055	268.873	-1.00755	0.223747	-4.50308	6.69765e-06	3.28207e-05	Gm15425;Gm15426;Gm17087;Pde10a
XLOC_042918	210.858	-1.67737	0.37268	-4.50082	6.76904e-06	3.3138e-05	Has3
XLOC_005246	636.645	-1.0164	0.226058	-4.49619	6.91809e-06	3.38278e-05	Thap2;Zfc3h1
XLOC_045736	4945.16	-1.03621	0.230495	-4.49559	6.93783e-06	3.39177e-05	Mir190a;Tln2
XLOC_039448	32.2343	-1.67258	0.373047	-4.48356	7.34088e-06	3.57549e-05	Fgfr2;Gpr26
XLOC_043405	50.2249	-1.68753	0.376762	-4.47903	7.49819e-06	3.64499e-05	Gm15758;Wdr17
XLOC_044966	234.26	-1.02641	0.229353	-4.47526	7.63168e-06	3.70338e-05	Traip
XLOC_002894	2978.61	-1.13979	0.255034	-4.46917	7.85219e-06	3.80077e-05	2610012C04Rik;Gm37333;Gm38399;Gm4793;Mir1231;Nav1
XLOC_002705	201.889	-1.42787	0.319624	-4.46733	7.92017e-06	3.83069e-05	Cdh19;Gm36944;Gm38255
XLOC_036893	1250.39	-1.0922	0.244485	-4.46736	7.91923e-06	3.83069e-05	Gm22840;Gm23035;Magi1
XLOC_003658	269.102	-1.46539	0.328651	-4.45882	8.24138e-06	3.97525e-05	Taar5
XLOC_006877	2764.05	-1.24085	0.27928	-4.44303	8.8702e-06	4.26125e-05	Tnrc6c
XLOC_013759	380.548	-1.13372	0.255397	-4.43907	9.03503e-06	4.33459e-05	Adcy4;Ltb4r1
XLOC_005785	183.738	-1.07166	0.241608	-4.43554	9.1842e-06	4.39854e-05	Flt4
XLOC_021203	86.5229	-1.09949	0.248126	-4.43117	9.37243e-06	4.48265e-05	Gm13261;Gm22051;Gm22072;Gm22091;Gm22166;Gm22239;Gm22626;Gm22635;Gm22677;Gm22678;Gm22775;Gm22925;Gm23108;Gm23288;Gm23542;Gm23569;Gm23571;Gm23578;Gm23651;Gm23988;Gm24028;Gm24167;Gm24315;Gm24342;Gm24488;Gm24640;Gm24673;Gm24761;Gm24806;Gm25022;Gm25158;Gm25263;Gm25285;Gm25316;Gm25451;Gm25673;Gm25680;Gm25701;Gm25753;Gm25943;Gm26060;Gm26073;Gm26092;Gm26156;Gm26229;Gm26398;Gm26426;Gm26431;Gm26491;Mir297a…
XLOC_037550	4632.59	-2.14613	0.485065	-4.42441	9.67041e-06	4.61278e-05	Leng8;Leng9
XLOC_015086	64.379	-1.42248	0.321683	-4.42199	9.77979e-06	4.66139e-05	Dscc1
XLOC_014908	3494.91	-1.32231	0.299273	-4.4184	9.94331e-06	4.7348e-05	Nipbl
XLOC_034772	72.7105	-2.27733	0.51743	-4.40123	1.0764e-05	5.09833e-05	Sspo
XLOC_030734	394.411	-1.06197	0.241455	-4.39823	1.09138e-05	5.16731e-05	Gm23834;Zbtb40
XLOC_022592	1110.31	-1.0697	0.243272	-4.39712	1.09695e-05	5.19173e-05	Gm14209;Gm14210;Gm14211;Platr3;Plcb4
XLOC_011634	433.004	-1.46644	0.333885	-4.39206	1.12283e-05	5.30717e-05	Gprin1
XLOC_035721	36.6355	-1.57557	0.359045	-4.38823	1.14276e-05	5.39208e-05	Clec12a
XLOC_004395	42.6816	-1.37433	0.313391	-4.38535	1.15799e-05	5.45886e-05	Stac3
XLOC_015358	147.051	-1.08414	0.247539	-4.37968	1.18852e-05	5.59536e-05	Cenpm
XLOC_004755	128.429	-1.00442	0.229702	-4.37272	1.2271e-05	5.76829e-05	Gm26543;Grik2
XLOC_008894	41.0649	-1.44084	0.329583	-4.3717	1.23284e-05	5.79308e-05	Lrr1
XLOC_016314	29.298	-1.85075	0.423785	-4.3672	1.25849e-05	5.90471e-05	Nlrc3
XLOC_015510	3096.07	-1.05711	0.242424	-4.36058	1.29718e-05	6.06795e-05	Adcy6;Gm29331
XLOC_019637	25.7608	-1.67756	0.384923	-4.35816	1.31158e-05	6.12725e-05	Dnd1;Wdr55
XLOC_017565	86.7678	-1.04077	0.238985	-4.35494	1.33102e-05	6.20994e-05	Gm27735;Znrd1as
XLOC_012184	8.69569	-2.90256	0.667835	-4.34623	1.38499e-05	6.43404e-05	Gm26650;Gm3264
XLOC_005040	179.993	-1.10197	0.253747	-4.3428	1.4068e-05	6.52929e-05	Tle6
XLOC_008502	1164.6	-1.17461	0.271551	-4.32555	1.52149e-05	7.02236e-05	Cep131;Gm25948
XLOC_009397	36.644	-1.5635	0.362235	-4.31627	1.58691e-05	7.30402e-05	Mfsd2b
XLOC_036757	177.707	-1.34007	0.311099	-4.30754	1.65084e-05	7.5703e-05	Fbxo41
XLOC_030899	97.0044	-1.43105	0.332461	-4.30441	1.67434e-05	7.67099e-05	Gm13206;Ptchd2
XLOC_043378	88.9851	-1.15269	0.268001	-4.30107	1.69973e-05	7.78016e-05	Ankrd37;Lrp2bp;Ufsp2
XLOC_004229	775.579	-1.14987	0.267892	-4.29229	1.76841e-05	8.06938e-05	Eea1
XLOC_006626	35.33	-1.47031	0.343085	-4.28554	1.82293e-05	8.30292e-05	Becn1;Cntd1;Coa3
XLOC_017131	734.192	-1.81406	0.425215	-4.26623	1.98805e-05	8.98604e-05	Gm25927;Has1;Mir125a;Mir99b;mmu-let-7e;Spaca6
XLOC_005872	214.458	-1.00307	0.235133	-4.26597	1.99038e-05	8.99497e-05	Acsl6;Gm12224
XLOC_006608	21.4849	-1.89521	0.445031	-4.25862	2.05697e-05	9.26565e-05	Gm27374;Klhl10
XLOC_028422	3826.11	-1.05521	0.248242	-4.25072	2.1308e-05	9.56368e-05	Zfp462
XLOC_022431	972.759	-1.9703	0.464113	-4.2453	2.18299e-05	9.77856e-05	Cdan1;n-R5s205;Stard9
XLOC_008571	1242.44	-1.11462	0.262886	-4.23991	2.23608e-05	9.99302e-05	1110002L01Rik;Asxl2
XLOC_008540	288.133	-1.23478	0.291377	-4.23773	2.25789e-05	0.000100814	Ccdc57;Gm11773
XLOC_003154	41.1352	-1.33894	0.316086	-4.23599	2.27543e-05	0.000101543	Mettl11b
XLOC_040571	14.3912	-2.05269	0.485669	-4.22651	2.37341e-05	0.00010565	Ccdc155
XLOC_010888	154.334	-1.15947	0.274579	-4.22272	2.4137e-05	0.000107245	Zfp759
XLOC_025452	888.485	-1.1795	0.279323	-4.2227	2.41395e-05	0.000107245	Gpr171;Gpr87;Igsf10;Med12l;P2ry12;P2ry13;P2ry14;RP24-427G24.5;RP24-493L18.4
XLOC_042039	1348.75	-1.02651	0.243099	-4.22261	2.41489e-05	0.000107267	Pnpla6
XLOC_017786	55.8682	-1.07622	0.254884	-4.22239	2.41727e-05	0.000107352	Gm11110;Tnfsf9
XLOC_009913	64.8022	-1.26363	0.299451	-4.21983	2.44491e-05	0.00010835	Efcab11
XLOC_030012	460.422	-1.38756	0.329452	-4.21171	2.53447e-05	0.000112139	Akna;Aknaos
XLOC_036914	881.821	-1.7886	0.425212	-4.20637	2.59509e-05	0.000114618	Gm26175;Tmf1
XLOC_018779	959.315	-1.28848	0.306471	-4.20425	2.6195e-05	0.000115594	Ankrd12
XLOC_030786	844.629	-1.2935	0.307817	-4.20216	2.64382e-05	0.000116626	Crocc
XLOC_021337	1054.46	-2.06238	0.491022	-4.20018	2.66708e-05	0.000117589	Ankrd16
XLOC_034779	52.5983	-1.50086	0.35737	-4.19974	2.67222e-05	0.000117733	Gimap8
XLOC_039323	983.116	-1.01576	0.242574	-4.18742	2.82142e-05	0.000123738	D430042O09Rik
XLOC_034430	38.898	-1.58375	0.378627	-4.18287	2.87858e-05	0.000126023	Cftr;Gm15592;Gm15595
XLOC_015321	183.325	-2.50079	0.597985	-4.18203	2.8892e-05	0.000126354	Fam227a
XLOC_040614	425.702	-1.45207	0.348625	-4.16514	3.11165e-05	0.000135323	Gm14377;Mir7056;Ptpn5
XLOC_001734	23.4562	-1.68528	0.404935	-4.16185	3.15681e-05	0.000137072	Hhat;Kcnh1
XLOC_021420	45.5997	-1.7372	0.417865	-4.15732	3.22008e-05	0.000139673	Gm13327;Gm13379;Gm24886;Gpr158
XLOC_020394	23.6184	-1.43509	0.345499	-4.15365	3.27206e-05	0.000141706	Cnnm1
XLOC_048047	193.664	-1.24106	0.298793	-4.15358	3.2732e-05	0.000141731	Scml2
XLOC_007599	3.1349	-2.90253	0.699442	-4.14977	3.32805e-05	0.000143856	Odf4
XLOC_015240	3876.23	-1.09469	0.264035	-4.14599	3.38347e-05	0.000146024	Nrbp2
XLOC_030733	78.1324	-1.9893	0.480001	-4.14437	3.40755e-05	0.000146936	Epha8
XLOC_037677	18.017	-1.86668	0.450972	-4.13924	3.48452e-05	0.000149788	Gm24909;Pla2g4c;Rps8-ps4
XLOC_041386	67.4676	-1.57624	0.38127	-4.13417	3.56235e-05	0.000152817	Il18bp
XLOC_032381	86.533	-1.01468	0.245655	-4.13052	3.61946e-05	0.000155001	Glt1d1;Slc15a4
XLOC_038091	27.8504	-1.62588	0.394171	-4.1248	3.71056e-05	0.000158575	C230062I16Rik;Gm10169;Zfp74
XLOC_024458	29.1111	-2.06943	0.502235	-4.12043	3.78166e-05	0.000161199	Adam33
XLOC_015373	1941.36	-1.10613	0.268931	-4.11306	3.90451e-05	0.000165982	Gm20324;Mir3080;Tcf20
XLOC_011573	377.523	-1.22223	0.297241	-4.11191	3.92408e-05	0.0001667	Zfp169
XLOC_035720	137.981	-1.29957	0.316872	-4.10125	4.1092e-05	0.000173853	Clec2d
XLOC_022936	100.949	-1.0123	0.24683	-4.10121	4.10991e-05	0.000173853	Cd40
XLOC_045092	2561.43	-1.75583	0.429243	-4.09053	4.30393e-05	0.000181292	Golga4
XLOC_015067	60.5235	-1.59873	0.391136	-4.0874	4.36225e-05	0.000183407	Csmd3;Gm16300;Gm23530;Gm25007
XLOC_035459	1086.88	-1.00854	0.246858	-4.0855	4.39817e-05	0.000184824	Brpf1;Gm15492
XLOC_041720	659.33	-1.74951	0.430267	-4.06611	4.78039e-05	0.000199074	Zkscan2
XLOC_019059	38.6458	-1.46553	0.360643	-4.06365	4.83106e-05	0.000201061	Gm7729
XLOC_041657	4233.54	-1.09953	0.270578	-4.06364	4.83135e-05	0.000201061	Gm25683;Smg1
XLOC_018813	88.6884	-1.38812	0.341637	-4.06315	4.84157e-05	0.000201453	Alk;Gm24736
XLOC_044129	298.351	-1.21085	0.298047	-4.06261	4.85267e-05	0.000201834	B3gat1;Glb1l2
XLOC_038237	848.965	-1.19478	0.294253	-4.0604	4.89892e-05	0.000203703	Ankrd27
XLOC_001323	985.6	-1.02583	0.252738	-4.05887	4.93102e-05	0.000204799	Astn1;Gm37367;Gm37679;Gm37848;Gm37861;Mir488
XLOC_003521	81.618	-1.89989	0.46857	-4.05465	5.02096e-05	0.000208257	A330023F24Rik;Cd46;Gm37132;Gm37366;Mir29b-2;Mir29c
XLOC_003325	163.686	-1.111	0.274393	-4.04894	5.14492e-05	0.000212815	Grem2
XLOC_001216	26.2864	-1.80499	0.446594	-4.04167	5.30711e-05	0.000218996	4930590L20Rik;Gm37777;Kcnt2
XLOC_045612	15.8023	-2.29752	0.56858	-4.0408	5.3269e-05	0.000219695	Chrna3
XLOC_043415	45.0705	-1.50027	0.371398	-4.03953	5.35593e-05	0.000220755	BC030500;Galntl6;Gm15881;Gm15882;Gm26905
XLOC_016315	844.085	-1.64716	0.407914	-4.03801	5.39059e-05	0.000222	Slx4
XLOC_047840	30.1976	-1.75733	0.437551	-4.0163	5.91199e-05	0.000241756	Frmpd3
XLOC_011412	225.21	-1.01117	0.2523	-4.00783	6.1279e-05	0.000249724	Gmnn
XLOC_003140	7075.16	-1.70416	0.425396	-4.00605	6.17419e-05	0.000251446	Gm27616;Prrc2c
XLOC_007581	131.303	-1.49838	0.374941	-3.99632	6.43352e-05	0.000261197	Gm12296;Shisa6
XLOC_011729	48.7577	-1.07386	0.268748	-3.99581	6.44747e-05	0.000261663	Gm3604
XLOC_030589	18.7414	-1.91107	0.478722	-3.99202	6.5512e-05	0.000265499	Dcdc2b;Tmem234
XLOC_028041	2702.36	-1.51241	0.378866	-3.99194	6.55342e-05	0.000265546	Chd7
XLOC_024497	83.6969	-1.32192	0.331159	-3.99179	6.55777e-05	0.000265679	Gm14218;Pak7
XLOC_025020	409.294	-1.24854	0.313756	-3.97932	6.9112e-05	0.000278819	Helz2
XLOC_034200	860.229	-1.11503	0.280286	-3.97819	6.94407e-05	0.000279919	Rbak
XLOC_038948	431.304	-1.24934	0.314081	-3.97778	6.95624e-05	0.000280319	Map6
XLOC_013442	391.65	-1.3938	0.350929	-3.97175	7.13463e-05	0.000286627	Zfp488
XLOC_006814	85.6081	-1.30844	0.329574	-3.9701	7.18427e-05	0.000288389	Cd300a
XLOC_042168	18.6665	-1.7247	0.43442	-3.97012	7.18376e-05	0.000288389	C030037F17Rik;Dlgap2
XLOC_046196	823.804	-1.13522	0.286054	-3.96855	7.23111e-05	0.000290176	Mir8107;Nbeal2
XLOC_017252	1088.13	-1.59732	0.402713	-3.96639	7.29687e-05	0.000292485	Caskin1;Traf7
XLOC_043932	50.3572	-1.73012	0.436394	-3.96457	7.35275e-05	0.000294609	A730098A19Rik;Pcnxl2
XLOC_046214	119.063	-1.49952	0.381456	-3.93104	8.45778e-05	0.000334288	2310075C17Rik;2900079G21Rik;Arpp21;Mir128-2
XLOC_022815	55.908	-1.06249	0.271043	-3.92	8.85499e-05	0.000348496	Cnbd2;Gm14251;Gm14252;Gm14253;Gm22759;Scand1
XLOC_006691	20.5629	-1.72897	0.441078	-3.91987	8.85968e-05	0.000348625	Crhr1
XLOC_000227	105.503	-1.61338	0.412062	-3.91539	9.02574e-05	0.000354376	1700101I19Rik;Amer3
XLOC_028046	92.419	-1.38917	0.354968	-3.91352	9.09613e-05	0.000356915	Asph;Clvs1;Gm11816;Gm11817;Gm26548
XLOC_031042	2789.52	-1.52482	0.389817	-3.91163	9.16762e-05	0.000359551	Akap9;Cyp51;RP23-369O21.1;Wdr46-ps
XLOC_023372	784.019	-1.58646	0.405651	-3.91089	9.19571e-05	0.000360482	Gm13562;Snapc4
XLOC_033061	335.885	-1.13418	0.290439	-3.90505	9.4206e-05	0.00036814	Plk-ps1;RP23-26P10.1;RP23-26P10.2;Trmt44
XLOC_032670	1218.64	-1.00658	0.257949	-3.90223	9.53121e-05	0.000372113	Pan3;RP24-544J6.7
XLOC_029157	42.6454	-1.44175	0.369789	-3.89885	9.66505e-05	0.000376866	Aunip
XLOC_026205	20.7967	-2.21484	0.568289	-3.89738	9.7239e-05	0.000379042	Ndst4
XLOC_032268	2729.06	-1.07356	0.275599	-3.89538	9.80454e-05	0.000381827	Gm15800;Gm24671
XLOC_022885	22.8732	-1.4818	0.380532	-3.89401	9.8599e-05	0.000383743	L3mbtl1
XLOC_009771	870.713	-1.02283	0.26311	-3.88747	0.000101296	0.000393258	Zfyve26
XLOC_009909	702.065	-1.81953	0.469201	-3.87792	0.000105354	0.000407426	Eml5;Zc3h14
XLOC_022763	282.851	-1.01592	0.262242	-3.87399	0.000107067	0.000413472	Dnmt3b;Dnmt3bos
XLOC_021857	213.924	-1.058	0.273338	-3.87066	0.000108542	0.000418389	Csrnp3;Gm13617;Gm13619
XLOC_011326	10.7788	-2.14547	0.554589	-3.86858	0.000109471	0.000421319	Prss16
XLOC_000216	3820.14	-1.94883	0.504327	-3.86422	0.000111445	0.000428389	A930005N03Rik;D630036G22Rik;Dst;Gm23792;Gm26788;Gm28631;Gm37354;Gm38157;mmu-mir-6896
XLOC_024695	32.059	-1.60428	0.415263	-3.86329	0.00011187	0.000429626	6430550D23Rik;Cep250
XLOC_025698	2934.28	-1.00315	0.259678	-3.86307	0.000111972	0.000429949	Ash1l;Dap3;Gm24403;Gm26465
XLOC_038064	155.848	-2.06141	0.5363	-3.84376	0.000121163	0.000462182	Lgals4
XLOC_042571	2411.91	-1.01533	0.265118	-3.82975	0.000128273	0.000486918	Haus8;Myo9b
XLOC_013232	7.28387	-2.60512	0.682534	-3.81684	0.00013517	0.000510609	Gm3373;Gm3383
XLOC_010549	51.5966	-1.36486	0.357662	-3.81608	0.000135591	0.000511911	Cmah;Gm11342;Gm11344;Gm11345
XLOC_046145	16.8941	-1.63791	0.430146	-3.8078	0.000140209	0.000527645	1700102P08Rik;Ccdc36;Gm25456
XLOC_042437	89.1417	-1.17862	0.309699	-3.8057	0.000141401	0.000531411	Cenpu;Primpol
XLOC_011505	72.1426	-1.3671	0.35925	-3.80544	0.000141551	0.000531893	Nrn1
XLOC_040572	36.8867	-1.24706	0.328087	-3.801	0.000144112	0.000540191	Dkkl1
XLOC_028955	1287.21	-1.00803	0.26562	-3.79502	0.000147629	0.000551822	Rims3
XLOC_012189	34.0047	-1.27796	0.337326	-3.7885	0.000151559	0.000564988	Gm8281
XLOC_017235	20437.9	-1.55071	0.41034	-3.77909	0.000157403	0.000583891	D930048G16Rik;Mir5125;Srrm2;Tceb2
XLOC_027254	8.20159	-2.46351	0.652453	-3.77577	0.000159511	0.000590969	Sprr1a
XLOC_011639	77.4841	-1.11017	0.29407	-3.77519	0.000159886	0.000591983	Hk3;Unc5a
XLOC_030160	302.775	-1.33378	0.353461	-3.7735	0.000160976	0.000595373	Elavl2;Gm12653;Mir6402
XLOC_011062	163.007	-1.07819	0.286301	-3.76593	0.000165927	0.000611869	Zfp366
XLOC_039344	16.5315	-1.78334	0.474165	-3.76101	0.000169226	0.000622558	Tbx6
XLOC_012006	5908.71	-1.40832	0.37532	-3.75233	0.0001752	0.000642453	Map1b
XLOC_003689	333.494	-1.72531	0.46092	-3.74319	0.0001817	0.000664041	9330159F19Rik;Gm9996;Soga3
XLOC_005241	20.1907	-1.42604	0.381683	-3.7362	0.000186824	0.000680472	Tph2
XLOC_002854	4009.57	-1.43157	0.384337	-3.72479	0.00019548	0.000709202	Gm29257;Mdm4
XLOC_007024	36.7533	-1.43986	0.386649	-3.72394	0.000196134	0.000711057	Myo1g
XLOC_013942	22.5309	-1.70456	0.457985	-3.72186	0.000197761	0.000716124	Fgf17
XLOC_045133	4156.88	-1.58045	0.424806	-3.7204	0.000198911	0.000719974	E530011L22Rik;Nktr
XLOC_004528	1012.65	-1.00645	0.271082	-3.71272	0.000205046	0.000739708	Gm25635;Stxbp5
XLOC_004421	3.88156	-2.49007	0.673574	-3.6968	0.000218331	0.000783779	Apon
XLOC_019104	9.08771	-2.27392	0.615567	-3.69403	0.000220731	0.000790686	2010110K18Rik
XLOC_031009	35.0483	-1.26468	0.34252	-3.69229	0.000222248	0.000795775	Noc2l;Samd11
XLOC_033350	89.5584	-1.60251	0.434172	-3.69096	0.000223411	0.000799711	Gabra2
XLOC_013243	32.9455	-1.34523	0.36461	-3.6895	0.000224691	0.000803832	Gm3411
XLOC_017056	60.3604	-1.04985	0.28478	-3.68654	0.000227323	0.000811967	1700010I14Rik
XLOC_003888	2891.13	-1.02691	0.278848	-3.68268	0.000230794	0.000823302	Gm26359;Jmjd1c;Reep3
XLOC_003290	7.37051	-2.19494	0.600437	-3.65557	0.000256608	0.000905538	Gm36937;Kcnj9
XLOC_009025	53.338	-1.19971	0.329631	-3.63955	0.000273118	0.000959048	AC120402.1;Aldh6a1;Ccdc176;Rnf113a2
XLOC_038061	51.962	-1.00528	0.277055	-3.62844	0.000285144	0.000997904	Rinl
XLOC_031385	96.3326	-1.34873	0.371877	-3.62682	0.00028693	0.00100303	Grk4;Mir467g;RP23-44L13.1
XLOC_048656	71.701	-1.16448	0.321419	-3.62291	0.000291302	0.00101646	Xlr3a;Xlr3c;Xlr5a
XLOC_048440	44.84	-1.13491	0.313325	-3.62215	0.000292162	0.00101917	Gm14578;Gm14587;Gm23705;Gm24763;Sh2d1a;Tenm1
XLOC_009308	16.072	-1.71065	0.472368	-3.62145	0.000292962	0.00102139	Aspg;Mir3073a;mmu-mir-3073b
XLOC_035866	13.5081	-2.03351	0.561727	-3.6201	0.000294489	0.001026	Spx
XLOC_012147	12.3059	-1.86049	0.514395	-3.61686	0.000298202	0.00103705	Gm2956
XLOC_038450	856.994	-1.87856	0.519911	-3.61324	0.000302392	0.00105089	Lmtk3
XLOC_000844	6314.8	-1.52306	0.421859	-3.61036	0.000305772	0.00106116	Mir6901;Mterf4;Sned1
XLOC_043924	33.1646	-1.40162	0.388286	-3.60976	0.000306483	0.00106333	Fam89a
XLOC_015561	44.6297	-1.20418	0.334661	-3.59822	0.000320406	0.00110686	Bin2;Mir6961
XLOC_002444	24.9158	-1.45257	0.404261	-3.59315	0.000326699	0.00112735	Pax3
XLOC_029054	40.6556	-1.62664	0.452788	-3.5925	0.000327517	0.00112954	A3galt2
XLOC_020978	113.394	-1.19365	0.332317	-3.59189	0.000328294	0.00113207	Slit1
XLOC_029200	2823.87	-1.05497	0.293877	-3.58984	0.000330876	0.00114021	Usp48
XLOC_022809	1532.68	-1.60444	0.447188	-3.58785	0.000333416	0.00114814	6430550D23Rik;Cep250
XLOC_023099	11.8309	-1.86925	0.521247	-3.58611	0.000335648	0.00115471	Slco4a1
XLOC_009394	90.5444	-1.39829	0.390084	-3.58458	0.000337617	0.001161	Fam228b;Gm22003;Gm23676
XLOC_027750	263.935	-1.18388	0.331206	-3.57445	0.000350963	0.00120176	Alpk1;Gm16238;Gm23279;RP23-182M12.3;RP23-182M12.4
XLOC_018309	4447.81	-1.38743	0.389024	-3.56645	0.000361851	0.00123548	Gm16758;Mdga1
XLOC_041741	24.3792	-1.41929	0.398858	-3.55839	0.00037313	0.00126964	Lat;Mir7058
XLOC_031387	30.7731	-1.74857	0.491434	-3.55808	0.00037357	0.00127096	Msantd1
XLOC_029401	7.46584	-2.21573	0.622873	-3.55727	0.000374731	0.00127456	Masp2
XLOC_002243	60.177	-1.08929	0.306255	-3.55682	0.000375375	0.00127658	9130024F11Rik;Gm4081;Satb2
XLOC_042700	6.81655	-2.40029	0.675979	-3.55083	0.000384012	0.00130346	Rtbdn
XLOC_020582	4.27186	-2.35653	0.666165	-3.53746	0.000404	0.00136425	Npas4
XLOC_000808	7.48773	-2.18143	0.617218	-3.5343	0.000408864	0.00137918	Rbm44
XLOC_014093	181.978	-1.97477	0.559222	-3.53129	0.000413539	0.00139288	Pou4f1
XLOC_012163	5.07927	-2.40905	0.682396	-3.53029	0.000415112	0.00139742	Gm5796
XLOC_006002	97.0419	-1.1745	0.332776	-3.52939	0.000416518	0.00140178	Trpv2
XLOC_041630	136.886	-1.20722	0.343869	-3.5107	0.000446926	0.00149283	Cyp2r1
XLOC_017909	15.8961	-1.62306	0.462381	-3.51023	0.000447726	0.0014949	Prepl;Slc3a1
XLOC_028078	12.0485	-1.82902	0.523774	-3.492	0.000479421	0.00158961	Gm11839;Gm11841
XLOC_018043	37.4387	-1.27172	0.364386	-3.49004	0.000482946	0.00159879	Pnldc1
XLOC_019525	71.2849	-1.20464	0.345681	-3.48484	0.00049243	0.0016263	Chst9
XLOC_004418	21.7237	-1.70504	0.489438	-3.48366	0.000494601	0.0016326	Gls2;Spryd4
XLOC_037061	541.988	-1.03921	0.298308	-3.48368	0.000494575	0.0016326	Tmem72
XLOC_033948	586.397	-1.06171	0.305047	-3.48047	0.000500535	0.00164957	Gm23171;Mphosph9;RP23-180G16.2;RP24-257M14.3
XLOC_020043	920.319	-1.03795	0.29917	-3.46942	0.00052158	0.00171146	Cdc42bpg
XLOC_012165	20.3621	-1.86076	0.537153	-3.46412	0.00053196	0.00174345	Gm8108
XLOC_011385	17.3515	-1.47978	0.42785	-3.45864	0.00054291	0.00177398	Gm11398;Hist1h2be
XLOC_000025	10.6977	-2.13766	0.619224	-3.45215	0.000556135	0.00181244	St18
XLOC_004500	630.755	-1.72704	0.500628	-3.44975	0.000561113	0.00182699	Gm10097;Gm25694;Syne1
XLOC_029380	24.8856	-1.69252	0.490866	-3.44804	0.000564678	0.00183713	Gm16503
XLOC_045312	671.795	-2.14112	0.621278	-3.4463	0.000568309	0.00184752	Elavl3
XLOC_012241	198.869	-1.04378	0.303355	-3.44078	0.000580047	0.00188127	Gm15913;Synpr
XLOC_041970	301.069	-1.05396	0.307351	-3.42919	0.000605396	0.00195585	Dusp8
XLOC_017693	8.03587	-1.97827	0.578732	-3.41829	0.000630157	0.00202822	Guca1b
XLOC_009166	5.19595	-2.29623	0.672045	-3.41678	0.000633669	0.00203716	Gm10000
XLOC_035518	54.7851	-1.1686	0.342784	-3.40916	0.000651636	0.00209033	8430408G22Rik;Rassf4
XLOC_020496	35.4909	-1.0949	0.321761	-3.40283	0.000666929	0.00213177	Tdrd1
XLOC_041524	22.2617	-1.38958	0.409052	-3.39708	0.0006811	0.00217255	Gm1966
XLOC_028500	8165.95	-1.53374	0.452211	-3.39165	0.000694741	0.0022104	Col27a1;Mir455
XLOC_030113	189.805	-1.15959	0.342552	-3.38515	0.000711403	0.0022588	Slc24a2
XLOC_050118	488.937	-1.69111	0.501644	-3.37114	0.000748573	0.00236928	Erdr1
XLOC_019354	25.2827	-1.35554	0.402885	-3.3646	0.000766561	0.00241853	4930503L19Rik;Stard6
XLOC_025026	4039.99	-1.31709	0.394494	-3.33869	0.00084175	0.00263079	Mir7006;Prpf6;Uckl1;Uckl1os;Znf512b
XLOC_015212	4.02614	-2.23601	0.671558	-3.32958	0.000869765	0.00271188	Ly6c2
XLOC_024529	55.4912	-1.11157	0.333853	-3.32951	0.000869993	0.00271226	Gm5535
XLOC_041930	92.9754	-1.0061	0.302896	-3.32159	0.000895056	0.00278239	Zfp941
XLOC_023008	14.889	-1.80647	0.545055	-3.31429	0.000918766	0.00284828	Spo11
XLOC_034876	5.68479	-2.22158	0.671506	-3.30835	0.000938481	0.00290218	Ppp1r17
XLOC_039342	26.6229	-1.74261	0.527415	-3.30405	0.000952977	0.0029419	Gdpd3;Gm9967
XLOC_013740	214.713	-1.77805	0.538652	-3.30093	0.000963643	0.00297261	Ap1g2;Thtpa
XLOC_009974	36.092	-1.3047	0.395352	-3.3001	0.0009665	0.00298106	Gm10000;Gsc
XLOC_028301	19.3018	-1.51563	0.459334	-3.29963	0.000968134	0.00298536	Atp8b5
XLOC_031390	17.6109	-1.64218	0.498413	-3.29481	0.000984868	0.00303171	Hgfac
XLOC_041671	13.8456	-1.71314	0.521277	-3.28642	0.00101469	0.00311313	Gpr139
XLOC_018708	21.5656	-1.90226	0.579012	-3.28535	0.00101857	0.00312426	Hdgfrp2;Plin4
XLOC_018606	491.91	-1.05944	0.324184	-3.26801	0.00108306	0.00330135	Abcc10;Dlk2
XLOC_009907	21.2011	-1.51172	0.463308	-3.26289	0.00110284	0.0033555	Kcnk10
XLOC_024339	46.5338	-1.04137	0.319319	-3.26122	0.00110935	0.00337325	Catsper2;Gm14000;Gm14001;Pdia3
XLOC_015997	3314.64	-1.51507	0.465289	-3.25619	0.00112919	0.00342731	4930565N06Rik;Golgb1
XLOC_008861	60.3248	-1.23496	0.379319	-3.25572	0.00113105	0.0034321	Sstr1
XLOC_029010	95.3356	-1.94208	0.596831	-3.25399	0.00113798	0.00345063	1700125G02Rik;Epha10
XLOC_036163	25.5135	-1.2151	0.374665	-3.24317	0.00118208	0.00357088	2010107G12Rik
XLOC_037442	10.4996	-1.96199	0.605804	-3.23865	0.00120097	0.00362355	Gm18159;Gm20400;Slco1a6
XLOC_032494	1762.35	-1.28271	0.396103	-3.23832	0.00120235	0.00362729	Epo;Gigyf1;RP23-45G4.3
XLOC_004717	34.6416	-1.43448	0.44303	-3.23788	0.00120421	0.00363245	5730435O14Rik;Ccdc162;Gm17196;Gm29095;Gm29096;Gm6976;Mir3473b
XLOC_045203	572.892	-1.00981	0.312708	-3.22924	0.00124118	0.00373266	Cntn5;Gm24496;Gm25086;Gm26195;Mir6237
XLOC_000761	17.4596	-1.53137	0.474993	-3.22398	0.00126423	0.00379468	Sag
XLOC_032260	23.5818	-1.65286	0.516068	-3.20279	0.00136102	0.0040583	Rasal1
XLOC_029358	9.05816	-1.72831	0.540088	-3.20005	0.00137404	0.00408834	4933438K21Rik;C230088H06Rik;Gm13139;Gm13140;Gm13142;Gm13146;Gm13147;Gm13149;Gm13150;Gm13153;Gm13158;Gm13160;Gm13162;Gm13163;Gm20760;Gm26573;Gm26624;Rex2;Vmn2r-ps18
XLOC_027003	208.583	-1.24781	0.391635	-3.18615	0.00144178	0.00426798	Rsrc1;Shox2
XLOC_006311	352.949	-1.00134	0.314685	-3.18205	0.00146237	0.00432278	Cdk5r1
XLOC_009517	31.8547	-1.10066	0.345943	-3.18162	0.00146452	0.00432811	Sntg2
XLOC_045514	3295.96	-1.41739	0.447838	-3.16496	0.00155105	0.00455627	Kmt2a
XLOC_035503	18.8529	-1.58383	0.501163	-3.16031	0.00157602	0.004622	Rho;RP24-350H4.4
XLOC_036235	22.5158	-1.26835	0.401556	-3.1586	0.00158529	0.00464318	Trpv6
XLOC_031874	4.19582	-2.14759	0.680238	-3.15712	0.00159336	0.00466409	2010109A12Rik
XLOC_024632	160.435	-1.14105	0.362563	-3.14719	0.0016485	0.00480968	Gm14164;Nrsn2
XLOC_021594	13.2032	-1.77292	0.564293	-3.14184	0.0016789	0.00489207	Hmcn2
XLOC_040158	38.3785	-1.46364	0.466183	-3.13962	0.00169166	0.00492465	D930028M14Rik;Mir6537;Pou2f2
XLOC_032955	8.58498	-2.12333	0.677187	-3.13552	0.0017155	0.00498532	9530036O11Rik;Gm26894;Shh
XLOC_022393	586.996	-1.0111	0.322601	-3.13422	0.00172309	0.00500504	Disp2
XLOC_027941	22.5849	-1.4475	0.463157	-3.12529	0.00177629	0.005141	Gm10287;Gm25127;Gm26468;RP23-473G18.1;RP23-7K18.3;RP24-512E12.1
XLOC_040239	77.1691	-1.17909	0.378875	-3.11209	0.00185769	0.00535606	AC165142.1;Gm26604;Mir1963;Ryr1
XLOC_020342	19.0011	-1.65799	0.533347	-3.10864	0.00187948	0.00541387	Cyp26a1
XLOC_012171	3.1974	-2.16471	0.696821	-3.10656	0.00189279	0.00544907	2610042L04Rik
XLOC_046257	6.51204	-1.93967	0.629295	-3.08229	0.00205415	0.00586483	Slc22a13b-ps;Slc22a14
XLOC_015682	146.36	-1.08211	0.351221	-3.081	0.00206309	0.005889	Rbfox1
XLOC_024244	67.6306	-1.40451	0.458817	-3.06115	0.0022049	0.0062537	Aven;Ryr3
XLOC_008733	144.194	-1.73611	0.572365	-3.03322	0.00241958	0.0067892	Myt1l
XLOC_028411	12.3803	-1.45837	0.481575	-3.02833	0.0024591	0.00688614	Tal2
XLOC_013236	6.66694	-1.75787	0.580489	-3.02826	0.00245965	0.00688691	Gm17048;Gm3248
XLOC_040245	43.0259	-2.02239	0.669588	-3.02035	0.00252484	0.00704885	Catsperg1;Gm17113
XLOC_023689	262.245	-1.55811	0.51608	-3.01912	0.00253513	0.00707442	Gm13595;Scn3a
XLOC_015585	7.1798	-2.00594	0.665636	-3.01356	0.00258201	0.00719054	AC120787.4;Krt6a
XLOC_000952	26.1367	-1.30554	0.434634	-3.00377	0.00266658	0.00739735	Cdh7
XLOC_030368	34.7645	-1.20225	0.400756	-2.99995	0.00270022	0.00747735	Tex38
XLOC_008335	4229.56	-1.26262	0.421189	-2.99774	0.00271986	0.00752004	Bptf
XLOC_048538	56.1929	-1.04085	0.347496	-2.99529	0.00274182	0.00757654	Fhl1;Mtap7d3
XLOC_030676	4.38421	-1.9598	0.654526	-2.99424	0.00275134	0.00760117	Lin28a
XLOC_012190	1.74328	-1.97798	0.66197	-2.98801	0.00280799	0.00774343	Gm3298
XLOC_013250	10.1583	-1.61742	0.542558	-2.98111	0.00287208	0.00789538	Gm3629
XLOC_041170	12.1585	-1.41965	0.480128	-2.95681	0.00310842	0.00847033	4833418N17Rik;Bnc1
XLOC_034371	98.632	-2.09548	0.709092	-2.95516	0.00312508	0.00850738	Tac1
XLOC_023697	411.559	-1.46798	0.496919	-2.95416	0.00313517	0.00853019	Gm13627;Gm13629;Gm23046;Scn9a
XLOC_016989	55.1017	-1.15453	0.391406	-2.94971	0.00318075	0.00863817	Mx1
XLOC_012963	330.412	-1.8295	0.620609	-2.94791	0.00319927	0.0086809	Stmn4
XLOC_020667	25.6138	-1.21111	0.410903	-2.94743	0.00320429	0.00869357	Lgals12
XLOC_005828	61.983	-1.00166	0.340211	-2.94422	0.00323767	0.00877651	D930048N14Rik
XLOC_000592	118.63	-1.11684	0.380293	-2.9368	0.0033162	0.00896598	Rufy4
XLOC_002849	271.557	-1.37957	0.470437	-2.93254	0.00336204	0.00908006	Cntn2
XLOC_004045	4.65359	-1.99497	0.682136	-2.92459	0.0034491	0.00929803	2610034O05Rik;Onecut3
XLOC_017478	20.5547	-1.49459	0.51205	-2.91884	0.00351341	0.00944996	Sapcd1;Vwa7
XLOC_030420	2163.16	-1.40623	0.482353	-2.91535	0.00355292	0.00954183	Hyi;Szt2
XLOC_032078	432.228	-1.40775	0.484767	-2.90397	0.00368464	0.00985523	Gm15446;Gm26808
XLOC_031356	658.913	-1.27981	0.441003	-2.90205	0.00370725	0.00990933	Uvssa
XLOC_049194	19.9341	-1.35206	0.466384	-2.89903	0.00374322	0.00999582	Gm15295;Irs4
XLOC_044878	39.4369	-1.01233	0.351506	-2.87999	0.00397688	0.0105295	Ky
XLOC_038854	15.857	-1.34208	0.466147	-2.87909	0.00398819	0.0105528	Eed;Gm26529
XLOC_008280	167.175	-1.49355	0.519424	-2.8754	0.00403514	0.0106646	1700028N14Rik;Map3k14
XLOC_000054	19.7072	-1.19127	0.414443	-2.8744	0.00404799	0.0106928	Mcmdc2;Snhg6
XLOC_039997	75.2845	-1.02064	0.355919	-2.86761	0.00413588	0.0108961	Gm10676;Mypop;Mypopos
XLOC_004401	11.1756	-1.62165	0.56816	-2.85421	0.00431441	0.0113115	Myo1a
XLOC_018576	5.19593	-1.76567	0.622333	-2.83718	0.00455142	0.0118605	Adgrf4
XLOC_008088	385.354	-1.53183	0.541006	-2.83145	0.00463371	0.0120573	Stac2
XLOC_012153	38.1308	-1.29452	0.457387	-2.83026	0.00465105	0.0120949	Gm3020
XLOC_008343	380.797	-1.24149	0.441934	-2.80923	0.00496605	0.0128217	Cacng5
XLOC_008242	61.193	-1.13593	0.406244	-2.79617	0.00517122	0.0132881	Slc4a1
XLOC_047591	11.76	-1.29104	0.462373	-2.7922	0.00523511	0.0134219	Cysltr1;Gm14877;Gm14878;Gm14879;Gm22102;Gm24491;Gm24622;Gm5127;Gm9200
XLOC_003326	59.4558	-1.04554	0.374525	-2.79163	0.00524431	0.0134413	5730408A14Rik;Rgs7
XLOC_033649	32.9879	-1.04408	0.374245	-2.78984	0.00527345	0.0135077	Abcg3;Gm24097;RP23-370D2.2
XLOC_021625	19.2359	-1.31068	0.471347	-2.78071	0.00542399	0.0138463	9430097D07Rik;Pip5kl1
XLOC_046246	66.9519	-1.09249	0.393033	-2.77965	0.00544177	0.0138888	Gm22008;Gm26614;Zcwpw2
XLOC_023028	16.2177	-1.31795	0.475901	-2.76938	0.00561635	0.0142862	Tubb1
XLOC_047545	11.5154	-1.42074	0.514858	-2.75948	0.00578927	0.0146691	Gm26992;Gm27520;Gm27733;Gm27927;Tsix;Tsx;Xist
XLOC_014270	292.02	-1.12289	0.407597	-2.7549	0.00587096	0.0148447	Dnah5
XLOC_011947	74.1965	-1.37064	0.498221	-2.75108	0.00593998	0.0149961	Cmya5
XLOC_042484	16.7574	-1.35233	0.491763	-2.74997	0.00596012	0.0150424	BC030500;Galntl6
XLOC_016434	25.2672	-1.28976	0.46938	-2.74779	0.00599982	0.0151227	Ccdc116;Gm15646;Ydjc
XLOC_037830	31.321	-1.24752	0.454985	-2.7419	0.00610842	0.0153684	Ceacam16;Gm19345
XLOC_020447	2294.58	-1.55037	0.570592	-2.71713	0.00658516	0.0164106	Ina;Nt5c2
XLOC_012573	43.877	-1.28284	0.472149	-2.71702	0.00658719	0.016414	Rpgrip1;Supt16
XLOC_023474	26.1793	-1.36012	0.500671	-2.71659	0.00659587	0.016434	Tor2a;Ttc16
XLOC_016068	16.4883	-1.24583	0.460293	-2.7066	0.00679758	0.016849	Btla
XLOC_030683	7.81723	-1.63893	0.607593	-2.69742	0.0069879	0.0172641	Catsper4
XLOC_025659	19.0424	-1.32839	0.493434	-2.69214	0.00709955	0.0175173	Insrr;Pear1
XLOC_002750	11.7396	-1.7728	0.65892	-2.69046	0.00713527	0.0175968	Cfap221;Gm17973
XLOC_043830	58.1946	-1.17841	0.438355	-2.68825	0.00718282	0.0177	Mir140;Psmd7;Rps26-ps1;Wwp2
XLOC_002903	12.6794	-1.70374	0.635164	-2.68236	0.00731046	0.0179861	Mroh3
XLOC_017874	2.20385	-1.88263	0.703871	-2.67467	0.00748018	0.018362	4921513D11Rik;Rmdn2
XLOC_015057	185.438	-1.39187	0.520571	-2.67374	0.00750114	0.018408	Tmem74
XLOC_013272	11.3277	-1.5053	0.563304	-2.67228	0.00753384	0.0184828	4933406F09Rik;Gm3752
XLOC_007418	20.1084	-1.18427	0.443979	-2.6674	0.00764416	0.0187147	Slc36a2
XLOC_008389	4.91775	-1.77826	0.66831	-2.66083	0.00779482	0.019035	Cd300lb;Gm11699
XLOC_005023	337.994	-1.32308	0.498886	-2.65207	0.00799997	0.0194711	Atcay;Atcayos
XLOC_016825	16.9176	-1.32614	0.500584	-2.6492	0.00806836	0.0196184	Epha6;Gm24755;Gm4660;Gm9017
XLOC_047286	22.7273	-1.20957	0.457417	-2.64435	0.00818487	0.0198707	Srpk3
XLOC_013449	1507.92	-1.20467	0.456389	-2.63957	0.00830108	0.0200961	Sncg
XLOC_019620	41.0867	-1.27298	0.482365	-2.63903	0.00831436	0.0201243	Ctnna1;Lrrtm2
XLOC_025012	757.552	-1.43569	0.546504	-2.62705	0.00861297	0.0207684	Kcnq2
XLOC_018350	10.5108	-1.33855	0.509953	-2.62485	0.00866863	0.0208825	Cyp4f41-ps;Gm25667
XLOC_006840	280.697	-1.02541	0.39157	-2.61871	0.00882639	0.0212276	Myo15b;Recql5
XLOC_018595	55.1677	-1.33218	0.509567	-2.61433	0.00894035	0.0214665	Capn11
XLOC_007375	154.459	-1.10909	0.424375	-2.61346	0.00896305	0.0215116	Gm26551;Olfr1372-ps1
XLOC_022292	13.0075	-1.65687	0.635688	-2.60642	0.00914935	0.0218987	Dcdc5;Dnajc24;Gm13992;Gm14013;Gm29053
XLOC_039401	2.49542	-1.83985	0.707968	-2.59878	0.0093555	0.0223342	Itgax
XLOC_041607	89.8873	-1.05383	0.405942	-2.59602	0.00943106	0.0224931	Gm16336;Mrvi1
XLOC_049213	2340.98	-1.29252	0.497936	-2.59575	0.00943858	0.0225067	Dcx
XLOC_023845	1581.47	-1.00101	0.386026	-2.59313	0.00951082	0.0226464	P2rx3;Ssrp1
XLOC_022722	220.412	-1.49205	0.575556	-2.59237	0.00953173	0.0226876	Scrt2
XLOC_006033	286.989	-1.48266	0.572031	-2.59193	0.00954397	0.0227102	Gm12298;Pirt
XLOC_038230	51.9069	-1	0.387729	-2.57913	0.009905	0.0234566	Lrp3;Slc7a10
XLOC_015586	29.1794	-1.27289	0.494332	-2.57497	0.0100249	0.0236962	AC120787.1;Krt5
XLOC_001275	4.54213	-1.67386	0.650446	-2.5734	0.0100706	0.0237952	Gm25588;Gm37669;Shcbp1l
XLOC_030797	2349.69	-1.24685	0.484962	-2.57104	0.0101394	0.0239397	Spen;Zbtb17
XLOC_035534	19.7099	-1.14296	0.447214	-2.55572	0.0105967	0.0248617	Mir7044;Rasgef1a
XLOC_032496	146.666	-1.04256	0.410113	-2.54213	0.0110178	0.0257238	Actl6b
XLOC_015288	84.5331	-1.67762	0.660009	-2.54182	0.0110277	0.0257419	A730060N03Rik;Cacng2
XLOC_002551	12.1863	-1.26413	0.498701	-2.53486	0.0112494	0.0261687	Gm29374
XLOC_010459	8.10199	-1.591	0.629487	-2.52745	0.0114893	0.0266522	Hist1h2br
XLOC_036618	18.3649	-1.41452	0.559655	-2.52748	0.0114884	0.0266522	Mrpl35;Reep1
XLOC_005966	1328.93	-1.07466	0.427098	-2.51619	0.0118632	0.027443	Myo15
XLOC_017716	3.77787	-1.73223	0.690417	-2.50897	0.0121085	0.027956	Treml1
XLOC_028762	17.224	-1.11401	0.445101	-2.50283	0.0123206	0.0283958	1700024P16Rik;Gm12721
XLOC_035262	4.4345	-1.64563	0.65958	-2.49497	0.0125967	0.0289598	Gp9
XLOC_042930	1791.29	-1.24353	0.499114	-2.49148	0.0127212	0.0292133	Gm20686;Gm38042;Gm38318;Mir3108;Zfhx3
XLOC_039637	5.75229	-1.59563	0.641038	-2.48913	0.0128055	0.0293775	Oscar
XLOC_027257	8.58285	-1.51718	0.616931	-2.45923	0.0139235	0.031632	Ivl
XLOC_006693	2203.89	-1.35197	0.550692	-2.45504	0.0140871	0.0319703	AL596383.1;Gm11659;Gm22743;Mapt
XLOC_034131	3.91249	-1.65828	0.677537	-2.44751	0.0143846	0.0325567	Pilra;Zcwpw1
XLOC_002612	7.47327	-1.44168	0.593354	-2.42971	0.0151109	0.0340244	Ankmy1
XLOC_047252	5.51638	-1.51696	0.627111	-2.41897	0.0155644	0.0349037	Gm1141
XLOC_045156	10.8171	-1.3607	0.563505	-2.4147	0.0157481	0.0352437	Tgm4;Zdhhc3
XLOC_016071	5.91562	-1.56164	0.652466	-2.39345	0.0166908	0.0371025	Gcsam
XLOC_007174	16.554	-1.00481	0.419903	-2.39296	0.016713	0.037142	5730522E02Rik;Gm23514;Mir6372
XLOC_016858	27.1471	-1.01456	0.424589	-2.38951	0.0168709	0.0374462	Samsn1
XLOC_002428	156.957	-1.35154	0.565814	-2.38868	0.0169092	0.0375112	Gm28294;Ptprn
XLOC_047278	9.87	-1.13145	0.474014	-2.38696	0.0169885	0.0376737	Gm26726;Zfp92
XLOC_017402	3.3721	-1.68671	0.707837	-2.38291	0.0171765	0.0380172	Cyp4f15
XLOC_017510	4.73061	-1.51466	0.636098	-2.38117	0.0172577	0.0381777	Psors1c2
XLOC_019200	2.9255	-1.65609	0.697272	-2.37509	0.0175446	0.0387208	Npy6r
XLOC_005325	1686.22	-1.16287	0.490138	-2.37254	0.0176662	0.0389617	Kif5a
XLOC_010927	5.04333	-1.60067	0.675138	-2.37087	0.0177462	0.0391139	Slc6a3
XLOC_039254	12.8605	-1.01665	0.42895	-2.37008	0.017784	0.0391729	Anks4b
XLOC_027552	4.682	-1.52233	0.643021	-2.36746	0.0179106	0.0393961	A630076J17Rik;Prok1
XLOC_020080	2.77221	-1.646	0.700686	-2.34912	0.0188177	0.0411661	1700092M07Rik
XLOC_018625	8.30623	-1.3075	0.558778	-2.33992	0.0192877	0.0420577	A330017A19Rik
XLOC_013234	4.09125	-1.60039	0.685153	-2.33581	0.0195012	0.0424602	Gm17046;Gm8237
XLOC_030932	3.37307	-1.60708	0.693669	-2.31678	0.0205158	0.0443709	Car6
XLOC_008382	20.2095	-1.0714	0.463923	-2.30943	0.0209196	0.04511	Cpsf4l
XLOC_045718	6.14277	-1.40183	0.607672	-2.30689	0.0210608	0.0453645	Ankdd1a
XLOC_014628	33.7434	-1.2233	0.530851	-2.30441	0.0211998	0.0456324	Mpped1
XLOC_024966	8.46992	-1.27962	0.555721	-2.30263	0.0212999	0.0458121	Gm14411
XLOC_041502	11.9782	-1.31161	0.56968	-2.30236	0.0213146	0.0458202	Hpx
XLOC_032900	4.57588	-1.43355	0.622968	-2.30116	0.0213828	0.045939	Atg9b
XLOC_013444	9.1029	-1.12804	0.495399	-2.27704	0.0227836	0.0485551	Npy4r
XLOC_014249	12.4932	-1.15012	0.505109	-2.27697	0.022788	0.0485604	Cdh12;Gm25101;Gm25711;Gm27397;Gm38234
XLOC_023172	6.45541	-1.52147	0.669367	-2.27299	0.0230266	0.0489767	Gm13199;Nudt5
XLOC_012085	13.4667	-1.13291	0.49958	-2.26773	0.0233458	0.0495879	Ddx4

## Sheet: Vest PvsE up
Table S4. Differentially expressed mRNA genes between different samples														Genome-wide identification and expression profiling of long non-coding RNAs in auditory and vestibular systems
														Kathy Ushakov, Tal Koffler-Brill, Aviv Rom, Kobi Perl, Igor Ulitsky, & Karen B Avraham
Row.names	baseMean	log2FoldChange	lfcSE	stat	pvalue	padj	Symbols
XLOC_031525	1218.87	4.16224	0.149189	27.8991	2.73524e-171	6.5156e-167	Sod3
XLOC_020086	310.918	2.98955	0.158125	18.9062	1.01462e-79	4.83387e-76	Lrrn4cl
XLOC_025910	14897	2.00072	0.107621	18.5904	3.84565e-77	1.52679e-73	Gm15441;Txnip
XLOC_045025	1539.66	1.96181	0.107405	18.2656	1.55487e-74	5.29122e-71	Cspg5;RP24-285I4.2
XLOC_016576	11418.8	3.40043	0.200255	16.9804	1.14626e-64	3.41315e-61	1700007E05Rik;Apod;Bdh1;Gm15743
XLOC_040027	2876.54	1.33614	0.0788647	16.9422	2.19657e-64	5.81382e-61	Bcam;Gm26600
XLOC_021201	14910.9	2.04809	0.121006	16.9256	2.9137e-64	6.94072e-61	Itih5
XLOC_017428	4655.83	1.34777	0.0819166	16.4529	7.99203e-61	1.73071e-57	Gm19412;Tapbp;Zbtb22
XLOC_044769	1162.04	2.00935	0.123028	16.3325	5.80041e-60	1.15143e-56	Ctsh
XLOC_020854	982.384	1.88496	0.116266	16.2125	4.1181e-59	7.54594e-56	Fam189a2
XLOC_006689	1177.5	2.01126	0.129132	15.5753	1.07169e-54	1.59555e-51	Wnt3
XLOC_019744	4121.74	1.77682	0.114813	15.4758	5.0527e-54	7.08002e-51	Lox
XLOC_047745	177.87	2.74861	0.177955	15.4455	8.09309e-54	1.07103e-50	Srpx2
XLOC_018726	239.661	3.44251	0.223846	15.379	2.26583e-53	2.84076e-50	Nrtn
XLOC_013317	1433.8	1.49774	0.0975279	15.3571	3.17638e-53	3.78323e-50	Nr1d2
XLOC_020830	724.555	2.1958	0.144189	15.2286	2.2845e-52	2.59139e-49	Anxa1
XLOC_002952	1450.27	2.25149	0.15006	15.004	6.91718e-51	7.48973e-48	Cfh
XLOC_008473	751.347	2.30632	0.154178	14.9588	1.36471e-50	1.41342e-47	Lgals3bp
XLOC_004909	3081.2	1.75946	0.118198	14.8857	4.08057e-50	4.05014e-47	Col6a1
XLOC_013727	1438.72	1.56368	0.106488	14.6841	8.14764e-49	7.18833e-46	Slc7a8
XLOC_008105	266.275	3.0393	0.207681	14.6345	1.69289e-48	1.44022e-45	Nr1d1;Thra
XLOC_039206	1226.45	2.09769	0.143593	14.6086	2.47523e-48	2.03319e-45	Spon1
XLOC_043979	153.745	3.44423	0.238449	14.4443	2.72262e-47	2.09211e-44	Casp12
XLOC_001089	2435.69	1.20774	0.0836883	14.4314	3.28444e-47	2.44496e-44	Slc41a1
XLOC_014286	5557.08	1.67811	0.117394	14.2947	2.35966e-46	1.70332e-43	Sdc2
XLOC_013794	1216.84	1.72788	0.121086	14.2698	3.37492e-46	2.36453e-43	Gjb6
XLOC_001464	3201.57	3.96553	0.283016	14.0117	1.32265e-44	9.00194e-42	Mpz
XLOC_004632	2619.74	1.75566	0.125604	13.9777	2.13263e-44	1.41115e-41	4930579H20Rik;Gm23353;Gm36962;Lama2
XLOC_016781	1146.62	2.20674	0.158343	13.9364	3.80542e-44	2.44997e-41	Col8a1
XLOC_042793	336.434	2.89192	0.20937	13.8125	2.1425e-43	1.34307e-40	Mt1
XLOC_035278	1053.59	1.66585	0.120703	13.8012	2.50485e-43	1.52995e-40	Gm26588;Mgll;RP23-170C11.3;RP23-170C11.4;RP23-82I13.5;RP23-82I13.6
XLOC_025149	3603.72	2.05083	0.1496	13.7088	8.99727e-43	5.3581e-40	Cp;Hps3
XLOC_024797	4873.68	1.49487	0.110253	13.5585	7.05291e-42	3.90715e-39	Sdc4
XLOC_000584	14886.8	1.34082	0.0993146	13.5008	1.54749e-41	8.37789e-39	Igfbp2
XLOC_015346	7755.31	1.93326	0.143456	13.4763	2.15636e-41	1.14148e-38	Chadl;L3mbtl2
XLOC_002426	2320.35	1.81873	0.135732	13.3995	6.08947e-41	3.15342e-38	Stk16;Tuba4a
XLOC_014267	3237.67	1.12336	0.083983	13.376	8.35056e-41	4.23231e-38	Ank;Mir7117
XLOC_019265	9719.66	1.81199	0.136897	13.2361	5.4263e-40	2.53451e-37	Slc12a2
XLOC_018970	5263.17	1.13158	0.0862318	13.1226	2.4443e-39	1.11973e-36	Colec12;Gm17430;Gm23350;Gm23637;Gm7497
XLOC_004773	2456.6	1.58382	0.121541	13.0312	8.13239e-39	3.65512e-36	Man1a
XLOC_040024	11608.9	1.4953	0.116494	12.8359	1.0326e-37	4.39242e-35	Apoe
XLOC_014287	4129.86	1.82267	0.14303	12.7433	3.3969e-37	1.34862e-34	1700084J12Rik;Cpq;Gm24476
XLOC_007421	102743	1.41584	0.111236	12.7282	4.12049e-37	1.60909e-34	Sparc
XLOC_004908	3283.31	1.35391	0.106489	12.714	4.94202e-37	1.89877e-34	Col6a2
XLOC_028763	4945.06	1.14721	0.091063	12.598	2.16701e-36	8.06567e-34	Ppap2b
XLOC_027179	1672.83	1.26967	0.101208	12.5452	4.22576e-36	1.52518e-33	Lmna
XLOC_017700	563.19	1.60144	0.127952	12.5159	6.10824e-36	2.17171e-33	Tfeb
XLOC_044741	295.173	2.23735	0.179216	12.4841	9.1177e-36	3.19401e-33	Nt5e
XLOC_010557	685.79	1.85505	0.149317	12.4236	1.94699e-35	6.72164e-33	Gpld1
XLOC_008470	11560	1.33552	0.10806	12.3591	4.34882e-35	1.45906e-32	BC100451;Timp2
XLOC_007206	2167.31	1.04641	0.0849131	12.3233	6.78626e-35	2.21446e-32	Asb3;Erlec1;Gm12104
XLOC_002753	398.292	1.97951	0.161172	12.282	1.13232e-34	3.64501e-32	Steap3
XLOC_040301	116.434	3.83425	0.31346	12.232	2.0966e-34	6.48611e-32	Mag
XLOC_004210	448.247	1.98298	0.162271	12.2202	2.42576e-34	7.31442e-32	Gm15915;Gm15963;Gm8580;Ntn4
XLOC_019422	3126.11	3.20685	0.262487	12.2172	2.51647e-34	7.49311e-32	Mbp;Rpl21-ps8
XLOC_031534	114.224	2.82709	0.231643	12.2045	2.94098e-34	8.64901e-32	Gm17182;Slc34a2
XLOC_015920	2365.44	1.43711	0.117844	12.1951	3.30247e-34	9.47808e-32	Mfi2
XLOC_016202	1675.34	1.41266	0.115992	12.179	4.02351e-34	1.141e-31	Gm25908;Jam2
XLOC_024700	321.32	3.28932	0.270186	12.1743	4.26147e-34	1.19426e-31	Cnbd2;Scand1
XLOC_006771	613.006	1.49289	0.122755	12.1616	4.9793e-34	1.37921e-31	Arsg;Gm22378;Slc16a6
XLOC_017497	864.094	1.6603	0.136673	12.148	5.87886e-34	1.60966e-31	H2-D1
XLOC_004825	370.346	2.66431	0.220414	12.0878	1.22544e-33	3.20783e-31	Srgn
XLOC_033672	1433.35	1.74639	0.145585	11.9957	3.744e-33	9.69412e-31	Gm8145;RP23-24K16.2;RP23-24K16.3;RP24-357G2.2;Tgfbr3
XLOC_001127	1251	2.02324	0.169369	11.9458	6.8311e-33	1.71288e-30	Fmod;Gm18970
XLOC_036175	34250.1	1.33064	0.111898	11.8915	1.31013e-32	3.21737e-30	Ptn
XLOC_030659	677.494	1.37995	0.116405	11.8547	2.03364e-32	4.89326e-30	Trnp1
XLOC_037193	3241.82	1.46725	0.124109	11.8223	2.99537e-32	7.13527e-30	Cd9;Gm26728;Gm28809
XLOC_005883	1283.38	1.49143	0.127098	11.7345	8.48132e-32	1.96149e-29	Gpx3
XLOC_020229	5057.46	1.547	0.132424	11.6821	1.57343e-31	3.56958e-29	Aldh1a1;Gm6684
XLOC_018374	562.067	2.15867	0.185787	11.6191	3.29633e-31	7.27054e-29	H2-K1
XLOC_004030	6067.95	1.43051	0.123696	11.5647	6.21753e-31	1.34643e-28	1600002K03Rik;Cirbp
XLOC_045653	2858.77	1.51977	0.131477	11.5592	6.6353e-31	1.42396e-28	Loxl1
XLOC_044888	981.776	1.65228	0.143117	11.5449	7.82892e-31	1.66511e-28	Gm22595;Gm25842;n-R5s89;Slco2a1
XLOC_035101	2079.02	1.06382	0.0921968	11.5386	8.42751e-31	1.77656e-28	Gm29438;St3gal5
XLOC_020244	682.826	2.84603	0.248678	11.4446	2.50127e-30	5.09254e-28	Klf9;Mir1192
XLOC_036974	1426.83	1.24484	0.108903	11.4307	2.93673e-30	5.92847e-28	Gm4604;Sumf1
XLOC_003179	4934.21	1.02407	0.0897062	11.4158	3.48774e-30	6.98163e-28	Gm37559;Mpzl1
XLOC_039532	320.669	1.92073	0.168593	11.3927	4.54641e-30	9.025e-28	Ifitm1
XLOC_037405	2180.03	2.31894	0.203715	11.3832	5.06849e-30	9.97822e-28	Mgp
XLOC_046061	5494	1.4692	0.129202	11.3714	5.80766e-30	1.13397e-27	1300017J02Rik;Cdv3;Gm20425;Srprb;Topbp1;Trf
XLOC_034124	2365.57	1.49523	0.132352	11.2974	1.35184e-29	2.61805e-27	Fbxo24;Gm16089;Pcolce;RP23-286M3.5
XLOC_044339	359.37	2.56584	0.227348	11.286	1.53921e-29	2.9569e-27	Apoa4;Gm10680
XLOC_035317	213.977	2.09465	0.185699	11.2798	1.65063e-29	3.14558e-27	Slc41a3
XLOC_018248	3561.13	1.10757	0.0982787	11.2697	1.85193e-29	3.49153e-27	Gm23123;Itfg3
XLOC_030751	4216.1	1.23557	0.109641	11.2693	1.86149e-29	3.49153e-27	Gm27646;Mir7019;Pink1
XLOC_038016	877.744	2.52015	0.223974	11.252	2.26422e-29	4.18109e-27	Gm15541;Prx
XLOC_020990	1229.17	1.73559	0.154787	11.2127	3.5307e-29	6.37157e-27	Crtac1
XLOC_018848	1067.21	2.17039	0.193737	11.2028	3.951e-29	7.07644e-27	Cyp1b1
XLOC_043856	104.352	3.22261	0.288133	11.1845	4.85855e-29	8.63698e-27	Gm15894;Gm15895;Il34
XLOC_033126	201.638	3.5687	0.319446	11.1715	5.62084e-29	9.91808e-27	Fgfbp1
XLOC_006890	1475.87	1.63186	0.146277	11.156	6.69653e-29	1.16437e-26	C1qtnf1;Gm11747
XLOC_026559	44.0785	6.73624	0.604872	11.1366	8.32032e-29	1.43622e-26	Gm37389;Pmp2
XLOC_024401	1227.72	2.19038	0.196999	11.1187	1.01727e-28	1.74334e-26	Mal
XLOC_030764	4538.49	1.46826	0.132068	11.1174	1.03231e-28	1.75647e-26	Nbl1
XLOC_020599	738.886	2.24751	0.203437	11.0477	2.24925e-28	3.69513e-26	Ccdc85b;Fosl1
XLOC_027573	1386.7	1.56398	0.141732	11.0348	2.59755e-28	4.23809e-26	Gstm1
XLOC_042792	172.695	3.24675	0.294461	11.0261	2.85992e-28	4.63443e-26	Mt2
XLOC_045168	43.5518	6.31733	0.57302	11.0246	2.90756e-28	4.6798e-26	Cxcr6;Fyco1
XLOC_042975	906.091	2.60128	0.236148	11.0155	3.21875e-28	5.1459e-26	Clec3a
XLOC_024396	766.353	1.32822	0.120694	11.0048	3.62162e-28	5.75138e-26	Prom2
XLOC_000165	60658.1	1.41072	0.128236	11.001	3.77925e-28	5.92408e-26	Col9a1
XLOC_020286	127.443	2.76817	0.251629	11.001	3.78011e-28	5.92408e-26	Mlana
XLOC_025381	1970.95	1.01909	0.093141	10.9414	7.31029e-28	1.13077e-25	Foxo1;Gm20402;Gm38034
XLOC_005885	3060.13	1.53772	0.140617	10.9355	7.79956e-28	1.19098e-25	Gm2a
XLOC_029506	1431.91	1.3443	0.12293	10.9355	7.79328e-28	1.19098e-25	Mxra8;Mxra8os
XLOC_025866	1293.47	1.65156	0.15124	10.9201	9.23933e-28	1.40185e-25	Ctsk
XLOC_043921	264.737	2.59541	0.23882	10.8676	1.6439e-27	2.46285e-25	Agt
XLOC_020624	936.853	1.04053	0.0958687	10.8537	1.91507e-27	2.83347e-25	Capn1;Gm10814
XLOC_007983	2302.76	1.64583	0.151937	10.8323	2.41891e-27	3.53502e-25	Hlf
XLOC_014706	2094.49	1.36046	0.126205	10.7798	4.2895e-27	6.2305e-25	Cntn1
XLOC_041754	318.392	2.30015	0.213416	10.7778	4.38218e-27	6.32653e-25	Nupr1
XLOC_015356	50.4271	4.25593	0.39585	10.7514	5.83937e-27	8.32932e-25	Shisa8
XLOC_018018	1152.98	2.10947	0.196416	10.7398	6.61659e-27	9.32626e-25	Rnaset2a
XLOC_017858	1941.3	1.39516	0.13055	10.6868	1.17318e-26	1.63429e-24	Crim1;Gm25069
XLOC_001995	6525.8	1.99064	0.186289	10.6858	1.18665e-26	1.64344e-24	Ptp4a1
XLOC_034879	35329.6	1.15133	0.107825	10.6777	1.29421e-26	1.78204e-24	Fkbp9
XLOC_032601	2815.21	1.28013	0.119899	10.6767	1.30794e-26	1.7906e-24	Cyth3
XLOC_035624	320.381	2.4333	0.228024	10.6713	1.38698e-26	1.88795e-24	Cd163
XLOC_006019	2648.66	2.28882	0.214596	10.6657	1.47267e-26	1.99321e-24	Pmp22
XLOC_025192	1829.36	1.44297	0.135462	10.6522	1.70252e-26	2.27841e-24	Eif5a2
XLOC_020417	786.054	1.49748	0.140854	10.6315	2.12767e-26	2.83147e-24	Kazald1
XLOC_027800	4352.75	1.27054	0.120292	10.5621	4.46629e-26	5.81374e-24	Gm23196;Npnt
XLOC_024662	653.378	1.5913	0.15151	10.5029	8.37528e-26	1.04987e-23	Snta1
XLOC_037939	4136.78	1.13648	0.108389	10.4852	1.01024e-25	1.25338e-23	Cadm4;Plaur
XLOC_035314	552.793	2.08959	0.200327	10.4309	1.79202e-25	2.2118e-23	Klf15;RP23-370A2.7
XLOC_034347	65462	1.32134	0.126712	10.4279	1.84886e-25	2.27019e-23	Casd1;Col1a2;Gm26696;RP23-288L22.4;RP23-56M2.6;RP23-56M2.7;Sgce
XLOC_017445	314.536	1.45535	0.139831	10.408	2.28066e-25	2.77181e-23	Psmb9;Tap1
XLOC_010940	929.52	1.11509	0.107221	10.3999	2.48259e-25	3.00192e-23	Erap1
XLOC_040561	1790.21	1.07412	0.103289	10.3991	2.50215e-25	3.01028e-23	Fcgrt
XLOC_003958	4431.63	1.12935	0.108715	10.3882	2.80715e-25	3.36025e-23	Pttg1ip
XLOC_021662	8586.13	1.24733	0.120756	10.3294	5.1911e-25	6.1521e-23	Gsn;RP23-186B18.8
XLOC_026903	1466.32	1.68123	0.163318	10.2942	7.48456e-25	8.82623e-23	Tm4sf1
XLOC_027364	1570.12	2.05235	0.199556	10.2846	8.27036e-25	9.70484e-23	Aph1a;Car14
XLOC_005105	1872.62	1.52521	0.148334	10.2823	8.4714e-25	9.89203e-23	Chpt1;Sycp3
XLOC_036167	140.202	3.16737	0.308462	10.2682	9.797e-25	1.13841e-22	Fam180a
XLOC_003653	365.173	1.74437	0.170488	10.2316	1.43069e-24	1.63849e-22	Vnn1
XLOC_006168	584.815	1.65992	0.162412	10.2204	1.6066e-24	1.83114e-22	Atp2a3
XLOC_025217	2799.79	1.73834	0.17027	10.2093	1.8014e-24	2.03371e-22	Cldn11
XLOC_044190	67.5212	3.543	0.347718	10.1893	2.21364e-24	2.48731e-22	Hepacam
XLOC_022611	462.684	1.3499	0.132987	10.1506	3.29301e-24	3.6485e-22	Gm14066;Ism1
XLOC_004365	1720.5	1.52248	0.150832	10.0939	5.88133e-24	6.42657e-22	Wif1
XLOC_021012	1327.52	1.68818	0.167941	10.0522	8.98186e-24	9.68131e-22	Scd1
XLOC_033641	2124.71	1.31067	0.130904	10.0125	1.34374e-23	1.43539e-21	Hsd17b11
XLOC_019431	923.736	1.21448	0.121401	10.0039	1.46534e-23	1.5583e-21	D030046N08Rik;Fam69c;Gm22014;Gm25005
XLOC_028772	2930.15	1.13551	0.113664	9.99008	1.68447e-23	1.78337e-21	2700068H02Rik;Bsnd;Dhcr24;Gm12744;Pcsk9;Tmem61;Usp24
XLOC_019994	2895.73	1.179	0.118179	9.97634	1.93471e-23	2.03924e-21	Ctsf
XLOC_013962	23981.1	1.38842	0.139571	9.9478	2.57821e-23	2.69366e-21	Itm2b
XLOC_037481	2856.2	1.05041	0.105667	9.94078	2.7665e-23	2.87776e-21	Tm7sf3
XLOC_043724	5052.93	1.02856	0.103475	9.94017	2.78339e-23	2.88275e-21	Amfr
XLOC_014598	1178.08	1.55889	0.157847	9.87595	5.29293e-23	5.3425e-21	Csdc2
XLOC_026174	408.117	1.30131	0.132191	9.84415	7.26494e-23	7.27135e-21	F3
XLOC_011769	7286.86	1.34897	0.13706	9.84213	7.41262e-23	7.38812e-21	Ctsl
XLOC_029027	2622.41	1.53413	0.155995	9.8345	7.99603e-23	7.93639e-21	Col8a2
XLOC_042915	7289.98	1.10561	0.112612	9.81789	9.42952e-23	9.20576e-21	Cdh1
XLOC_017359	1734.73	1.23573	0.125931	9.81276	9.9219e-23	9.64693e-21	Cdkn1a
XLOC_043785	151.157	2.04109	0.208191	9.80389	1.08333e-22	1.03639e-20	Lrrc29
XLOC_026826	221.12	2.34902	0.240304	9.7752	1.4387e-22	1.34927e-20	Gm37498;Slc7a11
XLOC_009729	1628	1.55619	0.159206	9.77466	1.44642e-22	1.35118e-20	Sgpp1
XLOC_003611	735.295	1.73052	0.177198	9.76598	1.5758e-22	1.4663e-20	Perp
XLOC_013929	481.699	1.86235	0.190792	9.76116	1.65262e-22	1.53179e-20	Pdlim2
XLOC_035975	1032.18	1.34602	0.137924	9.75918	1.68509e-22	1.55584e-20	Pon2;RP23-333I11.2
XLOC_037497	658.441	1.20587	0.123671	9.75061	1.83361e-22	1.68643e-20	Gm15763;RP23-251M14.4;RP23-251M14.5;RP23-62G15.1;Rps4l;Tmtc1
XLOC_018774	2974.99	1.11657	0.114664	9.73776	2.08093e-22	1.89923e-20	Rab31
XLOC_014572	806.355	1.19549	0.123039	9.71637	2.56772e-22	2.31688e-20	Rpl3;Syngr1
XLOC_027521	862.793	2.37237	0.244449	9.705	2.87077e-22	2.58055e-20	RP24-274H19.3;Wnt2b
XLOC_040531	150.626	2.22666	0.229479	9.70312	2.92426e-22	2.61875e-20	Clec11a
XLOC_019387	147.957	1.76491	0.182373	9.6775	3.7579e-22	3.35269e-20	Skor2
XLOC_004517	1103.76	1.20659	0.124862	9.66345	4.31088e-22	3.81745e-20	B430219N15Rik;Ginm1
XLOC_007627	4797.53	1.20878	0.125095	9.66287	4.33542e-22	3.82496e-20	Atp1b2
XLOC_011009	3009.85	1.1524	0.119414	9.65044	4.89473e-22	4.28666e-20	Serinc5
XLOC_035291	622.838	1.05929	0.110285	9.60503	7.61354e-22	6.64331e-20	Txnrd3
XLOC_008365	325.287	1.79536	0.187151	9.59313	8.54516e-22	7.40197e-20	Abca6
XLOC_024781	8110.57	1.33151	0.138979	9.58071	9.63799e-22	8.28832e-20	0610039K10Rik;Serinc3;Ttpal
XLOC_003939	1978.14	1.56911	0.164024	9.56634	1.10759e-21	9.45662e-20	Dip2a;S100b
XLOC_018232	117.892	2.37873	0.248838	9.55937	1.1848e-21	1.00797e-19	Msln
XLOC_006614	220.29	1.43266	0.149971	9.55287	1.26147e-21	1.06938e-19	Stat3;Stat5a
XLOC_041670	4540.44	1.05461	0.110489	9.54492	1.36213e-21	1.15061e-19	Gprc5b;Iqck
XLOC_011138	657.948	1.49612	0.157165	9.5194	1.74189e-21	1.46621e-19	Ppap2a;Skiv2l2
XLOC_035627	129.27	1.95163	0.205545	9.4949	2.2043e-21	1.83597e-19	C1ra
XLOC_024089	1655.35	1.03599	0.109146	9.49177	2.27151e-21	1.88535e-19	Cd82;Gm10804;Mir7001
XLOC_013767	75.2751	3.03531	0.320667	9.46563	2.91807e-21	2.41359e-19	Mcpt4
XLOC_033548	4518.58	1.04066	0.110194	9.44389	3.59198e-21	2.93029e-19	Mir6415;Scarb2
XLOC_043277	1588.76	1.00235	0.106154	9.44239	3.64366e-21	2.95224e-19	Hgsnat
XLOC_031998	101.149	3.8062	0.403119	9.44188	3.66136e-21	2.95652e-19	Ibsp
XLOC_035523	3798.51	1.30905	0.138684	9.43906	3.76126e-21	3.02692e-19	Cxcl12
XLOC_029940	1572.95	1.11744	0.11839	9.43861	3.77763e-21	3.02986e-19	Epb4.1l4b
XLOC_009165	44.6186	3.52757	0.374288	9.42475	4.31128e-21	3.42022e-19	Serpina3n
XLOC_041756	324.179	2.1083	0.223763	9.42201	4.42555e-21	3.47924e-19	Ccdc101;Sult1a1
XLOC_031834	599.422	1.77844	0.188879	9.41578	4.69569e-21	3.66741e-19	Pf4
XLOC_044452	3897.01	1.13601	0.120977	9.39027	5.98452e-21	4.64356e-19	Nptn;Rec114
XLOC_009977	111.083	1.84128	0.196479	9.37138	7.1587e-21	5.51869e-19	Gm28875;Syne3
XLOC_013171	3628.44	1.12712	0.120385	9.36266	7.7754e-21	5.95556e-19	2610035F20Rik;Zic2
XLOC_016722	1304.44	1.71451	0.18349	9.34384	9.29028e-21	7.09307e-19	Cd200
XLOC_036294	5186.67	1.17381	0.125723	9.33645	9.96187e-21	7.53339e-19	Tmem176a;Tmem176b
XLOC_035825	591.873	1.69886	0.182995	9.28366	1.63749e-20	1.21896e-18	AC122804.1;H2afj
XLOC_036085	1636.91	1.16058	0.125136	9.27454	1.7838e-20	1.31962e-18	Gpr37
XLOC_017251	2925.27	1.65461	0.178576	9.26557	1.94033e-20	1.42656e-18	Bricd5;Mlst8;Pgp
XLOC_041615	7336.23	1.12517	0.121686	9.2465	2.31964e-20	1.70019e-18	Dkk3
XLOC_017634	2330.13	1.14213	0.123585	9.24166	2.42705e-20	1.77346e-18	Tnfrsf21
XLOC_037036	211.933	1.70363	0.185024	9.20765	3.33333e-20	2.41347e-18	Mkrn2os
XLOC_024796	8341.48	1.52181	0.165355	9.20328	3.47202e-20	2.50627e-18	Matn4;Mir7678;Rbpjl;Slpi
XLOC_013764	237.628	1.88096	0.204573	9.19459	3.76432e-20	2.7009e-18	Cma1
XLOC_036755	1582.43	1.06457	0.11608	9.17102	4.68556e-20	3.34176e-18	Mir705;Rab11fip5
XLOC_015464	8466.16	1.00394	0.109502	9.16828	4.80604e-20	3.40728e-18	Irak4;Twf1
XLOC_033644	20599.9	1.44021	0.157084	9.16842	4.80023e-20	3.40728e-18	Gm26703;Sparcl1
XLOC_033258	1117.71	1.1546	0.125983	9.16473	4.9673e-20	3.50077e-18	Gm15819;Gm25608;Rell1;RP23-192C21.2;RP23-192C21.3
XLOC_012805	3139.25	1.07407	0.117245	9.16086	5.14861e-20	3.61785e-18	Gm24424;Lrp10;Mmp14;Mrpl52;Oxa1l;RP24-378G4.4;RP24-378G4.5;RP24-378G4.6;Slc7a7
XLOC_006721	497.002	1.61183	0.175978	9.15926	5.22556e-20	3.64319e-18	Ace;Gm11651
XLOC_037084	466.161	1.2236	0.133594	9.15912	5.23213e-20	3.64319e-18	Cacna2d4;Lrtm2
XLOC_045134	3118.7	1.01694	0.111034	9.15884	5.24585e-20	3.64319e-18	E530011L22Rik;Zfp651
XLOC_039126	1199.63	1.26406	0.138028	9.15799	5.2872e-20	3.66123e-18	Olfml1
XLOC_034796	586.098	2.38244	0.260234	9.15498	5.43675e-20	3.75388e-18	Gpnmb
XLOC_014155	685.643	1.13938	0.12466	9.13988	6.25198e-20	4.30429e-18	4930594M22Rik;Ggact;Pcca
XLOC_015755	117.574	2.30808	0.25258	9.13798	6.36271e-20	4.35535e-18	Cebpd;Spidr
XLOC_000102	2090.49	1.07602	0.117885	9.12773	6.99531e-20	4.76101e-18	Rdh10
XLOC_034926	462.061	1.1792	0.129238	9.12427	7.22244e-20	4.90159e-18	A730020E08Rik;Ccser1;RP23-252K4.1;RP24-358D8.1;RP24-358D8.2;RP24-494L9.2
XLOC_034951	584.551	1.96062	0.215128	9.11375	7.95845e-20	5.37049e-18	Ndnf
XLOC_045682	81.3892	2.47761	0.271892	9.11248	8.05201e-20	5.41828e-18	Gm23221;Paqr5
XLOC_008366	1089.65	1.06332	0.116956	9.09164	9.75525e-20	6.54591e-18	Abca5
XLOC_022916	5667.23	1.05435	0.116067	9.08398	1.04675e-19	6.965e-18	Pigt
XLOC_034785	1800.19	1.52383	0.167763	9.08323	1.05403e-19	6.99389e-18	Tmem176a;Tmem176b
XLOC_004341	686.783	1.47169	0.162071	9.08049	1.08086e-19	7.09285e-18	Cpm;Gm25709
XLOC_026622	281.358	2.07027	0.228472	9.06135	1.28848e-19	8.38601e-18	Cpa3;Mir7007
XLOC_026904	4841.57	1.12924	0.124798	9.04851	1.44934e-19	9.38173e-18	Gm16016;Wwtr1
XLOC_023790	542.439	1.30835	0.145056	9.01959	1.88794e-19	1.20894e-17	Fkbp7
XLOC_048496	2292.13	1.00354	0.111338	9.01351	1.99573e-19	1.27113e-17	Gpc4
XLOC_016886	49076.7	1.00559	0.112017	8.9772	2.77751e-19	1.74113e-17	App;Gm27295
XLOC_029134	159.206	1.91329	0.213988	8.94112	3.85262e-19	2.38993e-17	Fam46b;Gm13257
XLOC_005439	1200.12	1.37396	0.153843	8.93087	4.22683e-19	2.60848e-17	Gm12592;Pik3ip1
XLOC_026151	270.535	1.76621	0.197801	8.92923	4.28996e-19	2.6406e-17	Lppr5
XLOC_045602	578.956	1.43796	0.161629	8.89668	5.75415e-19	3.51461e-17	Elmod1
XLOC_023344	3275.99	1.69573	0.190874	8.88403	6.4481e-19	3.9284e-17	Ptgds
XLOC_034057	3567.31	1.51911	0.171652	8.84991	8.75904e-19	5.30914e-17	Eln;RP23-315E2.1
XLOC_038583	435.588	1.56949	0.17776	8.82931	1.05327e-18	6.35191e-17	Mir211;Mir6416;Trpm1
XLOC_005462	178.411	1.70257	0.193071	8.81835	1.16162e-18	6.97002e-17	Gatsl3
XLOC_048049	170.24	1.58668	0.180052	8.81232	1.22579e-18	7.26355e-17	Rai2
XLOC_003870	979.267	1.28985	0.146519	8.8033	1.32854e-18	7.85292e-17	Gm16128;Gm25862;Slc25a16
XLOC_010738	81.5304	3.80993	0.432818	8.80262	1.33664e-18	7.88119e-17	Cenpp;Omd
XLOC_009934	4086.23	1.07426	0.122077	8.79984	1.37006e-18	8.01871e-17	Lgmn
XLOC_012857	53.2199	2.6012	0.296294	8.77912	1.64765e-18	9.57284e-17	Atp12a
XLOC_014733	2509.74	1.08158	0.123334	8.7695	1.79462e-18	1.04014e-16	Hdac7;Slc48a1
XLOC_006979	4337.97	1.2333	0.14118	8.73565	2.42261e-18	1.38391e-16	Tcn2
XLOC_026193	128.227	2.18663	0.250627	8.72463	2.67042e-18	1.51819e-16	Prss12;RP23-113O9.3;RP23-113O9.4
XLOC_038445	454.736	1.06696	0.122315	8.72303	2.70849e-18	1.53252e-16	Dbp;Sphk2
XLOC_044321	4589.15	1.02538	0.117546	8.72326	2.70307e-18	1.53252e-16	Mpzl2
XLOC_028937	253.163	4.17233	0.478392	8.72157	2.74365e-18	1.54873e-16	Cldn19;Gm12927
XLOC_023841	447.799	1.42371	0.163509	8.70726	3.11317e-18	1.73674e-16	Serping1
XLOC_027571	820.383	1.31319	0.151046	8.69395	3.50056e-18	1.93473e-16	Gstm2
XLOC_017099	9035.91	1.36849	0.157592	8.68379	3.82786e-18	2.11073e-16	Smoc2
XLOC_035655	202.704	2.13954	0.246724	8.67179	4.25394e-18	2.3295e-16	Scnn1a
XLOC_015655	328.736	1.65258	0.190688	8.6664	4.46005e-18	2.43676e-16	Dnase1;Gm15879;Trap1
XLOC_002928	1813.91	1.0947	0.126364	8.66308	4.59168e-18	2.49153e-16	Gm28501;Gm37080;Gm37101;Nek7
XLOC_027659	580.375	1.37854	0.159127	8.66316	4.58875e-18	2.49153e-16	Gm24811;Snx7
XLOC_042408	520.893	1.68925	0.195187	8.65452	4.94974e-18	2.67364e-16	Gm26584;Slc7a2
XLOC_018067	1451.19	1.32036	0.152699	8.64679	5.297e-18	2.8483e-16	Thbs2
XLOC_026308	1684.74	1.03322	0.119626	8.63709	5.76631e-18	3.07981e-16	Gm16100;Manba;Oaz2-ps
XLOC_043158	1748.42	1.25213	0.145331	8.61569	6.95198e-18	3.66379e-16	Gas6
XLOC_042409	557.553	1.49761	0.174501	8.58221	9.30666e-18	4.85107e-16	Pdgfrl
XLOC_003755	605.978	1.05342	0.122792	8.57886	9.58154e-18	4.98345e-16	Gm15200;Ostm1
XLOC_046980	321.056	1.62222	0.189683	8.55228	1.20682e-17	6.20901e-16	Zcchc12
XLOC_007595	4152.77	1.1186	0.130806	8.55157	1.21423e-17	6.23363e-16	Gm12305;Mir6406;Ntn1
XLOC_014011	14142.6	1.12397	0.131572	8.54259	1.31251e-17	6.69493e-16	Lect1
XLOC_014262	816.211	1.43575	0.168116	8.54024	1.33943e-17	6.81766e-16	Fam134b;Mir7212
XLOC_001452	525.821	1.33156	0.155995	8.53591	1.39054e-17	7.04768e-16	Olfml2b
XLOC_041980	15819.7	1.07611	0.126273	8.5221	1.56684e-17	7.92436e-16	Ctsd;Ifitm10
XLOC_008206	2563.86	1.18984	0.139642	8.52064	1.5868e-17	8.00828e-16	Ptrf
XLOC_018803	693.513	1.62543	0.190792	8.51936	1.60443e-17	8.08015e-16	Emilin2;Gm26561
XLOC_028778	9554.22	1.1529	0.135394	8.51514	1.66391e-17	8.36202e-16	Cdcp2;Cyb5rl;Gm12786;Gm12802;Mrpl37;Ssbp3;Tceanc2;Tmem59
XLOC_029783	1306.97	1.38991	0.16335	8.50878	1.75775e-17	8.79652e-16	Dnaic1;Enho;Gm12406
XLOC_049319	1808.16	1.24402	0.146224	8.50767	1.77467e-17	8.86256e-16	Sat1
XLOC_004647	859.971	1.51177	0.178238	8.48172	2.21883e-17	1.0943e-15	Rspo3
XLOC_014378	10534.9	1.1276	0.133292	8.45962	2.68255e-17	1.31755e-15	1700040F17Rik;Col14a1
XLOC_043730	148.461	2.41666	0.285829	8.4549	2.79329e-17	1.36122e-15	Pllp
XLOC_003889	185.051	2.04426	0.242165	8.4416	3.13027e-17	1.51866e-15	Egr2
XLOC_031233	1858.46	1.19608	0.141848	8.43213	3.39418e-17	1.64002e-15	Chpf2;Mir671;Smarcd3
XLOC_031449	64.8574	2.45147	0.29087	8.42806	3.51436e-17	1.69465e-15	C1qtnf7;Gm15866;RP23-15G1.2;RP23-15G1.3
XLOC_001474	358.468	1.15282	0.136794	8.42746	3.53248e-17	1.69995e-15	Pvrl4
XLOC_011174	727.596	1.07128	0.127316	8.41435	3.95094e-17	1.88608e-15	Emb;Gm17509
XLOC_009946	143.057	2.41407	0.28739	8.39997	4.46594e-17	2.11919e-15	Ifi27l2a
XLOC_030731	1095.45	1.2825	0.152721	8.39761	4.55641e-17	2.15782e-15	C1qc
XLOC_021171	234.161	2.11559	0.252098	8.39191	4.78316e-17	2.24733e-15	Ucma
XLOC_043501	41.4579	2.6952	0.321165	8.39196	4.78124e-17	2.24733e-15	Slc5a5
XLOC_010739	5091.71	1.40873	0.167999	8.38533	5.05834e-17	2.37194e-15	Cenpp;Ogn
XLOC_006068	460.418	1.04447	0.124823	8.36759	5.881e-17	2.74151e-15	2310047M10Rik;9330160F10Rik
XLOC_030602	533.82	1.01292	0.121169	8.35957	6.29459e-17	2.91719e-15	Tinagl1
XLOC_032545	369.956	1.1822	0.141474	8.35629	6.47224e-17	2.99369e-15	3110082I17Rik;Gpr146
XLOC_021470	546.646	1.02062	0.122187	8.35292	6.65973e-17	3.07444e-15	Cysrt1;Rnf208
XLOC_003931	600.59	1.63501	0.195896	8.34629	7.04433e-17	3.2332e-15	Chchd10;Gm867
XLOC_018414	189.143	1.43424	0.172544	8.31233	9.38422e-17	4.27422e-15	C2;Cfb;Gm20547;Mir6972;Zbtb12
XLOC_022452	3113.5	1.33275	0.160586	8.2993	1.04723e-16	4.75162e-15	B2m;Patl2
XLOC_042558	1861.84	1.58416	0.190924	8.29732	1.06482e-16	4.82227e-15	Gm11175;Jund
XLOC_032503	3616.99	1.26203	0.152131	8.29568	1.07968e-16	4.87103e-15	Tsc22d4
XLOC_003708	45.9241	4.25817	0.514099	8.28279	1.2032e-16	5.37738e-15	Col10a1;Nt5dc1
XLOC_024367	4075.36	1.00243	0.121188	8.27167	1.32093e-16	5.87052e-15	Fbn1;Gm9913
XLOC_034137	648.168	2.73566	0.33103	8.2641	1.40756e-16	6.23226e-15	Gjc3
XLOC_010785	394.536	1.72691	0.20957	8.24026	1.71836e-16	7.51066e-15	Tspan17
XLOC_017846	1899.25	1.08174	0.131349	8.23564	1.78606e-16	7.77645e-15	Ehd3
XLOC_006323	56.2012	3.31875	0.403154	8.23197	1.84152e-16	7.99032e-15	Ccl12
XLOC_008031	49.7905	2.48254	0.302122	8.21702	2.08625e-16	9.03575e-15	Nxph3
XLOC_016966	1143.88	1.64758	0.200533	8.21602	2.1036e-16	9.09433e-15	Kcne1
XLOC_039281	358.046	1.19992	0.146129	8.21133	2.18757e-16	9.44024e-15	Scnn1b
XLOC_046319	116.457	1.64105	0.200701	8.17662	2.91923e-16	1.23515e-14	Ppp2r3d
XLOC_008753	1877.75	1.38333	0.169733	8.15001	3.63905e-16	1.52885e-14	Gdap10;Nampt
XLOC_043001	35.6162	3.07876	0.377845	8.1482	3.69396e-16	1.54919e-14	Wfdc1
XLOC_043779	337.498	1.24498	0.152868	8.14419	3.81838e-16	1.59575e-14	B3gnt9;D230025D16Rik
XLOC_001285	10978.9	1.7624	0.216568	8.13789	4.02235e-16	1.67511e-14	Glul;Mir8114;Teddm2
XLOC_036166	72.6347	2.70031	0.332501	8.12122	4.61527e-16	1.91201e-14	Slc13a4
XLOC_022568	2378.18	1.12152	0.138358	8.1059	5.23582e-16	2.15783e-14	Gm28045;Prnd;Prnp
XLOC_015490	299.378	1.38013	0.170305	8.10385	5.3248e-16	2.19071e-14	Vdr
XLOC_040230	1039.3	1.66635	0.205679	8.10173	5.41836e-16	2.21595e-14	Papl
XLOC_017869	312.154	1.59479	0.197631	8.06956	7.05546e-16	2.837e-14	Qpct
XLOC_038497	220.196	1.39134	0.172588	8.06162	7.52928e-16	3.01437e-14	Htatip2
XLOC_017981	651.744	2.24038	0.27815	8.05459	7.97467e-16	3.16081e-14	Nox3
XLOC_032838	897.044	1.91948	0.238487	8.04858	8.37618e-16	3.31443e-14	Gnai1;RP24-302O2.1
XLOC_041031	2156.91	1.2197	0.151591	8.04601	8.55335e-16	3.37893e-14	Arrdc4
XLOC_015912	1167.24	1.31794	0.163819	8.04509	8.61825e-16	3.39893e-14	Fam43a
XLOC_041938	1042.7	1.27898	0.159365	8.02549	1.01123e-15	3.9554e-14	Ifitm3;Ifitm6
XLOC_014290	798.516	1.76103	0.219702	8.01557	1.09632e-15	4.2742e-14	9430069I07Rik;Matn2
XLOC_026211	1531.78	1.06229	0.132616	8.01024	1.14486e-15	4.44891e-14	Camk2d;Gm15551;RP23-293K21.1;RP23-293K21.2;RP23-293K21.3;RP23-293K21.4;RP23-293K21.5;RP23-293K21.7;RP23-293K21.8
XLOC_011390	278.037	1.27804	0.159626	8.00647	1.18052e-15	4.56513e-14	Hfe
XLOC_027097	649.704	1.68464	0.21045	8.00492	1.19546e-15	4.60793e-14	Glrb
XLOC_000869	633.766	1.21805	0.152407	7.99208	1.32681e-15	5.08953e-14	BC055308;Fam174a
XLOC_043871	94.887	2.92174	0.365863	7.98587	1.39536e-15	5.32673e-14	Fa2h
XLOC_014276	109.106	1.55963	0.196323	7.94419	1.95457e-15	7.25232e-14	Cmbl
XLOC_006630	150.065	1.56174	0.1967	7.93969	2.02683e-15	7.50873e-14	Aoc3
XLOC_014804	5893.44	1.20434	0.151775	7.93504	2.1042e-15	7.78325e-14	Dazap2
XLOC_014723	2101.88	1.51274	0.190742	7.93079	2.17754e-15	8.02961e-14	Gm23129;Gm25546;Tmem117
XLOC_016772	393.46	1.41138	0.178016	7.92839	2.22014e-15	8.16141e-14	Gm15839;Tmem45a
XLOC_002555	159.131	1.87416	0.236592	7.92148	2.34701e-15	8.6145e-14	Gigyf2;Kcnj13
XLOC_044389	66.3998	3.46918	0.438163	7.91754	2.42246e-15	8.87777e-14	Gldn;Gldnos
XLOC_017280	266.431	2.02888	0.256424	7.91221	2.52856e-15	9.25234e-14	Tpsb2
XLOC_012871	149.802	1.67404	0.211708	7.9073	2.6303e-15	9.5805e-14	Il17d
XLOC_008755	1724.81	1.07589	0.136219	7.89825	2.82843e-15	1.02707e-13	Sypl
XLOC_003034	2251.36	1.01963	0.129108	7.8975	2.84558e-15	1.03173e-13	Lamc2
XLOC_036195	511.784	1.04312	0.132104	7.89614	2.87668e-15	1.03984e-13	Parp12
XLOC_027678	1597.22	1.16526	0.147629	7.89317	2.94615e-15	1.06334e-13	A530020G20Rik;Slc44a3
XLOC_022934	219.01	2.3087	0.292523	7.89236	2.96533e-15	1.06702e-13	Mmp9
XLOC_025752	242.561	2.07372	0.263026	7.88407	3.16883e-15	1.13511e-13	S100a6
XLOC_025468	1323.34	1.13454	0.143975	7.88014	3.27004e-15	1.16961e-13	Gm37488;Gm37589;Mbnl1
XLOC_039582	576.365	1.61346	0.204898	7.87448	3.4216e-15	1.21833e-13	4933417O13Rik;Gm27389;Gm27395;Gm27539;Gm27803;Gm28821;Gm37235;Gm37364;Gm38065;Gm38095;Gm38321;Kcnq1;Kcnq1ot1
XLOC_040308	546.907	1.29563	0.164558	7.87339	3.45167e-15	1.2272e-13	Fxyd1
XLOC_043516	373.636	1.55212	0.197382	7.86354	3.73434e-15	1.32178e-13	Bst2
XLOC_017501	411.319	1.12933	0.143881	7.84902	4.19311e-15	1.47977e-13	Gm11131;H2-Q4
XLOC_037198	309.518	2.69029	0.342789	7.84824	4.2191e-15	1.48673e-13	Kcna1
XLOC_000053	762.764	1.00108	0.127591	7.84601	4.29483e-15	1.51118e-13	Gm22607;Gm6195;Sgk3
XLOC_013005	416.83	1.14867	0.146521	7.83966	4.51758e-15	1.58488e-13	Gfra2
XLOC_038899	269.545	1.37597	0.175681	7.83219	4.79439e-15	1.67705e-13	Fam181b;Gm26862;Gm9934
XLOC_048089	4546.23	1.12075	0.143191	7.82695	4.99836e-15	1.74328e-13	Gpm6b
XLOC_048416	6666.99	1.0165	0.12988	7.82641	5.02016e-15	1.74832e-13	Lamp2
XLOC_048895	435.479	1.20838	0.154505	7.821	5.24053e-15	1.82123e-13	Cited1
XLOC_017104	92.0311	2.19049	0.280272	7.81558	5.47113e-15	1.8943e-13	Ermard;Gm3448
XLOC_020317	83.0541	1.8767	0.240312	7.80943	5.74464e-15	1.98036e-13	Ifit3
XLOC_012316	810.631	1.31898	0.169438	7.78446	7.00138e-15	2.39283e-13	Anxa11;Anxa11os;Cphx1;Duxbl1;Gm19013;Gm2260;Plac9a;Tmem254a
XLOC_030205	320.368	1.34383	0.17322	7.75792	8.63342e-15	2.91712e-13	Cyp2j9
XLOC_042808	794.474	1.00158	0.129214	7.75133	9.09362e-15	3.05597e-13	Cx3cl1
XLOC_014562	958.437	1.05943	0.136753	7.74699	9.40952e-15	3.14809e-13	Ddx17;Kdelr3
XLOC_004002	419.801	1.16839	0.15083	7.74638	9.45508e-15	3.1589e-13	Tpgs1
XLOC_043495	739.057	1.05415	0.136127	7.74386	9.64436e-15	3.21332e-13	Ifi30
XLOC_020252	2762.85	1.08964	0.140968	7.7297	1.07802e-14	3.55672e-13	Apba1
XLOC_029220	212.608	1.08994	0.141093	7.72497	1.11878e-14	3.68101e-13	Tmco4
XLOC_000714	7511.83	1.04495	0.135543	7.70935	1.2646e-14	4.13791e-13	Itm2c
XLOC_026011	123.081	1.7727	0.230392	7.69427	1.42299e-14	4.60558e-13	Gm15472;Gm15602;Ptpn22;RP24-180F7.2
XLOC_013363	435.167	1.44582	0.188256	7.68008	1.58993e-14	5.10426e-13	A830039N20Rik;Gm29626;Kcnma1
XLOC_009928	1405	1.2309	0.160352	7.67624	1.63822e-14	5.25223e-13	Fbln5
XLOC_000344	30622.4	1.02844	0.134009	7.67443	1.66154e-14	5.31268e-13	AC125167.1;Col3a1
XLOC_008912	2100.15	1.10823	0.144454	7.67189	1.69484e-14	5.40467e-13	Frmd6
XLOC_009159	32.1406	2.7608	0.360226	7.66407	1.80126e-14	5.72868e-13	Serpina3g
XLOC_024648	113.14	2.48317	0.324071	7.66241	1.82476e-14	5.79567e-13	Dusp15
XLOC_043533	91.7452	1.91194	0.249588	7.66038	1.85389e-14	5.88037e-13	Cib3
XLOC_045694	567.416	1.16171	0.152354	7.62504	2.43959e-14	7.64652e-13	Skor1
XLOC_041264	343.091	1.46812	0.192597	7.62274	2.48345e-14	7.75336e-13	Ccdc81
XLOC_020825	1338.91	1.15399	0.151441	7.62004	2.53599e-14	7.90705e-13	Gm8250;Ostf1
XLOC_012819	771.226	1.06707	0.140183	7.61197	2.6994e-14	8.38364e-13	Cmtm5;Myh6
XLOC_029392	5937.56	1.11747	0.147	7.60186	2.91915e-14	9.0543e-13	Fbxo2
XLOC_006438	31.1504	3.39384	0.446533	7.60042	2.95175e-14	9.13163e-13	Gm22534;Gm525
XLOC_047586	85.9985	1.51276	0.199058	7.5996	2.97057e-14	9.17796e-13	Tlr13
XLOC_017819	961.057	1.51491	0.199636	7.58837	3.23958e-14	9.99611e-13	Lama1
XLOC_016366	314.056	1.37405	0.181548	7.56853	3.77462e-14	1.1632e-12	Emp2
XLOC_015731	598.159	1.05062	0.13905	7.55571	4.16595e-14	1.27883e-12	Gm15950;Mpv17l
XLOC_013658	555.47	1.97026	0.260881	7.55235	4.27481e-14	1.30887e-12	Rnase1
XLOC_040152	1608.87	1.05233	0.139514	7.54283	4.59879e-14	1.40446e-12	Mir7046;Rabac1
XLOC_016686	93.2192	2.03014	0.269522	7.53238	4.98239e-14	1.51772e-12	Upk1b
XLOC_020021	11127.7	1.08569	0.144146	7.53186	5.00218e-14	1.5218e-12	Ltbp3;Scyl1
XLOC_033524	207.92	1.3677	0.182278	7.50339	6.2187e-14	1.87751e-12	Btc
XLOC_014376	470.046	1.06715	0.142463	7.49071	6.85005e-14	2.05252e-12	Deptor;Gm9920
XLOC_040200	2521.53	1.05773	0.141213	7.49037	6.86811e-14	2.05534e-12	Ltbp4
XLOC_039546	1123	1.1932	0.159378	7.48656	7.07021e-14	2.11052e-12	Pnpla2
XLOC_002327	216.735	1.33394	0.178282	7.48223	7.30732e-14	2.17584e-12	Fzd5;Gm38058
XLOC_031817	693.029	1.22206	0.163374	7.48016	7.42336e-14	2.20214e-12	Slc4a4
XLOC_026411	463.813	1.03118	0.137951	7.47495	7.72316e-14	2.28539e-12	Ctbs;Spata1
XLOC_019207	102.111	1.91342	0.256348	7.46415	8.38367e-14	2.46857e-12	A330093E20Rik;Gm10540;Kcnn2
XLOC_001157	2346.11	1.02179	0.137132	7.45112	9.25487e-14	2.71503e-12	Csrp1;Gm38399
XLOC_031794	35.2215	3.00202	0.402904	7.45095	9.26732e-14	2.71534e-12	1700066N21Rik;Csn3
XLOC_041951	111.306	1.7144	0.230125	7.44989	9.34177e-14	2.73379e-12	Irf7;Phrf1
XLOC_024250	533.986	1.42418	0.191505	7.43679	1.03162e-13	3.00052e-12	Scg5
XLOC_033719	136.255	1.60375	0.215827	7.43071	1.08017e-13	3.13408e-12	Crlf2;RP23-203O7.3
XLOC_029024	666.49	1.22132	0.164446	7.42689	1.1118e-13	3.21799e-12	Eva1b;Gm12946
XLOC_024814	671.459	1.32317	0.178232	7.42388	1.13742e-13	3.28019e-12	Ctsa;Pltp
XLOC_034564	30.2249	3.44925	0.465984	7.40208	1.34068e-13	3.8385e-12	9330158H04Rik;Chrm2;Mir490
XLOC_044302	96.0446	1.62167	0.219187	7.39859	1.37635e-13	3.93591e-12	C1qtnf5;Gm20444;Mfrp;Rnf26
XLOC_025678	226.446	1.22604	0.165821	7.39375	1.42742e-13	4.07704e-12	Paqr6
XLOC_031685	220.148	1.65337	0.224104	7.3777	1.61049e-13	4.56093e-12	Nipal1
XLOC_022173	428.394	1.51692	0.205634	7.3768	1.62138e-13	4.58161e-12	C1qtnf4;Ndufs3
XLOC_038115	538.914	1.14033	0.154737	7.36946	1.71322e-13	4.81824e-12	Hspb6;Lin37;mmu-mir-9769;Proser3
XLOC_010379	8056.92	1.19317	0.161996	7.36541	1.76601e-13	4.95501e-12	Gm23081;Gm25804;Gm26133;Gm7426;Gpr137b;Nid1
XLOC_005806	2201.04	1.21937	0.165828	7.35325	1.93442e-13	5.39576e-12	Adamts2;Gm12198;Gm12199;Gm12200
XLOC_038599	1631.02	1.02456	0.139559	7.3414	2.11372e-13	5.87524e-12	Vimp
XLOC_022351	1317.93	1.086	0.148049	7.33539	2.2107e-13	6.13052e-12	Emc7;n-R5s202
XLOC_004820	2540.23	1.01119	0.137891	7.33325	2.24639e-13	6.22225e-12	Mir7662;Tspan15
XLOC_017638	7104.15	1.19041	0.162344	7.33262	2.25689e-13	6.24407e-12	1700071M16Rik;Pla2g7
XLOC_033615	82.4158	1.78925	0.244132	7.32904	2.3181e-13	6.39114e-12	Hpse
XLOC_015293	427.511	1.15238	0.157315	7.32529	2.38389e-13	6.54978e-12	Tst
XLOC_049177	30.8856	3.62142	0.496029	7.30082	2.86012e-13	7.75979e-12	Ripply1
XLOC_015081	229.483	1.11279	0.152587	7.29283	3.03512e-13	8.19723e-12	Tnfrsf11b
XLOC_042399	2544.25	1.01515	0.13945	7.27963	3.3473e-13	9.00972e-12	Tusc3
XLOC_015485	331.847	1.06837	0.147054	7.26516	3.72591e-13	9.96126e-12	Amigo2;Pced1b
XLOC_042291	1944.3	1.06751	0.147163	7.25394	4.04824e-13	1.07867e-11	Gm17491;Slc20a2;Smim19
XLOC_004353	788.078	1.00352	0.138422	7.24974	4.1758e-13	1.11018e-11	Irak3;Tmbim4
XLOC_020851	159.294	1.76589	0.243589	7.24944	4.18486e-13	1.11134e-11	Mamdc2
XLOC_040653	13.4252	4.24118	0.58551	7.24356	4.37046e-13	1.1542e-11	Mrgprb1
XLOC_006768	2540.03	1.25282	0.17341	7.22459	5.026e-13	1.32292e-11	Gm11696;Gna13
XLOC_024790	50.9763	2.07328	0.286991	7.22419	5.04087e-13	1.32537e-11	A730032A03Rik;Wfdc12
XLOC_030730	1043.78	1.05079	0.145552	7.21935	5.22356e-13	1.36587e-11	C1qb
XLOC_006978	248.14	1.28356	0.178299	7.19892	6.06905e-13	1.57313e-11	Slc35e4
XLOC_024849	215.986	1.54846	0.21558	7.18278	6.83081e-13	1.76674e-11	1110018N20Rik;Gm14291;Ptgis
XLOC_043582	254.228	2.40565	0.335039	7.1802	6.96099e-13	1.79846e-11	Gm27820;Hhip
XLOC_035331	4353.24	1.17365	0.163872	7.16204	7.94868e-13	2.02725e-11	Slc6a6
XLOC_008535	341.942	1.08644	0.151772	7.15837	8.16413e-13	2.07903e-11	Dcxr
XLOC_003252	208.122	1.35074	0.188842	7.15277	8.5044e-13	2.15974e-11	Fcgr2b;Gm38204
XLOC_003635	1870.13	1.81421	0.253857	7.14659	8.8963e-13	2.24967e-11	Sgk1
XLOC_024071	920.734	1.15069	0.161182	7.13909	9.39534e-13	2.36832e-11	Creb3l1
XLOC_037408	322.438	1.14312	0.160532	7.1208	1.07299e-12	2.68484e-11	Rerg;RP23-279L13.2
XLOC_009490	239.067	1.31813	0.185141	7.11958	1.08254e-12	2.70022e-11	Cys1
XLOC_041917	13.8981	4.44692	0.625521	7.10914	1.16767e-12	2.90041e-11	Msx3
XLOC_026386	6331.8	1.01749	0.143352	7.09787	1.26691e-12	3.13062e-11	Gm24406;Sep15
XLOC_015151	1002.69	1.40179	0.197526	7.09676	1.27712e-12	3.1493e-11	Gm17035;Gm2895;Ndrg1
XLOC_034919	541.416	1.11223	0.156779	7.09426	1.30045e-12	3.19361e-11	Tigd2
XLOC_023167	367.99	1.25029	0.176284	7.0925	1.31709e-12	3.23114e-11	4930551O13Rik;Optn
XLOC_020482	238.463	1.65661	0.234241	7.07225	1.52441e-12	3.70542e-11	Adra2a
XLOC_004237	11414.5	1.11003	0.157018	7.06944	1.55562e-12	3.77357e-11	Dcn
XLOC_017951	1731.6	1.02258	0.144721	7.06592	1.59556e-12	3.85866e-11	Ston1
XLOC_043472	83.1006	2.02134	0.286118	7.0647	1.60961e-12	3.88475e-11	Cilp2
XLOC_007671	242.989	1.66911	0.236277	7.06421	1.61527e-12	3.89405e-11	Gltpd2;Gm12317;Vmo1
XLOC_025607	758.305	1.06911	0.151633	7.05066	1.7807e-12	4.26741e-11	Ctso
XLOC_025749	53.8884	2.92036	0.414871	7.03922	1.93325e-12	4.60519e-11	RP23-326D6.5;S100a2;S100a3;S100a4
XLOC_019621	1325.94	1.00121	0.142516	7.02522	2.13725e-12	5.06077e-11	Sil1
XLOC_005115	1053.74	1.10233	0.156923	7.02464	2.1462e-12	5.07693e-11	Slc17a8
XLOC_003819	1319.64	1.08334	0.154379	7.0174	2.2604e-12	5.33119e-11	Smpdl3a
XLOC_035315	78.3216	2.35097	0.335373	7.01002	2.3829e-12	5.61454e-11	Aldh1l1;Gm15756;RP24-457L7.3;RP24-457L7.4
XLOC_031169	1918.43	1.09442	0.156426	6.99643	2.62562e-12	6.13185e-11	Sema3c
XLOC_044544	35.5213	2.47683	0.354755	6.98182	2.91387e-12	6.72589e-11	C2cd4b;M5C1000I18Rik
XLOC_043129	219.481	1.45682	0.209033	6.96932	3.18471e-12	7.31324e-11	E230013L22Rik;Rab20
XLOC_026339	100.4	1.72992	0.248552	6.95999	3.40299e-12	7.74977e-11	Adh1;Gm16559
XLOC_010611	2673.41	1.0243	0.147491	6.94486	3.78836e-12	8.5457e-11	Foxc1;Gm11379
XLOC_048477	204.396	1.86649	0.2691	6.93602	4.03303e-12	9.089e-11	Igsf1
XLOC_039682	291.74	1.43132	0.207284	6.9051	5.01681e-12	1.11687e-10	Il11;Tmem190;Tmem238
XLOC_049211	1522.96	1.11764	0.161977	6.9	5.20043e-12	1.15559e-10	Chrdl1
XLOC_006916	549.795	1.30316	0.189071	6.89241	5.4854e-12	1.21112e-10	Faap100;Fscn2
XLOC_032733	3029.07	1.14954	0.166784	6.8924	5.48591e-12	1.21112e-10	Fzd1
XLOC_003410	1719.07	1.01237	0.146963	6.88862	5.63348e-12	1.2414e-10	Degs1
XLOC_029490	56.3249	1.86277	0.270579	6.88436	5.80466e-12	1.27676e-10	Tmem52
XLOC_018285	1472.39	1.30082	0.189193	6.87564	6.17127e-12	1.3524e-10	Fkbp5;Gm22146
XLOC_023198	377.752	1.9259	0.28099	6.85397	7.18269e-12	1.56255e-10	Itih2
XLOC_032466	202.551	1.47334	0.215128	6.84869	7.45315e-12	1.61991e-10	Hspb1
XLOC_003388	653.326	1.1387	0.166402	6.84304	7.75282e-12	1.6835e-10	Ephx1;Gm36961
XLOC_009042	515.001	1.08887	0.159495	6.82694	8.67428e-12	1.87675e-10	Jdp2
XLOC_009707	401.142	1.05838	0.15531	6.81461	9.45205e-12	2.03578e-10	Dhrs7
XLOC_015210	95.3144	2.24532	0.330012	6.80374	1.01934e-11	2.18952e-10	Ly6c1
XLOC_002280	310.309	1.02436	0.150983	6.78457	1.16434e-11	2.48751e-10	Ica1l
XLOC_015112	1890.1	1.03002	0.151874	6.78205	1.1848e-11	2.52442e-10	Gm20712;Gm24041;Tmem65
XLOC_037474	325.301	1.20131	0.177263	6.77696	1.2273e-11	2.61266e-10	Bhlhe41;RP24-238C11.4
XLOC_005063	128.724	1.78118	0.263262	6.76581	1.32569e-11	2.81456e-10	Slc41a2
XLOC_041019	664.261	1.51178	0.223569	6.76202	1.3608e-11	2.88396e-10	Synm
XLOC_022781	62.7804	1.64926	0.243962	6.76033	1.37678e-11	2.91523e-10	Bpifb5
XLOC_006738	93.5999	1.55904	0.23086	6.75318	1.44636e-11	3.05171e-10	1810010H24Rik;Gm11705
XLOC_037160	237.512	1.10557	0.163957	6.74304	1.55102e-11	3.25523e-10	C1s1;Gm16567
XLOC_033063	283.634	1.03505	0.153557	6.74054	1.57804e-11	3.3061e-10	Htra3
XLOC_015630	532.242	1.33201	0.197667	6.73868	1.59837e-11	3.34577e-10	Ppp1r1a
XLOC_041261	4060.4	1.04749	0.155808	6.723	1.78025e-11	3.70046e-10	Prss23;Prss23os
XLOC_042461	216.218	1.05	0.156242	6.72035	1.81283e-11	3.7649e-10	Vegfc
XLOC_021405	259.077	1.6937	0.252053	6.71965	1.82166e-11	3.77995e-10	Otud1
XLOC_028514	274.209	1.92807	0.287394	6.70882	1.96208e-11	4.06424e-10	Pappa
XLOC_002487	172.313	1.37898	0.205848	6.699	2.0985e-11	4.33175e-10	Col4a4
XLOC_030732	842.99	1.24995	0.187114	6.68016	2.3869e-11	4.88893e-10	C1qa
XLOC_002898	390.273	1.56066	0.233877	6.673	2.50622e-11	5.12012e-10	Gm36938;Pkp1
XLOC_017447	277.281	1.65448	0.248101	6.66857	2.58303e-11	5.259e-10	Gm15821;Gm20496;Tap2
XLOC_015361	162.513	1.04599	0.15692	6.66578	2.63264e-11	5.35086e-10	Cyp2d22
XLOC_010936	20.1512	4.07191	0.61193	6.6542	2.84838e-11	5.76617e-10	Slc9a3
XLOC_023445	440.32	1.32733	0.199629	6.64899	2.95116e-11	5.9677e-10	Gm13400;Ptges
XLOC_039715	764.673	1.2921	0.194695	6.63654	3.21126e-11	6.4717e-10	Zfp787
XLOC_009017	2693.61	1.40984	0.213385	6.60702	3.92131e-11	7.81179e-10	Acot1
XLOC_000393	293.831	1.39367	0.21133	6.59474	4.25992e-11	8.44925e-10	Mstn
XLOC_027163	121.317	1.73047	0.262503	6.5922	4.33367e-11	8.57753e-10	Bcan
XLOC_013835	595.901	1.12326	0.170464	6.58938	4.41655e-11	8.71638e-10	Spryd7
XLOC_027638	1444.87	1.14224	0.173429	6.58622	4.51168e-11	8.8747e-10	RP24-245I16.3;Vcam1
XLOC_041473	62.125	1.52567	0.23187	6.57984	4.70941e-11	9.256e-10	Gm16464;Trim30d
XLOC_020077	98.9334	1.56623	0.238044	6.5796	4.71724e-11	9.26375e-10	Chrm1;Gm22820
XLOC_025515	139.562	1.38664	0.210845	6.57657	4.81416e-11	9.43853e-10	Ptx3;Veph1
XLOC_028945	245.334	1.12613	0.171565	6.56386	5.24312e-11	1.02458e-09	Hivep3
XLOC_024573	5938.84	1.14966	0.175182	6.56267	5.28516e-11	1.03195e-09	Cst3
XLOC_030043	1865.29	1.28633	0.19671	6.53924	6.18315e-11	1.2004e-09	Megf9
XLOC_015564	89.476	1.64576	0.251781	6.53647	6.29897e-11	1.2199e-09	Galnt6;Galnt6os
XLOC_006074	2209.16	1.52687	0.233857	6.52906	6.61837e-11	1.27864e-09	Per1
XLOC_014390	165.404	1.73133	0.265659	6.51711	7.16753e-11	1.38026e-09	Fer1l6
XLOC_011175	128.248	1.34818	0.206957	6.51431	7.3024e-11	1.40509e-09	4933413L06Rik;Hcn1
XLOC_027765	5298.01	1.2717	0.195423	6.50743	7.64484e-11	1.46154e-09	Enpep;RP24-140K12.2
XLOC_049406	145.176	1.65396	0.254241	6.50548	7.74464e-11	1.47588e-09	Tlr7
XLOC_030272	386.576	1.84003	0.283208	6.49709	8.18902e-11	1.55683e-09	Bsnd
XLOC_008776	656.963	1.63125	0.251231	6.49305	8.4118e-11	1.59791e-09	Sostdc1
XLOC_043827	314.516	1.22555	0.188926	6.48696	8.75875e-11	1.65984e-09	Nqo1
XLOC_013179	650.683	1.24736	0.192347	6.48492	8.87779e-11	1.68106e-09	Fgf14;Gm25272;Gm28932;Gm9308;Itgbl1
XLOC_015209	45.5358	2.69691	0.416657	6.47272	9.62543e-11	1.81602e-09	Ly6a
XLOC_006555	118.409	2.01131	0.310814	6.47109	9.72968e-11	1.83218e-09	1700003D09Rik;Ppp1r1b
XLOC_021656	166.332	1.39799	0.216058	6.47044	9.77192e-11	1.83868e-09	Cutal;Psmd5
XLOC_041244	252.733	1.67959	0.259621	6.46937	9.84135e-11	1.85028e-09	Nox4;Tyr
XLOC_022482	45.6449	1.93706	0.299799	6.46119	1.03882e-10	1.9439e-09	Fam227b;Fgf7
XLOC_010531	293.925	1.59993	0.247734	6.45824	1.05927e-10	1.9775e-09	Hist1h2bc
XLOC_023655	499.684	1.0144	0.15709	6.45743	1.06494e-10	1.98497e-09	Cd302;Gm13573
XLOC_016157	102.411	1.53909	0.238486	6.4536	1.09226e-10	2.02797e-09	Rbm11
XLOC_008444	241.655	1.19093	0.184992	6.43773	1.21276e-10	2.23255e-09	Cygb;Gm11744
XLOC_017444	201.489	1.23644	0.1921	6.43644	1.22306e-10	2.24977e-09	H2-DMb1
XLOC_016555	203.125	1.32426	0.20591	6.43126	1.26553e-10	2.32431e-09	Atp13a5;Gm15752
XLOC_010736	145.656	1.40391	0.218587	6.42265	1.33919e-10	2.44451e-09	Cenpp;Ecm2
XLOC_010591	300.57	1.13911	0.177583	6.41451	1.41281e-10	2.57297e-09	Gm11366;Gm23206;Mboat1
XLOC_041317	699.34	1.09446	0.170756	6.40947	1.46024e-10	2.65125e-09	Aqp11
XLOC_019279	435.642	1.19359	0.186594	6.39671	1.58759e-10	2.86067e-09	Iigp1
XLOC_042621	887.105	1.53887	0.24118	6.38057	1.76436e-10	3.15058e-09	Hmox1
XLOC_016271	194.554	1.28545	0.201541	6.37811	1.79281e-10	3.199e-09	Cbr3
XLOC_000717	81.1927	1.71298	0.269266	6.36166	1.99587e-10	3.53221e-09	2810459M11Rik
XLOC_048173	9234.05	1.03068	0.16219	6.35479	2.0871e-10	3.68273e-09	Rbm3;Rbm3os
XLOC_043801	253.863	1.02006	0.160672	6.34871	2.17131e-10	3.81718e-09	Gm16156;Psmb10
XLOC_025180	694.096	1.08019	0.170185	6.34718	2.19294e-10	3.84952e-09	Gm37191;Nceh1
XLOC_024788	238.241	1.24089	0.195539	6.34598	2.2101e-10	3.87679e-09	Kcns1
XLOC_030706	622.493	1.41901	0.223991	6.33511	2.37175e-10	4.14508e-09	Gm12991;Ncmap
XLOC_031857	398.955	1.53584	0.242566	6.33163	2.42584e-10	4.22103e-09	Art3;Cxcl10;Cxcl11;Gm2673
XLOC_020703	683.349	1.0366	0.163908	6.32429	2.54401e-10	4.41697e-09	Lrrc10b
XLOC_025936	3281.61	1.19828	0.189932	6.30902	2.80816e-10	4.84032e-09	Hmgcs2;Phgdh;RP23-348H21.2
XLOC_047500	44.5078	1.83101	0.290454	6.30394	2.90166e-10	4.97986e-09	Gjb1
XLOC_009498	56.7767	1.90236	0.301838	6.30261	2.92676e-10	5.0121e-09	Rsad2
XLOC_028572	389.937	1.62233	0.257569	6.29864	3.00277e-10	5.12385e-09	Tyrp1
XLOC_030800	37.0827	2.42635	0.385413	6.29545	3.06511e-10	5.21902e-09	Slc25a34
XLOC_032556	168.127	1.35895	0.216323	6.28206	3.34115e-10	5.66878e-09	Elfn1;RP23-31L10.2
XLOC_001878	2234.03	1.03363	0.164588	6.28011	3.38338e-10	5.73338e-09	Gm23259;Gm37509;Sbspon
XLOC_018463	920.425	1.05958	0.168721	6.28008	3.38405e-10	5.73338e-09	A930015D03Rik;H2-T23
XLOC_041369	140.942	1.5477	0.24752	6.25282	4.03094e-10	6.79554e-09	Relt
XLOC_017851	1014.48	1.05636	0.169059	6.24848	4.14461e-10	6.9773e-09	Yipf4
XLOC_031066	53.0893	2.26626	0.362746	6.24752	4.17009e-10	7.01523e-09	RP23-465J5.1;Steap4
XLOC_005453	545.282	1.1088	0.177531	6.24563	4.22087e-10	7.08566e-09	Gal3st1
XLOC_014426	2827.99	1.04386	0.167434	6.2345	4.53237e-10	7.57122e-09	Efr3a;Gm20405
XLOC_010618	163.268	1.02431	0.164778	6.21631	5.08983e-10	8.44911e-09	Serpinb9
XLOC_046884	197.043	1.07934	0.173875	6.20758	5.3806e-10	8.90696e-09	Chst7
XLOC_002751	329.661	1.08293	0.174851	6.19344	5.8865e-10	9.66384e-09	Tmem37
XLOC_031368	272.085	1.56262	0.25365	6.16054	7.24958e-10	1.17e-08	Gm1673
XLOC_020405	580.344	1.55449	0.252393	6.159	7.3206e-10	1.17907e-08	Scd4
XLOC_037813	468.502	1.04161	0.169203	6.156	7.46057e-10	1.2008e-08	Rtn2
XLOC_003902	225.104	1.07507	0.174832	6.14915	7.79002e-10	1.25045e-08	Gm7097;Gm9877;Slc16a9
XLOC_015897	42.3404	2.44006	0.39758	6.13729	8.39402e-10	1.33749e-08	Gm24928;Gm27005;Trp63
XLOC_043716	176.312	1.81493	0.295862	6.13439	8.54851e-10	1.35847e-08	Ces1d
XLOC_041610	322.579	1.02159	0.166636	6.13065	8.7518e-10	1.38665e-08	Galnt18
XLOC_004440	1293.84	1.38733	0.226731	6.11884	9.42611e-10	1.48407e-08	Dgka;Pmel
XLOC_009329	296.36	1.00618	0.164864	6.10308	1.04046e-09	1.62843e-08	Tmem121
XLOC_038518	614.233	1.08425	0.177712	6.10113	1.05322e-09	1.64625e-08	Gm24116;Luzp2
XLOC_021490	26.6139	2.02654	0.333504	6.07649	1.22838e-09	1.90256e-08	Lcn8
XLOC_015795	1822.67	1.08401	0.178463	6.07418	1.24624e-09	1.92897e-08	Scarf2
XLOC_034280	145.409	1.00326	0.1654	6.06569	1.31385e-09	2.0244e-08	Slc46a3
XLOC_002391	146.817	1.56364	0.258186	6.05624	1.3934e-09	2.14005e-08	Gm15843;March4
XLOC_006281	225.08	1.56511	0.258541	6.05361	1.41631e-09	2.16825e-08	Vtn
XLOC_020432	182.223	1.15275	0.19075	6.04326	1.51027e-09	2.30173e-08	Cuedc2;Fbxl15
XLOC_048207	1494.58	1.06018	0.175748	6.03238	1.6156e-09	2.45912e-08	Dynlt3
XLOC_039275	11846.4	1.01831	0.168838	6.03128	1.62668e-09	2.47282e-08	Otoa
XLOC_019520	215.095	1.02692	0.170552	6.02113	1.73209e-09	2.62135e-08	Aqp4
XLOC_027758	203.265	1.42784	0.237804	6.00426	1.92207e-09	2.8905e-08	5730508B09Rik
XLOC_045649	107.323	1.79359	0.298759	6.00346	1.93156e-09	2.89929e-08	Ccdc33;Gm16130;Gm16131;Stra6
XLOC_039185	63.9718	2.60344	0.434431	5.99276	2.06313e-09	3.08899e-08	Adm;Gm28863
XLOC_014836	54.8042	1.90419	0.318409	5.98033	2.22691e-09	3.30925e-08	Igfbp6
XLOC_011542	272.124	1.36642	0.228782	5.97258	2.33532e-09	3.46171e-08	Gfod1
XLOC_017446	79.5224	1.4266	0.238954	5.9702	2.36966e-09	3.50825e-08	Gm20496;Psmb8
XLOC_044789	131.167	1.4412	0.241959	5.95636	2.57912e-09	3.80416e-08	Plscr4
XLOC_029128	490.895	1.00751	0.169198	5.95464	2.60652e-09	3.83983e-08	Cd164l2;Gpr3
XLOC_016299	462.128	1.33511	0.225691	5.91564	3.30583e-09	4.76107e-08	Bace2
XLOC_013031	111.853	1.18458	0.200808	5.89907	3.65546e-09	5.21105e-08	Ccdc122;Lacc1
XLOC_019284	80.9471	1.47799	0.250805	5.89299	3.79277e-09	5.39388e-08	Cd74;Mir5107
XLOC_006455	126.503	1.9368	0.328708	5.89216	3.81179e-09	5.41447e-08	Acsf2;Chad
XLOC_045260	464.251	1.12676	0.191609	5.88053	4.08957e-09	5.77803e-08	Zfp560
XLOC_007495	34.2035	2.08497	0.355978	5.85702	4.71248e-09	6.58394e-08	Rasd1
XLOC_048034	4006.47	1.08816	0.186237	5.84285	5.13166e-09	7.09057e-08	Eif1ax
XLOC_045343	529.565	1.02134	0.175168	5.83064	5.52146e-09	7.56771e-08	B3gat1;Glb1l2
XLOC_002886	40.2772	2.72171	0.466923	5.82904	5.57466e-09	7.63623e-08	Gpr37l1
XLOC_034214	261.451	1.3736	0.235952	5.82149	5.83244e-09	7.96643e-08	Ocm
XLOC_002218	338.51	1.23647	0.212852	5.80904	6.28303e-09	8.53295e-08	Stk17b
XLOC_045696	415.184	1.16893	0.201297	5.80697	6.36125e-09	8.61953e-08	2300009A05Rik;Gm16759
XLOC_043061	9.31862	3.38104	0.582254	5.80681	6.36746e-09	8.62304e-08	Cd209f
XLOC_031970	772.071	1.08624	0.187507	5.79305	6.91185e-09	9.30736e-08	Cds1;RP24-292F8.3;WI1-1010L24.1
XLOC_011044	34.4156	1.90033	0.328047	5.79286	6.91997e-09	9.30777e-08	Gcnt4
XLOC_041124	1610.3	1.00462	0.173614	5.78654	7.18506e-09	9.63713e-08	Anpep
XLOC_008711	799.22	1.19559	0.207097	5.77312	7.78181e-09	1.03328e-07	Klf11
XLOC_005721	49.1001	1.64654	0.285374	5.76978	7.9374e-09	1.05218e-07	C1qtnf2
XLOC_041389	558.167	1.05724	0.183966	5.74691	9.08871e-09	1.19416e-07	Chrna10
XLOC_044112	429.97	1.04255	0.181441	5.74591	9.14275e-09	1.19888e-07	Pigyl
XLOC_035792	419.563	1.005	0.175184	5.73684	9.64588e-09	1.25973e-07	Loh12cr1;RP23-246J18.5
XLOC_041644	11189.8	1.06242	0.185477	5.72802	1.01611e-08	1.32339e-07	Rps13;Snord14a
XLOC_021571	132.587	1.19297	0.209085	5.70567	1.1589e-08	1.49789e-07	D2Wsu81e;Endog
XLOC_006320	20.5697	2.70566	0.475253	5.69308	1.24766e-08	1.60218e-07	Ccl2;Gm17268
XLOC_018401	825.798	1.11266	0.195451	5.69279	1.24983e-08	1.60411e-07	Agpat1;Egfl8;Gm20460;Ppt2
XLOC_035606	46.8205	1.87697	0.3298	5.69124	1.26116e-08	1.61517e-07	Clec4n
XLOC_005521	37.226	2.20286	0.387825	5.68004	1.34661e-08	1.71446e-07	4930415F15Rik;Zpbp
XLOC_019262	233.718	1.81861	0.32031	5.67764	1.36562e-08	1.73681e-07	4930511M06Rik;Ctxn3
XLOC_032000	5798.09	2.45841	0.433697	5.6685	1.44055e-08	1.82529e-07	RP24-299A7.2;Spp1
XLOC_046981	110.248	1.32847	0.23448	5.66561	1.46501e-08	1.85332e-07	Gm25047;Lonrf3
XLOC_003700	24.897	2.23792	0.395419	5.65961	1.51713e-08	1.9162e-07	Trdn
XLOC_036284	107.67	1.43847	0.255082	5.63923	1.70816e-08	2.13261e-07	Lrrc61;Rarres2
XLOC_043498	236.473	1.2218	0.216673	5.63894	1.71097e-08	2.135e-07	Arrdc2
XLOC_035465	298.994	1.04727	0.185937	5.63239	1.77728e-08	2.20618e-07	Il17re
XLOC_028486	475.801	1.08422	0.192769	5.62445	1.86104e-08	2.30775e-07	Slc31a2
XLOC_027355	107.542	1.65088	0.293791	5.61923	1.91812e-08	2.37605e-07	Adamtsl4
XLOC_025139	91.0068	1.25136	0.222921	5.61348	1.98292e-08	2.44995e-07	1700064H15Rik;Dnajc5b;Gm23330;Gm6141
XLOC_010438	53.1011	1.59646	0.284476	5.61194	2.00075e-08	2.47071e-07	Gpx6
XLOC_003791	41.8202	1.5662	0.279727	5.59903	2.15549e-08	2.64942e-07	Lilr4b;Lilrb4a
XLOC_037581	495.794	1.09244	0.195188	5.5969	2.18222e-08	2.67951e-07	Gm15510;Zfp580
XLOC_048907	94.7801	1.18627	0.212011	5.59531	2.20231e-08	2.7014e-07	1700011M02Rik;Dmrtc1a
XLOC_019790	201.949	1.17396	0.210083	5.58807	2.29609e-08	2.80632e-07	Arhgef37
XLOC_003144	151.248	1.13666	0.203475	5.58624	2.32037e-08	2.83164e-07	Fmo2
XLOC_001743	64.3804	2.35208	0.421588	5.57909	2.41786e-08	2.93557e-07	Gm37650;Gm37691;Lamb3
XLOC_004817	171.288	1.18185	0.213219	5.54289	2.97528e-08	3.55258e-07	Col13a1
XLOC_030271	54.6476	1.40493	0.253643	5.539	3.04197e-08	3.62677e-07	Pcsk9
XLOC_001575	21.301	2.69778	0.487396	5.53509	3.11072e-08	3.69983e-07	B230369F24Rik;Cox20;Gm16586;Gm27458;Gm28062;Gm37486;Gm38300;Hnrnpu
XLOC_015901	504.962	1.01494	0.183482	5.53155	3.1742e-08	3.76744e-07	Gm20319;Il1rap
XLOC_026021	603.809	1.11304	0.201298	5.52932	3.21475e-08	3.80988e-07	RP23-38L11.1;RP23-38L11.2;Slc16a1
XLOC_048391	24.2446	2.0838	0.376977	5.52766	3.2453e-08	3.84226e-07	Akap14;Nkap
XLOC_011972	161.489	1.46689	0.265421	5.52666	3.26393e-08	3.8624e-07	Gm17190;Gm23955;Gm29543;Sv2c
XLOC_031079	49.5402	1.4806	0.268047	5.52366	3.32002e-08	3.92292e-07	Abcb4;RP23-338P12.3
XLOC_049185	1920.14	1.29647	0.235408	5.50732	3.64333e-08	4.26476e-07	Tsc22d3
XLOC_001245	86.8815	1.21295	0.220617	5.49797	3.84197e-08	4.47549e-07	Ptgs2;Ptgs2os
XLOC_007471	22.0214	2.33002	0.423887	5.4968	3.86752e-08	4.50284e-07	Gjc2
XLOC_013877	30.1127	2.14509	0.390318	5.49575	3.89045e-08	4.52733e-07	Gulo
XLOC_014224	94.2175	1.59567	0.290411	5.49451	3.918e-08	4.55577e-07	Slc45a2
XLOC_029085	229.508	2.1395	0.389506	5.49286	3.95471e-08	4.59313e-07	Fabp3;Gm10570;Zcchc17
XLOC_030464	154.557	1.13837	0.20746	5.48717	4.08413e-08	4.72502e-07	Foxo6
XLOC_018405	29.2467	2.14818	0.391746	5.48362	4.16715e-08	4.81172e-07	C4b
XLOC_001086	81.9383	1.43755	0.262296	5.48066	4.23744e-08	4.88814e-07	Rab7b
XLOC_029388	17.6373	2.49843	0.456592	5.47192	4.45175e-08	5.12295e-07	Gm13054;Nppa
XLOC_012241	198.869	1.70201	0.311105	5.47087	4.47826e-08	5.14352e-07	Gm15913;Synpr
XLOC_015493	208702	1.05035	0.19239	5.45949	4.77502e-08	5.46067e-07	Col2a1
XLOC_044787	382.869	1.03674	0.190048	5.45515	4.89315e-08	5.58772e-07	Plscr2
XLOC_031190	38.2211	2.11565	0.388377	5.44742	5.11058e-08	5.80263e-07	Ccdc146;Fgl2
XLOC_008841	229.139	1.32695	0.243839	5.44191	5.27112e-08	5.968e-07	1700047I17Rik2
XLOC_014674	909.917	1.36325	0.250525	5.44159	5.28076e-08	5.97591e-07	Pim3
XLOC_006321	25.4121	2.38597	0.440986	5.41055	6.28326e-08	7.01047e-07	Ccl7
XLOC_025745	576.067	1.15401	0.213948	5.3939	6.89432e-08	7.63859e-07	S100a1;S100a13
XLOC_041597	209.221	1.39462	0.258593	5.39311	6.92486e-08	7.66529e-07	Scube2
XLOC_007200	166.721	1.2401	0.230284	5.38508	7.24121e-08	7.99083e-07	Acyp2;Gm12096;Gm12097;Gm12098
XLOC_044300	41.3179	2.49861	0.464197	5.38265	7.33962e-08	8.09431e-07	Thy1
XLOC_017106	45.3716	1.56053	0.290654	5.36903	7.91616e-08	8.6899e-07	A930024N18Rik;Dll1
XLOC_000049	70.8215	1.37175	0.255943	5.35959	8.34101e-08	9.10174e-07	2610203C22Rik;Adhfe1;Gm6161
XLOC_014465	2600.65	1.06737	0.199304	5.35548	8.53279e-08	9.2855e-07	Ly6e
XLOC_042475	70.85	2.00816	0.375943	5.34167	9.2094e-08	9.96263e-07	Scrg1
XLOC_014783	127.166	1.11938	0.209634	5.33966	9.31198e-08	1.00599e-06	Gm16537;Gpd1
XLOC_035398	431.075	1.13949	0.213868	5.32802	9.92889e-08	1.06924e-06	Chl1;Gm24784;RP23-62E9.1;RP23-62E9.2;RP23-62E9.3;RP23-62E9.4;RP23-62E9.5
XLOC_013092	187.267	1.06409	0.199858	5.32424	1.01377e-07	1.08877e-06	Scel
XLOC_018225	16.0512	2.54872	0.478688	5.32438	1.01296e-07	1.08877e-06	Tpsab1
XLOC_005477	79.0515	1.19832	0.226471	5.29127	1.21473e-07	1.28948e-06	Gas2l1;Rasl10a
XLOC_003671	2567.75	2.51162	0.475032	5.28727	1.24157e-07	1.3149e-06	Ctgf;Gm15270
XLOC_042137	332.32	1.02159	0.193323	5.28437	1.26137e-07	1.33306e-06	Gm25239;Gm5607;Sox1
XLOC_031392	284.183	1.08811	0.206405	5.27171	1.35158e-07	1.41886e-06	Adra2c
XLOC_045530	78.5889	1.51803	0.288335	5.26483	1.40322e-07	1.46993e-06	Pcsk7;Tagln
XLOC_024825	39.3306	2.56607	0.488047	5.25784	1.45758e-07	1.52352e-06	Gm14437;Slc13a3
XLOC_007711	55.1843	1.52312	0.290102	5.25029	1.51863e-07	1.58109e-06	1700051A21Rik;Slc13a5
XLOC_024147	1072.12	1.07642	0.205175	5.24635	1.55143e-07	1.61382e-06	D430041D05Rik;Gm13882;Gm13883;Gm22501;Gm25554
XLOC_006155	82.769	1.55048	0.296228	5.23408	1.65805e-07	1.71351e-06	Xaf1
XLOC_016237	38.2334	2.03663	0.391275	5.20511	1.93884e-07	1.9771e-06	Mrap
XLOC_002134	201.121	1.03608	0.199172	5.20191	1.97253e-07	2.00631e-06	Fhl2;Gm8210
XLOC_046103	18.9074	2.39939	0.461315	5.20121	1.97995e-07	2.01213e-06	Gm28111;Grm2
XLOC_025004	50.322	1.41447	0.272043	5.19944	1.99894e-07	2.0297e-06	Col9a3;Tcfl5
XLOC_042465	1012.61	1.05257	0.20269	5.19302	2.06905e-07	2.09019e-06	Gpm6a;n-R5s98;Wdr17
XLOC_025503	390.913	1.09192	0.210639	5.18383	2.17381e-07	2.19138e-06	A330015K06Rik;A730090N16Rik;Gm38048;Kcnab1
XLOC_032391	41.3613	1.49165	0.288172	5.17624	2.26403e-07	2.27655e-06	Adgrd1;Rps16-ps2
XLOC_033413	2590.33	1.02366	0.197899	5.17265	2.30798e-07	2.31196e-06	Kdr
XLOC_045116	78.8031	1.13206	0.219276	5.16269	2.43428e-07	2.42623e-06	Gm15565;Gm15566;Myrip
XLOC_008817	22904.1	1.0128	0.196383	5.15729	2.50543e-07	2.48779e-06	Coch
XLOC_020319	53.3292	1.52476	0.295719	5.1561	2.5214e-07	2.50155e-06	Ifit1
XLOC_041590	90.3697	1.42975	0.279194	5.12099	3.03941e-07	2.96729e-06	Trim66
XLOC_034415	375.299	1.09967	0.21477	5.12023	3.05164e-07	2.97556e-06	Cav2;Gm15581
XLOC_030784	96.4911	1.19262	0.233269	5.11264	3.17686e-07	3.09513e-06	Gm13032;Padi1
XLOC_022844	215.253	1.1402	0.223332	5.10541	3.30073e-07	3.2031e-06	Lbp
XLOC_002608	99.993	1.31861	0.258482	5.10138	3.3719e-07	3.26183e-06	Gm29483;Otos
XLOC_022772	1636.91	2.0029	0.394286	5.07983	3.77769e-07	3.61544e-06	Bpifb3
XLOC_043342	142.359	1.14814	0.227037	5.05705	4.25791e-07	4.03246e-06	Msr1
XLOC_044550	623.448	1.00072	0.197928	5.05596	4.28241e-07	4.05128e-06	AC127262.1;Gm15511;Rora
XLOC_008897	144.104	1.22032	0.241602	5.05093	4.39658e-07	4.15434e-06	Gm15561;Klhdc1
XLOC_022180	154.451	1.36388	0.270483	5.04238	4.59783e-07	4.32282e-06	Spi1
XLOC_046280	67.8377	1.45902	0.290594	5.02083	5.14474e-07	4.79096e-06	Cck
XLOC_006247	25.349	1.71096	0.341817	5.00548	5.57231e-07	5.14745e-06	Gm12343;Slc6a4
XLOC_039363	262.642	1.29997	0.260152	4.99696	5.82425e-07	5.3423e-06	Zfp771
XLOC_045830	33.6546	2.33968	0.468671	4.99216	5.97075e-07	5.46615e-06	Gm27210;Gm38254;Mlip
XLOC_043791	69.327	1.34677	0.27031	4.98234	6.28196e-07	5.74003e-06	Agrp;Ctcf;Fam65a;Gm38250;Gm38384;Gm5914;Mir1966
XLOC_004861	112.592	1.0013	0.201048	4.98041	6.34504e-07	5.791e-06	1700040L02Rik
XLOC_043978	18.7417	2.09229	0.420215	4.97908	6.38879e-07	5.82562e-06	Casp4
XLOC_002871	159.375	1.04583	0.210568	4.9667	6.81022e-07	6.17534e-06	Adora1;Mybph
XLOC_021024	4.3216	3.45266	0.695381	4.96513	6.8654e-07	6.22064e-06	Lbx1
XLOC_044119	25.1122	2.79579	0.563193	4.96417	6.89959e-07	6.24925e-06	Gm15600;Npsr1
XLOC_043897	563.195	1.09872	0.221536	4.95956	7.06534e-07	6.38723e-06	Wwox
XLOC_030988	131.074	1.16741	0.235582	4.95541	7.21773e-07	6.51017e-06	Mmp23
XLOC_035568	48.2006	1.47313	0.297295	4.95511	7.22887e-07	6.51775e-06	RP23-27C9.6;Usp18
XLOC_012403	44.0137	1.72868	0.349421	4.94727	7.52604e-07	6.75755e-06	Syt15
XLOC_047864	51.6047	1.57654	0.31926	4.93811	7.88822e-07	7.0588e-06	AL731548.1;Ammecr1;Rgag1
XLOC_027215	168.927	1.07164	0.217236	4.93307	8.09458e-07	7.22718e-06	Il6ra;RP24-122I22.6
XLOC_018710	12.6218	2.52209	0.51201	4.92585	8.39949e-07	7.47141e-06	Lrg1
XLOC_031665	111.915	1.36983	0.278379	4.92075	8.62146e-07	7.65741e-06	Shisa3
XLOC_031077	26.5426	1.94535	0.396564	4.90551	9.31848e-07	8.22405e-06	Abcb1b;Gm5106;RP23-338P12.2
XLOC_017460	311.424	1.17321	0.239533	4.89789	9.68696e-07	8.52431e-06	Ager
XLOC_019363	81.8023	1.1824	0.242523	4.87541	1.0858e-06	9.47781e-06	Mro
XLOC_024402	249.658	1.06129	0.217704	4.87492	1.08851e-06	9.49799e-06	Mall
XLOC_003957	45.7396	1.26489	0.259671	4.87113	1.10963e-06	9.66099e-06	Itgb2
XLOC_016712	126.051	1.08949	0.22372	4.86987	1.11671e-06	9.71555e-06	Gm26732;Sidt1
XLOC_016543	118.361	1.48137	0.305296	4.85224	1.22075e-06	1.05132e-05	Cldn1
XLOC_046321	86.4133	1.0179	0.210053	4.84591	1.26033e-06	1.08266e-05	Ppp2r3d
XLOC_028715	243.584	1.56973	0.324373	4.83927	1.30317e-06	1.11624e-05	Foxd3;Gm23366
XLOC_011704	160.099	1.36152	0.282694	4.81624	1.46291e-06	1.24014e-05	Ctla2a
XLOC_015291	53.7935	1.35478	0.281604	4.81093	1.50228e-06	1.2699e-05	Csf2rb2;Mir7676-1
XLOC_041606	441.851	1.13054	0.235461	4.80137	1.57586e-06	1.32785e-05	Lyve1
XLOC_007670	124.965	1.22507	0.255539	4.79406	1.63443e-06	1.37381e-05	Cxcl16;Zmynd15
XLOC_020318	22.5361	1.80377	0.378967	4.75971	1.93871e-06	1.60466e-05	Ifit3b
XLOC_015607	72.7525	1.07435	0.225812	4.7577	1.95813e-06	1.61848e-05	Sp7
XLOC_033435	757.519	1.11999	0.235672	4.75233	2.01083e-06	1.65974e-05	Igfbp7;Polr2b;RP24-89O12.2
XLOC_019073	41.0135	1.61852	0.340679	4.75086	2.02551e-06	1.66954e-05	Gpr17;Lims2
XLOC_027658	73.4298	1.24678	0.26362	4.72946	2.25119e-06	1.82711e-05	Gm22408;Lppr4
XLOC_017436	30055.3	1.32579	0.280815	4.72121	2.34444e-06	1.89376e-05	Col11a2;H2-Pb
XLOC_023751	198.729	1.04679	0.221973	4.71585	2.40704e-06	1.94103e-05	Chrna1
XLOC_045551	388.314	1.46617	0.311564	4.70584	2.52818e-06	2.02842e-05	Zbtb16
XLOC_022265	260.052	1.09686	0.233115	4.70524	2.53565e-06	2.03373e-05	Cd59a
XLOC_009020	15.7233	2.37915	0.507014	4.69248	2.69918e-06	2.14897e-05	Acot5
XLOC_008741	231.422	1.08572	0.231717	4.68554	2.79222e-06	2.21342e-05	Fam110c
XLOC_009442	60.9095	1.2548	0.267898	4.68389	2.81487e-06	2.22693e-05	Pqlc3
XLOC_008363	213.682	1.55863	0.332983	4.68082	2.85728e-06	2.25599e-05	Abca8a
XLOC_009316	361.254	1.12288	0.239964	4.67937	2.87763e-06	2.2683e-05	Zbtb42
XLOC_003248	755.488	1.08272	0.231658	4.67377	2.95715e-06	2.321e-05	Fcrlb
XLOC_044238	11.7091	2.3711	0.508745	4.66067	3.15175e-06	2.46237e-05	Olfr920
XLOC_017266	18.6567	1.85038	0.397268	4.65776	3.19669e-06	2.49585e-05	Igfals
XLOC_042488	427.473	1.0059	0.216011	4.6567	3.21321e-06	2.50711e-05	Mfap3l
XLOC_028444	49.4339	1.72863	0.372127	4.64526	3.39652e-06	2.63237e-05	Musk
XLOC_006222	35.0148	1.62073	0.349042	4.64336	3.42781e-06	2.65454e-05	Rilp
XLOC_049232	14.5623	2.69321	0.581331	4.63282	3.60715e-06	2.77718e-05	Il13ra2
XLOC_011966	36.8931	2.2274	0.481132	4.6295	3.66559e-06	2.81489e-05	Crhbp
XLOC_015292	24.5499	1.63316	0.352834	4.62869	3.67986e-06	2.82494e-05	Tex33
XLOC_029781	157.737	1.23812	0.267773	4.62379	3.76796e-06	2.88699e-05	1110017D15Rik
XLOC_021475	18.9798	1.88164	0.407343	4.61931	3.85021e-06	2.93961e-05	Grin1;Grin1os;Lrrc26
XLOC_022404	96.0333	1.26169	0.274385	4.59825	4.26045e-06	3.21776e-05	Gchfr
XLOC_025890	877.909	1.05114	0.22871	4.59593	4.30833e-06	3.25186e-05	Sv2a
XLOC_000224	93.0399	1.27271	0.276999	4.59465	4.33472e-06	3.27074e-05	Gm28417;Ptpn18
XLOC_045316	35.67	1.90148	0.414193	4.59081	4.41522e-06	3.32516e-05	Acp5
XLOC_042867	13.0209	2.4663	0.538054	4.58373	4.56754e-06	3.43228e-05	Ces2g
XLOC_046100	94.6403	1.1302	0.24681	4.57922	4.66721e-06	3.49505e-05	Parp3;Rrp9
XLOC_045188	517.195	1.05429	0.23073	4.56938	4.89168e-06	3.65052e-05	Gm23811;Gria4
XLOC_004059	484.552	1.37604	0.301199	4.56852	4.91182e-06	3.66211e-05	Timm13;Tmprss9
XLOC_038124	24.2178	1.74982	0.387092	4.52043	6.17144e-06	4.53907e-05	Dmkn
XLOC_021905	384.784	1.0027	0.221834	4.52003	6.18302e-06	4.54585e-05	Sp5
XLOC_010795	45.2392	1.43376	0.317236	4.51954	6.19747e-06	4.55507e-05	Rgs14
XLOC_035626	32.5286	1.3627	0.301628	4.51784	6.24747e-06	4.58758e-05	C1rl;RP23-308E4.7
XLOC_009512	22.5696	1.88225	0.416865	4.51525	6.32426e-06	4.63825e-05	Colec11
XLOC_039933	63.5022	1.29872	0.288096	4.50793	6.54633e-06	4.78344e-05	C5ar1
XLOC_004443	32.3025	1.59478	0.353784	4.50778	6.55108e-06	4.78544e-05	Mmp19;Tmem198b
XLOC_014127	1699	1.1851	0.263033	4.5055	6.62167e-06	4.82517e-05	Dct
XLOC_020274	54.9954	1.6829	0.37401	4.4996	6.80821e-06	4.94296e-05	4430402I18Rik;Gm5822;Slc1a1
XLOC_045363	8.3246	2.66213	0.591864	4.49788	6.86336e-06	4.97693e-05	Tmem45b
XLOC_008558	161.254	1.13739	0.253064	4.49447	6.97427e-06	5.05428e-05	Tbcd;Zfp750
XLOC_045339	35.4545	1.64402	0.366073	4.49095	7.09057e-06	5.13076e-05	Gm29375;Gm29642;Herpud2
XLOC_018434	7.31489	2.64216	0.588434	4.49016	7.11703e-06	5.14677e-05	Tnf
XLOC_018180	35.0655	1.74752	0.389927	4.48165	7.40678e-06	5.33203e-05	Prss22
XLOC_007418	20.1084	1.99399	0.447313	4.45771	8.28407e-06	5.8994e-05	Slc36a2
XLOC_028243	236.381	2.20877	0.495841	4.4546	8.40503e-06	5.97125e-05	Tmem215
XLOC_020948	62.4309	1.43796	0.323574	4.44399	8.83056e-06	6.2506e-05	Rbp4
XLOC_024358	266.548	1.20912	0.272795	4.43236	9.32065e-06	6.56497e-05	Gatm
XLOC_047809	1352.18	1.1902	0.268646	4.43035	9.40782e-06	6.62049e-05	Plp1
XLOC_009445	66.7045	1.07963	0.243922	4.42611	9.59478e-06	6.74011e-05	Atp6v1c2;Pdia6
XLOC_047439	318.508	1.00383	0.226826	4.42555	9.61968e-06	6.75561e-05	Klhl15;Mir7673
XLOC_005079	26.7319	1.94271	0.43974	4.41786	9.96817e-06	6.98593e-05	Bpifc
XLOC_013997	21.9825	2.33864	0.529402	4.41752	9.98406e-06	6.99501e-05	Fam216b;Gm19301
XLOC_031996	15.001	2.12971	0.483271	4.40687	1.04875e-05	7.28561e-05	Dmp1
XLOC_018238	22.1181	2.05415	0.466781	4.40068	1.07911e-05	7.47467e-05	0610011F06Rik;Gm26694;Wfikkn1
XLOC_016371	67.0715	1.09219	0.248764	4.39048	1.13102e-05	7.78796e-05	Socs1
XLOC_020123	185.031	1.03347	0.23539	4.39044	1.1312e-05	7.78796e-05	Ms4a4a
XLOC_040309	129.697	1.15042	0.262291	4.38606	1.15424e-05	7.93972e-05	Fxyd3;Lgi4
XLOC_029569	101.498	1.07149	0.24548	4.36487	1.27197e-05	8.6918e-05	Car8;Gm11799;Gm25355
XLOC_043986	10.1587	2.37987	0.545444	4.36318	1.28186e-05	8.75438e-05	Mmp13
XLOC_019630	103.032	1.09082	0.250377	4.3567	1.32035e-05	8.96837e-05	Nrg2;Psd2
XLOC_035858	100.851	1.22276	0.281253	4.34754	1.37672e-05	9.32466e-05	Slco1c1
XLOC_031412	548.911	1.4398	0.331253	4.34652	1.38317e-05	9.36571e-05	Ppp2r2c;Ppp2r2cos;RP23-16N23.2
XLOC_038443	12.4879	2.23609	0.514735	4.34417	1.39806e-05	9.45845e-05	Ntn5;Sec1
XLOC_023342	316.06	1.09038	0.251141	4.34168	1.41395e-05	9.56051e-05	Uap1l1
XLOC_022086	105.769	1.44513	0.334845	4.3158	1.59026e-05	0.00010629	Olfr1033
XLOC_008123	16.1151	1.83248	0.426141	4.30017	1.70665e-05	0.00011318	Krt20
XLOC_041774	53.2992	1.2234	0.284684	4.2974	1.72814e-05	0.000114477	Qprt
XLOC_040307	404.824	1.14227	0.266171	4.29149	1.77478e-05	0.000117306	Fxyd5;Fxyd7;Mir7050
XLOC_016143	224.658	1.17038	0.272871	4.28914	1.79365e-05	0.000118487	Vgll3
XLOC_026933	19.9093	1.85431	0.433005	4.28242	1.84875e-05	0.00012179	Med12l;P2ry14
XLOC_006336	126.565	1.07239	0.250573	4.27974	1.87111e-05	0.000122889	Slfn2
XLOC_005793	88.0269	1.48812	0.349145	4.26219	2.02437e-05	0.000131972	Rasgef1c
XLOC_017577	32.0661	1.38749	0.327102	4.24178	2.21758e-05	0.00014358	H2-M3
XLOC_027597	1896.29	1.20224	0.283843	4.23559	2.27952e-05	0.000146877	Fndc7;RP23-316M11.8
XLOC_020736	130.737	1.12082	0.264692	4.23444	2.29119e-05	0.000147549	Ms4a6d
XLOC_035466	170.71	1.19794	0.283029	4.23258	2.31022e-05	0.000148493	Il17rc
XLOC_018619	72.7179	1.07825	0.25516	4.22576	2.38131e-05	0.000152569	Gm26904;Gnmt
XLOC_039619	21.4932	1.61245	0.382609	4.21435	2.50497e-05	0.000159804	Mrgprf
XLOC_031075	184.616	1.25276	0.298056	4.20309	2.63294e-05	0.00016696	Abcb1a;RP23-162P5.1;RP24-223N5.1;Rundc3b
XLOC_026263	8.67969	2.44839	0.582787	4.20118	2.65528e-05	0.000168311	Etnppl
XLOC_029851	3512.71	1.06784	0.254237	4.20016	2.66727e-05	0.000168937	Gm25692;Slc25a51
XLOC_006333	46.2294	1.3536	0.322901	4.192	2.76507e-05	0.000174713	Slfn5os;Unc45b
XLOC_018992	183.534	1.01508	0.24248	4.18624	2.83619e-05	0.000178591	Gm22340;Gm29199;Gm29200;Gm29201;Lama3
XLOC_036992	84.0114	1.17589	0.283085	4.15385	3.26924e-05	0.000202487	Oxtr
XLOC_044323	38.5479	1.65812	0.399586	4.14959	3.33072e-05	0.000205822	Amica1;Gm10684
XLOC_033636	11.0293	2.16954	0.522885	4.14916	3.33696e-05	0.000206146	Gm15844;Slc10a6
XLOC_021336	84.9936	1.0997	0.265376	4.14391	3.41435e-05	0.000210327	Il15ra
XLOC_037437	188.101	1.32009	0.318776	4.14112	3.45617e-05	0.000212586	Slco1a4
XLOC_027790	118.086	1.04242	0.251764	4.14046	3.46615e-05	0.000213131	RP23-86I19.3;Sgms2
XLOC_042791	115.282	1.35672	0.327704	4.14008	3.4719e-05	0.00021343	Mt3
XLOC_030841	55.41	1.21573	0.295997	4.10726	4.00388e-05	0.00024275	1700012P22Rik
XLOC_042007	69.3134	1.01089	0.247294	4.08779	4.35501e-05	0.000261641	Tnfrsf23
XLOC_017635	21.6168	1.56727	0.383782	4.08375	4.43156e-05	0.000265771	Adgrf1
XLOC_015521	214.779	1.55062	0.381335	4.06629	4.77673e-05	0.000284466	Dhh
XLOC_016968	262.685	1.13436	0.279389	4.06015	4.90415e-05	0.000291399	Gm26626;Runx1
XLOC_031268	1136.32	1.19552	0.294453	4.06015	4.90413e-05	0.000291399	Insig1
XLOC_012428	11.1597	2.01777	0.497251	4.05785	4.95271e-05	0.000293991	Mat1a
XLOC_037187	19.0954	1.63608	0.403252	4.05722	4.96593e-05	0.000294702	Cd27;Mir8113;Vamp1
XLOC_004006	101.551	1.25511	0.309956	4.04931	5.1369e-05	0.000303864	Hcn2
XLOC_038533	74.2054	1.06067	0.262095	4.04689	5.19023e-05	0.000306638	Oca2
XLOC_048859	62.8304	1.40919	0.34878	4.04035	5.33708e-05	0.000314223	Eda2r
XLOC_029654	7.69873	2.42705	0.600807	4.03965	5.35308e-05	0.000315087	Atp6v0d2
XLOC_003779	40.1928	1.29241	0.324058	3.98819	6.6579e-05	0.000382532	Gm15934;Gm26016;Gm27723;Popdc3
XLOC_003985	61.8881	1.25365	0.315036	3.97937	6.9097e-05	0.000394809	Slc1a6
XLOC_039525	49.611	1.23148	0.310565	3.96528	7.33099e-05	0.000416285	C330022C24Rik;Urah
XLOC_015061	7.79102	2.26188	0.57323	3.94586	7.95147e-05	0.000447677	Kcnv1
XLOC_007403	53.3278	1.31947	0.335453	3.9334	8.37513e-05	0.000468759	Slc22a4
XLOC_014372	8.4187	2.1228	0.541	3.92384	8.71491e-05	0.000485277	Colec10
XLOC_016676	15.44	1.76814	0.450806	3.92217	8.77532e-05	0.000488404	Pla1a
XLOC_006126	29.1005	1.25122	0.3193	3.91864	8.90507e-05	0.000494586	Cxcl16;Zmynd15
XLOC_038037	12.6307	2.13266	0.545094	3.91245	9.13633e-05	0.000505309	9530053A07Rik
XLOC_036423	152.144	1.43017	0.365856	3.9091	9.26403e-05	0.000511466	Herc3;Nap1l5
XLOC_045550	12.2428	1.87254	0.479291	3.90689	9.34905e-05	0.000515398	Nnmt
XLOC_016549	262.781	1.27274	0.325876	3.90561	9.3989e-05	0.000517907	Fgf12;Mir690
XLOC_019960	21.7766	1.56637	0.401771	3.89865	9.67313e-05	0.00053093	Mtl5
XLOC_020992	11.9385	1.86742	0.481149	3.88116	0.00010396	0.000563724	Loxl4
XLOC_023699	31.7064	2.15425	0.555306	3.87939	0.000104717	0.000567311	Scn7a
XLOC_014000	5.13132	2.64229	0.681645	3.87634	0.000106041	0.000573357	Tnfsf11
XLOC_001130	46.2227	1.17854	0.305853	3.85329	0.00011654	0.000625249	Chil1
XLOC_004264	29.9498	2.15449	0.559546	3.85043	0.00011791	0.000632171	Mgat4c;Mir3059
XLOC_003306	2.4203	2.69081	0.699194	3.84844	0.000118871	0.000636034	Fcer1a
XLOC_020117	54.8272	1.14953	0.298902	3.84583	0.000120143	0.000642118	Slc15a3;Tmem132a
XLOC_002946	10.2449	2.15925	0.56213	3.8412	0.000122435	0.000653784	Gm4788
XLOC_031454	9.12503	2.13337	0.556762	3.83175	0.000127234	0.000675924	Bst1;Fbxl5
XLOC_048377	12.5637	1.8204	0.475299	3.83001	0.000128136	0.000679505	Gm14569
XLOC_043737	37.2693	1.23338	0.322652	3.82262	0.000132043	0.0006982	Cngb1
XLOC_031007	58.4564	1.25064	0.327693	3.81649	0.000135361	0.000714793	AW011738;Isg15
XLOC_026499	54.4353	1.34948	0.353891	3.81327	0.000137139	0.0007229	Ptger3
XLOC_015922	33.8267	1.29401	0.339845	3.80765	0.000140293	0.000736915	Pigz
XLOC_011018	18.4611	1.61293	0.424064	3.8035	0.000142666	0.000747239	AW495222;Dmgdh;Gm15620
XLOC_045842	8.80176	2.26496	0.596876	3.7947	0.000147822	0.000771195	Gsta2
XLOC_040655	5.56507	2.30128	0.612164	3.75925	0.000170424	0.000873611	Mrgprb2
XLOC_045214	20.3072	1.46424	0.389518	3.7591	0.000170529	0.00087396	Gm10706;Gm15586;Piwil4
XLOC_000294	7.06177	2.05942	0.551177	3.7364	0.000186675	0.000945521	Il18r1
XLOC_012084	3.92773	2.56446	0.687644	3.72934	0.00019198	0.000969096	Il31ra
XLOC_032169	19.7441	1.61576	0.433506	3.7272	0.000193617	0.000975911	Gm13822;Oasl1
XLOC_018587	254.029	1.05565	0.283273	3.72663	0.000194056	0.000977916	n-R5s27;Runx2;Runx2os1;Runx2os2;Runx2os3;Supt3
XLOC_004404	24.9887	1.32428	0.355952	3.72038	0.000198923	0.000998851	Gm28046;Rdh1;Rdh9
XLOC_034454	10.4734	2.00362	0.539087	3.71669	0.000201848	0.00101183	Wnt16
XLOC_006850	2.46064	2.60215	0.700712	3.71357	0.000204353	0.00102353	Galr2
XLOC_027920	1212.11	1.14119	0.30918	3.69103	0.000223346	0.00110587	Cyr61
XLOC_016663	18.3617	2.14009	0.580576	3.68616	0.000227666	0.00112465	Fbxo40
XLOC_018580	32.806	1.36614	0.371753	3.67485	0.000237988	0.00116937	Mep1a
XLOC_024808	46.3368	1.26222	0.34379	3.67148	0.000241146	0.00118367	Wfdc3
XLOC_018168	28.2789	1.70713	0.466986	3.65565	0.000256535	0.0012507	1520401A03Rik
XLOC_004674	49.602	1.09053	0.298632	3.65177	0.000260444	0.00126768	Fam26e;Trappc3l
XLOC_037032	13.697	2.07938	0.569509	3.65118	0.000261036	0.00127031	Gm17482;Syn2;Timp4
XLOC_015196	95.6443	1.01945	0.279537	3.64692	0.000265397	0.00128811	Lypd2
XLOC_022773	6.30103	2.25132	0.618232	3.64155	0.000271003	0.00131237	Bpifb4
XLOC_037177	28.519	1.43129	0.393207	3.64004	0.000272596	0.00131982	Cd4
XLOC_017498	29.0864	1.35674	0.373663	3.63091	0.000282425	0.00136077	Gm8741;H2-Q1;H2-Q2
XLOC_034135	7.75069	2.3488	0.647189	3.62924	0.000284262	0.00136824	Cyp3a13;Gm15502
XLOC_039330	38.9638	1.36164	0.375613	3.62511	0.000288836	0.00138794	Apobr;Cln3;Il27
XLOC_021484	14.0632	1.7855	0.494425	3.61126	0.000304715	0.00145143	BC029214;Clic3
XLOC_029073	4.81175	2.41142	0.667905	3.61043	0.000305695	0.00145523	Fam229a
XLOC_010429	14.7437	1.57971	0.438071	3.60607	0.000310866	0.00147715	Sfrp4
XLOC_012510	38.6009	1.19992	0.332994	3.60343	0.000314044	0.00148961	Lgals3
XLOC_013409	17.3619	1.53312	0.426145	3.59766	0.000321095	0.00151943	Itih3
XLOC_020984	5086.27	1.71366	0.477772	3.58677	0.000334795	0.00157518	4933411K16Rik;Ankrd2;Avpi1;Hoga1;Marveld1;Morn4;Pi4k2a;Sfrp5;Ubtd1;Zfyve27
XLOC_012400	14.2451	1.8475	0.516264	3.5786	0.000345437	0.00161822	A630023A22Rik;Anxa8
XLOC_016609	12.9302	2.02051	0.564696	3.57804	0.000346177	0.00162105	Muc20
XLOC_039540	24.8122	1.15447	0.324695	3.55554	0.000377203	0.00175358	Drd4
XLOC_007663	30.3843	1.96867	0.554406	3.55095	0.000383836	0.00178025	Alox15
XLOC_049327	38.8122	1.37246	0.386849	3.54778	0.000388491	0.00179799	Gm15172;Gm23798;Gm25795;Phex
XLOC_015783	7.17071	2.27043	0.6408	3.54312	0.000395427	0.00182378	Gm24927;Pi4ka;Serpind1
XLOC_033643	14.1814	1.88381	0.531739	3.54273	0.00039601	0.00182539	Gm17660;RP23-102H7.9
XLOC_037792	27.1065	1.40374	0.396955	3.53627	0.000405818	0.00186513	Mill2
XLOC_039433	900.83	1.03151	0.2919	3.53378	0.000409655	0.00188059	Fgfr2;Htra1
XLOC_020257	33.4638	1.64444	0.466755	3.52314	0.000426463	0.00194724	Tmem252
XLOC_008737	9.65283	1.88736	0.535885	3.52194	0.000428397	0.00195436	Acp1;Fam150b
XLOC_008760	47.0135	1.14558	0.325618	3.51818	0.00043451	0.00197679	Efcab10
XLOC_006695	57.2559	1.15622	0.330304	3.50046	0.000464459	0.00209385	Myl4
XLOC_017452	34.6446	1.2235	0.349786	3.49784	0.00046904	0.0021125	H2-Eb1
XLOC_025405	12.179	1.62074	0.463714	3.49514	0.000473821	0.00213201	Trpc4
XLOC_004447	170.286	1.07376	0.307299	3.49419	0.000475511	0.00213841	Gm25494;Itga7;Mettl7b
XLOC_020075	15.5138	1.52266	0.438249	3.47442	0.000511956	0.00228035	Slc22a8
XLOC_037402	66.9767	1.16055	0.335504	3.45913	0.000541926	0.00240127	BC049715;Smco3
XLOC_045344	7.76475	2.06683	0.597544	3.45887	0.000542439	0.0024031	Glb1l3
XLOC_043291	9.24287	1.8255	0.530618	3.44033	0.000581	0.00255021	Got1l1
XLOC_006076	40.2246	1.16968	0.340166	3.43855	0.00058484	0.00256565	Aloxe3
XLOC_035602	76.0447	1.45063	0.422319	3.43491	0.000592761	0.00259848	Clec4a2;RP23-267E11.5
XLOC_002741	27.8836	1.44562	0.421351	3.43093	0.000601519	0.00263107	Inhbb
XLOC_020568	76.0815	1.1023	0.321495	3.42867	0.000606548	0.00264917	A930001C03Rik;Syt12
XLOC_041347	242.037	1.10506	0.322498	3.42657	0.000611249	0.00266726	Gm10605;Gm4980
XLOC_005339	42.845	1.035	0.302941	3.41649	0.000634329	0.00274984	Gpr182;Zbtb39
XLOC_006993	28.7335	1.26825	0.371541	3.41347	0.000641411	0.0027775	Cabp7;Zmat5
XLOC_024117	2.93032	2.38061	0.699369	3.40394	0.000664224	0.00285988	Gm13810;Gm13812
XLOC_018894	3.01843	2.39189	0.704909	3.39319	0.000690829	0.00296189	Gm10309;Prkce
XLOC_037794	20.8246	1.42796	0.421064	3.39132	0.000695574	0.00297848	Pglyrp1
XLOC_020594	26.1303	1.4677	0.433493	3.38574	0.000709862	0.00303257	Cst6
XLOC_003107	4.98497	2.2388	0.661835	3.38272	0.000717728	0.00306178	Tnn
XLOC_040023	52.7534	1.1134	0.329708	3.37693	0.00073299	0.00311637	Apoc1
XLOC_025754	37.6588	1.09324	0.323885	3.3754	0.000737075	0.00312996	S100a8
XLOC_012391	27.2909	1.19336	0.354381	3.36745	0.000758675	0.00320945	Arhgap22;Gm15512
XLOC_036104	29.8511	1.21798	0.362334	3.36148	0.000775249	0.00327143	Prrt4
XLOC_034222	301.756	1.10092	0.327593	3.36063	0.000777656	0.00328042	Tmem130
XLOC_020718	3.50225	2.24555	0.670815	3.3475	0.000815429	0.00341961	Ms4a18
XLOC_027953	53.2204	1.00101	0.300824	3.32757	0.000876066	0.00363887	Ptgfr;RP24-267D17.1
XLOC_031352	42.3625	1.11956	0.336817	3.32394	0.000887549	0.0036782	5033423K11Rik;Gm15936;Slc5a1
XLOC_045801	90.8908	1.1402	0.343523	3.31914	0.00090296	0.00373492	Gm25105;Gm27148;Gm37326;Gm37611;Unc13c
XLOC_043617	31.4205	1.11369	0.335586	3.31865	0.000904537	0.0037408	Mir181c;Mir181d;Nanos3
XLOC_029839	6.22415	2.3224	0.703044	3.30334	0.000955394	0.00392725	5730488B01Rik;Gm12462;Pax5
XLOC_014977	28.5565	1.09647	0.332357	3.29908	0.000970012	0.00397363	Ankrd33b
XLOC_018272	12.7046	1.68317	0.510546	3.29681	0.000977909	0.00400269	Spdef
XLOC_037239	3.55733	2.30715	0.70039	3.2941	0.000987383	0.0040344	Klrb1a
XLOC_023640	22.379	1.19718	0.363729	3.2914	0.000996896	0.00406906	Ermn;Galnt5
XLOC_045040	16.9333	1.49063	0.456549	3.26499	0.00109467	0.00441519	Prss50
XLOC_013151	63.6134	1.46261	0.44798	3.26491	0.00109498	0.00441571	Cldn10;n-R5s51
XLOC_012049	59.5794	1.4316	0.440883	3.24711	0.00116582	0.00466332	Fam159b
XLOC_039526	3.09677	2.26043	0.701298	3.22321	0.00126762	0.00500845	C330022C24Rik;Scgb1c1
XLOC_012993	73.2699	1.04952	0.326979	3.20975	0.0013285	0.00521588	Egr3
XLOC_019263	5.01182	2.01965	0.631066	3.20037	0.00137252	0.0053642	1700011I03Rik;4930511M06Rik;AC102232.1;Gm26038
XLOC_000809	46.5152	1.04608	0.32838	3.18557	0.0014447	0.00560036	Ramp1
XLOC_019333	15.8639	1.64	0.515132	3.18365	0.00145433	0.00563401	B430212C06Rik;Cidea
XLOC_032915	8.39584	1.97663	0.621364	3.18111	0.00146713	0.00567763	Crygn
XLOC_015148	11.2101	1.72546	0.543114	3.17698	0.00148817	0.00574457	Phf20l1;Tg;Tmem71
XLOC_021806	60.9312	1.4201	0.449426	3.15981	0.0015787	0.00604107	Galnt13;Gm24549;Gm25489
XLOC_006127	24.9832	1.23374	0.390811	3.15687	0.00159471	0.00609264	Tm4sf5
XLOC_045160	42291.1	1.39116	0.441729	3.14934	0.00163638	0.00622886	Lars2
XLOC_024488	3.1095	2.17119	0.690579	3.14401	0.00166647	0.00633329	Hao1
XLOC_011635	93.869	1.42453	0.454891	3.13159	0.0017386	0.00657489	Sncb
XLOC_046307	28.1086	1.38912	0.446445	3.11152	0.00186128	0.00697239	Ccr9;Gm17120;Gm17200;Slc6a20a
XLOC_012354	23.8281	1.15684	0.373709	3.09557	0.00196433	0.00729419	Mustn1
XLOC_042036	3.76111	2.14987	0.694879	3.09387	0.00197561	0.00733496	1700019B03Rik
XLOC_041549	15.6244	1.30417	0.422145	3.0894	0.00200564	0.00742907	Cyb5r2;Ppfibp2
XLOC_046206	13.8507	1.45943	0.472784	3.08688	0.00202271	0.00748415	Ccrl2
XLOC_025278	26.8867	1.09596	0.356147	3.07725	0.00208917	0.0076942	1810062G17Rik
XLOC_048159	23.1701	1.19796	0.389325	3.07703	0.00209077	0.00769772	Magix
XLOC_021334	12.6094	1.66693	0.54309	3.06934	0.00214535	0.00786826	Gm37881;Il2ra
XLOC_018387	24.3511	1.3962	0.458134	3.04758	0.00230696	0.00837586	H2-Aa
XLOC_013021	99.7788	1.00367	0.329462	3.04638	0.00231615	0.00840156	Siah3
XLOC_001607	31.6573	1.05058	0.345209	3.0433	0.00233996	0.00847502	Lefty1
XLOC_026358	19.404	1.20676	0.397481	3.03602	0.0023972	0.00865208	Gbp5
XLOC_020388	94.5825	1.10763	0.366605	3.02132	0.00251677	0.00902753	Golga7b
XLOC_007574	3.95816	2.02469	0.672309	3.01154	0.00259924	0.00928841	1700086D15Rik;Arhgap44
XLOC_037237	56.3284	1.01109	0.335803	3.01095	0.00260431	0.00930512	BC048546
XLOC_021889	27.3255	1.03663	0.345329	3.00188	0.00268321	0.00954409	Nostrin
XLOC_047084	69.3144	1.31638	0.440257	2.99003	0.0027895	0.0098779	Arhgap36
XLOC_012008	6.62387	1.73185	0.581095	2.98032	0.00287946	0.0101437	Cartpt
XLOC_030796	1.6677	2.0248	0.682764	2.96559	0.00302098	0.0105564	Gm694
XLOC_015473	10.3876	1.62856	0.551628	2.95227	0.00315448	0.010957	Dbx2
XLOC_037822	11.5812	1.55473	0.527718	2.94613	0.00321778	0.0111492	Nkpd1
XLOC_003376	62.3057	1.07097	0.363653	2.94503	0.00322922	0.0111776	6330403A02Rik;Gm37984
XLOC_004562	3.30591	2.05019	0.697854	2.93784	0.00330505	0.0113969	Ect2l
XLOC_023391	21.4997	1.27114	0.433134	2.93474	0.00333829	0.0114965	Fam163b
XLOC_001605	4.91069	1.81705	0.619316	2.93397	0.00334659	0.0115218	Lefty2
XLOC_008780	28.9485	1.31615	0.448657	2.93353	0.00335133	0.0115331	Agmo
XLOC_040290	19.4877	1.20347	0.411758	2.92277	0.00346934	0.0118774	Upk1a
XLOC_023857	18.0059	1.26273	0.43218	2.92176	0.00348058	0.0119074	4833423E24Rik
XLOC_023311	26.9307	1.06488	0.365963	2.9098	0.00361658	0.0122897	Hnmt
XLOC_046791	25.1549	1.23904	0.426601	2.90444	0.0036791	0.0124808	Slc38a5
XLOC_017451	31.0206	1.05852	0.365205	2.89844	0.00375022	0.0126841	H2-Ab1
XLOC_035588	37.4368	1.18586	0.412085	2.8777	0.00400581	0.0134029	Mfap5;Rimklb
XLOC_011773	14.4043	1.28255	0.448529	2.85947	0.00424356	0.0140788	Cntnap3
XLOC_015975	9.04334	1.56215	0.548643	2.84729	0.00440935	0.0145438	Stfa2l1
XLOC_030378	15.6899	1.36578	0.480444	2.84274	0.00447272	0.0147161	Tspan1
XLOC_017238	1.91547	1.99505	0.702944	2.83814	0.00453774	0.014893	Dcpp1;Dcpp2
XLOC_045646	2.12298	2.00442	0.706614	2.83665	0.00455893	0.0149502	Cyp1a2
XLOC_004262	1.95787	1.98818	0.702364	2.83069	0.00464475	0.015184	1700017N19Rik
XLOC_018073	4.59083	1.84036	0.650676	2.82838	0.00467836	0.015262	Gm3448;Tcte3
XLOC_018822	41.2823	1.01299	0.358455	2.82599	0.00471346	0.0153555	Xdh
XLOC_047891	29.4615	1.04703	0.371333	2.81966	0.00480751	0.0156043	Gm22650;Gm24627;Htr2c;Mir1264;Mir1298;Mir1912;Mir448;Mir764;Snora35
XLOC_006095	9.02937	1.61402	0.572472	2.81939	0.00481154	0.015611	Mpdu1;Sox15
XLOC_023575	38.6975	1.0119	0.359446	2.81517	0.00487507	0.0157806	Gm13460;Gm13461;Gm13462;Gm13463;Gm27348;Lrp1b;Mir6336
XLOC_023466	22.275	1.11794	0.398645	2.80436	0.0050417	0.0162295	Lcn2
XLOC_042462	13.4559	1.47535	0.527647	2.7961	0.00517239	0.0166127	5330439A09Rik;Asb5
XLOC_023686	20.676	1.26744	0.454427	2.7891	0.00528545	0.0169386	Slc38a11
XLOC_036759	19.8822	1.25394	0.451543	2.77702	0.00548595	0.0174824	Alms1;Alms1-ps1;Alms1-ps2;Cml3;Cml5;Gm11128;Gm27317;Gm4477;mmu-mir-6375;Nat8
XLOC_007851	2.16483	1.96027	0.706035	2.77645	0.00549559	0.0175084	Nf1;Omg
XLOC_046784	136.147	1.57225	0.567807	2.76898	0.00562321	0.0178529	Eras;Pcsk1n
XLOC_020925	24.1882	1.04392	0.377233	2.76731	0.00565203	0.0179263	Gm27476;Slc16a12
XLOC_036217	16.4698	1.13647	0.41136	2.76272	0.00573214	0.0181292	Clec5a
XLOC_035607	9.05852	1.7329	0.627762	2.76044	0.00577228	0.0182363	Clec4d
XLOC_025841	6.21247	1.61005	0.585513	2.7498	0.00596309	0.018757	Cgn;Gm15264;RP23-449N19.1;Selenbp2
XLOC_000287	4.08187	1.89482	0.690301	2.74493	0.00605245	0.0190029	Gm16894;Gm37347;Il1r2
XLOC_001404	26.2105	1.32724	0.483845	2.7431	0.00608617	0.0191013	Dpt;Gm32569
XLOC_019850	5.14895	1.72213	0.628642	2.73944	0.00615439	0.0192748	Mc2r
XLOC_048141	20.0089	1.16733	0.427496	2.73063	0.00632134	0.0197044	Bmp15
XLOC_013755	15.4338	1.36924	0.502321	2.72583	0.00641403	0.0199541	Tgm1
XLOC_003932	5.82343	1.67792	0.615691	2.72527	0.00642493	0.0199776	Gm16221;Vpreb3
XLOC_000777	3.54245	1.93044	0.709329	2.7215	0.00649864	0.0201673	Mroh2a
XLOC_020890	7.57555	1.76156	0.649094	2.71388	0.00665011	0.0205677	Rln1
XLOC_043806	16.2783	1.08581	0.401533	2.70416	0.00684782	0.0210774	Dpep2;Dus2;Gm22972
XLOC_037136	2.52637	1.91149	0.707971	2.69996	0.00693488	0.0213183	Clec4e
XLOC_026586	21.4076	1.08933	0.404385	2.69381	0.00706412	0.0216737	Car1;Car3;Gm16399
XLOC_037234	1.93594	1.87151	0.696098	2.68857	0.0071758	0.021971	Gm10069;Pzp
XLOC_025427	7.17223	1.81163	0.673843	2.6885	0.00717743	0.0219732	RP23-234F9.2;Tm4sf4
XLOC_010810	5.44155	1.6894	0.630047	2.68139	0.00733181	0.0223568	Slc25a48
XLOC_002512	46.4564	1.23842	0.462915	2.67527	0.007467	0.0227138	Slc16a14
XLOC_028928	2.96692	1.83219	0.684898	2.67513	0.00746997	0.0227199	Lao1
XLOC_015295	15.9054	1.16894	0.437983	2.66893	0.00760941	0.023088	Il2rb
XLOC_001103	42.3911	1.36943	0.514408	2.66215	0.00776443	0.0234925	Klhdc8a
XLOC_014603	7.50063	1.44679	0.545568	2.65189	0.00800428	0.0241232	Mei1
XLOC_048075	11.716	1.3634	0.514559	2.64964	0.00805783	0.0242539	Ace2
XLOC_022785	2.05683	1.8669	0.704654	2.64938	0.00806391	0.0242691	1700003F12Rik;Necab3
XLOC_004056	6.1721	1.62954	0.615311	2.64832	0.00808939	0.0243274	Amh
XLOC_004879	6.45439	1.45506	0.550102	2.64506	0.00816754	0.0245129	Gnaz;Rsph14
XLOC_036681	4.96241	1.86927	0.707759	2.64112	0.00826336	0.0247631	Reg3g
XLOC_041935	14.8752	1.35326	0.51356	2.63505	0.00841237	0.025145	Ifitm5
XLOC_029673	3.77156	1.75679	0.670055	2.62186	0.00874523	0.0259751	Fhl5;Gm11906
XLOC_042680	9.85819	1.44844	0.556034	2.60496	0.0091886	0.0271132	Podnl1
XLOC_007662	3.8352	1.76704	0.678388	2.60476	0.00919386	0.027125	Alox12e
XLOC_036257	7.88894	1.32608	0.509587	2.60227	0.00926079	0.0272886	Nobox
XLOC_045933	2.35293	1.80078	0.692755	2.59945	0.0093372	0.0274832	Ankrd34c
XLOC_032510	4.9231	1.68444	0.648765	2.59638	0.00942107	0.0276753	Azgp1
XLOC_016654	8.22297	1.41845	0.548099	2.58795	0.00965481	0.0282297	Stfa2
XLOC_007532	24.0234	1.19598	0.463792	2.57869	0.00991759	0.0288983	Slc47a1
XLOC_027773	12.5623	1.20072	0.467972	2.5658	0.0102937	0.029787	Ccdc109b
XLOC_017504	13.1325	1.37491	0.538438	2.55352	0.0106639	0.0306498	H2-Q6
XLOC_019635	42.5439	1.00172	0.392397	2.55282	0.0106855	0.0306971	Cd14
XLOC_034787	11.6704	1.23248	0.484184	2.54548	0.0109126	0.0312139	Aoc1
XLOC_042568	34.9039	1.14699	0.45137	2.54114	0.0110493	0.0315632	Gm10654
XLOC_032522	1.52679	1.69195	0.667337	2.53538	0.0112324	0.0319828	Nxpe5
XLOC_006859	13.3981	1.24191	0.48988	2.53513	0.0112407	0.0319967	Cygb;Gm11744
XLOC_006061	24.9808	1.00802	0.398164	2.53167	0.0113521	0.032285	Rnf222
XLOC_028847	52.0801	1.02509	0.407756	2.51398	0.0119376	0.0336965	Pdzk1ip1
XLOC_038350	2.02075	1.76265	0.704722	2.5012	0.0123772	0.0347726	2310002F09Rik;Klk11
XLOC_043491	3.60216	1.73194	0.695982	2.48848	0.0128291	0.0358195	Gdf15
XLOC_002574	11.6524	1.29536	0.520866	2.48693	0.012885	0.0359492	D130058E05Rik;Gbx2
XLOC_022695	3.37162	1.7026	0.685033	2.48543	0.0129394	0.0360756	Cst7
XLOC_041241	2.99798	1.74714	0.704094	2.4814	0.0130869	0.0364051	Folh1
XLOC_045043	4.96917	1.62708	0.656554	2.47821	0.0132043	0.0366895	Lrrc2;RP24-166N8.8
XLOC_017491	5.86833	1.46167	0.590749	2.47427	0.0133511	0.0370282	Ltb;Mir6973a
XLOC_044110	3.29767	1.73614	0.70479	2.46335	0.0137647	0.03795	Cnn1
XLOC_031934	11.2335	1.18877	0.483969	2.45629	0.014038	0.0385831	Fgf5
XLOC_015979	4.26079	1.70923	0.697188	2.4516	0.0142224	0.0389908	2010005H15Rik;Gm10813
XLOC_037958	10.0118	1.43805	0.587053	2.44961	0.0143009	0.0391701	Cd79a
XLOC_040605	1.52555	1.70572	0.697407	2.44581	0.0144528	0.0394953	Saa3
XLOC_044646	19.6837	1.23567	0.505603	2.44396	0.0145272	0.0396484	Gsta1
XLOC_014219	16.9219	1.42034	0.581602	2.44211	0.0146017	0.0398245	Agxt2;Gm21973;Prlr
XLOC_031294	33.6768	1.01346	0.420408	2.41065	0.015924	0.0429053	Gm9899;Kcnk3
XLOC_033698	806.597	1.4089	0.585285	2.4072	0.0160752	0.0431955	Cplx1
XLOC_031205	22.168	1.13985	0.474398	2.40273	0.0162732	0.0436537	6030443J06Rik;Gm21846;Gm6564;Lhfpl3;RP23-211E12.6;RP23-240A11.2;RP24-324L19.4
XLOC_003532	13.2921	1.09946	0.460939	2.38525	0.0170674	0.0454718	Iyd
XLOC_043842	12.9886	1.20762	0.506297	2.3852	0.0170699	0.0454733	Hp
XLOC_040526	14.4405	1.0455	0.438426	2.38466	0.0170949	0.0455223	1700028J19Rik;Gm25386
XLOC_043915	13.1365	1.09693	0.460757	2.38071	0.0172791	0.0459433	Kcng4
XLOC_048108	3.28082	1.67564	0.70392	2.38044	0.0172921	0.0459667	Gm21887
XLOC_007804	2.72927	1.63636	0.690693	2.36916	0.0178284	0.0471094	Abhd15;Gm10392
XLOC_006472	18.9565	1.40347	0.594793	2.35959	0.018295	0.0480968	Tac4
XLOC_045626	5.9481	1.39244	0.590947	2.35629	0.0184583	0.0484492	Odf3l1
XLOC_043382	2.61769	1.64827	0.699878	2.35509	0.0185184	0.0485628	Helt
XLOC_003652	8.12704	1.18878	0.505882	2.34992	0.0187777	0.0491218	Vnn3
XLOC_023146	22.9104	1.00627	0.428828	2.34655	0.0189482	0.0494919	Meig1
XLOC_024317	29.2374	1.15834	0.493762	2.34595	0.0189785	0.04956	Gm13997;Pla2g4e
XLOC_045585	12.8057	1.054	0.450023	2.3421	0.0191757	0.0499872	1810046K07Rik

## Sheet: Vest PvsE down
Table S4. Differentially expressed mRNA genes between different samples														Genome-wide identification and expression profiling of long non-coding RNAs in auditory and vestibular systems
														Kathy Ushakov, Tal Koffler-Brill, Aviv Rom, Kobi Perl, Igor Ulitsky, & Karen B Avraham
Row.names	baseMean	log2FoldChange	lfcSE	stat	pvalue	padj	Symbols
XLOC_017998	457.358	-4.89549	0.221747	-22.0769	5.27121e-108	6.27828e-104	Gm26848;Tmem181b-ps
XLOC_030383	3357.82	-1.22355	0.0770299	-15.8841	8.16363e-57	1.38904e-53	Nasp
XLOC_022394	693.935	-2.0523	0.129642	-15.8305	1.91665e-56	3.04377e-53	Gm14091;Knstrn
XLOC_014914	697.431	-2.07672	0.14087	-14.7422	3.4559e-49	3.29292e-46	Lmbrd2;Skp2
XLOC_045409	266.219	-2.33707	0.158764	-14.7204	4.76902e-49	4.36934e-46	Chek1
XLOC_014841	529.263	-1.95735	0.134562	-14.5461	6.18602e-48	4.9119e-45	Espl1
XLOC_018854	4351.6	-1.21524	0.0888957	-13.6704	1.52609e-42	8.8666e-40	Srsf7
XLOC_018186	442.071	-2.24842	0.164532	-13.6655	1.6314e-42	9.25274e-40	Ccnf;Mir5134;Mir6965
XLOC_017033	1245.5	-2.37415	0.178082	-13.3318	1.51202e-40	7.50373e-38	Dynlt1b;Gm26848
XLOC_034145	2419.32	-1.62798	0.125759	-12.9452	2.50254e-38	1.10394e-35	6330418K02Rik;Gal3st4;Gpc2
XLOC_030376	240.466	-2.09427	0.162782	-12.8655	7.0415e-38	3.04974e-35	Lrrc41;Rad54l
XLOC_017771	1306.1	-1.86452	0.145297	-12.8325	1.07896e-37	4.50912e-35	Uhrf1
XLOC_030401	490.65	-1.98735	0.154927	-12.8277	1.14771e-37	4.71372e-35	Kif2c
XLOC_024405	497.265	-1.85752	0.145572	-12.7602	2.73638e-37	1.1048e-34	Bub1
XLOC_045680	731.712	-1.57677	0.12468	-12.6465	1.16988e-36	4.42344e-34	Kif23
XLOC_042575	190.917	-3.12861	0.252864	-12.3727	3.67312e-35	1.24996e-32	Ankle1
XLOC_016331	491.455	-1.41972	0.11514	-12.3303	6.22096e-35	2.05819e-32	Nmral1
XLOC_006894	1576.98	-1.27789	0.104106	-12.2749	1.23523e-34	3.92327e-32	Cbx2
XLOC_032032	526.451	-2.07281	0.169517	-12.2278	2.20929e-34	6.74713e-32	Cdc7
XLOC_021930	814.779	-2.07067	0.169766	-12.1972	3.21721e-34	9.34599e-32	Cdca7
XLOC_011047	1194.37	-1.65291	0.136116	-12.1434	6.22164e-34	1.68416e-31	Enc1
XLOC_029815	136.644	-2.28212	0.188148	-12.1294	7.38176e-34	1.97574e-31	Arhgef39
XLOC_019257	3653.45	-1.29069	0.106712	-12.0951	1.12148e-33	2.96832e-31	Lmnb1
XLOC_036431	74.7045	-6.28793	0.525902	-11.9565	6.00662e-33	1.52217e-30	Mageb16-ps2;RP23-81K19.4;Snca
XLOC_009658	369.794	-1.86771	0.158231	-11.8037	3.73673e-32	8.81314e-30	Mis18bp1
XLOC_036835	1651.92	-1.3923	0.118528	-11.7465	7.35949e-32	1.71873e-29	Mcm2
XLOC_022749	1237.67	-1.86614	0.159585	-11.6937	1.37249e-31	3.14367e-29	Mir5622;Tpx2
XLOC_019101	874.132	-1.56801	0.134925	-11.6214	3.20934e-31	7.14483e-29	Cdc23;Kif20a
XLOC_048970	203.64	-3.1034	0.268052	-11.5776	5.35347e-31	1.16995e-28	Fndc3c1;Gm27428
XLOC_044693	252.967	-1.9694	0.171552	-11.4799	1.66542e-30	3.44975e-28	Ttk
XLOC_031483	398.789	-2.19375	0.191186	-11.4744	1.77348e-30	3.64191e-28	Lcorl;Ncapg
XLOC_045154	441.628	-2.45217	0.217645	-11.2668	1.91364e-29	3.56132e-27	1110059G10Rik;Kif15
XLOC_025664	1697.06	-1.34776	0.120006	-11.2307	2.88042e-29	5.27804e-27	Crabp2
XLOC_008110	3350.23	-1.94753	0.173508	-11.2245	3.09279e-29	5.62392e-27	Gm23451;Gm26394;Top2a
XLOC_034925	49.7414	-5.96976	0.538264	-11.0908	1.39083e-28	2.33317e-26	Mmrn1
XLOC_038341	456.353	-1.57407	0.142149	-11.0734	1.68858e-28	2.81284e-26	Zfp719
XLOC_033082	318.266	-1.92526	0.174038	-11.0623	1.91115e-28	3.16149e-26	Stk32b
XLOC_024427	616.897	-1.75334	0.159888	-10.9661	5.56488e-28	8.66411e-26	Ckap2l;Gm14024
XLOC_020337	1132.53	-1.85249	0.169687	-10.9171	9.55039e-28	1.43987e-25	Kif11
XLOC_036301	2602.74	-1.15371	0.106286	-10.8548	1.89139e-27	2.81592e-25	Ccdc126;Fam221a;Gm17060;RP23-83P5.5;RP23-83P5.6;Stk31;Tra2a
XLOC_037676	1160.59	-1.38724	0.127881	-10.8479	2.04044e-27	3.00033e-25	Lig1
XLOC_006577	192.865	-1.98063	0.18403	-10.7625	5.17221e-27	7.42213e-25	Cdc6
XLOC_001210	601.671	-2.1003	0.195394	-10.7491	5.98591e-27	8.48752e-25	Aspm
XLOC_031360	980.868	-1.17374	0.109347	-10.734	7.04501e-27	9.87172e-25	Tacc3;Tmem129
XLOC_026083	331.447	-1.86755	0.175135	-10.6635	1.50828e-26	2.02987e-24	Psrc1
XLOC_013168	198.791	-2.04589	0.192612	-10.6218	2.35854e-26	3.12126e-24	Gm17082;Gm6254;Tm9sf2
XLOC_029482	177.169	-2.92913	0.276657	-10.5876	3.40261e-26	4.47809e-24	Gm10564;Gm20421;Hes5;Pank4;Plch2
XLOC_000428	344.612	-1.81553	0.172066	-10.5514	5.00588e-26	6.48071e-24	Kctd18;Sgol2a
XLOC_041687	11203.8	-1.50161	0.142468	-10.54	5.65062e-26	7.27586e-24	Crym
XLOC_038776	1272.06	-1.40251	0.133289	-10.5223	6.8165e-26	8.72988e-24	Mex3b
XLOC_009366	573.254	-1.10529	0.105103	-10.5163	7.26717e-26	9.25729e-24	Cdca7l;Dnah11;Gm20613
XLOC_016088	527.877	-1.35292	0.128714	-10.5111	7.68071e-26	9.73203e-24	C330027C09Rik
XLOC_032972	726.706	-1.94036	0.184709	-10.505	8.19613e-26	1.03302e-23	Tyms
XLOC_024904	426.052	-1.62948	0.156297	-10.4255	1.89591e-25	2.31603e-23	Aurka
XLOC_014766	196.778	-2.00626	0.193689	-10.3581	3.84395e-25	4.57834e-23	Mir6960;Troap
XLOC_008010	130.63	-2.48942	0.242946	-10.2468	1.22331e-24	1.41459e-22	Eme1;Lrrc59;Mrpl27
XLOC_028397	1206.55	-1.41069	0.137844	-10.2339	1.39784e-24	1.6086e-22	Smc2;Tmc4-ps
XLOC_045864	304.365	-1.8606	0.182217	-10.2109	1.77269e-24	2.01082e-22	D430036J16Rik;Htr1b
XLOC_044582	309.231	-1.71833	0.169217	-10.1546	3.16202e-24	3.51974e-22	Gm27231;Gm36948;Mns1;Tex9
XLOC_042451	645.73	-1.34971	0.133294	-10.1258	4.24514e-24	4.66007e-22	Dctd
XLOC_001175	207.485	-1.84209	0.183135	-10.0586	8.41512e-24	9.11167e-22	Gm29485;Gm29486;Kif14
XLOC_001921	1310.91	-1.33283	0.132758	-10.0396	1.02124e-23	1.09581e-21	Mcm3
XLOC_027515	169.962	-2.15408	0.219105	-9.8313	8.25476e-23	8.1592e-21	Fam19a3;Gm6485;Ppm1j;RP24-503L4.2
XLOC_024384	781.122	-1.24356	0.126798	-9.80747	1.0456e-22	1.01249e-20	Ncaph
XLOC_018799	1695.52	-1.01533	0.103556	-9.80469	1.07479e-22	1.03236e-20	Tgif1
XLOC_007067	11674.9	-1.11098	0.113584	-9.78115	1.35659e-22	1.28236e-20	Grb10
XLOC_003894	107.783	-2.07585	0.213338	-9.73031	2.23908e-22	2.02802e-20	Gm16212;Rtkn2
XLOC_042622	1195.58	-1.28466	0.133067	-9.6542	4.71838e-22	4.14748e-20	Mcm5
XLOC_018738	307.239	-1.66385	0.173718	-9.57788	9.90548e-22	8.48772e-20	Dennd1c
XLOC_038736	940.176	-1.55465	0.163485	-9.50943	1.91715e-21	1.6024e-19	6330403N20Rik;Prc1
XLOC_001550	282.42	-2.92999	0.309885	-9.4551	3.22725e-21	2.6418e-19	Exo1;Gm23805
XLOC_030526	549.368	-1.56292	0.165645	-9.43533	3.89782e-21	3.11577e-19	9930104L06Rik;Cdca8
XLOC_013607	462.184	-1.71074	0.181521	-9.4245	4.32175e-21	3.42022e-19	Gm24378;Wdhd1
XLOC_013892	479.689	-1.64969	0.175071	-9.42294	4.38647e-21	3.45994e-19	Cdca2;Gm20667
XLOC_047487	487.742	-2.13888	0.227808	-9.38896	6.05969e-21	4.68662e-19	Kif4;Pdzd11
XLOC_008933	1243.57	-1.18058	0.126374	-9.34202	9.45131e-21	7.19296e-19	Slc38a6
XLOC_024251	644.614	-1.30391	0.139611	-9.33954	9.67528e-21	7.33997e-19	Arhgap11a
XLOC_029043	1230.48	-1.15244	0.123914	-9.30033	1.4001e-20	1.05211e-18	Gm12942;Gm25600;Zmym6
XLOC_022403	349.562	-1.58602	0.171902	-9.22629	2.80159e-20	2.04088e-18	Rad51;Rmdn3
XLOC_021177	927.027	-1.13137	0.122813	-9.21215	3.19666e-20	2.32157e-18	Cdc123;Gm13199;Nudt5;Sec61a2
XLOC_048892	256.657	-1.64011	0.178223	-9.20255	3.49549e-20	2.51559e-18	Ercc6l
XLOC_007064	335.604	-2.13002	0.231936	-9.18367	4.16638e-20	2.9804e-18	Fignl1
XLOC_042449	1752.92	-1.45357	0.158577	-9.16628	4.89611e-20	3.46084e-18	Cldn22;Cldn24;Wwc2
XLOC_042362	1329.07	-1.77543	0.194286	-9.13824	6.34768e-20	4.35535e-18	Tex15
XLOC_022387	2003.67	-1.07714	0.117917	-9.13473	6.55725e-20	4.47565e-18	Bub1b;Gm14016
XLOC_016047	547	-1.83956	0.201624	-9.12369	7.2611e-20	4.91382e-18	Spice1
XLOC_002376	140.837	-1.81085	0.199373	-9.0827	1.0591e-19	7.00799e-18	Bard1;Gm16236
XLOC_037194	327.657	-1.60642	0.17689	-9.08147	1.07119e-19	7.06839e-18	Ntf3
XLOC_005913	438.152	-2.17791	0.239921	-9.07762	1.10978e-19	7.26268e-18	Zfp672;Zfp692
XLOC_012022	1039.6	-1.6453	0.181277	-9.07619	1.12443e-19	7.33838e-18	Ccnb1
XLOC_017231	3949.31	-1.01595	0.112377	-9.04053	1.55907e-19	1.00647e-17	Cldn6
XLOC_007258	381.153	-1.70507	0.188623	-9.03955	1.5732e-19	1.01284e-17	Hmmr
XLOC_022928	676.37	-1.65606	0.183275	-9.0359	1.62662e-19	1.04441e-17	Tnnc2;Ube2c
XLOC_040537	774.592	-1.09044	0.12096	-9.01486	1.97117e-19	1.25885e-17	Mir7053;Pold1
XLOC_020154	377.3	-1.49682	0.166117	-9.01065	2.04845e-19	1.30123e-17	A330040F15Rik;Fam111a
XLOC_004411	458.551	-1.47439	0.164276	-8.97507	2.83174e-19	1.77047e-17	Prim1
XLOC_019672	702.467	-1.25458	0.140354	-8.93867	3.93883e-19	2.43706e-17	Arhgap26;Gm27369;Gm27804;Spry4
XLOC_023166	232.266	-2.18306	0.246402	-8.85976	8.01902e-19	4.87299e-17	Mcm10
XLOC_028845	311.914	-1.63173	0.184898	-8.82502	1.09443e-18	6.58342e-17	Stil
XLOC_004506	368.131	-1.80194	0.204382	-8.81654	1.18052e-18	7.0656e-17	Fbxo5
XLOC_006207	850.919	-1.15922	0.131537	-8.81286	1.2199e-18	7.24668e-17	Mettl16
XLOC_039288	576.963	-1.39982	0.159066	-8.80028	1.3648e-18	8.01871e-17	Plk1
XLOC_016411	1400.75	-1.06074	0.120586	-8.79657	1.41063e-18	8.23596e-17	Mcm4
XLOC_015107	670.907	-1.70795	0.194452	-8.78341	1.58588e-18	9.23646e-17	Atad2
XLOC_048814	580.409	-1.27166	0.14511	-8.7634	1.8944e-18	1.0953e-16	Gm14780;Gm23557;Gm6985;Pcyt1b;Pola1
XLOC_020897	181.099	-1.32459	0.151161	-8.76278	1.90496e-18	1.09874e-16	Gldc;Rpl31-ps20
XLOC_009428	463.39	-1.43957	0.165115	-8.71855	2.81776e-18	1.58681e-16	Mycn
XLOC_014671	1050.63	-1.36843	0.157006	-8.71578	2.88774e-18	1.62238e-16	Zbed4
XLOC_038711	186.548	-1.58988	0.182457	-8.71368	2.9416e-18	1.64875e-16	Fanci;Gm16017;Polg
XLOC_019038	1008.41	-2.19815	0.252422	-8.70824	3.08626e-18	1.72577e-16	4930426D05Rik;Klhl14
XLOC_017815	476.925	-2.0716	0.238229	-8.69583	3.44291e-18	1.91174e-16	Ddx11
XLOC_028324	333.515	-1.62482	0.186847	-8.69599	3.43805e-18	1.91174e-16	Gm12677;Melk
XLOC_025669	481.529	-1.38233	0.158987	-8.69463	3.47949e-18	1.92756e-16	Iqgap3
XLOC_018890	650.995	-1.10698	0.127619	-8.67413	4.16716e-18	2.28724e-16	Srbd1
XLOC_008264	413.655	-1.44514	0.166839	-8.66189	4.64005e-18	2.51206e-16	C1ql1;Gm26668;Kif18b
XLOC_001710	213.35	-1.82632	0.21116	-8.64902	5.19431e-18	2.7994e-16	Gm38188;Nsl1
XLOC_022888	298.474	-1.38096	0.15987	-8.63804	5.7187e-18	3.06124e-16	Mir7003;Mybl2
XLOC_007984	1237.05	-1.1081	0.128404	-8.62984	6.14371e-18	3.26673e-16	Gm11511;Gm11512;Stxbp4
XLOC_022402	292.651	-2.14206	0.248537	-8.61868	6.77312e-18	3.58539e-16	Casc5
XLOC_045231	677.37	-1.79605	0.208928	-8.59651	8.21787e-18	4.31185e-16	Fat3
XLOC_040259	205.539	-1.47931	0.172336	-8.58388	9.17233e-18	4.79153e-16	Gm26554;Zfp940
XLOC_006303	427.77	-1.28964	0.150416	-8.57382	1.00108e-17	5.19538e-16	Atad5
XLOC_017566	812.313	-1.68475	0.196699	-8.56513	1.07954e-17	5.56619e-16	Mog;Zfp57
XLOC_016430	208.899	-1.55968	0.182426	-8.54968	1.23432e-17	6.32317e-16	2610318N02Rik;Mir130b;Mir301b
XLOC_003229	430.607	-1.65708	0.193969	-8.54303	1.3075e-17	6.68367e-16	Nuf2
XLOC_043401	207.228	-1.69199	0.198194	-8.53701	1.37741e-17	6.996e-16	Neil3
XLOC_048540	2825.26	-1.03507	0.121608	-8.51151	1.71688e-17	8.61004e-16	Rbmx;Snord61
XLOC_018599	2172.37	-1.35796	0.160064	-8.48382	2.17916e-17	1.07921e-15	Vegfa
XLOC_034359	91.1518	-1.70403	0.200895	-8.48216	2.21049e-17	1.09245e-15	Asb4
XLOC_005291	1158.16	-1.98437	0.234324	-8.46849	2.48586e-17	1.22346e-15	1700006J14Rik;9230105E05Rik;Hmga2;Mir763
XLOC_009507	3423.54	-1.50528	0.178037	-8.45486	2.79433e-17	1.36122e-15	Sox11
XLOC_001428	360.249	-1.00976	0.119507	-8.44937	2.92873e-17	1.42378e-15	Fam78b
XLOC_039734	95.5501	-1.88306	0.224854	-8.37458	5.5419e-17	2.59359e-15	Zfp773
XLOC_026738	1407.3	-1.46303	0.175	-8.36017	6.26261e-17	2.90803e-15	Ccna2;Exosc9
XLOC_046264	319.405	-2.08799	0.250147	-8.34704	6.99942e-17	3.21879e-15	Scn11a
XLOC_003155	252.851	-1.43492	0.171997	-8.3427	7.26115e-17	3.3263e-15	BC055324;Scyl3
XLOC_013238	128.946	-2.71215	0.32512	-8.34199	7.3049e-17	3.33993e-15	Gm17045;Gm3468;Gm3476;Gm8206
XLOC_014655	250.172	-1.62237	0.195221	-8.31044	9.53503e-17	4.33462e-15	Gtse1
XLOC_016466	260.22	-1.33564	0.161013	-8.29521	1.0839e-16	4.88085e-15	Cdc45;Ufd1l
XLOC_017753	189.56	-1.35371	0.1632	-8.29479	1.0878e-16	4.88913e-15	St6gal2
XLOC_018679	284.134	-1.84187	0.222329	-8.2844	1.18705e-16	5.31518e-15	Sgol1
XLOC_025730	52.8179	-2.48989	0.30087	-8.27566	1.27748e-16	5.68801e-15	Gm23723;Gm24185;Nup210l;RP24-257C17.2
XLOC_015704	52.9199	-2.70557	0.327116	-8.27098	1.32859e-16	5.89353e-15	Rmi2
XLOC_006274	549.687	-1.72871	0.209887	-8.23639	1.77483e-16	7.74325e-15	Spag5
XLOC_015262	126.899	-2.09458	0.255094	-8.211	2.19354e-16	9.44887e-15	Mfsd3;Recql4
XLOC_008714	687.868	-1.65773	0.202053	-8.20444	2.31675e-16	9.94364e-15	Rrm2
XLOC_008006	133.296	-2.17245	0.264999	-8.19795	2.44513e-16	1.04758e-14	Mycbpap
XLOC_004967	988.924	-1.31186	0.160246	-8.18656	2.68808e-16	1.1496e-14	Shc2
XLOC_038719	312.921	-1.84551	0.225607	-8.18017	2.83444e-16	1.20786e-14	Kif7;Ticrr
XLOC_043883	274.041	-1.61413	0.197351	-8.17901	2.86196e-16	1.21741e-14	Adat1
XLOC_016368	486.267	-1.11693	0.136584	-8.17759	2.89587e-16	1.22963e-14	Nubp1;Tvp23a
XLOC_035468	216.19	-1.4003	0.171747	-8.15331	3.54093e-16	1.49289e-14	Fancd2;Fancd2os;RP23-89P21.7
XLOC_009422	164.759	-1.76543	0.216856	-8.141	3.92017e-16	1.63542e-14	Gen1
XLOC_037664	427	-1.37831	0.169773	-8.11855	4.71772e-16	1.95105e-14	Zscan22
XLOC_043684	1457.85	-1.1041	0.136253	-8.10331	5.34839e-16	2.1951e-14	Sall1
XLOC_011927	4758.23	-1.00092	0.123555	-8.10104	5.44922e-16	2.2227e-14	Gm16318;Gm4117;Vcan
XLOC_019611	166.324	-1.4944	0.184479	-8.10062	5.46803e-16	2.22656e-14	2010110K18Rik;Cdc25c;Fam53c;Gm3550
XLOC_037184	2602.41	-1.08806	0.13441	-8.09504	5.72446e-16	2.327e-14	Gm28967;Ncapd2;Scarna10
XLOC_019584	57.1367	-2.27307	0.281199	-8.0835	6.29327e-16	2.54088e-14	Gpr17;Lims2
XLOC_045392	166.621	-1.4738	0.182422	-8.07908	6.52558e-16	2.63022e-14	Hyls1;Pate2;Pus3
XLOC_004420	628.97	-1.39959	0.173444	-8.06943	7.06243e-16	2.837e-14	Gm26847;Timeless
XLOC_001786	156.876	-1.71529	0.2128	-8.06059	7.59261e-16	3.03317e-14	Atp6v1h;Gm16041;Gm17100;Gm17101;Gm37079;Gm37277;Rgs20
XLOC_029180	204.782	-1.45745	0.180815	-8.06045	7.60171e-16	3.03317e-14	E2f2
XLOC_018808	263.454	-1.66091	0.206117	-8.05809	7.74962e-16	3.08702e-14	Gm23115;Ndc80
XLOC_041446	24.9987	-4.35037	0.541276	-8.03724	9.18813e-16	3.60577e-14	Hbb-bh0;Hbb-y
XLOC_015966	727.375	-1.65221	0.205619	-8.03529	9.3359e-16	3.65774e-14	Gm5963;Sema5b
XLOC_006106	382.075	-1.47162	0.183669	-8.01237	1.12518e-15	4.37957e-14	Ybx2
XLOC_014292	301.982	-1.35453	0.16917	-8.00691	1.17627e-15	4.5561e-14	Pop1
XLOC_014069	1690.14	-1.08518	0.135641	-8.00037	1.24049e-15	4.76608e-14	4930517O19Rik;Gm16260;Klf12
XLOC_043232	503.699	-1.225	0.153301	-7.99086	1.33999e-15	5.1318e-14	Ckap2
XLOC_013254	138.936	-1.88449	0.236001	-7.98506	1.4045e-15	5.35305e-14	Gm26680;Gm3636;Gm3642;Gm3667;Gm8362
XLOC_019859	339.77	-1.11385	0.139496	-7.9848	1.40755e-15	5.3561e-14	4930503L19Rik;Stard6
XLOC_007153	1197.1	-1.67838	0.21041	-7.9767	1.503e-15	5.70111e-14	1700030C12Rik;Ahsa2;AL672049.1;Usp34
XLOC_044525	993.142	-2.07489	0.26044	-7.96687	1.62739e-15	6.14358e-14	2810417H13Rik;Gm23248;Trip4
XLOC_007952	144.391	-1.60823	0.202008	-7.96124	1.70328e-15	6.39964e-14	Rad51c
XLOC_033846	593.012	-1.11473	0.140219	-7.94986	1.86716e-15	6.98235e-14	Rfc5;Wsb2
XLOC_018289	1657.39	-1.30432	0.164122	-7.94729	1.90638e-15	7.11317e-14	Srpk1
XLOC_022601	442.065	-1.02178	0.128572	-7.94714	1.90863e-15	7.11317e-14	Mkks;Slx4ip
XLOC_021915	990.628	-1.2031	0.151412	-7.94592	1.92759e-15	7.16336e-14	Dlx1as;Gm23253;Metap1d
XLOC_045319	119.287	-1.64453	0.20788	-7.91094	2.55448e-15	9.33288e-14	Zfp599
XLOC_042980	242.143	-1.2841	0.162695	-7.89271	2.95696e-15	1.06562e-13	Cenpn
XLOC_033852	677.816	-1.60028	0.203177	-7.87628	3.37285e-15	1.20457e-13	Gm24050;Rnft2
XLOC_021132	147.174	-1.3094	0.166431	-7.86753	3.61714e-15	1.2822e-13	Fam45a;Sfxn4
XLOC_043074	292.238	-1.49286	0.189749	-7.86756	3.61617e-15	1.2822e-13	Shcbp1
XLOC_045704	289.714	-1.32189	0.168755	-7.83321	4.75557e-15	1.66592e-13	Lctl;Zwilch
XLOC_044520	159.905	-2.17825	0.278517	-7.8209	5.24481e-15	1.82123e-13	Pif1
XLOC_004977	2210.06	-1.34957	0.172779	-7.81098	5.6747e-15	1.95909e-13	Gm17134;Lppr3;Mir6910;Prtn3;Ptbp1
XLOC_013263	68.5425	-2.38905	0.305991	-7.80758	5.82953e-15	2.00383e-13	Gm3512
XLOC_018693	511.264	-1.3506	0.173153	-7.8	6.19049e-15	2.12178e-13	Gm22654;Pot1b
XLOC_045104	463.181	-1.04639	0.134472	-7.78146	7.16932e-15	2.44671e-13	Exog
XLOC_035700	1214.98	-1.00007	0.128592	-7.77709	7.42103e-15	2.52537e-13	4933413G19Rik;Foxm1;Gm15862;Itfg2;Nrip2;RP23-114E15.17;RP23-114E15.18
XLOC_003872	168.769	-1.93679	0.249345	-7.76752	8.00401e-15	2.70829e-13	Dna2
XLOC_007242	151.691	-1.6254	0.209997	-7.74011	9.93346e-15	3.30482e-13	Spdl1
XLOC_005247	1211.23	-1.40689	0.181795	-7.73888	1.00293e-14	3.32742e-13	A930009A15Rik;Lgr5
XLOC_006067	576.283	-1.40245	0.181267	-7.73692	1.01853e-14	3.37446e-13	Aurkb
XLOC_028070	255.158	-1.56173	0.202	-7.73136	1.064e-14	3.51533e-13	Fsbp;Gm11832;Rad54b
XLOC_041159	68.8143	-1.92777	0.249341	-7.73145	1.06326e-14	3.51533e-13	Fsd2
XLOC_040285	378.219	-1.66243	0.215317	-7.72085	1.1556e-14	3.79689e-13	Hspb6;Proser3
XLOC_039005	789.605	-1.74792	0.226962	-7.70135	1.34637e-14	4.39945e-13	Art5;Trpc2;Xndc1;Xntrpc
XLOC_022485	469.832	-1.32843	0.172806	-7.68742	1.50137e-14	4.83953e-13	Gm26697;Hdc;Slc27a2
XLOC_047750	478.154	-1.24547	0.16242	-7.66822	1.74405e-14	5.55414e-13	Drp2
XLOC_032333	379.721	-1.98845	0.260514	-7.63278	2.29744e-14	7.21997e-13	Kntc1
XLOC_010900	67.0932	-2.03754	0.267246	-7.62421	2.45531e-14	7.68568e-13	Zfp493
XLOC_004296	221.064	-1.99483	0.262457	-7.60061	2.94745e-14	9.13019e-13	1700020G17Rik;E2f7
XLOC_022417	893.511	-1.3988	0.186549	-7.49829	6.46548e-14	1.94462e-12	n-R5s204;Nusap1;Oip5
XLOC_047749	179.49	-1.33035	0.177428	-7.49799	6.48056e-14	1.9467e-12	Cenpi
XLOC_008354	878.253	-1.0202	0.13622	-7.4894	6.91894e-14	2.06796e-12	Rgs9
XLOC_028806	69.7225	-1.99792	0.267537	-7.46783	8.15281e-14	2.40357e-12	Gm12743;Orc1
XLOC_025533	1475.24	-1.47496	0.197747	-7.45882	8.73016e-14	2.56742e-12	Mir15b;Mir16-2;Smc4
XLOC_029384	352.934	-1.45849	0.196165	-7.435	1.04569e-13	3.03772e-12	Fv1;Miip
XLOC_013609	349.242	-2.05	0.275933	-7.42936	1.09124e-13	3.16233e-12	Dlgap5
XLOC_017761	343.82	-1.8433	0.248201	-7.42666	1.11377e-13	3.21978e-12	Fsd1
XLOC_007948	408.889	-1.43049	0.1927	-7.42342	1.14132e-13	3.28747e-12	Prr11
XLOC_020696	1089.36	-1.46738	0.197842	-7.4169	1.19895e-13	3.44513e-12	Incenp
XLOC_013259	52.5348	-2.43413	0.328197	-7.41665	1.20119e-13	3.44742e-12	Gm10406
XLOC_013801	207.952	-1.63396	0.220488	-7.41066	1.25672e-13	3.60246e-12	Ska3
XLOC_048976	88.9055	-1.48196	0.200445	-7.39335	1.43178e-13	4.0846e-12	Zcchc5
XLOC_002560	1225.15	-1.05383	0.142958	-7.37161	1.68576e-13	4.75216e-12	Dgkd;Usp40
XLOC_029120	1335.38	-1.1628	0.157867	-7.36572	1.76195e-13	4.94946e-12	Eya3
XLOC_006149	440.839	-1.53643	0.208883	-7.35547	1.90258e-13	5.33191e-12	Fam64a
XLOC_034938	344.759	-1.25867	0.171127	-7.35517	1.90682e-13	5.33752e-12	Atoh1
XLOC_018456	1119.56	-1.41056	0.191802	-7.35424	1.92023e-13	5.36247e-12	Atat1;Gm16279
XLOC_003639	191.155	-1.13096	0.153833	-7.35189	1.95417e-13	5.44448e-12	C920009B18Rik;Gm1972;Gm26528;Gm26581;Gm26740;Gm5421;H60b;Hmgb1-ps8;Raet1d;Raet1e
XLOC_008412	997.969	-1.30982	0.178655	-7.33154	2.27529e-13	6.28037e-12	Gga3;Gm25364;Mrps7
XLOC_018308	347.558	-1.39468	0.190691	-7.31379	2.59705e-13	7.10268e-12	Ccdc167;Cmtr1;Gm28043
XLOC_026700	474.725	-1.66889	0.228247	-7.31178	2.63636e-13	7.20192e-12	Ccdc39;RP23-373G12.5;Ttc14
XLOC_035356	148.642	-1.38604	0.189652	-7.30835	2.70439e-13	7.37087e-12	Kbtbd8;Kbtbd8os
XLOC_049234	650.318	-1.02892	0.140839	-7.3056	2.76041e-13	7.51495e-12	Gm25107;Lrch2
XLOC_007889	405.967	-1.98082	0.271158	-7.30505	2.77166e-13	7.52835e-12	Mir7679;Slfn9
XLOC_028063	168.909	-2.03754	0.280129	-7.27357	3.50104e-13	9.4023e-12	Ccne2;Ints8
XLOC_008779	212.776	-1.73701	0.239315	-7.25822	3.92203e-13	1.04739e-11	Meox2
XLOC_008332	2347.68	-1.11439	0.153648	-7.25288	4.07988e-13	1.08589e-11	Kpna2
XLOC_014608	1552.61	-1.25755	0.173557	-7.24572	4.30142e-13	1.13849e-11	1500009C09Rik;Cenpm;Sept3;Shisa8;Tnfrsf13c
XLOC_001467	222.807	-1.11856	0.154379	-7.24551	4.3081e-13	1.13899e-11	Adamts4;Ndufs2
XLOC_033457	744.202	-1.05098	0.145431	-7.22667	4.94973e-13	1.30429e-11	Uba6
XLOC_026651	493.128	-1.67404	0.232238	-7.20831	5.6652e-13	1.47487e-11	Ect2;Gm25152
XLOC_040663	238.376	-1.69947	0.236063	-7.19924	6.05497e-13	1.57119e-11	E2f8;Gm2788
XLOC_011813	426.755	-1.40683	0.196027	-7.1767	7.1412e-13	1.84302e-11	Zfp65
XLOC_006395	936.641	-1.00925	0.140743	-7.17086	7.45259e-13	1.91096e-11	Gm11491;Mir301;Ska2
XLOC_011801	373.392	-1.13958	0.158974	-7.1683	7.59335e-13	1.94496e-11	Gm17039;Gm28041;Gm28044;Zfp456;Zfp595;Zfp953
XLOC_024740	731.436	-1.03157	0.144025	-7.16246	7.92439e-13	2.02323e-11	Tti1
XLOC_013723	876.957	-1.24855	0.174469	-7.15628	8.28938e-13	2.10738e-11	Cdh24;Gm17606;Gm20726
XLOC_010710	163.464	-1.43758	0.201192	-7.14529	8.98075e-13	2.26862e-11	Cap2;Gm24915
XLOC_015095	109.569	-1.75255	0.245662	-7.13398	9.75084e-13	2.45533e-11	Has2;Has2os
XLOC_004930	166.313	-2.07468	0.290972	-7.1302	1.00227e-12	2.51846e-11	Aire;Dnmt3l
XLOC_040555	375.471	-1.11854	0.156879	-7.12997	1.00391e-12	2.51994e-11	Bcl2l12;Gm15545;Irf3
XLOC_020343	192.833	-1.67071	0.234646	-7.12013	1.07828e-12	2.69242e-11	Cep55;Gm23300
XLOC_013872	206.475	-1.96839	0.276726	-7.11312	1.13445e-12	2.82379e-11	Esco2
XLOC_038029	339.104	-1.12806	0.15899	-7.09512	1.2924e-12	3.18369e-11	Zfp59
XLOC_016000	143.651	-2.04878	0.289298	-7.0819	1.42192e-12	3.46689e-11	Polq
XLOC_045666	230.559	-1.72527	0.244309	-7.06185	1.643e-12	3.95331e-11	Senp8
XLOC_023694	554.91	-1.17395	0.166287	-7.05978	1.66771e-12	4.00872e-11	Gm13618;Ttc21b
XLOC_026511	213.946	-1.27006	0.180056	-7.05369	1.74236e-12	4.18395e-11	Depdc1a
XLOC_012181	34.8189	-2.70991	0.384295	-7.05164	1.76815e-12	4.24161e-11	Gm3252
XLOC_020324	379.74	-1.80858	0.257334	-7.02816	2.09279e-12	4.97032e-11	Kif20b;Mir1950
XLOC_036912	123.102	-1.52931	0.217684	-7.0254	2.13457e-12	5.05946e-11	Fam19a4
XLOC_009486	309.656	-1.15935	0.165159	-7.01959	2.22527e-12	5.25353e-11	Gm9312
XLOC_003721	112.252	-1.53184	0.218556	-7.00894	2.40138e-12	5.64692e-11	Tube1;Wisp3
XLOC_034513	66.2326	-2.12738	0.303773	-7.00319	2.50205e-12	5.86627e-11	Cpa4;Gm13781
XLOC_005663	15.1163	-4.05426	0.579246	-6.99921	2.57411e-12	6.02337e-11	Hba-x
XLOC_011652	2019.92	-1.41886	0.202793	-6.99661	2.62223e-12	6.12995e-11	Fam193b
XLOC_011853	288.531	-1.13767	0.162694	-6.99269	2.69665e-12	6.29158e-11	Cep72
XLOC_012021	151.144	-1.32632	0.18971	-6.99132	2.72307e-12	6.34699e-11	Cenph;Gm16335
XLOC_020032	251.277	-1.43412	0.205163	-6.99015	2.74598e-12	6.39414e-11	Cdca5
XLOC_038974	88.8246	-1.8695	0.267513	-6.98844	2.77962e-12	6.45354e-11	Coa4
XLOC_022311	214.02	-1.39932	0.200337	-6.9848	2.85269e-12	6.59746e-11	Kif18a;Mettl15
XLOC_006657	174.936	-1.4542	0.208433	-6.97683	3.01909e-12	6.96203e-11	BC030867
XLOC_001146	98.7792	-1.75426	0.251605	-6.97228	3.11855e-12	7.17748e-11	Ube2t
XLOC_030421	946.911	-1.0248	0.147199	-6.96205	3.35353e-12	7.65176e-11	Cdc20;Elovl1
XLOC_028590	212.499	-1.4086	0.202603	-6.95253	3.58795e-12	8.12438e-11	Cbx3-ps3;Ccdc171;Gm25899;Gm26968;Gm27046
XLOC_014517	557.592	-1.04635	0.150544	-6.95048	3.64035e-12	8.22741e-11	Zfp7
XLOC_011113	95.9146	-1.56865	0.226359	-6.92992	4.21088e-12	9.46297e-11	Depdc1b
XLOC_018652	1488.34	-1.11373	0.161034	-6.91609	4.64274e-12	1.03933e-10	Nfya
XLOC_021479	199.204	-1.26813	0.183363	-6.91597	4.64669e-12	1.03933e-10	Sapcd2
XLOC_002621	404.373	-1.42681	0.207389	-6.87984	5.99182e-12	1.31428e-10	Gm28535;Pask;Ppp1r7
XLOC_002807	450.665	-1.02192	0.149067	-6.85546	7.10835e-12	1.54779e-10	Cxcr4
XLOC_004577	59.1565	-1.86239	0.272623	-6.83139	8.40978e-12	1.82283e-10	Gm26577;Myb
XLOC_042156	312.586	-1.46899	0.215253	-6.82449	8.82378e-12	1.90736e-10	Grk1
XLOC_038919	376.192	-1.08342	0.15895	-6.81611	9.35398e-12	2.01831e-10	Alg8
XLOC_004087	1419.89	-1.581	0.232362	-6.80402	1.01737e-11	2.18725e-10	Gm15917;Tle2
XLOC_004863	1138.14	-1.33526	0.196262	-6.80346	1.02133e-11	2.19182e-10	Cdk1
XLOC_039349	743.518	-1.63734	0.240748	-6.80105	1.03862e-11	2.22691e-10	Hirip3;Ino80e
XLOC_002963	1903.36	-1.03948	0.152932	-6.79698	1.06835e-11	2.28859e-10	Rgs2
XLOC_023147	222.475	-1.48252	0.218232	-6.79333	1.09571e-11	2.34299e-10	Dclre1c;Gm13184;Suv39h2
XLOC_044144	481.486	-1.2201	0.179839	-6.78437	1.16596e-11	2.48874e-10	Prdm10
XLOC_009728	149.529	-1.24486	0.183967	-6.76676	1.31701e-11	2.79861e-10	Gm29236;Wdr89
XLOC_007913	18.6908	-3.27415	0.485333	-6.74619	1.51773e-11	3.18817e-10	Lhx1
XLOC_041771	581.808	-1.27695	0.189442	-6.74057	1.57769e-11	3.3061e-10	Kif22
XLOC_037202	208.557	-1.68899	0.250711	-6.73678	1.6193e-11	3.38659e-10	Rad51ap1;RP23-222G22.9
XLOC_021567	199.341	-1.57211	0.233531	-6.73191	1.67452e-11	3.49287e-10	Pkn3;Zdhhc12
XLOC_032452	680.622	-1.27644	0.190721	-6.69271	2.19082e-11	4.50669e-10	Stx1a
XLOC_008462	493.647	-1.55981	0.234392	-6.6547	2.83869e-11	5.75494e-10	Afmid;Gm20708;Tk1
XLOC_024665	304.081	-1.01398	0.152806	-6.63571	3.2294e-11	6.50274e-10	E2f1
XLOC_045633	252.927	-1.05633	0.159207	-6.63494	3.24629e-11	6.53106e-10	Neil1
XLOC_000608	249.9	-1.04181	0.15709	-6.6319	3.31396e-11	6.65614e-10	Bcs1l
XLOC_008223	467.671	-1.24461	0.187772	-6.62829	3.39592e-11	6.80356e-10	Brca1
XLOC_033222	141.822	-1.41601	0.214385	-6.60497	3.97596e-11	7.90579e-10	Cckar
XLOC_011797	224.925	-1.17409	0.178043	-6.59439	4.26994e-11	8.46208e-10	Gm28557;Rslcan18;Zfp708
XLOC_043477	606.727	-1.19026	0.180622	-6.58982	4.40373e-11	8.69829e-10	Mir7066;Ncan
XLOC_032776	1639.88	-1.05785	0.160547	-6.58906	4.42613e-11	8.72804e-10	Dmtf1;Tmem243
XLOC_030254	312.528	-1.49044	0.227302	-6.55708	5.48726e-11	1.06966e-09	Gm12710;Mier1;Wdr78
XLOC_020354	545.421	-1.88329	0.287238	-6.55654	5.50699e-11	1.07263e-09	Hells
XLOC_040130	206.76	-1.41407	0.216315	-6.53712	6.27166e-11	1.2156e-09	Zfp109
XLOC_038085	469.423	-1.35287	0.207385	-6.52345	6.87089e-11	1.32635e-09	Zfp790
XLOC_010762	439.227	-1.26175	0.193887	-6.50762	7.63498e-11	1.46083e-09	Cks2;Gm22806
XLOC_038589	538.008	-1.13877	0.175412	-6.49199	8.47071e-11	1.60782e-09	Apba2
XLOC_011093	124.744	-1.32753	0.205098	-6.47267	9.62864e-11	1.81602e-09	Cenpk
XLOC_042672	275.356	-1.16462	0.180026	-6.46916	9.85475e-11	1.85134e-09	Asf1b
XLOC_037489	300.486	-1.19247	0.184734	-6.4551	1.08149e-10	2.0111e-09	Pthlh
XLOC_022856	240.573	-1.52581	0.236416	-6.45391	1.09001e-10	2.02536e-09	Fam83d
XLOC_011796	115.695	-1.38337	0.214414	-6.45186	1.10482e-10	2.04649e-09	Zfp712
XLOC_038527	17.6895	-2.77858	0.430787	-6.45001	1.11843e-10	2.0701e-09	Siglech
XLOC_045302	258.109	-1.35847	0.211313	-6.42871	1.28687e-10	2.36168e-09	Spc24
XLOC_004718	240.649	-1.10049	0.171243	-6.42646	1.30612e-10	2.39147e-09	BC048559;Cep57l1
XLOC_027966	120.237	-1.67281	0.260413	-6.42369	1.33012e-10	2.42982e-09	Gm16213;Gm16231;Gm16232;Pigk;RP23-394P9.1;St6galnac5
XLOC_017314	168.065	-1.27424	0.198849	-6.40807	1.47372e-10	2.67368e-09	Gm27775;Kifc5b
XLOC_029892	134.766	-1.30571	0.203808	-6.40658	1.4882e-10	2.69765e-09	Gm12459;Grin3a;Ppp3r2
XLOC_039250	515.126	-1.37854	0.215179	-6.40648	1.48919e-10	2.69765e-09	2610020H08Rik;Dcun1d3;Eri2
XLOC_029516	993.007	-1.29082	0.201593	-6.40309	1.52266e-10	2.752e-09	9430015G10Rik
XLOC_011643	200.436	-1.31511	0.205602	-6.39636	1.59127e-10	2.86296e-09	Mxd3;Prelid1
XLOC_009360	453.1	-1.20776	0.188878	-6.39439	1.61186e-10	2.89783e-09	Ncapg2
XLOC_022447	167.874	-1.71085	0.267704	-6.39083	1.64984e-10	2.96387e-09	Wdr76
XLOC_004344	659.804	-1.0186	0.159571	-6.38334	1.7327e-10	3.0987e-09	Mdm1
XLOC_011810	533.813	-1.02884	0.161175	-6.38337	1.73235e-10	3.0987e-09	Gm37276;Zfp729a
XLOC_034139	675.151	-1.62423	0.254749	-6.37582	1.81984e-10	3.23994e-09	Zfp113
XLOC_044131	807.249	-1.22226	0.191826	-6.3717	1.86941e-10	3.32323e-09	Ncapd3
XLOC_009861	25.6116	-2.84931	0.448034	-6.35959	2.02296e-10	3.57749e-09	Noxred1
XLOC_038918	154.095	-2.01257	0.316626	-6.3563	2.06675e-10	3.64951e-09	Kctd21
XLOC_038071	169.584	-1.3271	0.208844	-6.35453	2.09069e-10	3.6836e-09	Fam98c;Gm16282;Rasgrp4
XLOC_045756	584.765	-1.28527	0.202723	-6.34	2.29758e-10	4.02136e-09	Ccnb2
XLOC_003490	642.531	-1.368	0.21601	-6.33301	2.40417e-10	4.19558e-09	Dtl;Gm37349;Ints7
XLOC_038340	220.524	-1.65264	0.260977	-6.33251	2.41211e-10	4.20528e-09	Zfp658
XLOC_031737	1199.47	-1.16401	0.184098	-6.3228	2.56874e-10	4.45341e-09	A730089K16Rik;C530008M17Rik;Gm7494
XLOC_042185	330.379	-1.15459	0.182724	-6.31874	2.63696e-10	4.56505e-09	Angpt2;Gm16725;Gm17149;Gm25763;Mcph1
XLOC_040383	959.242	-1.2897	0.204352	-6.31118	2.76909e-10	4.77989e-09	Cebpg;Pepd
XLOC_009440	165.163	-1.47605	0.234005	-6.30779	2.83053e-10	4.87534e-09	AC122228.1;Greb1
XLOC_001845	1226.76	-1.48953	0.23638	-6.30142	2.9493e-10	5.04345e-09	Slco5a1
XLOC_005548	89.5765	-1.51852	0.241129	-6.29753	3.02427e-10	5.15685e-09	Fbxo48
XLOC_042946	691.462	-1.25542	0.199378	-6.29668	3.04096e-10	5.1816e-09	Gm17720;Zfp612
XLOC_006883	585.033	-1.36151	0.216374	-6.29239	3.12621e-10	5.31545e-09	Birc5
XLOC_003624	71.7732	-1.58655	0.254243	-6.2403	4.36723e-10	7.31588e-09	Mtfr2
XLOC_025000	153.223	-1.52475	0.245294	-6.216	5.09973e-10	8.45569e-09	Rbbp8nl
XLOC_013778	288.865	-1.42472	0.229541	-6.20679	5.40764e-10	8.93931e-09	Cenpj;Gm22431
XLOC_035186	309.996	-1.48805	0.239976	-6.20081	5.61717e-10	9.25997e-09	Atp6v1b1
XLOC_006142	766.166	-1.16428	0.187886	-6.19674	5.76451e-10	9.48318e-09	Derl2;Mis12
XLOC_017910	165.765	-1.17182	0.18917	-6.19455	5.845e-10	9.60232e-09	Camkmt
XLOC_044551	652.35	-1.01069	0.163251	-6.19103	5.9771e-10	9.79908e-09	Ice2
XLOC_023710	368.155	-1.48317	0.239808	-6.18483	6.21694e-10	1.01643e-08	Spc25
XLOC_022701	165.478	-1.41543	0.22892	-6.18309	6.28583e-10	1.02651e-08	Gins1
XLOC_001168	1476.71	-1.77424	0.28735	-6.17449	6.63789e-10	1.07933e-08	Kif21b
XLOC_017202	581.176	-1.18921	0.192929	-6.16401	7.09258e-10	1.14622e-08	Zfp760
XLOC_017763	752.557	-1.01467	0.164723	-6.15986	7.2808e-10	1.17424e-08	Chaf1a;Ubxn6
XLOC_034144	793.35	-1.1434	0.185825	-6.1531	7.5981e-10	1.22128e-08	BC037034
XLOC_038023	1544.79	-1.32126	0.214811	-6.1508	7.70932e-10	1.23833e-08	Zfp60
XLOC_027203	367.85	-1.28497	0.209001	-6.14813	7.84009e-10	1.25594e-08	Krtcap2;Trim46
XLOC_012149	66.4756	-1.80151	0.293172	-6.14489	8.00176e-10	1.2784e-08	Gm10408;Gm10409;Gm11109;Gm26817;Gm3005;Gm8323;Gm8324
XLOC_048656	71.701	-2.08991	0.340737	-6.13351	8.5962e-10	1.36513e-08	Xlr3a;Xlr3c;Xlr5a
XLOC_032505	262.207	-1.80569	0.29487	-6.12367	9.14444e-10	1.44163e-08	Pilra;Zcwpw1
XLOC_048284	368.373	-1.12731	0.18416	-6.12136	9.27775e-10	1.46167e-08	Zfp182
XLOC_043383	311.031	-1.1724	0.192514	-6.08996	1.12942e-09	1.76072e-08	Cenpu;Primpol
XLOC_015316	17127	-1.13811	0.187186	-6.08014	1.20078e-09	1.86587e-08	Ddx17;Kdelr3
XLOC_013267	47.1855	-1.94137	0.319321	-6.07968	1.20426e-09	1.86884e-08	Gm3739
XLOC_014630	136.909	-1.61974	0.266548	-6.07674	1.22647e-09	1.90083e-08	Mir6392;Pnpla3
XLOC_004089	106.51	-1.30337	0.214661	-6.07176	1.26514e-09	1.95567e-08	BC025920;Gm26896
XLOC_032576	511.508	-1.07707	0.177875	-6.05524	1.40207e-09	2.15059e-08	Ap5z1
XLOC_040213	417.068	-1.20181	0.198552	-6.05288	1.42281e-09	2.1768e-08	Zfp780b
XLOC_019341	910.902	-1.33236	0.220303	-6.04786	1.46786e-09	2.24115e-08	Cep192
XLOC_006469	456.665	-1.19309	0.197993	-6.0259	1.68173e-09	2.54838e-08	Dlx3
XLOC_046086	381.724	-1.38898	0.230974	-6.01359	1.8146e-09	2.741e-08	Col6a6;Gm38314;Pik3r4
XLOC_010358	111.109	-2.03689	0.338751	-6.01296	1.82165e-09	2.74991e-08	Adarb2;Gm10357
XLOC_024592	346.835	-1.15879	0.192873	-6.00803	1.87789e-09	2.83301e-08	Zfp442
XLOC_011290	137.998	-1.07423	0.178924	-6.00383	1.92721e-09	2.89641e-08	4930470G03Rik;Pgbd1
XLOC_041948	176.616	-1.72161	0.287394	-5.99042	2.09294e-09	3.13165e-08	Lmntd2;Lrrc56
XLOC_019934	119.964	-1.84366	0.308052	-5.98489	2.16539e-09	3.22587e-08	Cndp1
XLOC_004498	521.356	-1.35242	0.2265	-5.97096	2.35862e-09	3.49407e-08	Armt1;Gm16153;Rmnd1
XLOC_037757	138.436	-1.88025	0.31546	-5.96032	2.51742e-09	3.71775e-08	Gng8
XLOC_017303	520.29	-1.05468	0.176958	-5.96006	2.52139e-09	3.72132e-08	Arhgdig;Rgs11
XLOC_001505	3216.9	-1.03176	0.173279	-5.95434	2.61123e-09	3.84439e-08	Igsf9
XLOC_013257	28.3326	-2.82318	0.474312	-5.95215	2.64637e-09	3.8865e-08	Gm3667
XLOC_030569	396.839	-1.10183	0.186385	-5.9116	3.38792e-09	4.86167e-08	A3galt2;Gm12958;Gm12968;Phc2;Tlr12;Zfp362;Zscan20
XLOC_027969	532.952	-1.14363	0.1937	-5.90414	3.54489e-09	5.07344e-08	Gm22136;Gm22206;Gm27405;RP24-104D12.1;RP24-104D12.2;RP24-303G10.1;RP24-303G10.2;St6galnac3
XLOC_008001	3203.01	-1.33052	0.225803	-5.89241	3.80602e-09	5.4095e-08	Luc7l3
XLOC_021549	502.489	-1.37559	0.23384	-5.88262	4.03831e-09	5.71578e-08	Ttf1
XLOC_037045	399.202	-1.13627	0.193253	-5.87969	4.11039e-09	5.80401e-08	Mbd4;RP23-5D6.6
XLOC_017196	170.869	-1.25731	0.213917	-5.87758	4.16316e-09	5.87504e-08	Zfp948
XLOC_027456	629.908	-1.1589	0.198005	-5.85287	4.83151e-09	6.71479e-08	Gm12488;Ttf2
XLOC_042386	1801.39	-1.01392	0.173512	-5.84349	5.11175e-09	7.06715e-08	Ppp1r3b
XLOC_019043	1784.16	-1.03813	0.17768	-5.84271	5.13583e-09	7.09221e-08	Zfp397
XLOC_036269	1507.31	-1.14941	0.196781	-5.84105	5.1872e-09	7.15486e-08	Ezh2;Gm26625;RP24-194J12.3
XLOC_031296	878.586	-1.07639	0.184434	-5.83616	5.34172e-09	7.35095e-08	Cenpa
XLOC_019891	458.259	-1.33942	0.229557	-5.83481	5.38529e-09	7.40236e-08	Rnf165
XLOC_040129	585.938	-1.0084	0.172939	-5.83094	5.5117e-09	7.55868e-08	Zfp111
XLOC_009616	262.651	-1.10642	0.189876	-5.82706	5.64134e-09	7.71869e-08	2700097O09Rik
XLOC_011200	1504.53	-1.17391	0.201875	-5.81503	6.06222e-09	8.25662e-08	Fam208b;Gdi2
XLOC_022935	126.276	-1.55285	0.267249	-5.81049	6.22911e-09	8.46456e-08	Slc12a5
XLOC_020974	297.732	-1.26332	0.217487	-5.80874	6.29452e-09	8.54368e-08	Tll2;Tm9sf3
XLOC_015428	116.017	-1.4145	0.243556	-5.80769	6.33406e-09	8.58758e-08	Mapk11
XLOC_020083	107.366	-1.41274	0.243828	-5.79403	6.87172e-09	9.25855e-08	Zbtb3
XLOC_015266	304.09	-1.03352	0.178783	-5.78086	7.43177e-09	9.92889e-08	Zfp647
XLOC_002083	208.912	-1.00685	0.174179	-5.78051	7.44755e-09	9.93883e-08	Gm26805;Tsga10
XLOC_039491	38.0444	-2.08825	0.361382	-5.7785	7.53709e-09	1.00358e-07	Jakmip3
XLOC_039235	1993.26	-1.09851	0.190546	-5.76505	8.16335e-09	1.08093e-07	Ccp110
XLOC_010929	710.951	-1.52012	0.263906	-5.7601	8.4065e-09	1.11061e-07	Tert
XLOC_044938	1104.47	-1.0326	0.179271	-5.76001	8.41079e-09	1.11061e-07	Gm37612;Manf;Rbm15b;Vprbp
XLOC_031275	135.339	-1.21017	0.210171	-5.75804	8.50982e-09	1.12058e-07	Gm7420;Rnf32
XLOC_043113	325.636	-1.20287	0.20934	-5.74602	9.13686e-09	1.19888e-07	Lig4
XLOC_019076	1816.39	-1.0105	0.176065	-5.73939	9.50201e-09	1.24298e-07	Iws1
XLOC_020064	847.868	-1.00809	0.175933	-5.72996	1.00454e-08	1.31118e-07	Rcor2
XLOC_037608	51.0151	-1.62862	0.284861	-5.71726	1.08256e-08	1.40609e-07	Zfp78
XLOC_039246	33.6955	-2.67131	0.467658	-5.71209	1.11596e-08	1.44552e-07	Acsm4
XLOC_017509	476.758	-1.31345	0.230044	-5.70956	1.13268e-08	1.46639e-07	Cchcr1
XLOC_027247	183.322	-1.64454	0.288973	-5.69098	1.26313e-08	1.61635e-07	Gm37087;Gm5850;Gm5851;Sprr2a2
XLOC_042545	1327.56	-1.17722	0.206858	-5.69094	1.26344e-08	1.61635e-07	Armc6;Sugp2
XLOC_040571	14.3912	-2.8036	0.492931	-5.68762	1.28823e-08	1.6463e-07	Ccdc155
XLOC_037627	121.649	-1.58317	0.278413	-5.6864	1.29743e-08	1.65716e-07	Zfp418
XLOC_009913	64.8022	-1.73768	0.305812	-5.68218	1.32986e-08	1.69585e-07	Efcab11
XLOC_016898	343.059	-1.05437	0.185793	-5.67498	1.38706e-08	1.76219e-07	Grik1
XLOC_043184	65.0639	-1.50303	0.26498	-5.67224	1.40942e-08	1.78774e-07	Gm22551;Xkr5
XLOC_041787	175.567	-1.01348	0.178993	-5.6621	1.49529e-08	1.89062e-07	9130019O22Rik
XLOC_008691	379.855	-1.16082	0.205287	-5.65463	1.56181e-08	1.96742e-07	Gm3993
XLOC_016364	64.1947	-1.79321	0.317161	-5.65394	1.56813e-08	1.97433e-07	Grin2a
XLOC_031390	17.6109	-2.69072	0.477515	-5.63483	1.75227e-08	2.18196e-07	Hgfac
XLOC_038097	320.739	-1.119	0.1986	-5.63445	1.75621e-08	2.18572e-07	Zfp382
XLOC_023716	90.2985	-1.27508	0.226368	-5.63277	1.77342e-08	2.20253e-07	Ccdc173;Gm13623
XLOC_004090	2484.73	-1.18589	0.211679	-5.6023	2.1153e-08	2.60541e-07	Ankrd24
XLOC_044273	259.753	-1.10282	0.196945	-5.59964	2.14802e-08	2.64161e-07	Zfp202
XLOC_031675	1971.85	-1.43478	0.256816	-5.58681	2.31283e-08	2.82388e-07	Gnpda2;Guf1
XLOC_004368	71.7307	-1.878	0.336365	-5.58322	2.36105e-08	2.87686e-07	D930020B18Rik
XLOC_009993	223.553	-1.39152	0.249323	-5.58119	2.38881e-08	2.90326e-07	Bcl11b
XLOC_043471	1462.65	-1.03424	0.185826	-5.56567	2.61141e-08	3.15128e-07	Atp13a1;Gm20422;Zfp866;Zfp963
XLOC_043968	404.916	-1.07291	0.192819	-5.56436	2.63121e-08	3.17196e-07	Gucy1a2
XLOC_016413	355.066	-1.32214	0.237894	-5.55771	2.73335e-08	3.28678e-07	n-R5s31;Spidr
XLOC_026395	451.29	-1.13808	0.205483	-5.53859	3.04921e-08	3.63357e-07	Odf2l
XLOC_035215	806.588	-1.40101	0.253237	-5.5324	3.15873e-08	3.75282e-07	Alms1;Alms1-ps1;Alms1-ps2;Cml3;Gm27317;Gm4477;mmu-mir-6375;RP23-27D8.2;RP24-478I22.8
XLOC_013261	59.3498	-2.13295	0.385989	-5.52593	3.27741e-08	3.87642e-07	Gm3696
XLOC_004746	116.752	-1.72424	0.312413	-5.51911	3.40728e-08	4.01607e-07	Lin28b
XLOC_018123	104.851	-1.63341	0.296178	-5.51495	3.48878e-08	4.10604e-07	Zfp820
XLOC_040273	170.239	-1.33586	0.242305	-5.51313	3.52508e-08	4.14079e-07	Rps12-ps5;Thap8;Wdr62
XLOC_008420	726.269	-1.05924	0.192285	-5.50871	3.61474e-08	4.23545e-07	Myo15b;Recql5;Recql5os1;Sap30bp;Smim5;Smim6
XLOC_021197	131.556	-2.33722	0.42475	-5.50259	3.74253e-08	4.37173e-07	4930412O13Rik;9230102O04Rik;Gata3
XLOC_015585	7.1798	-3.67052	0.668038	-5.49448	3.91871e-08	4.55577e-07	AC120787.4;Krt6a
XLOC_015828	285.347	-1.25935	0.229485	-5.48773	4.07135e-08	4.71252e-07	B3gnt5
XLOC_023028	16.2177	-2.59748	0.473563	-5.48498	4.13525e-08	4.77951e-07	Tubb1
XLOC_022689	373.474	-1.20334	0.219411	-5.4844	4.14876e-08	4.79281e-07	Zfp937
XLOC_007007	174.031	-1.05563	0.192945	-5.47115	4.47115e-08	5.13783e-07	Pgam2
XLOC_041779	119.766	-1.17958	0.216162	-5.45694	4.84412e-08	5.53704e-07	Sept1;Zfp553
XLOC_017415	111.485	-1.0237	0.18774	-5.45274	4.95993e-08	5.65469e-07	Myo1f
XLOC_024335	3941.48	-1.18108	0.216605	-5.45269	4.9613e-08	5.65469e-07	Map1a;Trp53bp1;Tubgcp4
XLOC_018855	1268.53	-1.09297	0.200494	-5.45139	4.99767e-08	5.6907e-07	Dhx57;Morn2
XLOC_013332	206.148	-1.38329	0.253898	-5.44819	5.08846e-08	5.78026e-07	Gm2237;Gm5458
XLOC_045273	3069.15	-1.11173	0.205112	-5.42011	5.95628e-08	6.68951e-07	Dnmt1;Mir7081
XLOC_022643	40.5344	-1.82258	0.33739	-5.40199	6.59071e-08	7.3329e-07	Dzank1;Zfp133-ps
XLOC_042825	200.119	-1.11377	0.206757	-5.38685	7.17037e-08	7.92969e-07	Gins3
XLOC_019439	454.953	-1.37533	0.255398	-5.38505	7.24243e-08	7.99083e-07	Mir6359;Rttn
XLOC_032730	101.534	-1.05331	0.196028	-5.37329	7.73114e-08	8.5064e-07	Mterf1a
XLOC_001642	45.7726	-2.2135	0.412554	-5.36535	8.07908e-08	8.86057e-07	Gm37214;Gm37986;Hhipl2
XLOC_010549	51.5966	-1.76833	0.329708	-5.36333	8.17035e-08	8.9442e-07	Cmah;Gm11342;Gm11344;Gm11345
XLOC_018230	232.924	-1.22575	0.228746	-5.35859	8.38758e-08	9.13583e-07	Chtf18;Gng13
XLOC_008038	779.926	-1.21567	0.227152	-5.35178	8.70935e-08	9.45603e-07	Gm29202;Igf2bp1;Mir3063
XLOC_024830	1741.72	-1.08058	0.202191	-5.34434	9.07467e-08	9.83474e-07	BC046401;Gm11465;Zmynd8
XLOC_035234	4431.25	-1.16978	0.218918	-5.34346	9.11897e-08	9.87378e-07	A430078I02Rik;C87436;RP23-281H4.10;Tia1
XLOC_017034	608.798	-1.33693	0.250239	-5.34261	9.16176e-08	9.91559e-07	Dynlt1c
XLOC_037663	291.036	-1.02727	0.192667	-5.33183	9.72277e-08	1.04847e-06	Zfp128
XLOC_006933	1188.1	-1.38878	0.260714	-5.32683	9.99389e-08	1.07575e-06	Lrrc45
XLOC_045098	165.118	-1.30238	0.244611	-5.32427	1.01357e-07	1.08877e-06	Acaa1b;Dlec1
XLOC_031646	145.408	-1.14647	0.215403	-5.32244	1.02385e-07	1.09812e-06	Nsun7
XLOC_003338	2111.38	-1.03983	0.195755	-5.31192	1.08477e-07	1.16032e-06	3110062G12Rik;Cep170;Gm25288;Gm36992;Gm38104;Mir350
XLOC_037615	201.884	-1.09956	0.207049	-5.3106	1.09262e-07	1.16819e-06	Gm22649;Gm27675;Mir3099;Usp29;Zim3
XLOC_045638	391.603	-1.05981	0.199618	-5.30919	1.10112e-07	1.17675e-06	Ppcdc
XLOC_010645	3291.75	-1.11166	0.209446	-5.30761	1.1107e-07	1.18593e-06	Prpf4b
XLOC_005246	636.645	-1.20516	0.227195	-5.30453	1.12964e-07	1.20561e-06	Thap2;Zfc3h1
XLOC_003481	338.082	-1.02394	0.193384	-5.29484	1.1912e-07	1.26677e-06	Tatdn3
XLOC_011046	587.106	-1.03246	0.195049	-5.29334	1.20103e-07	1.27665e-06	Gfm2;Hexb
XLOC_039101	34.554	-2.15367	0.407846	-5.2806	1.28761e-07	1.35898e-06	Cckbr
XLOC_048645	270.178	-1.73197	0.328038	-5.27976	1.2935e-07	1.36289e-06	Gabre;Mir224;Mir452
XLOC_000314	114.71	-1.65013	0.314073	-5.25396	1.4886e-07	1.55254e-06	Gpr45
XLOC_034876	5.68479	-3.51346	0.668788	-5.25347	1.49262e-07	1.55605e-06	Ppp1r17
XLOC_013228	42.9458	-1.90307	0.362412	-5.25112	1.51174e-07	1.5746e-06	Gm26557;Gm3170;Gm3344;Gm3373;Gm3383;Gm8265;Gm9603
XLOC_029779	219.434	-1.02921	0.196651	-5.23367	1.6618e-07	1.71664e-06	Kif24;Ubap1
XLOC_011858	165.449	-1.23637	0.237106	-5.21443	1.84385e-07	1.89158e-06	Zfp72
XLOC_004739	70.1985	-1.24376	0.238881	-5.20661	1.92322e-07	1.96286e-06	Prdm1
XLOC_040412	219.536	-1.11249	0.213739	-5.20487	1.94134e-07	1.97796e-06	Ccne1
XLOC_001258	740.669	-1.11144	0.214141	-5.19024	2.10025e-07	2.11992e-06	Gm37893;mmu-mir-7682;Rnf2;Trmt1l
XLOC_011898	482.627	-1.01891	0.196621	-5.1821	2.19403e-07	2.20989e-06	Ankrd32
XLOC_035685	539.18	-1.0647	0.20606	-5.16695	2.37948e-07	2.37759e-06	Parp11;RP23-422D12.3
XLOC_019121	152.135	-1.93938	0.375507	-5.16469	2.40843e-07	2.40551e-06	Psd2
XLOC_022047	212.76	-1.19354	0.231131	-5.16391	2.41843e-07	2.41347e-06	Ypel4
XLOC_038309	429.273	-1.00576	0.194872	-5.16113	2.4546e-07	2.44444e-06	2610021A01Rik
XLOC_010752	61.3376	-1.60568	0.311893	-5.14816	2.63053e-07	2.60116e-06	Gm23952;Gm8765;Gm904
XLOC_038275	176.918	-1.02817	0.199732	-5.14774	2.63644e-07	2.60592e-06	Zfp939
XLOC_013684	690.792	-1.05878	0.205687	-5.14756	2.63903e-07	2.6074e-06	Mettl3;Tox4
XLOC_007348	104.621	-1.02774	0.19977	-5.14464	2.6803e-07	2.64488e-06	Zfp879
XLOC_027096	172.222	-1.29555	0.252206	-5.13687	2.7935e-07	2.74748e-06	Gm25749;Gria2
XLOC_027254	8.20159	-3.24328	0.631511	-5.13574	2.81032e-07	2.75947e-06	Sprr1a
XLOC_018341	259.473	-1.01172	0.197576	-5.12067	3.04451e-07	2.96983e-06	Gm23294;Gm25555;Zfp811
XLOC_020602	359.269	-1.09178	0.213416	-5.11573	3.12537e-07	3.04621e-06	1700020D05Rik;Ap5b1;Ehbp1l1;Fam89b;Gm16538;Kat5;Kcnk7;Ltbp3;Map3k11;Mir6987;Ovol1;Pcnxl3;Rela;Rnaseh2c;Scyl1;Sipa1;Snx32;Sssca1
XLOC_011606	624.432	-1.19181	0.233232	-5.10997	3.22218e-07	3.13544e-06	Shc3
XLOC_009837	162.303	-1.00618	0.197097	-5.10499	3.30821e-07	3.20806e-06	Pgf
XLOC_017786	55.8682	-1.32467	0.259531	-5.10411	3.32357e-07	3.21833e-06	Gm11110;Tnfsf9
XLOC_029805	242.401	-1.34016	0.262754	-5.10046	3.38835e-07	3.2744e-06	Fancg
XLOC_043755	81.0351	-1.60392	0.315365	-5.08591	3.65868e-07	3.51425e-06	Cdh8;Gm15679;Gm15680;Gm15681;Gm24693
XLOC_011371	998.38	-1.15702	0.227678	-5.08183	3.73806e-07	3.58184e-06	4930586N03Rik;Zfp322a
XLOC_028089	324.961	-1.02657	0.202472	-5.07018	3.97444e-07	3.79459e-06	Runx1t1
XLOC_004302	189.612	-1.11705	0.220523	-5.06544	4.07456e-07	3.8793e-06	Bbs10
XLOC_001641	473.573	-1.48466	0.293122	-5.065	4.08404e-07	3.88635e-06	Taf1a
XLOC_009825	138.235	-1.21477	0.24001	-5.06132	4.1637e-07	3.95311e-06	Coq6;Fam161b
XLOC_049257	253.025	-1.00094	0.197785	-5.06074	4.17622e-07	3.96218e-06	Alas2;Apex2;Mir3620;Pfkfb1
XLOC_013247	27.4505	-2.20884	0.437429	-5.0496	4.42737e-07	4.18012e-06	Gm26630;Gm3591
XLOC_021660	851.825	-1.35093	0.267573	-5.04882	4.44542e-07	4.19549e-06	Cntrl
XLOC_025196	21.7186	-2.05388	0.408283	-5.03053	4.89115e-07	4.57988e-06	Egfem1;Gm37965;Gm38029;Mir21b;Mir551b
XLOC_025244	1578.06	-1.23204	0.245579	-5.01686	5.25223e-07	4.87962e-06	Ccdc39;Ttc14
XLOC_014342	65.3305	-2.04732	0.409144	-5.00392	5.61772e-07	5.18386e-06	Trhr
XLOC_018819	141.587	-1.00981	0.201953	-5.00021	5.72677e-07	5.26912e-06	D630014O11Rik;Galnt14
XLOC_010889	157.31	-1.21232	0.242566	-4.99789	5.79597e-07	5.32455e-06	Rsl1
XLOC_025693	1920.37	-1.16815	0.233894	-4.99435	5.90342e-07	5.40867e-06	1500004A13Rik;5830417I10Rik;Syt11
XLOC_014772	1402.4	-1.41648	0.284213	-4.98385	6.23323e-07	5.69769e-06	Prpf40b
XLOC_028132	4378.6	-1.49488	0.300278	-4.97832	6.41391e-07	5.8449e-06	Pnisr
XLOC_041441	6277.78	-1.37361	0.276162	-4.97391	6.56155e-07	5.97031e-06	Hbb-bt
XLOC_047503	7986.56	-1.40759	0.28382	-4.95945	7.06927e-07	6.38835e-06	Gm14843;Gm6184;Ogt;Taf1
XLOC_006629	130.572	-1.16404	0.235582	-4.94115	7.76634e-07	6.96543e-06	Aoc2
XLOC_035637	829.581	-1.05952	0.214439	-4.94089	7.77649e-07	6.96929e-06	Cdca3
XLOC_015086	64.379	-1.62216	0.328387	-4.93977	7.82157e-07	7.00442e-06	Dscc1
XLOC_017519	1629.73	-1.21336	0.245797	-4.93642	7.95707e-07	7.11774e-06	Mdc1
XLOC_022439	929.869	-1.15528	0.234144	-4.93408	8.05306e-07	7.1982e-06	Trp53bp1;Tubgcp4;Zscan29
XLOC_007786	120.608	-1.05492	0.213862	-4.9327	8.10999e-07	7.23551e-06	Doc2b;Gm12339
XLOC_031002	748.052	-1.24254	0.252172	-4.92735	8.33516e-07	7.41973e-06	Gm13648;Gm16008;Gm25982;Gm37090;Mir200a;Mir200b;Mir429;Tnfrsf18;Ttll10
XLOC_048582	180.993	-1.12135	0.228175	-4.91444	8.90385e-07	7.88764e-06	Slitrk4
XLOC_026303	644.805	-2.1001	0.427792	-4.90917	9.14634e-07	8.08141e-06	Cenpe
XLOC_010778	348.867	-1.09662	0.223494	-4.9067	9.26229e-07	8.18083e-06	4833439L19Rik;Simc1
XLOC_015358	147.051	-1.21315	0.247906	-4.8936	9.90088e-07	8.69008e-06	Cenpm
XLOC_047987	136.092	-1.64078	0.335523	-4.89021	1.00728e-06	8.8312e-06	Klf8
XLOC_032102	147.254	-1.08138	0.221292	-4.88668	1.02552e-06	8.98126e-06	Chek2
XLOC_005099	119.8	-1.33496	0.274034	-4.87149	1.10757e-06	9.6466e-06	Parpbp;Pmch
XLOC_033817	230.291	-1.16606	0.24012	-4.85616	1.19687e-06	1.03262e-05	Gm24265;Sirt4
XLOC_008445	503.536	-1.1035	0.228245	-4.83472	1.3333e-06	1.14041e-05	1810032O08Rik;St6galnac2
XLOC_035529	340.12	-1.01282	0.209496	-4.83457	1.33432e-06	1.14088e-05	Zfp239
XLOC_038010	281.495	-1.32077	0.273274	-4.83312	1.34411e-06	1.14842e-05	BC024978;Itpkc;Mir1191;Snrpa
XLOC_037506	499.274	-1.15826	0.240549	-4.81507	1.4715e-06	1.24609e-05	Caprin2
XLOC_031736	327.737	-1.27337	0.264506	-4.81412	1.47847e-06	1.25155e-05	Cep135
XLOC_046088	19.5309	-2.03104	0.421962	-4.81332	1.48445e-06	1.25572e-05	Col6a4;Gm24631;Gm36993
XLOC_010888	154.334	-1.3365	0.277966	-4.80812	1.52353e-06	1.28558e-05	Zfp759
XLOC_024963	49.6956	-1.73386	0.361403	-4.79759	1.60584e-06	1.35169e-05	Gm14421
XLOC_025646	34.894	-1.68266	0.350814	-4.79643	1.6152e-06	1.35909e-05	Cd1d2
XLOC_027717	248.554	-1.22853	0.257139	-4.77768	1.77329e-06	1.48008e-05	Ndst3;RP24-374F22.1
XLOC_041883	350.908	-1.04471	0.219143	-4.76728	1.8673e-06	1.55094e-05	Bccip;Uros
XLOC_026396	206.352	-1.13256	0.237951	-4.75963	1.93945e-06	1.60471e-05	Col24a1;RP23-307M9.1;RP23-307M9.2
XLOC_047304	1734.57	-1.30939	0.27589	-4.74605	2.07429e-06	1.70444e-05	Plxna3
XLOC_003013	374.635	-1.09672	0.231122	-4.7452	2.08302e-06	1.70925e-05	Swt1
XLOC_045102	259.512	-1.00881	0.212611	-4.74485	2.08664e-06	1.71163e-05	Slc22a14;Xylb
XLOC_028398	19.0064	-2.24999	0.474594	-4.74088	2.1279e-06	1.74188e-05	Toporsl
XLOC_048084	72.6029	-1.24688	0.263148	-4.73832	2.15497e-06	1.7607e-05	Fancb
XLOC_045788	498.828	-1.09226	0.231304	-4.72221	2.33296e-06	1.88577e-05	Mns1;Tex9
XLOC_005932	390.255	-1.52856	0.324565	-4.70957	2.48241e-06	1.99506e-05	Gm12258
XLOC_047957	397.764	-1.00236	0.212841	-4.70945	2.48388e-06	1.99557e-05	A230072E10Rik;Gm15138;Gm26441;Rpl21-ps15;Wnk3
XLOC_011748	142.147	-1.60475	0.341165	-4.70374	2.55434e-06	2.04761e-05	Gm21963;Gm24588;Gm5141
XLOC_015967	257.901	-1.05312	0.22401	-4.70119	2.58645e-06	2.07029e-05	Gm26838;Hspbap1
XLOC_020496	35.4909	-1.66347	0.354655	-4.69039	2.72689e-06	2.16885e-05	Tdrd1
XLOC_044395	1342.17	-1.28562	0.274967	-4.67553	2.93196e-06	2.30655e-05	Crabp1
XLOC_025188	710.73	-1.00859	0.216234	-4.66435	3.09593e-06	2.42354e-05	Gm37537;Mir466q;Tnik
XLOC_003325	163.686	-1.2674	0.272294	-4.65453	3.24719e-06	2.5303e-05	Grem2
XLOC_011729	48.7577	-1.259	0.271356	-4.63966	3.48989e-06	2.69736e-05	Gm3604
XLOC_036040	55.4111	-1.83575	0.396335	-4.63182	3.62462e-06	2.78613e-05	Wnt2
XLOC_047488	112.124	-1.3779	0.297531	-4.63111	3.63716e-06	2.79487e-05	Gdpd2;Gm14866
XLOC_007535	167.742	-1.35642	0.29299	-4.62958	3.66414e-06	2.81469e-05	Rnf112
XLOC_040393	47.1941	-1.51395	0.327315	-4.62537	3.73931e-06	2.86735e-05	Gm18558;Tdrd12
XLOC_012153	38.1308	-2.35269	0.510708	-4.60672	4.09063e-06	3.10723e-05	Gm3020
XLOC_019872	93.0043	-1.38796	0.301611	-4.6018	4.18855e-06	3.1715e-05	Ska1
XLOC_039889	79.7749	-1.39355	0.303018	-4.5989	4.24735e-06	3.21194e-05	Nlrp5-ps;Ranbp2-ps1;Vmn1r90;Zfp-ps
XLOC_006790	93.9679	-1.17576	0.255975	-4.59327	4.36361e-06	3.28942e-05	Slc39a11;Sstr2
XLOC_004436	5300.88	-1.10093	0.239879	-4.58951	4.44296e-06	3.345e-05	Smarcc2
XLOC_005040	179.993	-1.10402	0.241219	-4.57683	4.72075e-06	3.5307e-05	Tle6
XLOC_034099	141.654	-1.01358	0.221708	-4.57171	4.83749e-06	3.61235e-05	Sh2b2
XLOC_006551	1635.06	-1.15503	0.253475	-4.55675	5.195e-06	3.85996e-05	Cdk12;Gm27399;Mir5119;n-R5s73
XLOC_005321	28.8122	-1.74913	0.386189	-4.5292	5.92069e-06	4.37052e-05	B4galnt1;Slc26a10
XLOC_040243	775.664	-1.02238	0.22607	-4.52239	6.11464e-06	4.50253e-05	Ggn;Spred3
XLOC_038389	625.904	-1.42351	0.315663	-4.50958	6.49554e-06	4.75216e-05	1700008O03Rik;Shank1
XLOC_049430	598.969	-1.15164	0.255412	-4.50895	6.51506e-06	4.76351e-05	Kdm5d
XLOC_021823	89.8099	-1.29183	0.287381	-4.49519	6.95069e-06	5.03872e-05	Gm13558;Gm13559;Upp2
XLOC_019104	9.08771	-2.70378	0.602224	-4.48965	7.13408e-06	5.15754e-05	2010110K18Rik
XLOC_002368	410.656	-1.11468	0.24882	-4.47987	7.46869e-06	5.37335e-05	Gm28112;Gm29112;Gm29114;Ikzf2
XLOC_012167	20.6988	-2.28649	0.510725	-4.47694	7.57192e-06	5.4394e-05	Gm2974
XLOC_004073	272.075	-1.03534	0.231506	-4.47221	7.74146e-06	5.54563e-05	Matk
XLOC_037929	149.477	-1.24255	0.278487	-4.46179	8.12782e-06	5.80374e-05	Zfp114
XLOC_014511	530.635	-1.2885	0.289356	-4.45299	8.46843e-06	6.00734e-05	Kifc2
XLOC_024695	32.059	-1.85766	0.417699	-4.44736	8.6934e-06	6.16142e-05	6430550D23Rik;Cep250
XLOC_029451	38.4723	-1.82286	0.410339	-4.44233	8.89908e-06	6.29596e-05	Tnfrsf25
XLOC_003739	42.5016	-1.43827	0.323881	-4.44075	8.96478e-06	6.3368e-05	Ak9;Gm25626;Gm27783
XLOC_032195	414.92	-1.4963	0.337271	-4.43649	9.14365e-06	6.4594e-05	Cit;RP23-265I19.2;RP23-265I19.3
XLOC_009673	183.01	-1.05745	0.239284	-4.41923	9.90521e-06	6.94385e-05	Pole2
XLOC_005034	188.067	-1.30712	0.296178	-4.41328	1.01817e-05	7.09383e-05	Celf5;Gm16105
XLOC_042437	89.1417	-1.3592	0.308576	-4.40474	1.05913e-05	7.34387e-05	Cenpu;Primpol
XLOC_029157	42.6454	-1.64794	0.374808	-4.39677	1.09872e-05	7.59285e-05	Aunip
XLOC_020518	471.839	-1.0767	0.245031	-4.39416	1.112e-05	7.67349e-05	Emx2;Emx2os
XLOC_024939	345.137	-1.47137	0.335087	-4.391	1.12832e-05	7.7726e-05	Gm14399
XLOC_023120	877.921	-1.22915	0.280404	-4.38349	1.16795e-05	8.02471e-05	Rtel1
XLOC_016994	483.714	-1.32411	0.30242	-4.3784	1.19555e-05	8.19779e-05	Prdm15
XLOC_017190	78.789	-1.13035	0.258312	-4.37592	1.2092e-05	8.28667e-05	Zfp54
XLOC_030601	12.9485	-2.21323	0.507286	-4.36288	1.28359e-05	8.76363e-05	Hcrtr1
XLOC_008781	56.3289	-1.30042	0.298197	-4.36095	1.29498e-05	8.83634e-05	Dgkb
XLOC_028450	325.287	-1.33672	0.306976	-4.35447	1.33389e-05	9.05517e-05	Zkscan16
XLOC_037758	94.5482	-1.55127	0.357001	-4.34529	1.39091e-05	9.41545e-05	Ptgir
XLOC_017967	125.024	-1.28404	0.297152	-4.32116	1.55208e-05	0.00010403	Gm20939;Gm23102
XLOC_007616	630.369	-1.15249	0.266756	-4.32037	1.55765e-05	0.000104344	Cntrob
XLOC_035153	488.595	-1.02764	0.238575	-4.3074	1.65188e-05	0.000109914	Gcfc2;Mrpl19
XLOC_023658	563.533	-1.32802	0.308751	-4.30127	1.69824e-05	0.000112653	Gm13583;Pla2r1
XLOC_009709	118.54	-1.60054	0.373211	-4.28856	1.79835e-05	0.000118699	4930447C04Rik;Six6
XLOC_042648	26.1759	-1.51596	0.354805	-4.27266	1.93155e-05	0.000126509	Gypa
XLOC_008976	23.8985	-1.59278	0.373768	-4.2614	2.03146e-05	0.000132326	Rad51b
XLOC_006416	772.571	-1.3375	0.314071	-4.25858	2.05725e-05	0.000133859	Bzrap1
XLOC_012956	407.514	-1.06203	0.24993	-4.2493	2.14444e-05	0.000139228	Pbk
XLOC_042531	595.247	-1.35364	0.318671	-4.24777	2.15911e-05	0.000140104	D130040H23Rik
XLOC_041896	3319.49	-2.23066	0.525795	-4.24245	2.21089e-05	0.00014323	Mki67
XLOC_015840	374.457	-1.03864	0.245837	-4.22489	2.39059e-05	0.000153081	Mir1224;Vwa5b2
XLOC_023069	108.572	-1.03317	0.245066	-4.2159	2.48782e-05	0.000158795	Gm14403
XLOC_033905	827.2	-1.20496	0.287458	-4.19179	2.7676e-05	0.000174826	AC113302.1;Cux2;Gm15637;RP23-254C8.1
XLOC_005667	17398.4	-1.18939	0.283889	-4.18964	2.79399e-05	0.000176213	Hba-a2
XLOC_008425	100.081	-1.14032	0.272484	-4.18489	2.85304e-05	0.000179415	Unc13d
XLOC_037823	15.2838	-1.97184	0.471397	-4.18298	2.87715e-05	0.00018074	Zfp296
XLOC_041960	202.272	-1.42463	0.340791	-4.18036	2.91044e-05	0.000182543	Pidd1
XLOC_009764	23.4337	-1.59604	0.38192	-4.17899	2.92805e-05	0.00018355	Plek2
[truncated: 243 more rows]

## Sheet: E16.5 CochVsVest up
Table S4. Differentially expressed mRNA genes between different samples														Genome-wide identification and expression profiling of long non-coding RNAs in auditory and vestibular systems
[truncated: 810 more rows]

[truncated: 3 more sheets: E16.5 VestVs Coch down, P CochVsVest up, P CochVsVest down]
