# Supplementary material for: Genome-wide identification and expression profiling of long non-coding RNAs in auditory and vestibular systems
Source: Sci Rep. 2017 Aug 17;7:8637. doi: 10.1038/s41598-017-08320-3 (PMC5561060; doi:10.1038/s41598-017-08320-3)
Supplement: Supplementary file 6 — Supplementary Table S5 [file 41598_2017_8320_MOESM6_ESM.xlsx]

## Sheet: Vest_PvsE_up
Table S5. Differentially expressed lncRNA genes between different samples														Genome-wide identification and expression profiling of long non-coding RNAs in auditory and vestibular systems
														Kathy Ushakov, Tal Koffler-Brill, Aviv Rom, Kobi Perl, Igor Ulitsky, & Karen B Avraham
Row.names	baseMean	log2FoldChange	lfcSE	stat	pvalue	padj	GencodeIDs	GencodeSymbols
XLOC_013176	191.065	2.21697	0.185844	11.9292	8.33958e-33	2.06935e-30	ENSMUST00000100291.2, ENSMUST00000161599.1, ENSMUST00000162218.1	4930594M22Rik
XLOC_021414	337.598	1.24037	0.128307	9.66723	4.1546e-22	3.69279e-20	ENSMUST00000126967.1	Gm13375
XLOC_038054	59.3395	2.44094	0.254648	9.58556	9.19583e-22	7.93674e-20	ENSMUST00000208431.1	Gm44618
XLOC_017618	105827	2.76844	0.304566	9.08978	9.92387e-20	6.64035e-18	ENSMUST00000182010.1, ENSMUST00000182520.1, ENSMUST00000192833.1	Gm26917, Gm42418
XLOC_044108	76.0513	1.62952	0.231366	7.04305	1.88074e-12	4.48908e-11	ENSMUST00000180419.1	Gm16845
XLOC_041269	125.854	1.37854	0.214815	6.41731	1.38701e-10	2.52986e-09	ENSMUST00000181189.2, ENSMUST00000209164.1, ENSMUST00000209166.1	2310010J17Rik
XLOC_004043	425.389	1.12745	0.184584	6.10806	1.00851e-09	1.58051e-08
XLOC_006889	49.5301	2.1651	0.358254	6.04349	1.50816e-09	2.29999e-08	ENSMUST00000134069.1	Gm11738
XLOC_014650	98.4872	2.12214	0.357228	5.94058	2.84012e-09	4.13284e-08	ENSMUST00000083630.1, ENSMUST00000083674.1	Mirlet7b, Mirlet7c-2
XLOC_025712	92.0952	1.37157	0.232309	5.90408	3.54615e-09	5.07344e-08	ENSMUST00000126926.1, ENSMUST00000145400.7, ENSMUST00000152143.1, ENSMUST00000153969.1	Gm15417
XLOC_017885	47.914	1.78542	0.305288	5.84832	4.96569e-09	6.8812e-08
XLOC_027824	31.9702	1.96351	0.337642	5.81536	6.0502e-09	8.24967e-08	ENSMUST00000181619.1, ENSMUST00000182865.1	4930539J05Rik
XLOC_022302	64.9876	1.44402	0.249717	5.78264	7.35365e-09	9.84661e-08
XLOC_014803	211.743	1.05616	0.183029	5.77046	7.90569e-09	1.04856e-07
XLOC_005086	9.57378	3.6264	0.631156	5.74565	9.15675e-09	1.1998e-07
XLOC_034971	119.255	1.26239	0.220977	5.71276	1.11155e-08	1.4406e-07	ENSMUST00000130657.7, ENSMUST00000147548.2, ENSMUST00000149889.1, ENSMUST00000204847.1	E230016M11Rik
XLOC_044436	538.685	1.09838	0.195741	5.61139	2.00707e-08	2.47722e-07
XLOC_008456	65.3769	1.56778	0.281075	5.57782	2.43552e-08	2.95273e-07
XLOC_013603	119.53	1.11139	0.203198	5.46949	4.51326e-08	5.17872e-07
XLOC_032418	22.3965	2.10023	0.390377	5.37999	7.44903e-08	8.20737e-07
XLOC_001737	8.19816	3.26192	0.617147	5.28548	1.25375e-07	1.32619e-06	ENSMUST00000159407.2	Gm15867
XLOC_036632	67.0451	1.32942	0.251772	5.28024	1.29015e-07	1.36106e-06	ENSMUST00000206838.1	Gm45051
XLOC_010556	61.5292	1.33647	0.257158	5.19708	2.02443e-07	2.05296e-06	ENSMUST00000154919.1	9330162012Rik
XLOC_035342	88.3334	1.41735	0.272796	5.19565	2.04011e-07	2.06446e-06	ENSMUST00000181121.7, ENSMUST00000181145.7, ENSMUST00000181840.3, ENSMUST00000204449.2, ENSMUST00000204609.1, ENSMUST00000205093.2	9530026P05Rik
XLOC_002608	99.993	1.31861	0.258482	5.10138	3.3719e-07	3.26183e-06	ENSMUST00000053144.3, ENSMUST00000159803.1, ENSMUST00000188188.1	Gm29483, Otos
XLOC_046164	131.831	1.42484	0.28763	4.95374	7.28018e-07	6.55905e-06	ENSMUST00000134690.1	Gm7628
XLOC_043268	46.1844	1.73227	0.352102	4.91978	8.66405e-07	7.69237e-06	ENSMUST00000209774.1, ENSMUST00000210268.1	RP23-365O13.3
XLOC_013611	8.53255	3.04189	0.625489	4.86322	1.15489e-06	1.00226e-05
XLOC_008511	15.0592	2.57079	0.528663	4.86282	1.15728e-06	1.00392e-05	ENSMUST00000136542.1	Gm11772
XLOC_045175	97.1335	1.23805	0.25473	4.86026	1.17232e-06	1.01364e-05
XLOC_026399	52.9862	1.4523	0.305029	4.76117	1.92472e-06	1.59474e-05	ENSMUST00000181247.2, ENSMUST00000197148.1	Gm17501
XLOC_013808	140.396	1.89046	0.411526	4.59377	4.35308e-06	3.28356e-05
XLOC_044385	17.7953	1.87674	0.431216	4.3522	1.34775e-05	9.13886e-05	ENSMUST00000146938.1	Gm16124
XLOC_001163	40.8776	1.22982	0.284471	4.32317	1.53806e-05	0.000103133
XLOC_032688	7.60224	2.56059	0.598074	4.28139	1.85728e-05	0.000122182	ENSMUST00000201604.1	Gm42788
XLOC_047610	113.561	1.02417	0.240352	4.26114	2.03388e-05	0.000132447	ENSMUST00000123040.7, ENSMUST00000124329.1, ENSMUST00000131640.7, ENSMUST00000144421.7, ENSMUST00000145250.1, ENSMUST00000151166.1, ENSMUST00000152089.1, ENSMUST00000153212.7, ENSMUST00000207966.1	2810403D21Rik
XLOC_012068	15.4524	1.99867	0.469127	4.26041	2.04049e-05	0.000132804	ENSMUST00000183702.1	Gm27572
XLOC_029610	8.73017	2.53551	0.62097	4.08314	4.44308e-05	0.000266395
XLOC_030187	10.1391	2.27956	0.559343	4.07542	4.59305e-05	0.00027442	ENSMUST00000142458.2	Gm830
XLOC_034525	39.7099	1.76473	0.433998	4.06622	4.77813e-05	0.000284479	ENSMUST00000123149.7, ENSMUST00000124811.1, ENSMUST00000133510.1, ENSMUST00000136571.7, ENSMUST00000138606.7, ENSMUST00000138653.7, ENSMUST00000139444.7, ENSMUST00000144612.7, ENSMUST00000146778.7, ENSMUST00000151076.7, ENSMUST00000151800.7, ENSMUST00000152157.7, ENSMUST00000153057.7, ENSMUST00000155345.7, ENSMUST00000201375.1	2210408F21Rik
XLOC_013979	61.0065	1.03004	0.256546	4.01502	5.94405e-05	0.000345602	ENSMUST00000131222.1	Gm4285
XLOC_018954	18.384	1.64084	0.416749	3.93723	8.24264e-05	0.000461887	ENSMUST00000186159.1, ENSMUST00000189675.1	Gm28529
XLOC_019300	25.6554	1.57626	0.405611	3.88613	0.000101856	0.00055446
XLOC_030600	34.0622	1.39445	0.3621	3.851	0.000117638	0.000630994	ENSMUST00000131846.7, ENSMUST00000147555.1, ENSMUST00000156271.1	Gm12963
XLOC_005093	34.6825	2.00229	0.529134	3.78409	0.000154274	0.000800297
XLOC_027679	5.54566	2.20366	0.590799	3.72998	0.000191498	0.000967073	ENSMUST00000050571.8, ENSMUST00000196621.4, ENSMUST00000198402.1	A730020M07Rik
XLOC_020228	48.2226	1.20096	0.322698	3.72162	0.000197952	0.000994812	ENSMUST00000179010.1, ENSMUST00000179640.1	1500015L24Rik
XLOC_041876	4.07351	2.55526	0.690061	3.70294	0.000213115	0.00106072	ENSMUST00000180905.2, ENSMUST00000209767.1	1500002F19Rik
XLOC_025270	19.4031	1.73794	0.469561	3.70119	0.000214587	0.00106782	ENSMUST00000122858.5, ENSMUST00000144542.1, ENSMUST00000196662.1	Gm15952
XLOC_007814	22.6098	1.25161	0.343932	3.63913	0.000273563	0.00132396	ENSMUST00000150471.1	Dhrs13os
XLOC_033859	3.09491	2.55764	0.705635	3.6246	0.000289413	0.00138938
XLOC_010989	132.968	1.27369	0.353195	3.60619	0.00031073	0.00147684	ENSMUST00000044500.5, ENSMUST00000161917.1	Gm4117
XLOC_017870	25.1347	1.44978	0.404607	3.58319	0.000339419	0.00159379	ENSMUST00000181408.1	Gm17315
XLOC_009978	61.6298	1.11436	0.313591	3.55356	0.000380054	0.0017658	ENSMUST00000158164.1, ENSMUST00000198802.1	Mir3069, Scarna13
XLOC_018451	3.82039	2.48791	0.707057	3.51869	0.000433689	0.00197343	ENSMUST00000174630.1	Gm20442
XLOC_045973	3.4295	2.40318	0.68928	3.48651	0.000489366	0.00218955
XLOC_018565	10.6899	2.1144	0.609881	3.4669	0.000526504	0.0023399	ENSMUST00000198477.1, ENSMUST00000200021.1, ENSMUST00000205406.1	AY036118, Rn18s-rs5
XLOC_003183	13.6385	1.6059	0.469067	3.42361	0.000617954	0.00269017
XLOC_045324	4.02483	2.24401	0.657655	3.41213	0.000644567	0.00278845
XLOC_041955	6.97455	2.11238	0.621578	3.39842	0.000677768	0.00291113	ENSMUST00000129373.1, ENSMUST00000134845.1	B230206H07Rik
XLOC_034786	119.43	1.09044	0.322805	3.37802	0.000730098	0.00310716	ENSMUST00000101425.4, ENSMUST00000205047.1	Gm7932
XLOC_009097	6.63322	1.99666	0.591098	3.37789	0.000730445	0.00310769
XLOC_007239	37.6585	1.47411	0.4377	3.36786	0.00075754	0.00320578	ENSMUST00000141450.1	4930469K13Rik
XLOC_030746	3.94716	2.32955	0.695863	3.34771	0.000814812	0.0034184
XLOC_018941	5.31498	2.11959	0.634821	3.33888	0.000841156	0.00351591
XLOC_025308	49.7751	1.01599	0.305769	3.32275	0.000891352	0.00369139	ENSMUST00000201317.1	Gm42781
XLOC_032012	7.12738	2.02425	0.60975	3.3198	0.000900833	0.00372793	ENSMUST00000196818.1, ENSMUST00000197905.1	Gm42749
XLOC_015087	7.14404	1.95224	0.594332	3.28476	0.00102069	0.00415338	ENSMUST00000100659.2, ENSMUST00000110230.7, ENSMUST00000137301.1, ENSMUST00000148544.1	Gm9920
XLOC_015559	36.1573	1.02675	0.312865	3.28177	0.00103156	0.00419402	ENSMUST00000181034.1	C330013E15Rik
XLOC_013100	107.931	1.31538	0.402504	3.26798	0.00108317	0.00437727
XLOC_043832	12.4147	1.4235	0.436269	3.26288	0.00110285	0.00444369
XLOC_011569	14.0772	1.41902	0.43824	3.23799	0.00120376	0.00479271	ENSMUST00000180921.1, ENSMUST00000181053.1	A330033J07Rik
XLOC_041668	7.80086	1.78247	0.55154	3.2318	0.00123014	0.00488468
XLOC_005839	30.2798	1.05433	0.326319	3.231	0.00123359	0.00489348	ENSMUST00000150973.1	A630014C17Rik
XLOC_035330	4.38466	2.08081	0.65742	3.16511	0.00155022	0.00594269	ENSMUST00000205533.1	Gm45218
XLOC_006684	25.2808	1.14486	0.363068	3.1533	0.00161437	0.00615591	ENSMUST00000123812.1	Arhgap27os2
XLOC_024614	12.3936	1.55056	0.501911	3.08932	0.00200618	0.00742991	ENSMUST00000148705.1	Gm14167
XLOC_019854	8.34318	1.85162	0.599961	3.08624	0.00202705	0.00749672
XLOC_023355	7.32918	1.66942	0.545965	3.05775	0.00223006	0.00813386	ENSMUST00000137661.1, ENSMUST00000151069.1	A230005M16Rik
XLOC_048535	2.95832	2.10403	0.69133	3.04345	0.00233884	0.00847225
XLOC_036924	38.0842	1.28112	0.423435	3.02553	0.00248197	0.00891615
XLOC_023624	6.59271	1.73749	0.583436	2.97803	0.00290104	0.0102016
XLOC_006665	29.9026	1.0192	0.344956	2.95457	0.00313101	0.0108882
XLOC_042125	15.214	1.27398	0.431714	2.95098	0.00316766	0.0109899	ENSMUST00000180408.1	E230013L22Rik
XLOC_003784	7.87268	1.91365	0.65015	2.9434	0.00324628	0.0112235
XLOC_011051	16.1524	1.32391	0.454586	2.91235	0.00358726	0.0122074	ENSMUST00000180396.1	Gm26619
XLOC_044682	9.09139	1.47398	0.509702	2.89185	0.00382983	0.0129039	ENSMUST00000187589.1, ENSMUST00000194148.1	Gm29054
XLOC_030612	7.7702	1.9122	0.663444	2.88222	0.00394878	0.0132391	ENSMUST00000130882.7, ENSMUST00000153810.1	A930031H19Rik
XLOC_004540	36.5272	1.07418	0.372741	2.88184	0.00395366	0.0132536	ENSMUST00000180529.1, ENSMUST00000181073.7	B230208H11Rik
XLOC_014363	13.3685	1.48967	0.51745	2.87887	0.00399099	0.0133581
XLOC_007344	23.1106	1.29685	0.451629	2.87149	0.00408547	0.013636	ENSMUST00000154068.1	Gm12198
XLOC_033118	1.53837	1.87589	0.656968	2.85537	0.00429869	0.0142379	ENSMUST00000149048.2, ENSMUST00000152116.2	Gm15866
XLOC_000797	5.70847	1.7545	0.616813	2.84446	0.00444871	0.0146533	ENSMUST00000173856.1, ENSMUST00000189763.1	D130058E05Rik
XLOC_037089	7.26399	1.74772	0.615926	2.83756	0.00454605	0.0149141	ENSMUST00000180527.1	4930540M05Rik
XLOC_011123	10.7191	1.5919	0.562399	2.83055	0.00464676	0.015188
XLOC_040151	8.42186	1.65984	0.589573	2.81532	0.00487283	0.0157755
XLOC_003050	3.51121	1.96356	0.703292	2.79196	0.005239	0.0168078	ENSMUST00000185465.6, ENSMUST00000190485.1	A830008E24Rik
XLOC_019826	4.24689	1.86402	0.670465	2.78019	0.00543267	0.017344
XLOC_020638	15.7143	1.46001	0.526731	2.77184	0.00557403	0.0177228	ENSMUST00000137184.1, ENSMUST00000149574.1	Gm14964
XLOC_004708	14.5121	1.54863	0.568555	2.72381	0.00645343	0.0200505	ENSMUST00000044774.8, ENSMUST00000143103.1	Cdk19os
XLOC_017828	9.41562	1.51064	0.554619	2.72374	0.00645479	0.0200515	ENSMUST00000175668.1	Gm20703
XLOC_001599	4.04078	1.83169	0.673456	2.71984	0.00653132	0.0202555
XLOC_000285	19.8926	1.01104	0.373178	2.70926	0.00674342	0.02081	ENSMUST00000181841.1	D930019O06Rik
XLOC_033116	6.40572	1.57165	0.582406	2.69854	0.00696434	0.0214034	ENSMUST00000140650.2, ENSMUST00000187409.2, ENSMUST00000187911.6	Gm7854
XLOC_035633	9.74389	1.44995	0.537645	2.69685	0.00699989	0.0215043	ENSMUST00000174861.1	Gm20531
XLOC_039595	25.1621	1.0125	0.375616	2.69558	0.00702663	0.0215725	ENSMUST00000208055.1	Gm44732
XLOC_036075	2.28785	1.89229	0.706203	2.67952	0.00737276	0.0224673
XLOC_017877	31.191	1.11167	0.41662	2.66831	0.00762334	0.0231214
XLOC_007473	29.115	1.11032	0.41688	2.6634	0.00773561	0.0234142	ENSMUST00000101158.3	Gm10434
XLOC_001703	27.6043	1.0458	0.398145	2.62667	0.00862252	0.0256798	ENSMUST00000110279.3	Prox1os
XLOC_012102	26.3013	1.25158	0.480024	2.60732	0.00912529	0.0269527
XLOC_001692	4.044	1.66667	0.644007	2.58797	0.00965443	0.0282297
XLOC_025879	33.2648	1.17676	0.455353	2.58428	0.00975838	0.0284905	ENSMUST00000120398.1, ENSMUST00000142433.1, ENSMUST00000143306.1	C920021L13Rik
XLOC_017871	17.0567	1.25394	0.489476	2.56179	0.0104133	0.0300508
XLOC_040993	4.62606	1.61892	0.635147	2.54888	0.0108069	0.0309858
XLOC_016696	6.32746	1.57987	0.624502	2.52981	0.0114125	0.0324104	ENSMUST00000147504.1	Gm9968
XLOC_003001	5.99649	1.56036	0.617981	2.52493	0.0115723	0.0327976
XLOC_036172	2.08698	1.76579	0.701051	2.51878	0.0117763	0.0332966	ENSMUST00000101535.8, ENSMUST00000159032.1, ENSMUST00000159965.1, ENSMUST00000160156.1, ENSMUST00000160187.1, ENSMUST00000161161.7, ENSMUST00000161255.1, ENSMUST00000161820.7, ENSMUST00000163834.2	9330158H04Rik
XLOC_002533	2.4914	1.75915	0.706365	2.49043	0.0127588	0.0356597	ENSMUST00000187004.1	Gm28626
XLOC_001600	11.447	1.40868	0.571122	2.46651	0.0136437	0.0377038	ENSMUST00000181811.1	Gm17275
XLOC_008107	21.29	1.06259	0.432253	2.45826	0.0139611	0.038407	ENSMUST00000139017.1, ENSMUST00000141696.1, ENSMUST00000153181.7	Gm12359
XLOC_039450	13.165	1.26304	0.514902	2.45297	0.0141681	0.0388688	ENSMUST00000152302.1	Gm15677
XLOC_018958	22.2527	1.10514	0.458674	2.40942	0.015978	0.0430119
XLOC_011983	9.04959	1.34063	0.559037	2.39811	0.0164799	0.0440987	ENSMUST00000123535.1, ENSMUST00000125960.1, ENSMUST00000144993.1	5330416C01Rik
XLOC_010862	17.4611	1.20704	0.5077	2.37747	0.0174318	0.0462785	ENSMUST00000181403.2, ENSMUST00000185652.1, ENSMUST00000189419.1	1810034E14Rik
XLOC_016938	4.99413	1.60498	0.67618	2.3736	0.0176156	0.046635
XLOC_036735	12.9547	1.19274	0.503639	2.36824	0.0178728	0.0471951	ENSMUST00000189129.5, ENSMUST00000189308.2, ENSMUST00000190077.1	1700124L16Rik
XLOC_017296	5.07924	1.41285	0.597909	2.36299	0.0181282	0.0477732	ENSMUST00000148064.1	Gm16278

## Sheet: Vest_PvsE_down
Table S5. Differentially expressed lncRNA genes between different samples														Genome-wide identification and expression profiling of long non-coding RNAs in auditory and vestibular systems
														Kathy Ushakov, Tal Koffler-Brill, Aviv Rom, Kobi Perl, Igor Ulitsky, & Karen B Avraham
Row.names	baseMean	log2FoldChange	lfcSE	stat	pvalue	padj	GencodeIDs	GencodeSymbols
XLOC_032976	1496.55	-1.56328	0.157633	-9.91719	3.50475e-23	3.58312e-21
XLOC_009382	462.294	-1.48009	0.150683	-9.82249	9.00925e-23	8.83166e-21	ENSMUST00000095903.6, ENSMUST00000168012.2, ENSMUST00000179637.2, ENSMUST00000180149.1	1110002L01Rik
XLOC_008810	1636.86	-2.13388	0.218263	-9.77665	1.41821e-22	1.3353e-20
XLOC_024653	266.519	-1.50861	0.157218	-9.59565	8.33872e-22	7.24951e-20	ENSMUST00000125345.1, ENSMUST00000128026.1, ENSMUST00000139636.1	2500004C02Rik
XLOC_021198	413.566	-3.03015	0.325246	-9.31649	1.20248e-20	9.06465e-19	ENSMUST00000149014.1	Gm13262
XLOC_036124	134.386	-2.01642	0.228322	-8.83147	1.03311e-18	6.2461e-17	ENSMUST00000124153.1	Gm13781
XLOC_016962	44.7704	-3.0757	0.356808	-8.62003	6.69375e-18	3.55126e-16
XLOC_008375	3696.24	-1.01963	0.124553	-8.18626	2.6947e-16	1.15037e-14	ENSMUST00000124028.7, ENSMUST00000125873.7, ENSMUST00000131057.7, ENSMUST00000133231.7, ENSMUST00000137081.7, ENSMUST00000139027.1, ENSMUST00000141399.1, ENSMUST00000142282.1, ENSMUST00000142413.1, ENSMUST00000143060.7, ENSMUST00000143550.7, ENSMUST00000143760.7, ENSMUST00000144036.1, ENSMUST00000148724.1, ENSMUST00000151650.7, ENSMUST00000154379.7, ENSMUST00000155766.7, ENSMUST00000156388.7	BC006965
XLOC_017921	1252.77	-1.78995	0.219617	-8.1503	3.63016e-16	1.52781e-14
XLOC_007084	41.1199	-2.6375	0.33169	-7.9517	1.83975e-15	6.89069e-14	ENSMUST00000123734.7, ENSMUST00000129735.7, ENSMUST00000130392.7, ENSMUST00000136053.7, ENSMUST00000139271.1, ENSMUST00000139493.7, ENSMUST00000142777.1	Eldr
XLOC_006875	104.426	-1.52805	0.19653	-7.77517	7.53475e-15	2.56042e-13	ENSMUST00000132261.1	Gm11734
XLOC_029914	801.862	-1.36993	0.176717	-7.75214	9.03601e-15	3.04451e-13
XLOC_009467	773.799	-1.27171	0.164138	-7.74779	9.35038e-15	3.13271e-13	ENSMUST00000127001.1, ENSMUST00000130361.7, ENSMUST00000135421.7, ENSMUST00000141777.7, ENSMUST00000149246.7	2410018L13Rik
XLOC_044667	287.03	-1.50378	0.194561	-7.72912	1.08291e-14	3.56791e-13	ENSMUST00000180663.7, ENSMUST00000181447.7, ENSMUST00000181893.7, ENSMUST00000183536.7, ENSMUST00000183781.1	D430036J16Rik
XLOC_048848	270.799	-1.95963	0.254663	-7.695	1.41497e-14	4.58586e-13
XLOC_029592	101.68	-2.28401	0.305731	-7.47065	7.97986e-14	2.35549e-12
XLOC_047446	34.1525	-3.16691	0.432777	-7.31765	2.5235e-13	6.90945e-12	ENSMUST00000146644.1	Gm14827
XLOC_021532	139.198	-1.44201	0.20098	-7.17489	7.23629e-13	1.86554e-11	ENSMUST00000132898.1, ENSMUST00000142511.1	Gm13421
XLOC_005948	355.444	-1.1879	0.167893	-7.07531	1.49119e-12	3.63206e-11	ENSMUST00000123388.1, ENSMUST00000130570.1, ENSMUST00000132226.1, ENSMUST00000137442.7, ENSMUST00000138763.7, ENSMUST00000145533.7	4933439C10Rik
XLOC_035799	208.889	-1.67187	0.236651	-7.06472	1.60946e-12	3.88475e-11	ENSMUST00000183867.6, ENSMUST00000183905.7, ENSMUST00000184504.1, ENSMUST00000184991.7, ENSMUST00000185152.1	Lockd
XLOC_021339	379.75	-1.64779	0.234256	-7.03415	2.0048e-12	4.76609e-11	ENSMUST00000148089.2, ENSMUST00000150037.3	E030013I19Rik
XLOC_026871	40.7396	-2.45494	0.352771	-6.95902	3.4266e-12	7.79608e-11	ENSMUST00000196732.1, ENSMUST00000197765.1	Gm43803
XLOC_016717	47.8086	-2.06178	0.298611	-6.90456	5.0358e-12	1.12005e-10
XLOC_044009	35.5795	-2.02662	0.293967	-6.89405	5.4225e-12	1.19934e-10
XLOC_032474	231.489	-1.22084	0.180485	-6.76419	1.34057e-11	2.84361e-10
XLOC_031215	61.2037	-2.15911	0.319459	-6.75867	1.39267e-11	2.94625e-10	ENSMUST00000181574.5, ENSMUST00000197551.1	2700038G22Rik
XLOC_039477	87.1116	-1.32871	0.20169	-6.58788	4.46162e-11	8.79077e-10
XLOC_031052	46.8978	-2.15632	0.334011	-6.45583	1.07626e-10	2.0045e-09
XLOC_014569	76.7962	-1.99261	0.309988	-6.42804	1.29262e-10	2.37039e-09	ENSMUST00000128342.1	Gm16576
XLOC_006517	94.5365	-1.68333	0.263049	-6.39928	1.56106e-10	2.81713e-09	ENSMUST00000107628.7, ENSMUST00000131501.7, ENSMUST00000135825.8, ENSMUST00000186326.1	D030028A08Rik
XLOC_010640	16.1759	-3.34081	0.5382	-6.20738	5.38758e-10	8.91234e-09
XLOC_002257	196.532	-1.95875	0.317148	-6.17615	6.56825e-10	1.06946e-08	ENSMUST00000194925.1	Gm37607
XLOC_036322	26.4616	-2.24341	0.363545	-6.17095	6.78828e-10	1.10152e-08
XLOC_007930	94.9633	-1.2049	0.195282	-6.17004	6.82737e-10	1.10711e-08	ENSMUST00000128213.1, ENSMUST00000136117.7, ENSMUST00000140673.7	2610027K06Rik
XLOC_014775	76.0729	-1.74326	0.284375	-6.13013	8.78081e-10	1.38982e-08
XLOC_036815	99.2014	-1.71992	0.280606	-6.1293	8.82677e-10	1.39524e-08	ENSMUST00000203855.1	Gm44246
XLOC_011995	101.149	-1.52347	0.2497	-6.10119	1.05284e-09	1.64625e-08
XLOC_021510	89.8857	-2.3584	0.391373	-6.02598	1.68089e-09	2.54838e-08	ENSMUST00000125518.1, ENSMUST00000150375.1, ENSMUST00000152375.1	Gm13563
XLOC_044165	83.2143	-1.77252	0.296744	-5.97324	2.32592e-09	3.45207e-08	ENSMUST00000093873.8, ENSMUST00000159363.1, ENSMUST00000159933.1, ENSMUST00000161136.1, ENSMUST00000161823.1, ENSMUST00000162566.1	4930581F22Rik
XLOC_026610	45.6679	-1.79564	0.301576	-5.95418	2.61386e-09	3.84587e-08	ENSMUST00000192198.1	Gm37317
XLOC_021647	60.903	-2.22196	0.374605	-5.93148	3.00218e-09	4.34477e-08	ENSMUST00000156633.1	Gm13404
XLOC_015895	74.2461	-1.67309	0.282877	-5.91454	3.32807e-09	4.78442e-08
XLOC_009221	4910.94	-1.16248	0.198544	-5.85505	4.76871e-09	6.64301e-08	ENSMUST00000082687.1, ENSMUST00000083079.1, ENSMUST00000122600.1, ENSMUST00000122742.1, ENSMUST00000157669.1, ENSMUST00000158884.1, ENSMUST00000180876.2, ENSMUST00000181253.8, ENSMUST00000181527.1, ENSMUST00000182088.7, ENSMUST00000182100.7, ENSMUST00000182119.1, ENSMUST00000182238.1, ENSMUST00000182333.2, ENSMUST00000182370.1, ENSMUST00000182406.1, ENSMUST00000182689.7, ENSMUST00000182737.7, ENS…	AF357425, DQ267100, Gm23474, Gm23508, Gm24895, Gm26922, Gm27350, Gm27604, Rian
XLOC_013598	188.204	-2.42039	0.413507	-5.85333	4.81832e-09	6.70428e-08	ENSMUST00000151828.1	Rubie
XLOC_001239	28.304	-2.36491	0.406835	-5.81293	6.13876e-09	8.35607e-08
XLOC_029478	595.526	-1.0846	0.187185	-5.79425	6.86254e-09	9.25142e-08	ENSMUST00000136217.2	Gm13111
XLOC_045688	14.0817	-3.37152	0.582003	-5.79295	6.91603e-09	9.30773e-08
XLOC_009257	110.908	-1.68613	0.291231	-5.78967	7.05252e-09	9.47002e-08	ENSMUST00000083492.3, ENSMUST00000083494.4, ENSMUST00000083504.2, ENSMUST00000083563.1, ENSMUST00000083627.2, ENSMUST00000083636.1, ENSMUST00000093620.3, ENSMUST00000175610.1, ENSMUST00000181496.1, ENSMUST00000181543.8, ENSMUST00000182074.1, ENSMUST00000182185.7, ENSMUST00000182231.1, ENSMUST00000182268.7, ENSMUST00000182300.1, ENSMUST00000182499.7, ENSMUST00000183068.7, ENSMUST00000183084.1, ENS…	Mir134, Mir3072, Mir369, Mir377, Mir382, Mir410, Mir412, Mir485, Mir668, Mirg
XLOC_023840	81.7334	-1.59248	0.275376	-5.78294	7.34084e-09	9.83499e-08	ENSMUST00000181711.1	Gm19426
XLOC_046900	68.7734	-1.48625	0.257508	-5.77166	7.84951e-09	1.04169e-07	ENSMUST00000123462.7, ENSMUST00000136447.1	A230072C01Rik
XLOC_039219	44.9621	-2.46317	0.427018	-5.76831	8.00708e-09	1.06083e-07	ENSMUST00000205941.1, ENSMUST00000206492.1, ENSMUST00000206930.1	Gm44777
XLOC_011439	326.135	-1.28881	0.225213	-5.72263	1.04891e-08	1.36386e-07	ENSMUST00000122881.6, ENSMUST00000125358.7, ENSMUST00000134624.1, ENSMUST00000134787.7, ENSMUST00000148885.7, ENSMUST00000154298.1, ENSMUST00000155292.1	2610307P16Rik
XLOC_042545	1327.56	-1.17722	0.206858	-5.69094	1.26344e-08	1.61635e-07	ENSMUST00000093458.10, ENSMUST00000126239.1, ENSMUST00000129402.1, ENSMUST00000130492.1, ENSMUST00000131489.7, ENSMUST00000133924.7, ENSMUST00000135640.1, ENSMUST00000136391.1, ENSMUST00000136758.1, ENSMUST00000145078.7, ENSMUST00000148378.7, ENSMUST00000155771.1, ENSMUST00000156330.1, ENSMUST00000164403.7	Sugp2
XLOC_010039	79.0425	-1.4869	0.261896	-5.67746	1.36708e-08	1.73773e-07
XLOC_029484	31.4165	-1.99303	0.352656	-5.65148	1.59073e-08	1.99753e-07	ENSMUST00000097750.2	Gm10564
XLOC_013836	149.001	-1.68595	0.300851	-5.60396	2.09509e-08	2.58318e-07	ENSMUST00000175254.1, ENSMUST00000180377.8, ENSMUST00000180917.8, ENSMUST00000182259.7, ENSMUST00000182286.1, ENSMUST00000182325.7, ENSMUST00000182537.1, ENSMUST00000182727.1, ENSMUST00000182756.7, ENSMUST00000182768.7, ENSMUST00000182957.1, ENSMUST00000183054.7, ENSMUST00000183066.7, ENSMUST00000183079.7, ENSMUST00000183245.7, ENSMUST00000191650.1, ENSMUST00000193208.1	Dleu2, Gm27010, Mir16-1
XLOC_038530	98.3239	-1.55369	0.277528	-5.59832	2.16433e-08	2.65892e-07	ENSMUST00000130189.1, ENSMUST00000149506.7, ENSMUST00000154016.1	A230056P14Rik, Gm15888
XLOC_006714	73.5945	-1.35437	0.242072	-5.59491	2.20741e-08	2.70627e-07
XLOC_009524	18.2298	-2.36922	0.424628	-5.57952	2.41182e-08	2.92973e-07
XLOC_010771	104.712	-2.10529	0.378313	-5.56494	2.62243e-08	3.16298e-07
XLOC_018190	231.565	-1.32805	0.239153	-5.55314	2.80577e-08	3.3603e-07	ENSMUST00000084725.5, ENSMUST00000180390.1, ENSMUST00000180579.1, ENSMUST00000180721.1, ENSMUST00000181014.7, ENSMUST00000181259.7, ENSMUST00000181760.7	D330041H03Rik
XLOC_041871	96.8216	-1.94444	0.352677	-5.51337	3.52027e-08	4.13901e-07	ENSMUST00000208383.1	Gm35147
XLOC_011916	19.6317	-2.45682	0.445631	-5.51312	3.52526e-08	4.14079e-07	ENSMUST00000180894.1, ENSMUST00000185973.1	A230107N01Rik
XLOC_015100	22.0089	-2.26344	0.414317	-5.46305	4.68013e-08	5.35987e-07
XLOC_045541	131.304	-1.18748	0.219733	-5.40422	6.50926e-08	7.24905e-07
XLOC_016327	127.349	-1.72504	0.31936	-5.40154	6.60703e-08	7.34763e-07
XLOC_025082	43.8955	-1.91758	0.356881	-5.37317	7.73657e-08	8.50844e-07	ENSMUST00000180874.7, ENSMUST00000181331.1, ENSMUST00000181930.2	C030034L19Rik
XLOC_045914	66.5269	-1.40708	0.263154	-5.34701	8.94211e-08	9.69549e-07	ENSMUST00000177583.1, ENSMUST00000180723.7, ENSMUST00000180982.1	9430037G07Rik, Gm23017
XLOC_020523	129.512	-2.21879	0.415555	-5.33934	9.32857e-08	1.00732e-06	ENSMUST00000065383.10, ENSMUST00000190409.1, ENSMUST00000190698.1	E330013P04Rik
XLOC_042689	18.0584	-2.88316	0.540468	-5.33456	9.5777e-08	1.03329e-06
XLOC_043308	16.4934	-2.71738	0.511973	-5.30767	1.11038e-07	1.18593e-06
XLOC_026804	94.4725	-1.36867	0.258315	-5.29844	1.16794e-07	1.24369e-06	ENSMUST00000181047.6, ENSMUST00000191843.1, ENSMUST00000192347.1, ENSMUST00000195225.5	2610316D01Rik, 5930409G06Rik
XLOC_035988	86.4087	-1.26201	0.240453	-5.24847	1.53364e-07	1.59601e-06	ENSMUST00000159568.5, ENSMUST00000159827.2, ENSMUST00000184182.1, ENSMUST00000210702.1	Dlx6os1
XLOC_015037	46.3565	-1.67674	0.321825	-5.21009	1.88753e-07	1.92973e-06
XLOC_009772	27.4769	-1.99344	0.383602	-5.19663	2.02939e-07	2.05711e-06
XLOC_032307	40.6146	-1.84303	0.356182	-5.1744	2.28639e-07	2.29323e-06	ENSMUST00000148466.1	A930024E05Rik
XLOC_042000	20.3242	-2.26034	0.438011	-5.16047	2.46334e-07	2.45212e-06
XLOC_010952	60.4929	-1.8018	0.349799	-5.15096	2.59152e-07	2.56471e-06
XLOC_001893	21.708	-2.24352	0.44287	-5.06587	4.06534e-07	3.87207e-06	ENSMUST00000186267.1	Gm28154
XLOC_005788	67.3093	-1.74637	0.345988	-5.04748	4.47686e-07	4.2235e-06	ENSMUST00000117250.1	Gm12193
XLOC_042480	36.8259	-1.98303	0.394713	-5.02398	5.06108e-07	4.72228e-06	ENSMUST00000210635.1, ENSMUST00000210975.1, ENSMUST00000211284.1, ENSMUST00000211787.1	RP23-383A10.8, RP23-383A10.9
XLOC_013781	137.7	-1.45832	0.291346	-5.00546	5.57293e-07	5.14745e-06	ENSMUST00000180682.1, ENSMUST00000180752.1	Gm16973
XLOC_011840	30.1631	-1.76515	0.352919	-5.00158	5.68613e-07	5.23779e-06
XLOC_033863	314.742	-1.5327	0.308303	-4.9714	6.64711e-07	6.03894e-06	ENSMUST00000129108.1, ENSMUST00000134493.7, ENSMUST00000140101.1, ENSMUST00000200851.1, ENSMUST00000201466.3, ENSMUST00000202307.1	Tbx3os1
XLOC_010732	14.9452	-2.46764	0.498096	-4.95415	7.26479e-07	6.54765e-06
XLOC_039453	156.334	-1.93443	0.390527	-4.95337	7.294e-07	6.56653e-06	ENSMUST00000207259.1	Gm44893
XLOC_045538	25.9752	-2.34662	0.475002	-4.94022	7.80328e-07	6.99067e-06
XLOC_009545	68.6758	-1.36507	0.280188	-4.87199	1.10483e-06	9.6262e-06	ENSMUST00000140105.7, ENSMUST00000144109.1, ENSMUST00000145769.7, ENSMUST00000148740.7, ENSMUST00000151637.7, ENSMUST00000172344.1	F730043M19Rik
XLOC_019304	38.1647	-1.72597	0.354964	-4.86238	1.15982e-06	1.00538e-05
XLOC_009456	22.0232	-2.07571	0.426922	-4.86203	1.16186e-06	1.00643e-05
XLOC_042758	77.303	-1.60579	0.333185	-4.81951	1.43911e-06	1.22171e-05
XLOC_032524	89.093	-1.07213	0.222546	-4.81755	1.45329e-06	1.23286e-05	ENSMUST00000124298.1, ENSMUST00000125662.1, ENSMUST00000138911.1, ENSMUST00000141454.1, ENSMUST00000144460.1	6330418K02Rik
XLOC_043934	85.6192	-1.03344	0.214995	-4.80682	1.53353e-06	1.29357e-05
XLOC_026055	69.2299	-1.27777	0.267223	-4.78166	1.73851e-06	1.45462e-05	ENSMUST00000070085.5	AI504432
XLOC_004488	84.9155	-1.31104	0.275105	-4.7656	1.88295e-06	1.56176e-05
XLOC_004602	58.7799	-1.70593	0.358383	-4.76009	1.93511e-06	1.60224e-05
XLOC_045081	37.588	-1.74025	0.365879	-4.75637	1.97104e-06	1.62858e-05
XLOC_010698	41.3806	-1.91005	0.402487	-4.74562	2.07864e-06	1.70683e-05
XLOC_039952	96.766	-1.0801	0.227611	-4.74538	2.08114e-06	1.7083e-05	ENSMUST00000181501.2, ENSMUST00000205647.1	9330104G04Rik
XLOC_021726	50.8171	-1.42805	0.301489	-4.73665	2.17285e-06	1.77137e-05	ENSMUST00000129089.1, ENSMUST00000151229.1, ENSMUST00000204297.1	5730507A11Rik, Nr6a1os
XLOC_010059	45.9638	-1.96979	0.417106	-4.72252	2.32937e-06	1.8835e-05	ENSMUST00000195528.1	Gm30238
XLOC_012846	56.1012	-1.27487	0.270615	-4.71103	2.46474e-06	1.98286e-05
XLOC_006289	70.36	-1.09779	0.23322	-4.70711	2.5125e-06	2.01719e-05
XLOC_038278	1715.34	-1.0031	0.213469	-4.69903	2.61405e-06	2.08817e-05	ENSMUST00000186011.1, ENSMUST00000188038.2, ENSMUST00000190789.2, ENSMUST00000191302.1	Gm37494
XLOC_017542	38.2531	-1.52485	0.330779	-4.60987	4.02926e-06	3.0655e-05
XLOC_030661	42.0983	-1.30345	0.282927	-4.607	4.08515e-06	3.10406e-05
XLOC_046118	52.4251	-1.12253	0.244615	-4.58896	4.45465e-06	3.35274e-05	ENSMUST00000180865.2, ENSMUST00000181099.1, ENSMUST00000192051.1, ENSMUST00000194628.1	Gm9917
XLOC_042497	17.9701	-1.78973	0.390578	-4.58226	4.59968e-06	3.4532e-05	ENSMUST00000133752.1, ENSMUST00000211790.1	4930512H18Rik
XLOC_017927	73.5316	-1.02739	0.224229	-4.58187	4.6083e-06	3.45854e-05
XLOC_007468	33.2757	-1.59785	0.349006	-4.57828	4.68825e-06	3.5097e-05	ENSMUST00000131221.1	2310058D17Rik
XLOC_044920	29.2429	-2.31326	0.506737	-4.56502	4.99458e-06	3.71916e-05	ENSMUST00000083473.1, ENSMUST00000143956.1, ENSMUST00000150953.1, ENSMUST00000160569.1	D030055H07Rik, Mir135a-1
XLOC_043937	5.27956	-3.00673	0.662955	-4.53535	5.75078e-06	4.25301e-05
XLOC_018329	25.4601	-1.83112	0.404318	-4.52892	5.92863e-06	4.37503e-05
XLOC_005193	41.4464	-1.62955	0.359901	-4.52777	5.96102e-06	4.39348e-05
XLOC_041838	36.1283	-1.41947	0.316429	-4.48592	7.26016e-06	5.23756e-05
XLOC_008451	12.1414	-2.81258	0.627304	-4.48361	7.33918e-06	5.29297e-05
XLOC_004088	19.0014	-2.48507	0.554492	-4.4817	7.40507e-06	5.33203e-05
XLOC_009723	6.94156	-2.71662	0.607884	-4.46897	7.8598e-06	5.62416e-05	ENSMUST00000110441.1	Gm11042
XLOC_038890	73.6719	-2.11597	0.475099	-4.45375	8.43834e-06	5.98956e-05	ENSMUST00000182265.2, ENSMUST00000192772.1, ENSMUST00000195712.1	6430511E19Rik, Gm26944, Gm37008
XLOC_005071	55.734	-1.44807	0.326006	-4.44185	8.91882e-06	6.30806e-05	ENSMUST00000181277.1	Gm17249
XLOC_044138	4.03857	-3.01218	0.688147	-4.37724	1.20193e-05	8.2392e-05
XLOC_034827	14.5545	-2.20091	0.505044	-4.35786	1.31342e-05	8.93656e-05	ENSMUST00000114435.1, ENSMUST00000155922.1, ENSMUST00000189230.1	Hoxaas2
XLOC_042760	183.319	-1.02136	0.234418	-4.35702	1.31848e-05	8.96077e-05	ENSMUST00000062522.7, ENSMUST00000133337.7, ENSMUST00000133528.2	Irx3os
XLOC_040454	30.9119	-2.0531	0.473349	-4.33738	1.44189e-05	9.73837e-05	ENSMUST00000188579.6, ENSMUST00000189574.6, ENSMUST00000189855.1, ENSMUST00000205953.1	A230077H06Rik
XLOC_019888	55.7314	-1.1694	0.270483	-4.32339	1.5365e-05	0.000103072
XLOC_036451	14.6144	-1.8578	0.430258	-4.31787	1.57544e-05	0.000105358
XLOC_007441	46.0647	-1.23288	0.285833	-4.31328	1.60849e-05	0.000107448
XLOC_032901	22.2384	-1.82849	0.423954	-4.31295	1.6109e-05	0.000107578
XLOC_002130	112.926	-1.4911	0.345755	-4.31259	1.61351e-05	0.000107723	ENSMUST00000180589.1, ENSMUST00000192894.1	Pantr2
XLOC_037598	27.0421	-1.44798	0.338983	-4.27155	1.94115e-05	0.000127103	ENSMUST00000209043.1	Gm44890
XLOC_038214	41.3522	-1.24826	0.292815	-4.26296	2.01734e-05	0.00013155	ENSMUST00000127010.1, ENSMUST00000205940.1	Gm12758
XLOC_037209	29.7528	-2.43462	0.57404	-4.2412	2.22327e-05	0.000143798	ENSMUST00000202005.1	Gm38404
XLOC_024749	20.6914	-2.00598	0.473007	-4.24091	2.22618e-05	0.000143907	ENSMUST00000123016.1, ENSMUST00000123944.1, ENSMUST00000145773.1, ENSMUST00000155319.1	Gm14204
XLOC_001679	45.7491	-1.10389	0.261585	-4.22002	2.44282e-05	0.000156258	ENSMUST00000180869.1	A430105J06Rik
XLOC_036382	53.1598	-1.16652	0.277435	-4.20467	2.61467e-05	0.000166002
XLOC_002104	15.6699	-1.90302	0.45319	-4.19916	2.67903e-05	0.000169592
XLOC_023734	6.00988	-2.73535	0.6526	-4.19147	2.77154e-05	0.000174983	ENSMUST00000180494.1	Gm17250
XLOC_004935	382.778	-1.24203	0.297651	-4.17277	3.00917e-05	0.000188019
XLOC_045903	159.102	-1.18102	0.283236	-4.16976	3.04924e-05	0.000190146
XLOC_045266	34.6902	-1.25425	0.30126	-4.16335	3.13607e-05	0.000195101	ENSMUST00000181576.1	Gm26521
XLOC_008494	64.6892	-1.09917	0.266965	-4.11728	3.83368e-05	0.000233381	ENSMUST00000207133.1, ENSMUST00000207273.1, ENSMUST00000207446.1, ENSMUST00000208034.1, ENSMUST00000208152.1, ENSMUST00000208476.1	Gm44935
XLOC_019651	46.0375	-1.27817	0.310742	-4.11328	3.90075e-05	0.000236859	ENSMUST00000180922.1, ENSMUST00000180931.1, ENSMUST00000192501.1, ENSMUST00000192805.1	Gm26672
XLOC_010338	84.3131	-1.25579	0.305412	-4.11179	3.92607e-05	0.000238214	ENSMUST00000180567.7, ENSMUST00000180836.7, ENSMUST00000181708.1, ENSMUST00000185835.6, ENSMUST00000186183.1, ENSMUST00000186610.6, ENSMUST00000186642.6, ENSMUST00000187921.6, ENSMUST00000188642.1, ENSMUST00000189464.6, ENSMUST00000190547.1, ENSMUST00000191585.6	2810429I04Rik
XLOC_041006	54.7514	-1.42757	0.348536	-4.09589	4.20549e-05	0.000253875
XLOC_044303	33.2177	-1.32259	0.32352	-4.08814	4.34845e-05	0.000261313	ENSMUST00000181106.1	Gm26737
XLOC_023721	55.551	-1.52869	0.374792	-4.07877	4.52746e-05	0.000271045	ENSMUST00000150702.1, ENSMUST00000151851.1, ENSMUST00000154284.1	Erich2os, Gad1os
XLOC_002326	24.0768	-1.74135	0.427942	-4.06912	4.71911e-05	0.000281316	ENSMUST00000122813.1, ENSMUST00000150749.1, ENSMUST00000186325.1	2810408I11Rik
XLOC_021118	47.994	-1.4424	0.356148	-4.05	5.12187e-05	0.000303201
XLOC_030146	120.428	-1.27903	0.318214	-4.01941	5.83436e-05	0.000339722	ENSMUST00000083474.1	Mir31
XLOC_022480	42.1449	-1.30485	0.325293	-4.01131	6.03815e-05	0.000350389
XLOC_024990	45.1841	-1.09401	0.273773	-3.99605	6.44087e-05	0.000371857
XLOC_014647	194.99	-1.10318	0.27642	-3.99095	6.58097e-05	0.00037866	ENSMUST00000180441.1	AU022754
XLOC_038637	71.55	-1.61545	0.40674	-3.97171	7.13583e-05	0.000405977	ENSMUST00000080024.5, ENSMUST00000189966.6, ENSMUST00000190320.1, ENSMUST00000191084.6, ENSMUST00000207952.1, ENSMUST00000208041.1	B130024G19Rik
XLOC_041995	350.652	-1.32473	0.33455	-3.95973	7.50339e-05	0.000425162	ENSMUST00000185789.1	Kcnq1ot1
XLOC_011528	12.2541	-2.06377	0.521374	-3.95833	7.54759e-05	0.000427325	ENSMUST00000153685.1	A730081D07Rik
XLOC_024987	40.0212	-1.28063	0.324595	-3.9453	7.96989e-05	0.000448501
XLOC_009493	43.034	-1.36571	0.347414	-3.93107	8.45686e-05	0.000473
XLOC_011437	156.656	-1.05737	0.269616	-3.92178	8.78957e-05	0.000488968
XLOC_001902	27.7075	-1.65563	0.423801	-3.90662	9.35972e-05	0.000515868	ENSMUST00000127328.1, ENSMUST00000149914.1, ENSMUST00000155588.7	Gm16070
XLOC_022542	10.3368	-2.16502	0.555368	-3.89835	9.68503e-05	0.000531461
XLOC_042354	26.78	-2.0036	0.51589	-3.88376	0.000102851	0.000558728	ENSMUST00000181702.1	Gm26578
XLOC_023397	42.7637	-1.42804	0.368525	-3.87503	0.000106611	0.000575999
XLOC_011166	6.65733	-2.51125	0.652436	-3.84903	0.000118587	0.000635369
XLOC_009036	81.3181	-1.44157	0.375696	-3.83707	0.000124513	0.000663093	ENSMUST00000177043.1	Prox2os
XLOC_043792	13.9365	-1.89394	0.495135	-3.82509	0.000130725	0.000691693
XLOC_012936	242.556	-1.11101	0.292238	-3.80172	0.000143695	0.000752134
XLOC_044294	42.1644	-1.1139	0.293162	-3.7996	0.000144932	0.000757443
XLOC_042687	8.70967	-2.10542	0.55668	-3.78209	0.000155514	0.000805853
XLOC_027602	60.8638	-1.06144	0.282026	-3.76362	0.000167471	0.00086014	ENSMUST00000196653.1, ENSMUST00000198512.1	Gm43223
XLOC_026545	2.30626	-2.4821	0.663084	-3.74326	0.000181646	0.000924572	ENSMUST00000194944.1, ENSMUST00000195781.1	C230057A21Rik
XLOC_021081	14.7961	-1.59824	0.427459	-3.73894	0.000184797	0.000937204	ENSMUST00000180489.7, ENSMUST00000180667.1, ENSMUST00000181539.1	Mirt1
XLOC_032499	31.1646	-1.56277	0.418497	-3.73423	0.000188288	0.000953486	ENSMUST00000196660.1	Gm36266
XLOC_010899	42.5426	-1.28895	0.347027	-3.71426	0.000203797	0.00102117	ENSMUST00000049518.4, ENSMUST00000143812.1, ENSMUST00000181158.1	Zfp85os
XLOC_000436	14.7772	-1.8663	0.50492	-3.69623	0.000218824	0.00108596	ENSMUST00000129740.2, ENSMUST00000139825.1, ENSMUST00000160947.1	Gm15834
XLOC_009773	17.9972	-1.68504	0.456176	-3.69384	0.000220894	0.00109509
XLOC_035266	68.6151	-1.27063	0.345782	-3.67467	0.000238161	0.00116998	ENSMUST00000134600.1, ENSMUST00000143871.7, ENSMUST00000153372.1	Gm5577
XLOC_011464	97.8592	-1.58507	0.43268	-3.66338	0.000248906	0.00121925	ENSMUST00000126138.7, ENSMUST00000140980.1, ENSMUST00000150418.7	1700018A04Rik
XLOC_034861	35.0021	-1.1182	0.308545	-3.62409	0.000289975	0.00139124
XLOC_045386	4.5419	-2.47804	0.684275	-3.6214	0.000293008	0.00140325
XLOC_011906	20.907	-1.39301	0.385525	-3.61329	0.000302334	0.00144211	ENSMUST00000181103.1	Gm4211
XLOC_003416	15.5343	-1.55966	0.434675	-3.5881	0.00033309	0.00156809
XLOC_040257	171.154	-1.42239	0.397121	-3.58177	0.00034128	0.00160158	ENSMUST00000208513.1	Gm44954
XLOC_029577	7.0873	-1.97731	0.555626	-3.5587	0.000372695	0.00173466
XLOC_038024	40.8031	-1.06871	0.300501	-3.55642	0.000375943	0.0017484	ENSMUST00000208208.1, ENSMUST00000208942.1	Gm10046
XLOC_039576	31.3608	-1.38518	0.39033	-3.54874	0.000387083	0.00179217	ENSMUST00000210835.1	RP23-209O22.1
XLOC_048710	322.28	-1.212	0.342031	-3.54353	0.000394814	0.00182159	ENSMUST00000129980.7, ENSMUST00000130744.7, ENSMUST00000138943.7, ENSMUST00000140409.1, ENSMUST00000151267.1	4933407K13Rik
XLOC_025710	22.2056	-1.49434	0.422588	-3.53615	0.000406004	0.00186563	ENSMUST00000180791.1	4731419I09Rik
XLOC_015475	15.441	-1.64714	0.466137	-3.53359	0.000409961	0.00188161	ENSMUST00000168960.1	Gm17546
XLOC_010720	18.2644	-1.87781	0.532259	-3.528	0.000418711	0.00191626
XLOC_009503	7.53958	-2.28254	0.647232	-3.52662	0.000420898	0.00192405
XLOC_004564	43.2415	-1.29193	0.367145	-3.51886	0.000433404	0.00197251
XLOC_023742	6.93425	-2.05473	0.584497	-3.51539	0.000439109	0.00199504	ENSMUST00000125382.1, ENSMUST00000125746.1, ENSMUST00000136807.7, ENSMUST00000148327.7	6430710C18Rik
XLOC_019846	6.24077	-2.18304	0.624708	-3.49451	0.00047494	0.00213624
XLOC_015571	49.7788	-1.13536	0.325793	-3.48493	0.000492274	0.00220091	ENSMUST00000180639.1	A330009N23Rik
XLOC_026522	58.7923	-1.31327	0.377948	-3.47474	0.000511348	0.00227877
XLOC_029816	16.1267	-1.70422	0.49322	-3.4553	0.000549682	0.00243066	ENSMUST00000139119.1, ENSMUST00000149817.7	Gm12454
XLOC_027922	40.984	-1.00667	0.291479	-3.45365	0.000553052	0.00244284
XLOC_014760	31.5459	-1.18086	0.342786	-3.4449	0.000571261	0.00251488	ENSMUST00000180490.1	4930578M01Rik
XLOC_020842	23.9626	-1.49729	0.437306	-3.4239	0.000617294	0.00268822	ENSMUST00000183473.1, ENSMUST00000185015.1	Gm27151
XLOC_035497	42.308	-1.05061	0.307113	-3.42091	0.000624129	0.00271352
XLOC_023604	8.57523	-1.93597	0.566526	-3.41728	0.000632514	0.002743	ENSMUST00000143870.1	Gm13490
XLOC_025259	33.5647	-1.07748	0.315704	-3.41295	0.000642643	0.00278183
XLOC_029243	43.1489	-1.08847	0.319905	-3.40249	0.000667757	0.00287331	ENSMUST00000151848.1	Gm13032
XLOC_023155	4.59867	-2.23468	0.656859	-3.40207	0.000668784	0.00287669	ENSMUST00000132211.1, ENSMUST00000133873.7, ENSMUST00000156609.1	Gm13187
XLOC_014955	19.3723	-2.10521	0.618899	-3.40155	0.000670053	0.00288163	ENSMUST00000180696.1, ENSMUST00000180955.1	Gm2824
XLOC_009471	14.5957	-1.60236	0.472305	-3.39263	0.000692238	0.00296739
XLOC_047982	10.2809	-1.76833	0.522046	-3.38731	0.000705813	0.00301744	ENSMUST00000127673.1	9530051G07Rik
XLOC_030382	40.2799	-1.11816	0.330327	-3.38502	0.000711739	0.0030395	ENSMUST00000142815.1	C530005A16Rik
XLOC_038395	169.153	-1.02339	0.30284	-3.37929	0.000726735	0.00309467	ENSMUST00000206342.1	Gm45123
XLOC_017010	72.6769	-1.03359	0.307806	-3.35792	0.000785317	0.00330805
XLOC_027315	95.3315	-1.01511	0.302379	-3.35708	0.000787697	0.00331632	ENSMUST00000196531.1, ENSMUST00000200467.1	Gm36070
XLOC_025954	39.8566	-1.10114	0.328949	-3.34745	0.000815588	0.00341961	ENSMUST00000122898.1, ENSMUST00000199168.1	Gm12474, Gm42868
XLOC_045481	19.4637	-1.49709	0.44931	-3.33197	0.000862334	0.0035912
XLOC_037578	24.34	-1.19096	0.357907	-3.32757	0.000876073	0.00363887
XLOC_017394	25.0522	-1.15551	0.347349	-3.32665	0.000878975	0.00364775	ENSMUST00000181112.1	Gm26549
XLOC_025261	46.9475	-1.13621	0.343518	-3.30758	0.000941071	0.00387708	ENSMUST00000177270.1	Gm25442
XLOC_004897	27.9108	-1.09194	0.331984	-3.28914	0.00100494	0.00409559
XLOC_014707	37.1776	-1.2274	0.373275	-3.2882	0.0010083	0.00410797	ENSMUST00000181901.1	Gm26760
XLOC_038136	300.017	-1.5678	0.477675	-3.28215	0.0010302	0.00419062	ENSMUST00000192062.1	Gm37292
XLOC_017369	20.6222	-1.50583	0.458988	-3.28077	0.00103525	0.00420686	ENSMUST00000149552.2	Gm16758
XLOC_011684	11.0845	-1.54414	0.472893	-3.2653	0.00109346	0.00441108
XLOC_042608	31.891	-1.05224	0.324616	-3.24148	0.0011891	0.00474601	ENSMUST00000181452.1	Gm17435
XLOC_021478	24.9639	-1.27047	0.392713	-3.23512	0.00121591	0.0048346
XLOC_009119	15.0762	-1.43972	0.445516	-3.23157	0.00123111	0.00488689	ENSMUST00000138678.1, ENSMUST00000146364.7	Gm10433
XLOC_019727	4.06286	-2.10714	0.652557	-3.22905	0.00124201	0.00492116
XLOC_045089	9.5622	-1.93852	0.600829	-3.2264	0.00125359	0.00495817	ENSMUST00000181824.1	Gm17399
XLOC_005090	24.5431	-1.39882	0.434656	-3.21821	0.00128992	0.00508812
XLOC_049171	13.3073	-1.51034	0.469746	-3.21522	0.00130346	0.00513411	ENSMUST00000126339.8, ENSMUST00000126591.1	Platr21
XLOC_024829	35.761	-1.12001	0.351394	-3.18733	0.00143593	0.00557179
XLOC_039354	4.52669	-2.09957	0.662984	-3.16684	0.00154103	0.00591505	ENSMUST00000206873.1	Gm31749
XLOC_026432	18.4867	-1.36326	0.43056	-3.16624	0.00154421	0.00592537
XLOC_043567	46.5549	-1.22233	0.387268	-3.15628	0.00159795	0.0061021
XLOC_043525	30.426	-1.38421	0.441809	-3.13305	0.00172997	0.00654746
XLOC_018723	31.2962	-1.34582	0.430684	-3.12484	0.00177904	0.00669805
XLOC_010770	4.37441	-2.06417	0.661562	-3.12015	0.00180762	0.00678953
XLOC_017489	13.4756	-1.5529	0.499114	-3.1113	0.00186264	0.00697375	ENSMUST00000172285.2	Gm17705
XLOC_046019	23.9292	-1.53683	0.494487	-3.10793	0.00188406	0.00704002	ENSMUST00000181706.7, ENSMUST00000188093.1, ENSMUST00000189148.1	Foxl2os
XLOC_034570	21.0623	-1.15157	0.371237	-3.102	0.0019222	0.00716009
XLOC_033289	6.08707	-1.91396	0.618282	-3.09562	0.00196405	0.00729419
XLOC_002848	12.4504	-1.52331	0.494397	-3.08115	0.00206206	0.00760495	ENSMUST00000180835.1, ENSMUST00000188203.1	6030442K20Rik
XLOC_020256	51.0925	-1.07718	0.349807	-3.07936	0.00207444	0.00764468
XLOC_025906	82.5811	-1.04277	0.338693	-3.07879	0.00207841	0.00765813
XLOC_025672	8.40292	-2.16134	0.702146	-3.0782	0.00208257	0.00767229	ENSMUST00000180478.1, ENSMUST00000180582.7, ENSMUST00000180635.7, ENSMUST00000180984.1, ENSMUST00000181134.1, ENSMUST00000181356.1, ENSMUST00000181361.1, ENSMUST00000181396.7, ENSMUST00000181550.7, ENSMUST00000181622.1, ENSMUST00000181636.7	Gm3764
XLOC_007214	50.5641	-1.36222	0.443741	-3.06984	0.00214171	0.00785612
XLOC_042634	4.06259	-2.08297	0.678688	-3.06912	0.00214692	0.0078723
XLOC_005525	16.848	-1.65861	0.540641	-3.06785	0.00215606	0.00790026
XLOC_023796	32.0606	-1.02537	0.334355	-3.06671	0.00216427	0.00792492
XLOC_037433	27.0231	-1.01273	0.332437	-3.04639	0.0023161	0.00840156	ENSMUST00000190040.1	Gm28523
XLOC_024421	16.4206	-1.6404	0.538624	-3.04553	0.00232268	0.00841883	ENSMUST00000143857.1	Gm14022
XLOC_027415	13.6809	-1.63278	0.538391	-3.03271	0.00242371	0.00873452
XLOC_015098	4.68521	-1.93863	0.646809	-2.99723	0.00272447	0.00967639
XLOC_005067	4.0801	-2.00678	0.669896	-2.99567	0.00273847	0.00971887
XLOC_001864	11.6569	-1.47384	0.493959	-2.98373	0.00284758	0.0100433	ENSMUST00000194709.1	Gm36947
XLOC_032223	7.57099	-1.73395	0.582592	-2.97627	0.00291776	0.0102421	ENSMUST00000031305.3	Gm9754
XLOC_044845	38.864	-1.42018	0.478667	-2.96696	0.00300765	0.0105206	ENSMUST00000195185.1	Gm37249
XLOC_010406	20.073	-1.09314	0.37137	-2.94353	0.00324497	0.0112206
XLOC_049038	18.3431	-1.45147	0.49384	-2.93915	0.00329114	0.0113588
XLOC_016444	3.50184	-2.05631	0.701377	-2.93182	0.00336982	0.0115867
XLOC_014692	20.4901	-1.54499	0.528008	-2.92606	0.0034328	0.0117642	ENSMUST00000136218.1, ENSMUST00000166953.1, ENSMUST00000168835.1	C230037L18Rik
XLOC_021673	14.4856	-1.78174	0.61023	-2.91978	0.00350278	0.0119673	ENSMUST00000122948.1, ENSMUST00000129699.1, ENSMUST00000147012.1	Gm13431
XLOC_030531	23.2459	-1.58039	0.542025	-2.91572	0.00354867	0.0120917	ENSMUST00000123368.7, ENSMUST00000144539.1, ENSMUST00000148534.7, ENSMUST00000153589.1, ENSMUST00000156350.7	2610028E06Rik
XLOC_041283	51.2254	-1.20224	0.412577	-2.91399	0.00356844	0.0121486	ENSMUST00000098305.3, ENSMUST00000147198.2, ENSMUST00000182408.1, ENSMUST00000182578.1	4632427E13Rik
XLOC_004892	7.8117	-1.69736	0.582814	-2.91236	0.00358713	0.0122074
XLOC_041991	38.6989	-1.2162	0.418588	-2.90548	0.00366689	0.0124446	ENSMUST00000131740.7, ENSMUST00000165444.3	Tspan32os
XLOC_006583	41.7776	-1.00793	0.351122	-2.87059	0.00409712	0.0136672	ENSMUST00000153599.1	Gm11940
XLOC_030792	3.72898	-1.93189	0.673071	-2.87026	0.00410141	0.0136777
XLOC_035704	54.6245	-1.00112	0.348851	-2.86977	0.00410776	0.013695	ENSMUST00000144745.3, ENSMUST00000204037.1, ENSMUST00000204081.1	Gm10069
XLOC_007063	19.572	-1.27622	0.444794	-2.86923	0.00411471	0.0137144	ENSMUST00000132007.1	Gm12000
XLOC_008633	74.6324	-1.3354	0.465777	-2.86704	0.00414326	0.0137979
XLOC_048483	4530.77	-1.6795	0.585942	-2.86632	0.00415275	0.0138179	ENSMUST00000124842.7, ENSMUST00000136518.7, ENSMUST00000143999.7, ENSMUST00000148530.2, ENSMUST00000203672.1, ENSMUST00000203933.2, ENSMUST00000204729.1, ENSMUST00000204974.2, ENSMUST00000204991.2, ENSMUST00000205059.2	Firre
XLOC_009458	25.0535	-1.32993	0.4641	-2.86562	0.00416196	0.0138389	ENSMUST00000172838.2	Gm4425
XLOC_014016	29.111	-1.26034	0.441584	-2.85414	0.0043153	0.0142847
XLOC_045173	14.4011	-1.45651	0.510524	-2.85298	0.00433116	0.0143275	ENSMUST00000097855.3, ENSMUST00000111442.1, ENSMUST00000168179.7, ENSMUST00000169553.7, ENSMUST00000171499.2, ENSMUST00000171579.2	Ccr5
XLOC_026905	5.5669	-1.74723	0.61453	-2.8432	0.00446634	0.0147024	ENSMUST00000180423.5, ENSMUST00000197649.1, ENSMUST00000199419.1, ENSMUST00000199759.1	Gm26671
XLOC_042945	153.101	-1.15213	0.405765	-2.83939	0.00451993	0.0148427
XLOC_038255	79.244	-1.21794	0.429785	-2.83384	0.0045993	0.0150556	ENSMUST00000190250.2	Gm28077
XLOC_043043	23.8884	-1.15062	0.406748	-2.82882	0.00467203	0.0152497	ENSMUST00000159364.2	Fcor
XLOC_001802	21.3061	-1.27906	0.452426	-2.82712	0.00469684	0.0153139	ENSMUST00000181554.1, ENSMUST00000193106.5, ENSMUST00000193428.1, ENSMUST00000193732.1	Gm26901
XLOC_048995	44.5368	-1.01487	0.359111	-2.82608	0.00471219	0.0153534	ENSMUST00000208372.1	Gm44593
XLOC_004715	12.6743	-1.32802	0.473307	-2.80583	0.00501878	0.0161636
XLOC_048070	783.983	-1.22253	0.438124	-2.79037	0.00526482	0.0168793
XLOC_043698	25.9663	-1.4149	0.507596	-2.78744	0.00531256	0.0170186	ENSMUST00000168442.1	Gm3235
XLOC_019758	23.3914	-1.23	0.443491	-2.77345	0.00554656	0.0176543
XLOC_027180	147.983	-1.63395	0.589323	-2.77259	0.00556114	0.0176889	ENSMUST00000193595.1	Gm37584
XLOC_019619	32.7822	-1.03128	0.373119	-2.76394	0.00571075	0.0180778
XLOC_022965	13.7572	-1.54919	0.560653	-2.76318	0.00572414	0.0181106	ENSMUST00000137275.1	Gm14320
XLOC_021756	7.45934	-1.71041	0.619419	-2.76131	0.00575703	0.018193	ENSMUST00000130773.1	Gm13479
XLOC_003382	12.7811	-1.29982	0.472577	-2.7505	0.00595036	0.0187219	ENSMUST00000193209.1	Gm38293
XLOC_033681	12.149	-1.39551	0.509631	-2.73829	0.00617604	0.0193324	ENSMUST00000180428.2	Gm26692
XLOC_025778	9.08842	-1.47046	0.538516	-2.73057	0.00632248	0.0197053
XLOC_020364	8.49813	-1.65049	0.606552	-2.72111	0.00650634	0.0201859	ENSMUST00000181109.1	Gm27042
XLOC_021901	3.40749	-1.87489	0.690746	-2.71429	0.0066418	0.0205446	ENSMUST00000129114.1	Mettl5os
XLOC_012005	11.1125	-1.26111	0.469829	-2.68419	0.00727066	0.0222158	ENSMUST00000180491.1, ENSMUST00000180808.1	6430562O15Rik
XLOC_015175	20.9221	-1.18468	0.443038	-2.67399	0.0074955	0.0227888
XLOC_035222	8.4788	-1.46943	0.555319	-2.64611	0.00814241	0.024456	ENSMUST00000201818.1	Gm19265
XLOC_001923	12.7178	-1.25347	0.473853	-2.64528	0.00816245	0.0245038	ENSMUST00000181654.1	6720483E21Rik
XLOC_023380	335.693	-1.2695	0.480837	-2.64018	0.00828622	0.0248222	ENSMUST00000082924.2, ENSMUST00000104004.3, ENSMUST00000181621.2	Snhg7, Snora17, Snora43
XLOC_038718	8.59786	-1.81639	0.688087	-2.63977	0.00829634	0.0248487	ENSMUST00000206829.1	Gm35040
XLOC_004082	7.84134	-1.50203	0.571698	-2.62732	0.00860612	0.0256418	ENSMUST00000156260.1	Gm16104
XLOC_018058	16.2962	-1.17	0.446628	-2.61963	0.00880257	0.0261161	ENSMUST00000128138.1, ENSMUST00000145030.1, ENSMUST00000150889.1	Gm16046
XLOC_016623	25.8619	-1.19025	0.456982	-2.60459	0.00919854	0.0271321
XLOC_044422	5.73339	-1.62117	0.623159	-2.60153	0.00928087	0.0273383
XLOC_020489	21.9269	-1.2667	0.487111	-2.60044	0.00931038	0.027411
XLOC_027785	29.7199	-1.02575	0.395259	-2.59513	0.00945555	0.0277595
XLOC_033267	8.04711	-1.40044	0.541497	-2.58624	0.00970293	0.0283599	ENSMUST00000196283.1, ENSMUST00000198582.4	Gm3716
XLOC_039218	17.7109	-1.0073	0.391052	-2.57587	0.00999895	0.0290966
XLOC_017678	7.27891	-1.57059	0.609851	-2.57537	0.0100133	0.0291313
XLOC_040948	423.715	-1.39135	0.540679	-2.57335	0.010072	0.0292591	ENSMUST00000054860.6, ENSMUST00000175109.1, ENSMUST00000179974.1, ENSMUST00000207061.1, ENSMUST00000207224.1, ENSMUST00000207694.1, ENSMUST00000208822.1, ENSMUST00000208953.1, ENSMUST00000208965.1	A330076H08Rik, Gm23490, Gm9801, Mir344g, RP23-54G8.4, RP24-274B19.1
XLOC_040677	15.0874	-1.12725	0.439446	-2.56516	0.0103127	0.0298312
XLOC_014381	3.83538	-1.7782	0.695022	-2.55848	0.0105132	0.0302895
XLOC_019415	57.7943	-1.07446	0.420664	-2.55419	0.0106434	0.0305982
XLOC_023632	6.26898	-1.65225	0.648464	-2.54794	0.010836	0.0310469	ENSMUST00000126549.1	BB557941
XLOC_011752	18.1632	-1.12476	0.44783	-2.51157	0.0120194	0.0338915	ENSMUST00000180734.1	Gm16907
XLOC_040209	6.56845	-1.49943	0.598062	-2.50715	0.0121709	0.034274
XLOC_046765	3.65066	-1.66149	0.662715	-2.5071	0.0121726	0.0342747	ENSMUST00000128858.1	Gm14379
XLOC_036713	24.4607	-1.01946	0.408583	-2.4951	0.0125922	0.0352745	ENSMUST00000125657.1, ENSMUST00000138422.1, ENSMUST00000141639.1, ENSMUST00000154457.1	Ccdc142os
XLOC_018579	15.31	-1.14832	0.460947	-2.49122	0.0127304	0.0355928
XLOC_038257	4.67425	-1.66817	0.670001	-2.4898	0.0127816	0.0357065
XLOC_035834	21.1947	-1.31271	0.530224	-2.47577	0.013295	0.0369029	ENSMUST00000159822.1, ENSMUST00000162868.1, ENSMUST00000203961.1	A830011K09Rik
XLOC_030293	41.0379	-1.09399	0.442119	-2.47443	0.0133449	0.0370199	ENSMUST00000097930.1, ENSMUST00000138289.1, ENSMUST00000150323.1, ENSMUST00000188737.6	Lrp8os2
XLOC_010977	5.74923	-1.49658	0.606005	-2.46958	0.0135273	0.0374474	ENSMUST00000185600.1	2810049E08Rik
XLOC_038448	23.0386	-1.05678	0.428277	-2.46753	0.013605	0.0376055	ENSMUST00000211176.1	RP24-354I16.2
XLOC_012867	60.5841	-1.15048	0.466639	-2.46547	0.0136834	0.0377917
XLOC_002613	11.1154	-1.17384	0.477522	-2.45818	0.0139643	0.0384115	ENSMUST00000181575.2	5033417F24Rik
XLOC_025637	13.0343	-1.24669	0.507611	-2.456	0.0140493	0.0386097	ENSMUST00000193964.1	Gm37933
XLOC_029716	6.79362	-1.4028	0.573979	-2.44398	0.0145262	0.0396484	ENSMUST00000132553.1	Gm11934
XLOC_032205	3.15205	-1.70623	0.699399	-2.43957	0.0147048	0.0400277	ENSMUST00000126959.4, ENSMUST00000133548.4	Srrm4os
XLOC_031967	7.40038	-1.64174	0.673241	-2.43856	0.0147457	0.04013
XLOC_045379	15.4728	-1.07908	0.447761	-2.40994	0.0159553	0.0429653	ENSMUST00000066604.3	Kirrel3os
XLOC_012878	17.6014	-1.03196	0.428588	-2.40781	0.0160486	0.0431337	ENSMUST00000180534.1	3110083C13Rik
XLOC_001156	2.97499	-1.62098	0.674985	-2.40151	0.0163277	0.0437844	ENSMUST00000067468.5	Gm4793
XLOC_038979	16.1823	-1.0055	0.4187	-2.40147	0.0163292	0.0437844
XLOC_028008	13.2849	-1.39416	0.581684	-2.39676	0.0165407	0.0442417	ENSMUST00000133960.1, ENSMUST00000136306.1, ENSMUST00000141405.1, ENSMUST00000144933.1, ENSMUST00000145581.1	AI838599
XLOC_020211	9.13129	-1.24403	0.519755	-2.3935	0.0166884	0.0445647	ENSMUST00000181731.1	C130060C02Rik
XLOC_006368	7.77224	-1.42461	0.601031	-2.37027	0.017775	0.0469892	ENSMUST00000126072.7, ENSMUST00000128121.1, ENSMUST00000134800.7	Lhx1os
XLOC_030973	21.1294	-1.08298	0.457159	-2.36893	0.0178395	0.0471282	ENSMUST00000138795.7, ENSMUST00000151696.1	Gm13112
XLOC_022807	2.50126	-1.66114	0.703558	-2.36106	0.018223	0.0479575	ENSMUST00000141926.1	Gm16098

## Sheet: Coch_PvsE_up
Table S5. Differentially expressed lncRNA genes between different samples														Genome-wide identification and expression profiling of long non-coding RNAs in auditory and vestibular systems
														Kathy Ushakov, Tal Koffler-Brill, Aviv Rom, Kobi Perl, Igor Ulitsky, & Karen B Avraham
Row.names	baseMean	log2FoldChange	lfcSE	stat	pvalue	padj	GencodeIDs	GencodeSymbols
XLOC_025221	149.011	3.98114	0.2502	15.9119	5.24391e-57	3.53298e-54
XLOC_002608	99.993	2.99583	0.219003	13.6794	1.34842e-42	3.29542e-40	ENSMUST00000053144.3, ENSMUST00000159803.1, ENSMUST00000188188.1	Gm29483, Otos
XLOC_013661	137.585	2.63059	0.197849	13.296	2.44341e-40	4.99258e-38
XLOC_014404	429.024	1.52502	0.11696	13.0388	7.35647e-39	1.30058e-36	ENSMUST00000180730.2, ENSMUST00000181910.1, ENSMUST00000186605.1, ENSMUST00000192865.1	9930014A18Rik
XLOC_019183	527.193	1.91858	0.150361	12.7599	2.74649e-37	4.3332e-35
XLOC_009175	177.578	2.51399	0.203742	12.3391	5.57729e-35	7.20366e-33	ENSMUST00000180458.7, ENSMUST00000180503.1	Tunar
XLOC_017618	105827	3.60538	0.304567	11.8377	2.49067e-32	2.5978e-30	ENSMUST00000182010.1, ENSMUST00000182520.1, ENSMUST00000192833.1	Gm26917, Gm42418
XLOC_034516	448.955	2.50876	0.21227	11.8188	3.12259e-32	3.20329e-30	ENSMUST00000149515.1	Gm13782
XLOC_002648	5617.25	1.17649	0.105047	11.1996	4.09373e-29	3.35686e-27	ENSMUST00000058762.14, ENSMUST00000097625.9, ENSMUST00000159041.7, ENSMUST00000159131.1, ENSMUST00000159324.7, ENSMUST00000159353.1, ENSMUST00000159428.7, ENSMUST00000159585.7, ENSMUST00000159841.1, ENSMUST00000160210.1, ENSMUST00000160588.1, ENSMUST00000161071.1, ENSMUST00000161567.7, ENSMUST00000161661.1, ENSMUST00000162426.1, ENSMUST00000162681.1, ENSMUST00000162803.1, ENSMUST00000163007.1, EN…	B230216N24Rik, Pam
XLOC_020532	86.345	2.51844	0.232432	10.8352	2.34478e-27	1.65582e-25	ENSMUST00000092094.1	Gm6020
XLOC_009778	832.441	1.56418	0.157398	9.93769	2.85374e-23	1.39214e-21	ENSMUST00000180643.1	2310015A10Rik
XLOC_021800	52.2341	2.81093	0.293347	9.58228	9.49217e-22	4.0448e-20
XLOC_034880	656.711	1.36498	0.143486	9.51299	1.85268e-21	7.63364e-20
XLOC_013176	191.065	1.61573	0.176569	9.15072	5.65559e-20	1.99562e-18	ENSMUST00000100291.2, ENSMUST00000161599.1, ENSMUST00000162218.1	4930594M22Rik
XLOC_033794	1449.03	1.08038	0.119698	9.02584	1.7832e-19	5.95067e-18	ENSMUST00000061251.5, ENSMUST00000100850.4, ENSMUST00000112160.3, ENSMUST00000140374.1	1500011B03Rik, 2610524H06Rik, Gm20499
XLOC_008456	65.3769	4.1239	0.461488	8.93608	4.03213e-19	1.29527e-17
XLOC_004043	425.389	1.56426	0.184142	8.49486	1.98173e-17	5.21103e-16
XLOC_014803	211.743	1.50259	0.179713	8.36104	6.21678e-17	1.54972e-15
XLOC_024704	14285.7	1.05581	0.128359	8.22546	1.94439e-16	4.61178e-15	ENSMUST00000192590.1, ENSMUST00000192863.1	2900097C17Rik
XLOC_044108	76.0513	1.94652	0.241268	8.06787	7.15369e-16	1.58232e-14	ENSMUST00000180419.1	Gm16845
XLOC_032385	77.1806	2.78956	0.348031	8.01526	1.09906e-15	2.35777e-14	ENSMUST00000199898.1, ENSMUST00000200324.1	Gm42495, Gm42500
XLOC_002136	37.2991	3.38764	0.427911	7.91669	2.43918e-15	5.00033e-14
XLOC_041269	125.854	1.6758	0.216992	7.72284	1.13763e-14	2.15165e-13	ENSMUST00000181189.2, ENSMUST00000209164.1, ENSMUST00000209166.1	2310010J17Rik
XLOC_027715	900.328	1.28005	0.166211	7.70139	1.34597e-14	2.51895e-13	ENSMUST00000174989.1, ENSMUST00000196466.1, ENSMUST00000198509.1, ENSMUST00000199645.1	Snhg8, Snora24
XLOC_015018	287.796	1.18107	0.15456	7.6415	2.14712e-14	3.90681e-13	ENSMUST00000159411.1, ENSMUST00000160264.1, ENSMUST00000162520.1	Gm16136
XLOC_006889	49.5301	2.597	0.340166	7.63451	2.26684e-14	4.11264e-13	ENSMUST00000134069.1	Gm11738
XLOC_010730	449.745	1.26923	0.168331	7.54009	4.6964e-14	8.18111e-13	ENSMUST00000180775.1	Fam120aos
XLOC_015887	184.291	1.62677	0.218745	7.43682	1.03138e-13	1.71516e-12	ENSMUST00000038423.5, ENSMUST00000209198.1, ENSMUST00000209422.1, ENSMUST00000210033.1, ENSMUST00000210371.1, ENSMUST00000210658.1, ENSMUST00000210795.1, ENSMUST00000210901.1, ENSMUST00000211349.1, ENSMUST00000211460.1, ENSMUST00000211499.1, ENSMUST00000211569.1	RP23-389N20.2, Rtp4
XLOC_025256	148.765	2.18841	0.297945	7.345	2.05754e-13	3.29206e-12
XLOC_001621	87.7578	1.81028	0.24922	7.26378	3.76423e-13	5.8537e-12
XLOC_017440	280.995	1.43691	0.200229	7.17631	7.1616e-13	1.07935e-11	ENSMUST00000042121.9, ENSMUST00000173907.1	H2-DMa
XLOC_034786	119.43	2.81852	0.403702	6.98169	2.9165e-12	4.07753e-11	ENSMUST00000101425.4, ENSMUST00000205047.1	Gm7932
XLOC_019652	78.5199	1.52273	0.218279	6.97607	3.03555e-12	4.22975e-11	ENSMUST00000192003.1	BC037039
XLOC_014982	847.756	1.22271	0.176848	6.9139	4.7151e-12	6.40535e-11	ENSMUST00000181536.2	Snhg18
XLOC_039503	65.5209	1.77368	0.263429	6.73304	1.66153e-11	2.0982e-10	ENSMUST00000134312.8, ENSMUST00000139218.1, ENSMUST00000210415.1	Gm16201
XLOC_029484	31.4165	2.62628	0.392488	6.69135	2.21116e-11	2.73955e-10	ENSMUST00000097750.2	Gm10564
XLOC_019417	69.7612	3.31807	0.497126	6.67451	2.48059e-11	3.04912e-10
XLOC_036449	52.4321	1.91707	0.290436	6.60065	4.09356e-11	4.88718e-10
XLOC_023403	39.6628	2.21719	0.336871	6.5817	4.65101e-11	5.5315e-10	ENSMUST00000144634.1	Gm13373
XLOC_008629	15.2237	3.3196	0.505469	6.56737	5.12134e-11	6.04187e-10
XLOC_040994	46.5585	1.90035	0.291229	6.52528	6.78757e-11	7.81526e-10	ENSMUST00000176744.1	Gm20684
XLOC_012977	20.8469	3.35766	0.519553	6.46259	1.02927e-10	1.14696e-09
XLOC_038054	59.3395	2.00361	0.310965	6.44318	1.16995e-10	1.29505e-09	ENSMUST00000208431.1	Gm44618
XLOC_000249	175.585	1.16377	0.182751	6.36807	1.91421e-10	2.06838e-09	ENSMUST00000149224.2, ENSMUST00000194426.1	D430040D24Rik
XLOC_018065	17.1751	3.18628	0.501394	6.35485	2.08624e-10	2.23874e-09
XLOC_025712	92.0952	1.48038	0.232984	6.35402	2.09762e-10	2.24997e-09	ENSMUST00000126926.1, ENSMUST00000145400.7, ENSMUST00000152143.1, ENSMUST00000153969.1	Gm15417
XLOC_036632	67.0451	1.50904	0.243651	6.19347	5.88539e-10	5.91577e-09	ENSMUST00000206838.1	Gm45051
XLOC_014650	98.4872	2.26069	0.369153	6.12401	9.12494e-10	8.91676e-09	ENSMUST00000083630.1, ENSMUST00000083674.1	Mirlet7b, Mirlet7c-2
XLOC_007063	19.572	3.02193	0.500367	6.03942	1.54665e-09	1.45564e-08	ENSMUST00000132007.1	Gm12000
XLOC_023244	87.6046	2.16421	0.360599	6.00169	1.9527e-09	1.81023e-08	ENSMUST00000143458.6, ENSMUST00000147019.3, ENSMUST00000192361.1, ENSMUST00000194987.1	Gm10848, Gm13269, Gm38273
XLOC_013979	61.0065	1.54904	0.263492	5.87888	4.13049e-09	3.61027e-08	ENSMUST00000131222.1	Gm4285
XLOC_044436	538.685	1.1126	0.190894	5.82839	5.59658e-09	4.79751e-08
XLOC_045743	9.72179	3.85767	0.667892	5.7759	7.65446e-09	6.40089e-08
XLOC_036116	245.142	1.53273	0.266152	5.75884	8.46926e-09	7.03036e-08	ENSMUST00000102406.1	Mir182
XLOC_019415	57.7943	2.52768	0.441047	5.73109	9.97845e-09	8.17695e-08
XLOC_046164	131.831	1.63406	0.286695	5.69964	1.20059e-08	9.68864e-08	ENSMUST00000134690.1	Gm7628
XLOC_047610	113.561	1.37328	0.241691	5.68195	1.33165e-08	1.06429e-07	ENSMUST00000123040.7, ENSMUST00000124329.1, ENSMUST00000131640.7, ENSMUST00000144421.7, ENSMUST00000145250.1, ENSMUST00000151166.1, ENSMUST00000152089.1, ENSMUST00000153212.7, ENSMUST00000207966.1	2810403D21Rik
XLOC_032694	104.933	1.20086	0.211397	5.68059	1.34227e-08	1.0721e-07	ENSMUST00000093110.11, ENSMUST00000200937.3, ENSMUST00000201083.1, ENSMUST00000201444.1, ENSMUST00000201588.1, ENSMUST00000201641.1, ENSMUST00000202022.3, ENSMUST00000202340.1, ENSMUST00000202485.1, ENSMUST00000202654.3	BC028471, Gm20488, Medag
XLOC_039595	25.1621	2.16604	0.383775	5.64402	1.66121e-08	1.30592e-07	ENSMUST00000208055.1	Gm44732
XLOC_007342	68.2372	1.28872	0.228954	5.62874	1.81531e-08	1.41678e-07
XLOC_018658	51.5361	1.70425	0.30593	5.57072	2.53683e-08	1.93389e-07
XLOC_042735	64.4713	1.36748	0.246063	5.55745	2.73744e-08	2.07413e-07	ENSMUST00000180700.8, ENSMUST00000180806.8, ENSMUST00000181159.7, ENSMUST00000181898.1, ENSMUST00000182174.7, ENSMUST00000182650.7, ENSMUST00000182758.1, ENSMUST00000210170.1, ENSMUST00000210935.1, ENSMUST00000211487.1, ENSMUST00000211631.1	Gm2694
XLOC_005093	34.6825	2.45351	0.448311	5.47277	4.43048e-08	3.22179e-07
XLOC_021983	11.1281	2.99939	0.554063	5.41344	6.18247e-08	4.36097e-07
XLOC_018017	41.5308	1.79131	0.331611	5.40184	6.59616e-08	4.63442e-07
XLOC_018565	10.6899	3.3216	0.615666	5.39512	6.84768e-08	4.80031e-07	ENSMUST00000198477.1, ENSMUST00000200021.1, ENSMUST00000205406.1	AY036118, Rn18s-rs5
XLOC_010390	25.1767	2.58619	0.482832	5.35629	8.49459e-08	5.86736e-07
XLOC_013603	119.53	1.07722	0.206768	5.20979	1.89059e-07	1.22667e-06
XLOC_021936	117.173	1.07276	0.206298	5.20005	1.99237e-07	1.28735e-06	ENSMUST00000123087.7, ENSMUST00000135297.7, ENSMUST00000137941.1, ENSMUST00000146195.1	Sp3os
XLOC_035342	88.3334	1.45444	0.279864	5.19694	2.02594e-07	1.307e-06	ENSMUST00000181121.7, ENSMUST00000181145.7, ENSMUST00000181840.3, ENSMUST00000204449.2, ENSMUST00000204609.1, ENSMUST00000205093.2	9530026P05Rik
XLOC_006684	25.2808	2.17971	0.420816	5.17973	2.22203e-07	1.42609e-06	ENSMUST00000123812.1	Arhgap27os2
XLOC_011570	69.2139	1.68565	0.32914	5.12138	3.03302e-07	1.90638e-06	ENSMUST00000180777.1	A330048O09Rik
XLOC_006929	123.445	1.02433	0.200216	5.11616	3.11824e-07	1.95502e-06	ENSMUST00000181502.1	Gm17586
XLOC_027667	57.5043	1.38224	0.273723	5.04979	4.42304e-07	2.69966e-06	ENSMUST00000182099.1, ENSMUST00000182124.7, ENSMUST00000183168.7, ENSMUST00000183276.7	6530403H02Rik
XLOC_036776	76.3441	1.24083	0.252713	4.91002	9.10676e-07	5.25008e-06	ENSMUST00000188135.1, ENSMUST00000189386.1	2310040G24Rik
XLOC_037258	37.6674	1.69104	0.348347	4.85448	1.20701e-06	6.80731e-06	ENSMUST00000180379.3, ENSMUST00000181238.1, ENSMUST00000181517.7, ENSMUST00000203780.2, ENSMUST00000204328.1, ENSMUST00000205051.2	2310001H17Rik
XLOC_010556	61.5292	1.44002	0.297187	4.84549	1.263e-06	7.07983e-06	ENSMUST00000154919.1	9330162012Rik
XLOC_011594	31.5032	2.23558	0.461823	4.84077	1.29339e-06	7.2388e-06
XLOC_004708	14.5121	2.54846	0.527932	4.82725	1.38432e-06	7.71482e-06	ENSMUST00000044774.8, ENSMUST00000143103.1	Cdk19os
XLOC_003784	7.87268	3.07758	0.638723	4.81833	1.44766e-06	8.02652e-06
XLOC_010406	20.073	2.45566	0.517381	4.74633	2.07141e-06	1.11573e-05
XLOC_013087	13.4509	2.1398	0.472255	4.53103	5.86981e-06	2.90265e-05	ENSMUST00000181443.1	Gm26778
XLOC_019854	8.34318	2.69089	0.597812	4.50122	6.75631e-06	3.30822e-05
XLOC_045175	97.1335	1.1439	0.255366	4.47945	7.48366e-06	3.6387e-05
XLOC_048380	39.3722	1.31544	0.298258	4.4104	1.03181e-05	4.90392e-05	ENSMUST00000180483.1	Mdrl
XLOC_021085	30.2926	1.43823	0.329158	4.36944	1.24566e-05	5.85035e-05
XLOC_011256	82.0929	1.16608	0.268753	4.33886	1.43222e-05	6.64108e-05	ENSMUST00000181118.1, ENSMUST00000193256.1	Gm6556
XLOC_024987	40.0212	1.48928	0.344402	4.32425	1.5305e-05	7.05871e-05
XLOC_012102	26.3013	1.78694	0.413401	4.32254	1.54244e-05	7.10796e-05
XLOC_011123	10.7191	2.38448	0.554605	4.29941	1.71251e-05	7.83437e-05
XLOC_022864	15.3205	2.00887	0.469733	4.27663	1.89746e-05	8.60466e-05
XLOC_004362	59.3453	1.19506	0.28318	4.22013	2.44158e-05	0.000108241	ENSMUST00000145987.1	Gm4473
XLOC_025982	14.15	2.28682	0.553737	4.1298	3.63086e-05	0.000155436	ENSMUST00000196659.1, ENSMUST00000196720.4, ENSMUST00000198712.4	A230001M10Rik
XLOC_035326	45.4591	1.07851	0.261218	4.12877	3.64706e-05	0.000156022	ENSMUST00000186472.1	1810044D09Rik
XLOC_020373	80.3267	1.05509	0.256491	4.11357	3.89588e-05	0.000165643
XLOC_017828	9.41562	2.17388	0.529531	4.10529	4.03806e-05	0.000171134	ENSMUST00000175668.1	Gm20703
XLOC_019882	11.0754	2.07073	0.507664	4.07894	4.52416e-05	0.00018948
XLOC_008370	21.9466	2.56194	0.63242	4.051	5.0999e-05	0.000211145
XLOC_011051	16.1524	1.84434	0.455847	4.04595	5.21116e-05	0.000215322	ENSMUST00000180396.1	Gm26619
XLOC_011971	16.3064	1.97268	0.489638	4.02885	5.60505e-05	0.000229845
XLOC_014489	100.798	1.25509	0.314692	3.98831	6.65463e-05	0.000269122
XLOC_025308	49.7751	1.24337	0.312158	3.98313	6.80126e-05	0.000274784	ENSMUST00000201317.1	Gm42781
XLOC_021976	9.15594	2.32603	0.584559	3.97912	6.91698e-05	0.000279007
XLOC_044385	17.7953	1.86994	0.474399	3.94171	8.09013e-05	0.000321234	ENSMUST00000146938.1	Gm16124
XLOC_018211	19.8254	1.59302	0.405894	3.92472	8.68297e-05	0.000342212
XLOC_008511	15.0592	1.87027	0.477523	3.9166	8.98049e-05	0.000352822	ENSMUST00000136542.1	Gm11772
XLOC_027634	90.2125	1.00421	0.257048	3.90671	9.3563e-05	0.000365972	ENSMUST00000067500.5, ENSMUST00000185424.1, ENSMUST00000185512.1, ENSMUST00000185681.1, ENSMUST00000187055.1, ENSMUST00000188260.6, ENSMUST00000191182.1	A930005H10Rik
XLOC_004540	36.5272	1.53026	0.392454	3.89922	9.65047e-05	0.000376415	ENSMUST00000180529.1, ENSMUST00000181073.7	B230208H11Rik
XLOC_043268	46.1844	1.38933	0.358314	3.87741	0.000105573	0.000408147	ENSMUST00000209774.1, ENSMUST00000210268.1	RP23-365O13.3
XLOC_009978	61.6298	1.21425	0.313567	3.87236	0.000107785	0.000415886	ENSMUST00000158164.1, ENSMUST00000198802.1	Mir3069, Scarna13
XLOC_006665	29.9026	1.50936	0.392704	3.84351	0.000121286	0.00046258
XLOC_028547	25.6311	1.4683	0.385908	3.80478	0.000141931	0.000533159	ENSMUST00000142047.1	Gm11240
XLOC_034105	7.37676	2.19964	0.581245	3.78436	0.000154103	0.000573356	ENSMUST00000174452.1	Gm20485
XLOC_019792	7.89313	2.0463	0.541178	3.78118	0.000156084	0.000579687
XLOC_005423	44.8956	1.20484	0.319122	3.7755	0.000159686	0.000591481
XLOC_018958	22.2527	1.52744	0.413026	3.69817	0.000217158	0.000779793
XLOC_018954	18.384	1.57234	0.425531	3.695	0.000219884	0.000787993	ENSMUST00000186159.1, ENSMUST00000189675.1	Gm28529
XLOC_040151	8.42186	1.96842	0.54145	3.63546	0.000277484	0.000973557
XLOC_001737	8.19816	2.20771	0.609748	3.62069	0.000293813	0.00102393	ENSMUST00000159407.2	Gm15867
XLOC_008931	14.3946	1.6416	0.455286	3.60565	0.000311371	0.00107924
XLOC_032688	7.60224	2.38099	0.661635	3.59864	0.000319881	0.00110551	ENSMUST00000201604.1	Gm42788
XLOC_000060	21.4767	2.01938	0.565701	3.56968	0.000357413	0.001222
XLOC_009041	23.7734	1.34548	0.380605	3.53512	0.000407593	0.00137527
XLOC_011569	14.0772	1.69266	0.481509	3.51533	0.000439212	0.00146903	ENSMUST00000180921.1, ENSMUST00000181053.1	A330033J07Rik
XLOC_025471	2.38002	2.46897	0.705239	3.50089	0.000463702	0.00154287	ENSMUST00000194030.1	Gm38326
XLOC_035633	9.74389	1.94451	0.555725	3.49905	0.000466913	0.00155272	ENSMUST00000174861.1	Gm20531
XLOC_027824	31.9702	1.18008	0.340514	3.46559	0.00052907	0.00173466	ENSMUST00000181619.1, ENSMUST00000182865.1	4930539J05Rik
XLOC_025879	33.2648	1.57979	0.456325	3.46198	0.000536213	0.00175439	ENSMUST00000120398.1, ENSMUST00000142433.1, ENSMUST00000143306.1	C920021L13Rik
XLOC_013141	38.4877	1.24003	0.358996	3.45415	0.000552028	0.00179999	ENSMUST00000163396.1, ENSMUST00000164755.1, ENSMUST00000169262.1	Gm4675
XLOC_018264	2.32131	2.42196	0.703655	3.44196	0.00057751	0.00187401
XLOC_011508	7.49964	1.99543	0.580477	3.43757	0.000586961	0.00190097
XLOC_012278	26.9858	1.22962	0.358973	3.42538	0.000613936	0.00198087	ENSMUST00000124940.1, ENSMUST00000128848.7, ENSMUST00000129237.1, ENSMUST00000141265.7, ENSMUST00000142099.7	1810062O18Rik
XLOC_011936	15.9498	1.45942	0.426976	3.41802	0.000630774	0.00202916	ENSMUST00000099331.3, ENSMUST00000160385.1, ENSMUST00000161491.1	4833422C13Rik
XLOC_001599	4.04078	2.31159	0.681418	3.39232	0.000693033	0.00220525
XLOC_030600	34.0622	1.23336	0.363998	3.38836	0.000703127	0.00223537	ENSMUST00000131846.7, ENSMUST00000147555.1, ENSMUST00000156271.1	Gm12963
XLOC_009183	28.3297	1.31801	0.391691	3.36494	0.000765615	0.00241647
XLOC_024579	52.9376	1.15902	0.345822	3.3515	0.00080375	0.002525	ENSMUST00000139471.1, ENSMUST00000148202.1	Gm14133
XLOC_011568	14.9278	1.70947	0.511668	3.34098	0.000834842	0.00261378	ENSMUST00000061899.5	4931429P17Rik
XLOC_048222	8.19063	2.0742	0.620951	3.34037	0.00083668	0.00261827	ENSMUST00000137281.1, ENSMUST00000146535.7	Gm14635
XLOC_044682	9.09139	1.93562	0.587793	3.29304	0.000991115	0.00304831	ENSMUST00000187589.1, ENSMUST00000194148.1	Gm29054
XLOC_003210	16.0989	1.90264	0.585762	3.24815	0.00116158	0.00351449
XLOC_024520	15.4433	1.74136	0.53671	3.2445	0.00117656	0.00355637	ENSMUST00000126735.7, ENSMUST00000156780.1	Pcsk2os1
XLOC_012068	15.4524	1.84942	0.576833	3.20616	0.0013452	0.00401545	ENSMUST00000183702.1	Gm27572
XLOC_028579	28.698	1.38768	0.433088	3.20414	0.00135465	0.00404101	ENSMUST00000137810.2, ENSMUST00000151038.1, ENSMUST00000161588.1	Gm5860
XLOC_024101	24.622	1.2108	0.3789	3.19556	0.00139558	0.00414551	ENSMUST00000102380.1, ENSMUST00000129661.1, ENSMUST00000134563.1, ENSMUST00000210851.1, ENSMUST00000211430.1, ENSMUST00000211619.1	Mir670, Mir670hg
XLOC_010989	132.968	1.13828	0.35697	3.18871	0.00142907	0.00423539	ENSMUST00000044500.5, ENSMUST00000161917.1	Gm4117
XLOC_027391	26.527	1.20303	0.377347	3.18813	0.00143194	0.00424289	ENSMUST00000098839.2, ENSMUST00000107095.2	Gm15441
XLOC_005839	30.2798	1.10028	0.345524	3.18439	0.00145058	0.00429201	ENSMUST00000150973.1	A630014C17Rik
XLOC_024614	12.3936	1.64061	0.517285	3.17159	0.00151609	0.00446199	ENSMUST00000148705.1	Gm14167
XLOC_029696	3.39356	2.20277	0.695153	3.16876	0.0015309	0.00450081	ENSMUST00000153669.1	Gm11915
XLOC_026829	14.548	1.8641	0.58953	3.162	0.00156688	0.00459846	ENSMUST00000193264.1, ENSMUST00000194629.1	Gm6209
XLOC_000421	5.24512	2.0724	0.657725	3.15086	0.00162792	0.00475407	ENSMUST00000135238.3, ENSMUST00000185204.1, ENSMUST00000187858.1, ENSMUST00000187927.1, ENSMUST00000195462.1	9130024F11Rik
XLOC_002118	20.1472	1.18736	0.378019	3.14102	0.00168363	0.00490241
XLOC_044697	6.70379	1.96931	0.629436	3.1287	0.00175584	0.00509126
XLOC_017982	5.97043	2.08181	0.673093	3.09289	0.00198215	0.00568334
XLOC_009506	72.279	1.35765	0.4395	3.08907	0.00200781	0.00574742	ENSMUST00000177636.1, ENSMUST00000182473.1, ENSMUST00000182592.1, ENSMUST00000183238.1	Gm9866
XLOC_036034	25.3466	1.54332	0.502338	3.07228	0.00212432	0.00604647	ENSMUST00000136503.1, ENSMUST00000138170.1, ENSMUST00000139701.1, ENSMUST00000140709.1, ENSMUST00000140746.1, ENSMUST00000150251.1, ENSMUST00000166070.1	Gm15473, Gm4876
XLOC_029579	2.07829	2.13125	0.697654	3.05489	0.00225146	0.00636837	ENSMUST00000142744.1, ENSMUST00000149848.1	Gm11816
XLOC_011131	26.529	1.21705	0.398839	3.05148	0.00227717	0.00643086
XLOC_029136	4.98965	1.9864	0.658401	3.017	0.0025529	0.00712002
XLOC_010397	10.5656	1.66794	0.553933	3.01108	0.00260319	0.00724324
XLOC_044294	42.1644	1.14885	0.381695	3.00986	0.00261367	0.00727078
XLOC_045543	4.00928	2.02235	0.674261	2.99936	0.0027055	0.0074903
XLOC_032131	1.79199	1.95535	0.655228	2.98422	0.00284301	0.00782322
XLOC_022302	64.9876	1.00318	0.336831	2.97828	0.00289868	0.00795709
XLOC_025270	19.4031	1.34188	0.453175	2.96107	0.00306569	0.00836489	ENSMUST00000122858.5, ENSMUST00000144542.1, ENSMUST00000196662.1	Gm15952
XLOC_032021	4.56152	2.04452	0.695124	2.94123	0.00326912	0.00885211	ENSMUST00000200427.1	Gm32736
XLOC_001015	2.97648	2.05338	0.700545	2.93112	0.00337746	0.00912072	ENSMUST00000181183.2, ENSMUST00000181433.7, ENSMUST00000185678.1, ENSMUST00000190612.1	Celrr
XLOC_031648	7.93539	1.64594	0.562447	2.92638	0.00342927	0.0092516
XLOC_045524	3.95446	2.00791	0.686171	2.92626	0.00343067	0.00925339	ENSMUST00000181230.1	4833428L15Rik
XLOC_030187	10.1391	1.75881	0.601526	2.92391	0.0034566	0.00931286	ENSMUST00000142458.2	Gm830
XLOC_032012	7.12738	1.63193	0.560032	2.91399	0.0035684	0.00957721	ENSMUST00000196818.1, ENSMUST00000197905.1	Gm42749
XLOC_003553	20.9772	1.17527	0.403962	2.90936	0.00362166	0.00970446
XLOC_023453	13.4575	1.49704	0.521003	2.87339	0.00406093	0.0107236	ENSMUST00000145389.2	Gm13425
XLOC_015087	7.14404	1.90029	0.662204	2.86964	0.00410934	0.0108388	ENSMUST00000100659.2, ENSMUST00000110230.7, ENSMUST00000137301.1, ENSMUST00000148544.1	Gm9920
XLOC_014363	13.3685	1.47038	0.516135	2.84884	0.00438796	0.0114862
XLOC_042373	4.82314	1.76956	0.635436	2.7848	0.00535608	0.0137
XLOC_006904	12.2996	1.53661	0.55203	2.78356	0.00537651	0.0137435	ENSMUST00000135630.1	Gm11762
XLOC_045957	11.9468	1.65993	0.597321	2.77896	0.00545333	0.0139127
XLOC_038630	3.13546	1.903	0.686573	2.77173	0.00557589	0.0141934	ENSMUST00000207562.1	Gm44691
XLOC_011258	6.93321	1.59707	0.576819	2.76875	0.00562726	0.0143111
XLOC_039450	13.165	1.48046	0.541204	2.7355	0.00622862	0.0156314	ENSMUST00000152302.1	Gm15677
XLOC_015419	6.50039	1.80401	0.662187	2.72432	0.00644331	0.0161021
XLOC_013354	6.6847	1.65377	0.61234	2.70073	0.00691871	0.0171203
XLOC_032446	8.52731	1.56697	0.582423	2.69042	0.00713611	0.0175971	ENSMUST00000200700.1	Gm43278
XLOC_014027	5.71976	1.5375	0.591463	2.59948	0.00933645	0.0222994
XLOC_032044	33.3267	1.61892	0.623338	2.59718	0.00939916	0.022432	ENSMUST00000161480.1, ENSMUST00000162148.1	A430072P03Rik
XLOC_045124	17.3071	1.11108	0.429258	2.58837	0.00964316	0.02292
XLOC_008256	15.7552	1.16188	0.449198	2.58656	0.009694	0.0230298	ENSMUST00000147541.1, ENSMUST00000154798.7	2810433D01Rik
XLOC_026712	16.4835	1.31416	0.512099	2.56623	0.010281	0.0242167	ENSMUST00000196779.1	Gm42693
XLOC_017708	10.1832	1.48862	0.58186	2.55838	0.010516	0.0247026
XLOC_039452	6.58741	1.48361	0.579956	2.55814	0.0105233	0.024715	ENSMUST00000208595.1	Gm44892
XLOC_020638	15.7143	1.12787	0.441904	2.5523	0.0107014	0.0250836	ENSMUST00000137184.1, ENSMUST00000149574.1	Gm14964
XLOC_044086	8.07177	1.46817	0.580405	2.52956	0.0114207	0.0265276	ENSMUST00000135674.1	1700084C06Rik
XLOC_013808	140.396	1.03306	0.410806	2.51472	0.0119127	0.0275447
XLOC_041876	4.07351	1.70588	0.680278	2.50762	0.0121549	0.0280553	ENSMUST00000180905.2, ENSMUST00000209767.1	1500002F19Rik
XLOC_023738	3.8163	1.70166	0.680307	2.50131	0.0123736	0.0285046	ENSMUST00000128165.1	Rapgef4os2
XLOC_037825	11.6591	1.35141	0.543222	2.48777	0.0128546	0.0294766
XLOC_003162	18.8879	1.44444	0.590915	2.44442	0.0145086	0.0328097
XLOC_009755	41.7768	1.19359	0.488535	2.4432	0.0145577	0.0329097
XLOC_001163	40.8776	1.4857	0.611044	2.43141	0.0150403	0.0338961
XLOC_043270	12.2732	1.08695	0.44742	2.42937	0.0151251	0.0340534	ENSMUST00000211266.1	RP24-191C23.5
XLOC_017937	8.07416	1.39493	0.576983	2.41763	0.0156218	0.0349977
XLOC_008981	9.51146	1.23573	0.512344	2.41191	0.0158693	0.0354822	ENSMUST00000181323.1	Gm26669
XLOC_030612	7.7702	1.36423	0.567872	2.40235	0.0162902	0.0363385	ENSMUST00000130882.7, ENSMUST00000153810.1	A930031H19Rik
XLOC_041306	4.22569	1.61556	0.6756	2.39129	0.0167894	0.0372884	ENSMUST00000129409.1, ENSMUST00000136294.2, ENSMUST00000137923.1, ENSMUST00000149463.2	C230038L03Rik
XLOC_025671	3.30602	1.67699	0.702194	2.38822	0.0169302	0.0375544	ENSMUST00000180555.1, ENSMUST00000181406.1	AW047730
XLOC_043328	18.4409	1.11556	0.467481	2.38632	0.0170181	0.0377359	ENSMUST00000181322.2	Gm16793
XLOC_036735	12.9547	1.12961	0.473742	2.38444	0.0171051	0.0378918	ENSMUST00000189129.5, ENSMUST00000189308.2, ENSMUST00000190077.1	1700124L16Rik
XLOC_048533	5.65166	1.43064	0.602237	2.37555	0.0175229	0.0386901	ENSMUST00000181581.1	Gm2155
XLOC_031738	4.94732	1.44685	0.609471	2.37394	0.0175995	0.0388316	ENSMUST00000101090.2, ENSMUST00000145897.1	2310040G07Rik
XLOC_038241	3.21369	1.63824	0.694382	2.35928	0.0183107	0.0401732
XLOC_015722	8.12669	1.35663	0.576834	2.35186	0.0186796	0.0408999	ENSMUST00000210007.1, ENSMUST00000210738.1, ENSMUST00000210938.1	RP23-402A16.3
XLOC_038718	8.59786	1.54973	0.661089	2.3442	0.0190679	0.0416501	ENSMUST00000206829.1	Gm35040
XLOC_009121	16.7062	1.10847	0.473362	2.34171	0.0191958	0.0418903
XLOC_001600	11.447	1.23099	0.525993	2.34032	0.0192671	0.0420164	ENSMUST00000181811.1	Gm17275
XLOC_010029	5.68029	1.37277	0.588449	2.33287	0.019655	0.0427353	ENSMUST00000180988.1	Gm26912
XLOC_031993	9.08693	1.29246	0.554493	2.33088	0.0197597	0.0429479
XLOC_014079	420.752	1.13371	0.487781	2.32421	0.0201141	0.0436307
XLOC_038597	13.3464	1.23094	0.53055	2.32013	0.020334	0.0440502	ENSMUST00000185464.1, ENSMUST00000187848.1	1810008I18Rik
XLOC_022958	15.3293	1.07972	0.466774	2.31316	0.0207138	0.0447215	ENSMUST00000138928.1, ENSMUST00000147446.1, ENSMUST00000151217.7	1110018N20Rik
XLOC_042818	7.12864	1.52053	0.657844	2.31138	0.0208118	0.0449212
XLOC_042125	15.214	1.12667	0.487499	2.31113	0.0208259	0.0449401	ENSMUST00000180408.1	E230013L22Rik
XLOC_037026	15.2379	1.15057	0.499432	2.30375	0.0212368	0.0457001
XLOC_005219	8.49851	1.48863	0.646399	2.30295	0.0212816	0.0457887
XLOC_020026	6.42549	1.43673	0.623969	2.30256	0.0213037	0.0458125	ENSMUST00000180505.1	Gm10814
XLOC_036330	7.83898	1.30863	0.568604	2.30148	0.0213646	0.0459038	ENSMUST00000204546.1, ENSMUST00000205236.1	0610033M10Rik
XLOC_011060	12.2186	1.19416	0.519686	2.29785	0.0215702	0.0462818	ENSMUST00000181742.1	Gm807
XLOC_019380	2.73735	1.58368	0.692449	2.28707	0.0221916	0.0474518	ENSMUST00000181913.1	Gm10532
XLOC_008647	7.4083	1.34087	0.587167	2.28363	0.0223931	0.0478129	ENSMUST00000180759.1	Gm5432

## Sheet: Coch_PvsE_down
Table S5. Differentially expressed lncRNA genes between different samples														Genome-wide identification and expression profiling of long non-coding RNAs in auditory and vestibular systems
														Kathy Ushakov, Tal Koffler-Brill, Aviv Rom, Kobi Perl, Igor Ulitsky, & Karen B Avraham
Row.names	baseMean	log2FoldChange	lfcSE	stat	pvalue	padj	GencodeIDs	GencodeSymbols
XLOC_021198	413.566	-3.01153	0.224091	-13.4389	3.57878e-41	7.82561e-39	ENSMUST00000149014.1	Gm13262
XLOC_001289	93.8816	-3.54995	0.322711	-11.0004	3.80505e-28	2.89184e-26
XLOC_029914	801.862	-2.04489	0.186583	-10.9597	5.97251e-28	4.47095e-26
XLOC_011995	101.149	-3.40613	0.312322	-10.9058	1.08118e-27	7.95035e-26
XLOC_013781	137.7	-3.33703	0.322104	-10.3601	3.7656e-25	2.24567e-23	ENSMUST00000180682.1, ENSMUST00000180752.1	Gm16973
XLOC_015895	74.2461	-2.80717	0.283857	-9.88936	4.62961e-23	2.21086e-21
XLOC_005948	355.444	-1.73884	0.176594	-9.84652	7.09598e-23	3.35016e-21	ENSMUST00000123388.1, ENSMUST00000130570.1, ENSMUST00000132226.1, ENSMUST00000137442.7, ENSMUST00000138763.7, ENSMUST00000145533.7	4933439C10Rik
XLOC_016327	127.349	-3.29729	0.348411	-9.46379	2.96976e-21	1.1979e-19
XLOC_013598	188.204	-3.1711	0.335094	-9.46333	2.98294e-21	1.20127e-19	ENSMUST00000151828.1	Rubie
XLOC_008810	1636.86	-1.88822	0.201054	-9.39157	5.91142e-21	2.2882e-19
XLOC_032976	1496.55	-1.4693	0.157556	-9.32558	1.10383e-20	4.18181e-19
XLOC_021510	89.8857	-3.85163	0.421862	-9.13007	6.84537e-20	2.39665e-18	ENSMUST00000125518.1, ENSMUST00000150375.1, ENSMUST00000152375.1	Gm13563
XLOC_011878	648.398	-1.44895	0.160999	-8.99978	2.2618e-19	7.48768e-18
XLOC_037209	29.7528	-3.94942	0.440372	-8.96836	3.00951e-19	9.83239e-18	ENSMUST00000202005.1	Gm38404
XLOC_047446	34.1525	-4.0057	0.461993	-8.67048	4.30304e-18	1.23864e-16	ENSMUST00000146644.1	Gm14827
XLOC_021532	139.198	-1.6834	0.197415	-8.52719	1.49944e-17	4.00621e-16	ENSMUST00000132898.1, ENSMUST00000142511.1	Gm13421
XLOC_010952	60.4929	-3.33204	0.390872	-8.52464	1.5329e-17	4.08249e-16
XLOC_024653	266.519	-1.27176	0.152054	-8.36383	6.07157e-17	1.51504e-15	ENSMUST00000125345.1, ENSMUST00000128026.1, ENSMUST00000139636.1	2500004C02Rik
XLOC_014775	76.0729	-2.42532	0.295133	-8.21773	2.07393e-16	4.90967e-15
XLOC_032474	231.489	-1.48451	0.184882	-8.02954	9.78416e-16	2.12087e-14
XLOC_009257	110.908	-2.66298	0.331695	-8.0284	9.87551e-16	2.13695e-14	ENSMUST00000083492.3, ENSMUST00000083494.4, ENSMUST00000083504.2, ENSMUST00000083563.1, ENSMUST00000083627.2, ENSMUST00000083636.1, ENSMUST00000093620.3, ENSMUST00000175610.1, ENSMUST00000181496.1, ENSMUST00000181543.8, ENSMUST00000182074.1, ENSMUST00000182185.7, ENSMUST00000182231.1, ENSMUST00000182268.7, ENSMUST00000182300.1, ENSMUST00000182499.7, ENSMUST00000183068.7, ENSMUST00000183084.1, ENS…	Mir134, Mir3072, Mir369, Mir377, Mir382, Mir410, Mir412, Mir485, Mir668, Mirg
XLOC_009382	462.294	-1.19578	0.149651	-7.99047	1.34428e-15	2.85679e-14	ENSMUST00000095903.6, ENSMUST00000168012.2, ENSMUST00000179637.2, ENSMUST00000180149.1	1110002L01Rik
XLOC_006866	226.292	-1.99346	0.252039	-7.90931	2.58813e-15	5.2753e-14	ENSMUST00000145438.1, ENSMUST00000149822.1, ENSMUST00000157904.1, ENSMUST00000182811.1, ENSMUST00000196236.1	Gm26083, Mir6516, Snhg20
XLOC_042545	1327.56	-1.59939	0.206694	-7.738	1.00993e-14	1.92474e-13	ENSMUST00000093458.10, ENSMUST00000126239.1, ENSMUST00000129402.1, ENSMUST00000130492.1, ENSMUST00000131489.7, ENSMUST00000133924.7, ENSMUST00000135640.1, ENSMUST00000136391.1, ENSMUST00000136758.1, ENSMUST00000145078.7, ENSMUST00000148378.7, ENSMUST00000155771.1, ENSMUST00000156330.1, ENSMUST00000164403.7	Sugp2
XLOC_002257	196.532	-2.49006	0.323064	-7.70762	1.28187e-14	2.4062e-13	ENSMUST00000194925.1	Gm37607
XLOC_014955	19.3723	-4.36364	0.578263	-7.54612	4.48414e-14	7.84977e-13	ENSMUST00000180696.1, ENSMUST00000180955.1	Gm2824
XLOC_035953	104.437	-1.90264	0.253087	-7.51773	5.57359e-14	9.61511e-13	ENSMUST00000201032.1, ENSMUST00000201831.3, ENSMUST00000201976.3, ENSMUST00000202514.1, ENSMUST00000202544.1, ENSMUST00000202696.3	Gm20559
XLOC_038756	449.629	-1.3363	0.179499	-7.44458	9.72532e-14	1.62162e-12	ENSMUST00000175366.1, ENSMUST00000180385.1, ENSMUST00000180705.1, ENSMUST00000180879.7, ENSMUST00000180983.1, ENSMUST00000181164.7, ENSMUST00000181264.1, ENSMUST00000181492.1, ENSMUST00000181903.7, ENSMUST00000196359.1	2900076A07Rik, Mir1839
XLOC_006289	70.36	-1.91623	0.258084	-7.42485	1.12911e-13	1.86647e-12
XLOC_041871	96.8216	-2.17502	0.29574	-7.35452	1.91618e-13	3.07575e-12	ENSMUST00000208383.1	Gm35147
XLOC_031052	46.8978	-2.02251	0.27673	-7.3086	2.69943e-13	4.28071e-12
XLOC_011859	869.29	-1.1134	0.152605	-7.29597	2.96518e-13	4.66641e-12
XLOC_006517	94.5365	-1.86879	0.256439	-7.28748	3.15806e-13	4.9512e-12	ENSMUST00000107628.7, ENSMUST00000131501.7, ENSMUST00000135825.8, ENSMUST00000186326.1	D030028A08Rik
XLOC_048848	270.799	-1.85976	0.257481	-7.22291	5.08864e-13	7.80133e-12
XLOC_039219	44.9621	-3.08986	0.433027	-7.1355	9.64346e-13	1.43091e-11	ENSMUST00000205941.1, ENSMUST00000206492.1, ENSMUST00000206930.1	Gm44777
XLOC_011439	326.135	-1.58928	0.224878	-7.06733	1.57947e-12	2.28118e-11	ENSMUST00000122881.6, ENSMUST00000125358.7, ENSMUST00000134624.1, ENSMUST00000134787.7, ENSMUST00000148885.7, ENSMUST00000154298.1, ENSMUST00000155292.1	2610307P16Rik
XLOC_012943	86.4214	-4.46113	0.639457	-6.97644	3.02758e-12	4.221e-11	ENSMUST00000083663.1, ENSMUST00000175231.1, ENSMUST00000180610.7, ENSMUST00000181808.2, ENSMUST00000185812.1, ENSMUST00000186703.1	Mir124a-1, Mir124a-1hg, Mir3078
XLOC_020834	197.905	-1.63232	0.234488	-6.96123	3.37314e-12	4.66882e-11
XLOC_021647	60.903	-2.57457	0.372798	-6.90607	4.98262e-12	6.75772e-11	ENSMUST00000156633.1	Gm13404
XLOC_035266	68.6151	-2.56754	0.373734	-6.86998	6.42101e-12	8.57786e-11	ENSMUST00000134600.1, ENSMUST00000143871.7, ENSMUST00000153372.1	Gm5577
XLOC_029592	101.68	-2.05688	0.301947	-6.81206	9.62126e-12	1.25504e-10
XLOC_021136	977.527	-1.33889	0.196816	-6.80274	1.02648e-11	1.33411e-10	ENSMUST00000122927.7, ENSMUST00000127117.7, ENSMUST00000127290.7, ENSMUST00000143264.7, ENSMUST00000148569.3, ENSMUST00000178819.1, ENSMUST00000180544.2, ENSMUST00000181469.1, ENSMUST00000205712.1, ENSMUST00000205854.1	Zfp950
XLOC_038890	73.6719	-3.36391	0.496325	-6.77765	1.2215e-11	1.56472e-10	ENSMUST00000182265.2, ENSMUST00000192772.1, ENSMUST00000195712.1	6430511E19Rik, Gm26944, Gm37008
XLOC_001893	21.708	-3.10148	0.4608	-6.73063	1.68933e-11	2.13116e-10	ENSMUST00000186267.1	Gm28154
XLOC_042354	26.78	-3.5379	0.531904	-6.65139	2.90336e-11	3.53738e-10	ENSMUST00000181702.1	Gm26578
XLOC_048922	172.783	-1.57339	0.240143	-6.55188	5.68154e-11	6.65239e-10	ENSMUST00000123841.2, ENSMUST00000125419.7, ENSMUST00000130063.7, ENSMUST00000145803.7, ENSMUST00000156211.7, ENSMUST00000156240.7	Ftx
XLOC_014569	76.7962	-2.03538	0.310681	-6.55135	5.70185e-11	6.67304e-10	ENSMUST00000128342.1	Gm16576
XLOC_013100	107.931	-2.68225	0.409775	-6.54567	5.92282e-11	6.90894e-10
XLOC_012936	242.556	-1.84693	0.285164	-6.47673	9.37345e-11	1.05253e-09
XLOC_013134	120.502	-2.46014	0.380358	-6.46796	9.93326e-11	1.11028e-09	ENSMUST00000083469.1, ENSMUST00000083482.1, ENSMUST00000083508.1, ENSMUST00000083574.1, ENSMUST00000102108.1, ENSMUST00000102301.1, ENSMUST00000134140.2	Mir17, Mir17hg, Mir18, Mir19a, Mir19b-1, Mir20a, Mir92-1
XLOC_010059	45.9638	-2.95411	0.457354	-6.45913	1.05305e-10	1.1698e-09	ENSMUST00000195528.1	Gm30238
XLOC_008633	74.6324	-1.65026	0.259244	-6.36564	1.94477e-10	2.09772e-09
XLOC_004602	58.7799	-2.37208	0.37347	-6.35145	2.133e-10	2.28302e-09
XLOC_031215	61.2037	-2.05789	0.324374	-6.34418	2.23614e-10	2.38522e-09	ENSMUST00000181574.5, ENSMUST00000197551.1	2700038G22Rik
XLOC_036815	99.2014	-1.96913	0.310415	-6.34356	2.24515e-10	2.3938e-09	ENSMUST00000203855.1	Gm44246
XLOC_031704	185.164	-1.57472	0.248285	-6.34239	2.2623e-10	2.41105e-09	ENSMUST00000066220.3, ENSMUST00000117249.1, ENSMUST00000120364.1, ENSMUST00000132389.2, ENSMUST00000175614.1	Dancr, Snora26
XLOC_039305	2972.89	-1.53388	0.243965	-6.28728	3.23081e-10	3.37259e-09	ENSMUST00000094053.6, ENSMUST00000205449.1, ENSMUST00000205514.1, ENSMUST00000205732.1, ENSMUST00000205760.1, ENSMUST00000205789.1, ENSMUST00000206014.1, ENSMUST00000206126.1, ENSMUST00000206458.1, ENSMUST00000206888.1, ENSMUST00000206922.1, ENSMUST00000209402.1, ENSMUST00000211170.1, ENSMUST00000211504.1	RP23-243D10.3, RP23-478L20.2, Tnrc6a
XLOC_009467	773.799	-1.01016	0.160726	-6.28498	3.27898e-10	3.41774e-09	ENSMUST00000127001.1, ENSMUST00000130361.7, ENSMUST00000135421.7, ENSMUST00000141777.7, ENSMUST00000149246.7	2410018L13Rik
XLOC_044303	33.2177	-2.1338	0.340584	-6.26511	3.72563e-10	3.85363e-09	ENSMUST00000181106.1	Gm26737
XLOC_009221	4910.94	-1.23791	0.198782	-6.22749	4.7397e-10	4.83632e-09	ENSMUST00000082687.1, ENSMUST00000083079.1, ENSMUST00000122600.1, ENSMUST00000122742.1, ENSMUST00000157669.1, ENSMUST00000158884.1, ENSMUST00000180876.2, ENSMUST00000181253.8, ENSMUST00000181527.1, ENSMUST00000182088.7, ENSMUST00000182100.7, ENSMUST00000182119.1, ENSMUST00000182238.1, ENSMUST00000182333.2, ENSMUST00000182370.1, ENSMUST00000182406.1, ENSMUST00000182689.7, ENSMUST00000182737.7, ENS…	AF357425, DQ267100, Gm23474, Gm23508, Gm24895, Gm26922, Gm27350, Gm27604, Rian
XLOC_029261	574.556	-1.4259	0.233273	-6.11259	9.8029e-10	9.5344e-09	ENSMUST00000148320.7, ENSMUST00000149247.1	Gm13075
XLOC_028008	13.2849	-3.64422	0.596331	-6.11107	9.89639e-10	9.61033e-09	ENSMUST00000133960.1, ENSMUST00000136306.1, ENSMUST00000141405.1, ENSMUST00000144933.1, ENSMUST00000145581.1	AI838599
XLOC_041995	350.652	-2.0391	0.335696	-6.07423	1.24585e-09	1.1931e-08	ENSMUST00000185789.1	Kcnq1ot1
XLOC_018190	231.565	-1.45902	0.242014	-6.02867	1.65315e-09	1.54807e-08	ENSMUST00000084725.5, ENSMUST00000180390.1, ENSMUST00000180579.1, ENSMUST00000180721.1, ENSMUST00000181014.7, ENSMUST00000181259.7, ENSMUST00000181760.7	D330041H03Rik
XLOC_038530	98.3239	-1.66532	0.276282	-6.0276	1.66411e-09	1.55717e-08	ENSMUST00000130189.1, ENSMUST00000149506.7, ENSMUST00000154016.1	A230056P14Rik, Gm15888
XLOC_017010	72.6769	-1.8734	0.311328	-6.01745	1.77183e-09	1.65239e-08
XLOC_027315	95.3315	-1.85469	0.308463	-6.01268	1.82482e-09	1.69609e-08	ENSMUST00000196531.1, ENSMUST00000200467.1	Gm36070
XLOC_042480	36.8259	-2.40001	0.400698	-5.98958	2.10387e-09	1.93811e-08	ENSMUST00000210635.1, ENSMUST00000210975.1, ENSMUST00000211284.1, ENSMUST00000211787.1	RP23-383A10.8, RP23-383A10.9
XLOC_013836	149.001	-1.79493	0.300181	-5.9795	2.23825e-09	2.05507e-08	ENSMUST00000175254.1, ENSMUST00000180377.8, ENSMUST00000180917.8, ENSMUST00000182259.7, ENSMUST00000182286.1, ENSMUST00000182325.7, ENSMUST00000182537.1, ENSMUST00000182727.1, ENSMUST00000182756.7, ENSMUST00000182768.7, ENSMUST00000182957.1, ENSMUST00000183054.7, ENSMUST00000183066.7, ENSMUST00000183079.7, ENSMUST00000183245.7, ENSMUST00000191650.1, ENSMUST00000193208.1	Dleu2, Gm27010, Mir16-1
XLOC_015037	46.3565	-1.9888	0.333368	-5.96578	2.43468e-09	2.21664e-08
XLOC_033863	314.742	-2.23158	0.374739	-5.95503	2.60024e-09	2.35362e-08	ENSMUST00000129108.1, ENSMUST00000134493.7, ENSMUST00000140101.1, ENSMUST00000200851.1, ENSMUST00000201466.3, ENSMUST00000202307.1	Tbx3os1
XLOC_011916	19.6317	-2.72612	0.45909	-5.93811	2.88334e-09	2.58826e-08	ENSMUST00000180894.1, ENSMUST00000185973.1	A230107N01Rik
XLOC_030146	120.428	-1.95636	0.333403	-5.86787	4.41437e-09	3.84492e-08	ENSMUST00000083474.1	Mir31
XLOC_032524	89.093	-1.33902	0.228712	-5.85462	4.78114e-09	4.1441e-08	ENSMUST00000124298.1, ENSMUST00000125662.1, ENSMUST00000138911.1, ENSMUST00000141454.1, ENSMUST00000144460.1	6330418K02Rik
XLOC_050116	54.6658	-2.55925	0.437209	-5.85362	4.80987e-09	4.16755e-08
XLOC_044165	83.2143	-1.88814	0.322931	-5.8469	5.00829e-09	4.33195e-08	ENSMUST00000093873.8, ENSMUST00000159363.1, ENSMUST00000159933.1, ENSMUST00000161136.1, ENSMUST00000161823.1, ENSMUST00000162566.1	4930581F22Rik
XLOC_043792	13.9365	-3.29311	0.563379	-5.84529	5.0569e-09	4.36905e-08
XLOC_001757	34.361	-2.79633	0.486035	-5.75335	8.74905e-09	7.23851e-08	ENSMUST00000083478.3, ENSMUST00000083614.1, ENSMUST00000181226.7, ENSMUST00000181273.6, ENSMUST00000181947.7, ENSMUST00000194584.1	A330023F24Rik, Mir29b-2, Mir29c
XLOC_038255	79.244	-2.1645	0.376678	-5.74629	9.1222e-09	7.52974e-08	ENSMUST00000190250.2	Gm28077
XLOC_042292	154.502	-1.93509	0.340411	-5.68457	1.31142e-08	1.04948e-07	ENSMUST00000180411.2	Gm17491
XLOC_001239	28.304	-2.21661	0.391433	-5.66281	1.48914e-08	1.17883e-07
XLOC_024829	35.761	-2.50798	0.445122	-5.63437	1.75698e-08	1.37341e-07
XLOC_007084	41.1199	-1.88402	0.335619	-5.61357	1.9819e-08	1.53861e-07	ENSMUST00000123734.7, ENSMUST00000129735.7, ENSMUST00000130392.7, ENSMUST00000136053.7, ENSMUST00000139271.1, ENSMUST00000139493.7, ENSMUST00000142777.1	Eldr
XLOC_040873	18.8438	-2.66483	0.477532	-5.58043	2.3993e-08	1.83691e-07	ENSMUST00000186345.1	Snhg14
XLOC_020523	129.512	-2.26078	0.405538	-5.57477	2.47854e-08	1.89176e-07	ENSMUST00000065383.10, ENSMUST00000190409.1, ENSMUST00000190698.1	E330013P04Rik
XLOC_014647	194.99	-1.5976	0.28824	-5.5426	2.98011e-08	2.23759e-07	ENSMUST00000180441.1	AU022754
XLOC_048483	4530.77	-3.24022	0.586194	-5.52755	3.24731e-08	2.42072e-07	ENSMUST00000124842.7, ENSMUST00000136518.7, ENSMUST00000143999.7, ENSMUST00000148530.2, ENSMUST00000203672.1, ENSMUST00000203933.2, ENSMUST00000204729.1, ENSMUST00000204974.2, ENSMUST00000204991.2, ENSMUST00000205059.2	Firre
XLOC_007468	33.2757	-1.78041	0.323285	-5.50722	3.64537e-08	2.68931e-07	ENSMUST00000131221.1	2310058D17Rik
XLOC_016717	47.8086	-1.58793	0.288603	-5.50212	3.75249e-08	2.76017e-07
XLOC_017921	1252.77	-1.20152	0.219698	-5.46894	4.52737e-08	3.28363e-07
XLOC_002130	112.926	-1.91628	0.351129	-5.45749	4.82914e-08	3.48425e-07	ENSMUST00000180589.1, ENSMUST00000192894.1	Pantr2
XLOC_023796	32.0606	-1.78811	0.327836	-5.45428	4.91712e-08	3.53749e-07
XLOC_042689	18.0584	-3.04057	0.558251	-5.44659	5.13437e-08	3.67921e-07
XLOC_001679	45.7491	-1.57354	0.289082	-5.44322	5.23253e-08	3.74065e-07	ENSMUST00000180869.1	A430105J06Rik
XLOC_005788	67.3093	-1.83193	0.337473	-5.42836	5.68754e-08	4.03584e-07	ENSMUST00000117250.1	Gm12193
XLOC_026871	40.7396	-2.0493	0.379697	-5.39719	6.76938e-08	4.74809e-07	ENSMUST00000196732.1, ENSMUST00000197765.1	Gm43803
XLOC_002473	269.485	-1.58732	0.294915	-5.38229	7.35437e-08	5.13385e-07	ENSMUST00000211023.1	RP23-440M14.3
XLOC_020616	4903.37	-1.49731	0.280155	-5.34457	9.063e-08	6.23406e-07	ENSMUST00000172812.2, ENSMUST00000173314.1, ENSMUST00000173499.1, ENSMUST00000173523.1, ENSMUST00000174808.1, ENSMUST00000184740.1	Gm27694, Malat1
XLOC_046900	68.7734	-1.35162	0.254768	-5.30527	1.12505e-07	7.61269e-07	ENSMUST00000123462.7, ENSMUST00000136447.1	A230072C01Rik
XLOC_046019	23.9292	-2.97165	0.562376	-5.2841	1.26326e-07	8.48115e-07	ENSMUST00000181706.7, ENSMUST00000188093.1, ENSMUST00000189148.1	Foxl2os
XLOC_004088	19.0014	-3.16205	0.599913	-5.27084	1.35801e-07	9.05386e-07
XLOC_021118	47.994	-1.71992	0.326669	-5.26501	1.4018e-07	9.33336e-07
XLOC_048070	783.983	-2.31237	0.439362	-5.26303	1.41704e-07	9.42681e-07
XLOC_032499	31.1646	-2.4057	0.457156	-5.26231	1.42255e-07	9.45889e-07	ENSMUST00000196660.1	Gm36266
XLOC_032307	40.6146	-1.92285	0.366624	-5.24474	1.56504e-07	1.03347e-06	ENSMUST00000148466.1	A930024E05Rik
XLOC_009524	18.2298	-2.69123	0.51543	-5.22132	1.77648e-07	1.15897e-06
XLOC_023840	81.7334	-1.47863	0.284466	-5.1979	2.0155e-07	1.3006e-06	ENSMUST00000181711.1	Gm19426
XLOC_032901	22.2384	-2.34983	0.453662	-5.17969	2.22254e-07	1.42609e-06
XLOC_000574	123.035	-1.1221	0.217445	-5.16038	2.46454e-07	1.57246e-06	ENSMUST00000180722.1, ENSMUST00000181382.1, ENSMUST00000181973.1	D230017M19Rik
XLOC_026610	45.6679	-1.61343	0.312933	-5.15582	2.52523e-07	1.60789e-06	ENSMUST00000192198.1	Gm37317
XLOC_019244	48.1122	-1.35362	0.265159	-5.10494	3.309e-07	2.0663e-06
XLOC_004317	10.6297	-2.68305	0.527706	-5.08437	3.68857e-07	2.27878e-06	ENSMUST00000139331.1	Gm15723
XLOC_038136	300.017	-2.44083	0.481517	-5.06904	3.9982e-07	2.4591e-06	ENSMUST00000192062.1	Gm37292
XLOC_023133	93.1929	-1.14517	0.22595	-5.06825	4.01488e-07	2.46814e-06
XLOC_034861	35.0021	-1.96616	0.388559	-5.06013	4.18969e-07	2.56737e-06
XLOC_010640	16.1759	-2.63388	0.521644	-5.04919	4.43685e-07	2.70685e-06
XLOC_011840	30.1631	-1.78473	0.353488	-5.04891	4.4434e-07	2.71018e-06
XLOC_038637	71.55	-2.04779	0.406008	-5.04372	4.56563e-07	2.77929e-06	ENSMUST00000080024.5, ENSMUST00000189966.6, ENSMUST00000190320.1, ENSMUST00000191084.6, ENSMUST00000207952.1, ENSMUST00000208041.1	B130024G19Rik
XLOC_025710	22.2056	-2.19732	0.438587	-5.01001	5.4426e-07	3.26608e-06	ENSMUST00000180791.1	4731419I09Rik
XLOC_042903	48.5978	-1.63688	0.327034	-5.00524	5.57933e-07	3.34009e-06	ENSMUST00000137995.7, ENSMUST00000140509.1, ENSMUST00000145343.1	1810019D21Rik
XLOC_019619	32.7822	-2.0625	0.412992	-4.99405	5.91266e-07	3.52272e-06
XLOC_048710	322.28	-1.71548	0.343544	-4.99348	5.9302e-07	3.53148e-06	ENSMUST00000129980.7, ENSMUST00000130744.7, ENSMUST00000138943.7, ENSMUST00000140409.1, ENSMUST00000151267.1	4933407K13Rik
XLOC_025082	43.8955	-1.80342	0.364506	-4.94757	7.51475e-07	4.4015e-06	ENSMUST00000180874.7, ENSMUST00000181331.1, ENSMUST00000181930.2	C030034L19Rik
XLOC_014760	31.5459	-2.02404	0.410087	-4.93563	7.98927e-07	4.65101e-06	ENSMUST00000180490.1	4930578M01Rik
XLOC_009694	421.812	-1.24852	0.253955	-4.91629	8.81975e-07	5.09758e-06	ENSMUST00000127129.7, ENSMUST00000136690.2	3110056K07Rik
XLOC_024990	45.1841	-1.65817	0.337685	-4.91041	9.08884e-07	5.24096e-06
XLOC_009500	9.40382	-2.70194	0.556059	-4.85909	1.17929e-06	6.66756e-06
XLOC_042040	22.1798	-2.22976	0.459424	-4.85339	1.21368e-06	6.83568e-06
XLOC_030244	154.582	-1.40823	0.291942	-4.82367	1.40943e-06	7.82932e-06	ENSMUST00000083517.1, ENSMUST00000144604.1, ENSMUST00000189920.1	E130102H24Rik, Mir101a
XLOC_009036	81.3181	-1.87347	0.388922	-4.81708	1.45672e-06	8.07136e-06	ENSMUST00000177043.1	Prox2os
XLOC_047615	35.6288	-1.715	0.357458	-4.79777	1.60441e-06	8.83081e-06
XLOC_004564	43.2415	-1.83108	0.382549	-4.78651	1.69705e-06	9.29352e-06
XLOC_027336	41.3546	-2.2151	0.462869	-4.78558	1.70494e-06	9.33262e-06	ENSMUST00000135483.1, ENSMUST00000141787.1	A730011C13Rik
XLOC_017394	25.0522	-1.73222	0.362112	-4.78366	1.72136e-06	9.41009e-06	ENSMUST00000181112.1	Gm26549
XLOC_005071	55.734	-1.61149	0.33772	-4.77168	1.82698e-06	9.93952e-06	ENSMUST00000181277.1	Gm17249
XLOC_021756	7.45934	-3.12511	0.657614	-4.7522	2.01216e-06	1.08734e-05	ENSMUST00000130773.1	Gm13479
XLOC_021726	50.8171	-1.36443	0.287628	-4.74374	2.09812e-06	1.12939e-05	ENSMUST00000129089.1, ENSMUST00000151229.1, ENSMUST00000204297.1	5730507A11Rik, Nr6a1os
XLOC_009456	22.0232	-1.81393	0.383022	-4.73584	2.18155e-06	1.17043e-05
XLOC_009471	14.5957	-2.21662	0.468063	-4.73572	2.18275e-06	1.17064e-05
XLOC_021401	28.9602	-1.75571	0.371582	-4.72497	2.30151e-06	1.22826e-05	ENSMUST00000136456.1, ENSMUST00000141289.7, ENSMUST00000150514.7	4930447M23Rik
XLOC_037962	15.298	-2.57955	0.555194	-4.64621	3.38089e-06	1.7507e-05
XLOC_049171	13.3073	-2.4241	0.521754	-4.64605	3.38354e-06	1.75119e-05	ENSMUST00000126339.8, ENSMUST00000126591.1	Platr21
XLOC_023491	9.57067	-2.77486	0.597332	-4.64542	3.3938e-06	1.7552e-05	ENSMUST00000127936.1, ENSMUST00000134271.1	Gm13403
XLOC_004855	11.5971	-2.67474	0.576468	-4.63987	3.48625e-06	1.79705e-05
XLOC_003891	6.6456	-2.89305	0.627366	-4.61143	3.99911e-06	2.03948e-05
XLOC_027180	147.983	-2.72449	0.591608	-4.60523	4.12005e-06	2.09302e-05	ENSMUST00000193595.1	Gm37584
XLOC_016212	77.6614	-1.06793	0.232739	-4.58853	4.46382e-06	2.25663e-05	ENSMUST00000175717.1, ENSMUST00000176296.1	B130034C11Rik
XLOC_003416	15.5343	-2.10341	0.459982	-4.5728	4.81245e-06	2.41816e-05
XLOC_044845	38.864	-2.24711	0.491629	-4.57074	4.86006e-06	2.43864e-05	ENSMUST00000195185.1	Gm37249
XLOC_008494	64.6892	-1.19332	0.261817	-4.55782	5.16864e-06	2.57894e-05	ENSMUST00000207133.1, ENSMUST00000207273.1, ENSMUST00000207446.1, ENSMUST00000208034.1, ENSMUST00000208152.1, ENSMUST00000208476.1	Gm44935
XLOC_042140	23.2332	-2.03002	0.447957	-4.53172	5.85059e-06	2.89602e-05	ENSMUST00000068194.4, ENSMUST00000131064.1	4931415C17Rik
XLOC_046291	33.6442	-2.47356	0.54869	-4.50811	6.54064e-06	3.20891e-05	ENSMUST00000180685.1, ENSMUST00000209321.1	Gm26797, RP24-233F22.1
XLOC_019651	46.0375	-1.30988	0.291858	-4.48806	7.1876e-06	3.50357e-05	ENSMUST00000180922.1, ENSMUST00000180931.1, ENSMUST00000192501.1, ENSMUST00000192805.1	Gm26672
XLOC_030231	221.524	-1.17699	0.262525	-4.48333	7.34872e-06	3.57861e-05	ENSMUST00000136525.1	Gm12688
XLOC_019447	190.3	-1.06329	0.23803	-4.46705	7.9305e-06	3.83451e-05	ENSMUST00000209821.1, ENSMUST00000209969.1, ENSMUST00000210766.1, ENSMUST00000211710.1	CH25-588N10.2
XLOC_007214	50.5641	-2.0594	0.462146	-4.45617	8.34359e-06	4.02144e-05
XLOC_011909	39.4401	-1.40251	0.314732	-4.45619	8.34284e-06	4.02144e-05	ENSMUST00000181520.1	Gm17259
XLOC_016267	30.4766	-1.75132	0.395817	-4.42457	9.66329e-06	4.61027e-05
XLOC_045903	159.102	-1.28988	0.291897	-4.41896	9.91756e-06	4.72434e-05
XLOC_011752	18.1632	-2.00796	0.458104	-4.3832	1.16949e-05	5.50888e-05	ENSMUST00000180734.1	Gm16907
XLOC_005249	41.1761	-1.32382	0.303344	-4.3641	1.27645e-05	5.97997e-05
XLOC_019888	55.7314	-1.16626	0.267537	-4.35926	1.30506e-05	6.1025e-05
XLOC_024174	92.5937	-1.13763	0.261143	-4.35635	1.32252e-05	6.17373e-05	ENSMUST00000123623.7, ENSMUST00000135180.1, ENSMUST00000139514.1	BB218582
XLOC_048951	3.8863	-3.02193	0.69403	-4.35417	1.3357e-05	6.22944e-05
XLOC_045266	34.6902	-1.33931	0.307903	-4.34978	1.36276e-05	6.3485e-05	ENSMUST00000181576.1	Gm26521
XLOC_012820	104.769	-1.63384	0.375698	-4.3488	1.36882e-05	6.37349e-05
XLOC_008701	64.7405	-1.35828	0.312368	-4.34834	1.37175e-05	6.38531e-05	ENSMUST00000180671.1	Gm4419
XLOC_006941	57.7031	-2.12745	0.491758	-4.32621	1.51698e-05	7.00413e-05
XLOC_021478	24.9639	-1.83994	0.426485	-4.31419	1.60191e-05	7.36625e-05
XLOC_007078	67.4782	-1.32211	0.30869	-4.28297	1.84412e-05	8.39028e-05
XLOC_041967	29.5512	-1.62124	0.379201	-4.27543	1.90773e-05	8.64795e-05	ENSMUST00000173624.1, ENSMUST00000211303.1, ENSMUST00000211692.1	Gm20501
XLOC_030157	9.32255	-2.5024	0.586997	-4.26306	2.01649e-05	9.10306e-05
XLOC_014481	36.8386	-1.69001	0.396449	-4.26288	2.01812e-05	9.10877e-05
XLOC_009493	43.034	-1.58806	0.373469	-4.25218	2.11699e-05	9.51023e-05
XLOC_004488	84.9155	-1.17457	0.276663	-4.24551	2.18098e-05	9.77128e-05
XLOC_030736	32.9982	-2.37104	0.560162	-4.23278	2.30818e-05	0.000102876	ENSMUST00000151040.2	Gm13003
XLOC_027415	13.6809	-2.4573	0.581979	-4.22231	2.41808e-05	0.000107352
XLOC_026522	58.7923	-1.6813	0.399462	-4.2089	2.56615e-05	0.000113481
XLOC_040948	423.715	-2.25899	0.541682	-4.17032	3.04172e-05	0.000132629	ENSMUST00000054860.6, ENSMUST00000175109.1, ENSMUST00000179974.1, ENSMUST00000207061.1, ENSMUST00000207224.1, ENSMUST00000207694.1, ENSMUST00000208822.1, ENSMUST00000208953.1, ENSMUST00000208965.1	A330076H08Rik, Gm23490, Gm9801, Mir344g, RP23-54G8.4, RP24-274B19.1
XLOC_014692	20.4901	-2.28321	0.547684	-4.16884	3.06153e-05	0.000133353	ENSMUST00000136218.1, ENSMUST00000166953.1, ENSMUST00000168835.1	C230037L18Rik
XLOC_030661	42.0983	-1.30434	0.314087	-4.15279	3.28441e-05	0.000142167
XLOC_010698	41.3806	-1.87556	0.451701	-4.15221	3.29278e-05	0.000142479
XLOC_007441	46.0647	-1.19586	0.288038	-4.15176	3.29933e-05	0.000142738
XLOC_008451	12.1414	-2.12722	0.513048	-4.14623	3.37988e-05	0.000145894
XLOC_005525	16.848	-2.25756	0.5453	-4.14003	3.47263e-05	0.000149329
XLOC_045914	66.5269	-1.01007	0.244363	-4.13347	3.57322e-05	0.000153257	ENSMUST00000177583.1, ENSMUST00000180723.7, ENSMUST00000180982.1	9430037G07Rik, Gm23017
XLOC_009589	27.9876	-1.80319	0.437664	-4.12004	3.78808e-05	0.000161445
XLOC_042687	8.70967	-2.36506	0.57653	-4.10223	4.09187e-05	0.000173178
XLOC_007025	213.029	-1.4551	0.355923	-4.08824	4.3466e-05	0.000182842	ENSMUST00000082579.1, ENSMUST00000124818.1, ENSMUST00000129570.1, ENSMUST00000134527.1, ENSMUST00000147762.7	Snhg15, Snora9
XLOC_045940	113.748	-1.63848	0.402753	-4.06821	4.73767e-05	0.000197493	ENSMUST00000192703.1	9430062P05Rik
XLOC_005193	41.4464	-1.25685	0.309636	-4.0591	4.9262e-05	0.000204705
XLOC_010338	84.3131	-1.22745	0.304467	-4.03146	5.54303e-05	0.000227564	ENSMUST00000180567.7, ENSMUST00000180836.7, ENSMUST00000181708.1, ENSMUST00000185835.6, ENSMUST00000186183.1, ENSMUST00000186610.6, ENSMUST00000186642.6, ENSMUST00000187921.6, ENSMUST00000188642.1, ENSMUST00000189464.6, ENSMUST00000190547.1, ENSMUST00000191585.6	2810429I04Rik
XLOC_032204	69.9385	-1.23366	0.306386	-4.02648	5.66185e-05	0.000231945
XLOC_000506	168.08	-1.47662	0.367396	-4.01915	5.84083e-05	0.000238924	ENSMUST00000185480.1	Gm20342
XLOC_017678	7.27891	-2.51546	0.627584	-4.00816	6.1193e-05	0.000249414
XLOC_000436	14.7772	-2.01923	0.504714	-4.00074	6.31454e-05	0.000256784	ENSMUST00000129740.2, ENSMUST00000139825.1, ENSMUST00000160947.1	Gm15834
XLOC_012828	20.7104	-1.5675	0.394145	-3.97698	6.97961e-05	0.000281124
XLOC_010019	3.46773	-2.75427	0.693001	-3.9744	7.05555e-05	0.000283816
XLOC_043815	77.9225	-1.11134	0.280397	-3.96347	7.38694e-05	0.00029581
XLOC_024626	6.92482	-2.4556	0.620171	-3.95956	7.50886e-05	0.000300306	ENSMUST00000147463.1	AA387200
XLOC_015034	24.0042	-1.48481	0.375165	-3.95776	7.56552e-05	0.000302378
XLOC_017542	38.2531	-1.24604	0.315397	-3.95069	7.79269e-05	0.000310661
XLOC_003495	28.7303	-1.85352	0.471685	-3.92958	8.50932e-05	0.000336165	ENSMUST00000069573.5, ENSMUST00000139827.7, ENSMUST00000140401.1, ENSMUST00000145050.7, ENSMUST00000154116.2, ENSMUST00000190327.1	1700034H15Rik
XLOC_037598	27.0421	-1.402	0.357472	-3.92198	8.78253e-05	0.000345862	ENSMUST00000209043.1	Gm44890
XLOC_006711	3.4861	-2.69993	0.692473	-3.89896	9.66052e-05	0.000376748
XLOC_012878	17.6014	-1.71713	0.440652	-3.89679	9.74741e-05	0.00037984	ENSMUST00000180534.1	3110083C13Rik
XLOC_002104	15.6699	-1.86124	0.480701	-3.87192	0.00010798	0.000416481
XLOC_041991	38.6989	-1.67614	0.433081	-3.87026	0.000108717	0.000419002	ENSMUST00000131740.7, ENSMUST00000165444.3	Tspan32os
XLOC_004715	12.6743	-1.94332	0.502207	-3.86956	0.00010903	0.000419948
XLOC_039577	119.278	-1.04054	0.269327	-3.86349	0.00011178	0.000429476	ENSMUST00000124393.1, ENSMUST00000141551.1, ENSMUST00000141681.1	Igf2os
XLOC_033924	1026.74	-2.12756	0.551194	-3.85991	0.00011343	0.000435013	ENSMUST00000159072.1, ENSMUST00000159637.7, ENSMUST00000160099.1, ENSMUST00000160227.7, ENSMUST00000160255.7, ENSMUST00000160321.7, ENSMUST00000162697.1	AI480526
XLOC_025603	4.84401	-2.53555	0.662297	-3.82842	0.000128969	0.000489263
XLOC_038395	169.153	-1.63775	0.428064	-3.82594	0.000130273	0.000493515	ENSMUST00000206342.1	Gm45123
XLOC_021636	10.439	-2.04492	0.535758	-3.81688	0.00013515	0.000510609	ENSMUST00000125869.1	Gm13524
XLOC_028032	57.1196	-1.03052	0.270053	-3.816	0.00013563	0.000511961
XLOC_042000	20.3242	-1.55331	0.407469	-3.8121	0.000137791	0.000519568
XLOC_002326	24.0768	-1.5794	0.41647	-3.79235	0.000149227	0.000557292	ENSMUST00000122813.1, ENSMUST00000150749.1, ENSMUST00000186325.1	2810408I11Rik
XLOC_048920	11026.6	-2.25252	0.598805	-3.76169	0.000168768	0.000621151	ENSMUST00000127786.2, ENSMUST00000153883.2, ENSMUST00000183791.1, ENSMUST00000184803.1, ENSMUST00000185876.1	Gm27733, Gm27927, Xist
XLOC_042471	4.88406	-2.40564	0.643062	-3.74091	0.000183356	0.000669308
XLOC_027337	36.7979	-1.64153	0.439235	-3.73725	0.000186041	0.000678015	ENSMUST00000133494.1, ENSMUST00000143287.1	Gm15265
XLOC_033046	93.457	-1.11681	0.29907	-3.7343	0.000188241	0.000685032
XLOC_007313	77.7843	-1.29164	0.347287	-3.71924	0.000199823	0.000722959
XLOC_001902	27.7075	-1.26887	0.341593	-3.71457	0.000203547	0.000734725	ENSMUST00000127328.1, ENSMUST00000149914.1, ENSMUST00000155588.7	Gm16070
XLOC_044920	29.2429	-1.84396	0.496966	-3.71043	0.000206905	0.000745766	ENSMUST00000083473.1, ENSMUST00000143956.1, ENSMUST00000150953.1, ENSMUST00000160569.1	D030055H07Rik, Mir135a-1
XLOC_015175	20.9221	-1.63793	0.442207	-3.704	0.000212229	0.000763521
XLOC_044422	5.73339	-2.38371	0.644958	-3.69592	0.000219093	0.000785947
XLOC_011106	26.182	-1.48824	0.40359	-3.68751	0.000226458	0.000809226
XLOC_030506	16.4398	-1.75036	0.47584	-3.67846	0.000234644	0.000836078	ENSMUST00000181292.1	Gm26606
XLOC_017489	13.4756	-1.97935	0.538343	-3.67675	0.000236226	0.000840994	ENSMUST00000172285.2	Gm17705
XLOC_043698	25.9663	-1.31876	0.35955	-3.6678	0.000244648	0.000867508	ENSMUST00000168442.1	Gm3235
XLOC_040216	36.6705	-1.30167	0.356184	-3.6545	0.000257681	0.00090881	ENSMUST00000207600.1	Gm45010
XLOC_030114	9.6338	-2.20745	0.612335	-3.60496	0.000312197	0.0010818
XLOC_048956	57.2518	-1.43755	0.399407	-3.59922	0.000319173	0.00110382	ENSMUST00000130264.1, ENSMUST00000136406.7, ENSMUST00000142109.7, ENSMUST00000150604.7	5330434G04Rik
XLOC_042608	31.891	-1.11091	0.310398	-3.57898	0.000344938	0.00118324	ENSMUST00000181452.1	Gm17435
XLOC_037433	27.0231	-1.17885	0.330469	-3.5672	0.00036081	0.00123226	ENSMUST00000190040.1	Gm28523
XLOC_004892	7.8117	-2.13168	0.597806	-3.56583	0.000362703	0.00123767
XLOC_001497	31.4687	-2.0214	0.567233	-3.56361	0.000365786	0.00124721	ENSMUST00000171429.1	Gm17224
XLOC_017369	20.6222	-1.37847	0.388458	-3.54857	0.000387333	0.00131277	ENSMUST00000149552.2	Gm16758
XLOC_011906	20.907	-1.78373	0.502976	-3.54635	0.000390602	0.00132271	ENSMUST00000181103.1	Gm4211
XLOC_007964	22.7904	-1.25739	0.356134	-3.53066	0.000414518	0.00139561	ENSMUST00000181900.1	2010015M23Rik
XLOC_009723	6.94156	-2.12817	0.603212	-3.52806	0.000418614	0.00140769	ENSMUST00000110441.1	Gm11042
XLOC_001367	24.7221	-1.42697	0.405097	-3.52253	0.000427454	0.00143336	ENSMUST00000160555.1, ENSMUST00000161583.1	2810442N19Rik
XLOC_011528	12.2541	-1.69178	0.481391	-3.51435	0.000440831	0.00147425	ENSMUST00000153685.1	A730081D07Rik
XLOC_022480	42.1449	-1.10685	0.316945	-3.49225	0.000478972	0.00158837
XLOC_007239	37.6585	-1.44532	0.414076	-3.49048	0.000482162	0.00159683	ENSMUST00000141450.1	4930469K13Rik
XLOC_016577	10.282	-1.95079	0.56006	-3.48319	0.000495477	0.00163485
XLOC_022542	10.3368	-1.97392	0.567325	-3.47934	0.00050265	0.00165566
XLOC_016444	3.50184	-2.41154	0.693344	-3.47813	0.000504927	0.00166228
XLOC_018020	14.0965	-1.63737	0.475646	-3.44242	0.000576525	0.00187155	ENSMUST00000181180.1	Gm16702
XLOC_018194	4.33623	-2.3476	0.682283	-3.44079	0.00058001	0.00188127
XLOC_031241	28.6309	-1.77597	0.519586	-3.41804	0.000630729	0.00202916	ENSMUST00000128569.1, ENSMUST00000171190.1	2900005J15Rik
XLOC_028843	52.1471	-1.10277	0.322739	-3.41692	0.000633337	0.00203635	ENSMUST00000123272.1, ENSMUST00000144002.7	Foxd2os
XLOC_006583	41.7776	-1.19631	0.350854	-3.4097	0.000650343	0.00208699	ENSMUST00000153599.1	Gm11940
XLOC_009503	7.53958	-1.98457	0.584372	-3.39606	0.000683626	0.00217865
XLOC_009458	25.0535	-1.50616	0.444269	-3.3902	0.000698419	0.00222125	ENSMUST00000172838.2	Gm4425
XLOC_029759	56.6044	-1.04607	0.309521	-3.37963	0.000725827	0.0023005	ENSMUST00000181475.1	Gm6297
XLOC_037578	24.34	-1.31996	0.390935	-3.37641	0.00073438	0.00232642
XLOC_031248	25.0308	-1.37506	0.408177	-3.36877	0.000755032	0.00238699	ENSMUST00000181942.1	4831440E17Rik
XLOC_021087	10.7576	-2.00832	0.596454	-3.3671	0.000759633	0.00240032	ENSMUST00000162724.1	Gm16299
XLOC_047782	39.5105	-1.95858	0.58247	-3.36254	0.000772279	0.00243472
XLOC_027318	9.18049	-1.86871	0.556519	-3.35786	0.000785474	0.00247164	ENSMUST00000181305.2	1700040D17Rik
XLOC_019846	6.24077	-2.08327	0.623061	-3.34361	0.000826955	0.00259202
XLOC_043867	23.5342	-1.29278	0.388429	-3.32823	0.000874005	0.0027234	ENSMUST00000127301.7, ENSMUST00000143719.1	9430091E24Rik
XLOC_030971	7.04542	-1.96118	0.58957	-3.32646	0.000879558	0.00273831	ENSMUST00000138077.1, ENSMUST00000183838.1	Gm13110, Gm27202
XLOC_022965	13.7572	-1.87852	0.565614	-3.32121	0.000896279	0.00278584	ENSMUST00000137275.1	Gm14320
XLOC_009064	8.16835	-2.02782	0.610642	-3.32081	0.000897579	0.00278953
XLOC_043308	16.4934	-1.52874	0.460522	-3.31958	0.000901526	0.00280075
XLOC_012299	10.9494	-1.9183	0.580658	-3.30366	0.000954326	0.0029457	ENSMUST00000194287.1	C130012C08Rik
XLOC_033754	3717.26	-2.22487	0.673638	-3.30277	0.000957337	0.00295462	ENSMUST00000181535.8, ENSMUST00000182258.7, ENSMUST00000182509.7, ENSMUST00000182699.1, ENSMUST00000182953.7, ENSMUST00000183036.1, ENSMUST00000183644.1, ENSMUST00000183754.1, ENSMUST00000184902.1, ENSMUST00000184904.1	Gm27357, Gm27627, Gm27882, Gm27998, Miat
XLOC_030293	41.0379	-1.43084	0.433894	-3.29766	0.00097493	0.00300407	ENSMUST00000097930.1, ENSMUST00000138289.1, ENSMUST00000150323.1, ENSMUST00000188737.6	Lrp8os2
XLOC_005327	5.62213	-2.055	0.625152	-3.2872	0.00101189	0.00310531	ENSMUST00000174141.7, ENSMUST00000174167.1	Gm4189
XLOC_010899	42.5426	-1.05733	0.323548	-3.26792	0.00108341	0.00330163	ENSMUST00000049518.4, ENSMUST00000143812.1, ENSMUST00000181158.1	Zfp85os
XLOC_001923	12.7178	-1.72142	0.526952	-3.26675	0.00108789	0.00331407	ENSMUST00000181654.1	6720483E21Rik
XLOC_010732	14.9452	-1.88966	0.579116	-3.26301	0.00110235	0.0033544
XLOC_016623	25.8619	-1.59529	0.491091	-3.24847	0.00116028	0.0035114
XLOC_026432	18.4867	-1.68238	0.520813	-3.23029	0.00123663	0.00372034
XLOC_030529	57.5266	-1.44984	0.44914	-3.22804	0.0012464	0.00374658	ENSMUST00000143705.1	Gm12932
XLOC_033591	7.64007	-2.01636	0.624631	-3.22807	0.00124627	0.00374658	ENSMUST00000086912.4, ENSMUST00000187592.1, ENSMUST00000189748.1	1700010H22Rik
XLOC_009542	34.5686	-1.11649	0.346543	-3.22179	0.00127392	0.00382144	ENSMUST00000180391.1, ENSMUST00000181670.7	4933406C10Rik
XLOC_009775	2.64526	-2.24706	0.698491	-3.21702	0.00129529	0.00388042
XLOC_046852	20.1555	-1.64768	0.520734	-3.16414	0.00155541	0.00456693	ENSMUST00000127521.1, ENSMUST00000130099.1	5730405O15Rik
XLOC_042121	9.28999	-1.94348	0.619641	-3.13646	0.00170999	0.00497047	ENSMUST00000208333.1	B830042I05Rik
XLOC_040454	30.9119	-1.46002	0.466014	-3.13301	0.00173025	0.00502291	ENSMUST00000188579.6, ENSMUST00000189574.6, ENSMUST00000189855.1, ENSMUST00000205953.1	A230077H06Rik
XLOC_042414	9.0521	-1.95133	0.623844	-3.12791	0.00176055	0.00510195	ENSMUST00000142897.1, ENSMUST00000146654.1	Gm16348
XLOC_016962	44.7704	-1.50642	0.482328	-3.12323	0.00178881	0.00517361
XLOC_035704	54.6245	-1.0871	0.348139	-3.12259	0.00179265	0.00518293	ENSMUST00000144745.3, ENSMUST00000204037.1, ENSMUST00000204081.1	Gm10069
XLOC_030908	9.46852	-1.60874	0.516862	-3.11251	0.00185503	0.005349	ENSMUST00000123548.1	Gm13205
XLOC_010391	8.71918	-1.70108	0.547504	-3.10698	0.00189011	0.00544197
XLOC_042688	12.2406	-1.58911	0.511737	-3.10532	0.00190073	0.00547001	ENSMUST00000181140.1	Gm26664
XLOC_044370	69.3927	-1.4428	0.465725	-3.09798	0.00194846	0.00559449	ENSMUST00000050829.1, ENSMUST00000186025.1	2010007H06Rik
XLOC_032223	7.57099	-1.9396	0.627253	-3.09221	0.00198673	0.00569387	ENSMUST00000031305.3	Gm9754
XLOC_043703	9.887	-1.65813	0.536598	-3.09007	0.00200109	0.0057304	ENSMUST00000210508.1	RP24-491F15.1
XLOC_019771	16.7927	-1.50114	0.487332	-3.08032	0.00206777	0.005899
XLOC_040677	15.0874	-1.30321	0.425661	-3.06161	0.00220151	0.00624552
XLOC_011464	97.8592	-1.10151	0.359913	-3.0605	0.00220965	0.0062657	ENSMUST00000126138.7, ENSMUST00000140980.1, ENSMUST00000150418.7	1700018A04Rik
XLOC_025906	82.5811	-1.07588	0.351607	-3.0599	0.0022141	0.00627621
XLOC_049249	20.7807	-1.72179	0.563685	-3.05453	0.00225416	0.00637529
XLOC_029196	18.0958	-1.41765	0.46456	-3.0516	0.00227625	0.00642899
XLOC_015224	33.0753	-1.07529	0.352729	-3.0485	0.00229989	0.00648768
XLOC_018055	14.3607	-1.6097	0.529465	-3.04024	0.00236388	0.00664562
XLOC_033681	12.149	-1.69747	0.559033	-3.03643	0.00239395	0.00672486	ENSMUST00000180428.2	Gm26692
XLOC_018701	11.7359	-1.49118	0.491334	-3.03497	0.00240562	0.00675385
XLOC_021951	13.3795	-1.79048	0.590922	-3.02998	0.00244567	0.00685471	ENSMUST00000147420.1, ENSMUST00000149231.1	Chn1os3
XLOC_047781	10.7799	-1.75431	0.580111	-3.02409	0.00249385	0.00697397
XLOC_008048	5.33278	-1.95353	0.646963	-3.01954	0.00253158	0.0070653	ENSMUST00000131275.2, ENSMUST00000147410.3	Hoxb3os
XLOC_016571	16.5213	-1.49187	0.496144	-3.00692	0.00263906	0.0073308
XLOC_023397	42.7637	-1.09382	0.366395	-2.98536	0.00283246	0.00779936
XLOC_023734	6.00988	-1.84616	0.61926	-2.98123	0.00287089	0.00789297	ENSMUST00000180494.1	Gm17250
XLOC_014052	116.114	-1.60551	0.541149	-2.96686	0.00300863	0.00822358
XLOC_012867	60.5841	-1.3785	0.466347	-2.95596	0.00311702	0.00848914
XLOC_030516	6.66282	-1.86673	0.634761	-2.94084	0.00327324	0.00886231
XLOC_004857	2.49258	-2.06845	0.706136	-2.92926	0.0033977	0.0091734
XLOC_009851	5.07382	-1.87786	0.644525	-2.91355	0.00357344	0.00958867
XLOC_018884	82.9852	-1.02964	0.353567	-2.91215	0.00358947	0.00962423
XLOC_014381	3.83538	-1.987	0.683766	-2.90596	0.0036613	0.00979804
XLOC_025002	10.1432	-1.58755	0.547544	-2.89939	0.00373888	0.00998531	ENSMUST00000145549.1	B230312C02Rik
XLOC_004203	6.19811	-1.86767	0.644845	-2.89631	0.00377582	0.0100729
XLOC_047443	46.0664	-1.0404	0.359243	-2.8961	0.00377833	0.0100777
XLOC_037490	20.5232	-1.20364	0.416255	-2.8916	0.00383287	0.0102003	ENSMUST00000100778.4, ENSMUST00000128634.2, ENSMUST00000169225.2	Gm6288
XLOC_018723	31.2962	-1.20076	0.415268	-2.89152	0.00383381	0.010201
XLOC_030324	36.1143	-1.39095	0.483391	-2.87748	0.00400869	0.010598	ENSMUST00000150239.1, ENSMUST00000154561.1	Ttc39aos1
XLOC_030115	3.10838	-2.00603	0.698414	-2.87227	0.00407537	0.0107583
XLOC_005090	24.5431	-1.00123	0.349562	-2.86424	0.00418009	0.0110033
XLOC_047459	13.2851	-1.67122	0.583913	-2.8621	0.00420843	0.011065	ENSMUST00000102112.1, ENSMUST00000133125.2, ENSMUST00000147681.1	F630028O10Rik, Mir223
XLOC_039168	12.5158	-1.35217	0.473076	-2.85825	0.0042598	0.011186	ENSMUST00000143715.1	1700095J03Rik
XLOC_031667	6.59303	-1.74544	0.620444	-2.81321	0.00490496	0.012689	ENSMUST00000140578.2, ENSMUST00000143945.2	Gm15477
XLOC_020256	51.0925	-1.00312	0.357854	-2.80315	0.00506062	0.0130411
XLOC_020617	294.541	-1.78467	0.636694	-2.80303	0.00506254	0.0130438	ENSMUST00000173672.1, ENSMUST00000174287.1, ENSMUST00000174829.1, ENSMUST00000183800.1, ENSMUST00000183841.1, ENSMUST00000184512.1, ENSMUST00000185071.1	Gm27505, Gm27533, Gm27702, Gm28006, Neat1
XLOC_015665	13.5534	-1.34311	0.480128	-2.79739	0.00515169	0.013242
XLOC_042634	4.06259	-1.8967	0.678804	-2.79418	0.00520318	0.0133536
XLOC_018579	15.31	-1.34904	0.483509	-2.7901	0.00526918	0.0134995
XLOC_048669	26.2914	-1.06231	0.381048	-2.78787	0.00530558	0.0135816
XLOC_023439	7.59954	-1.53191	0.550408	-2.78322	0.00538217	0.0137508
XLOC_012948	51.4109	-1.06365	0.383667	-2.77232	0.00556587	0.0141693
XLOC_021954	4.07947	-1.88652	0.6812	-2.76941	0.00561573	0.0142861	ENSMUST00000181596.1	Gm10822
XLOC_020211	9.13129	-1.45112	0.524554	-2.7664	0.00566797	0.0143969	ENSMUST00000181731.1	C130060C02Rik
XLOC_003066	19.3568	-1.116	0.403702	-2.76442	0.00570238	0.0144755	ENSMUST00000097531.2, ENSMUST00000194133.1	Gm5532
XLOC_039354	4.52669	-1.78353	0.649601	-2.74558	0.00604048	0.0152144	ENSMUST00000206873.1	Gm31749
XLOC_026324	1.91698	-1.91408	0.698073	-2.74195	0.00610757	0.0153679
XLOC_022640	16.1508	-1.40143	0.513829	-2.72742	0.00638323	0.0159664
XLOC_004388	7.95732	-1.56716	0.578083	-2.71096	0.00670894	0.0166757	ENSMUST00000181578.1	F420014N23Rik
XLOC_025849	20.7318	-1.14184	0.422569	-2.70213	0.00688963	0.0170551	ENSMUST00000128160.1, ENSMUST00000151207.1	4930481B07Rik
XLOC_045081	37.588	-1.02955	0.383339	-2.68574	0.00723697	0.0178229
XLOC_045616	6.19296	-1.68682	0.630917	-2.6736	0.00750416	0.0184136	ENSMUST00000166637.1, ENSMUST00000171441.1	Gm17226
XLOC_019758	23.3914	-1.14887	0.430684	-2.66755	0.00764065	0.0187117
XLOC_032831	4.18602	-1.67518	0.635509	-2.63597	0.00838972	0.0202929	ENSMUST00000180447.1	Gm3510
XLOC_014787	72.4165	-1.10341	0.419157	-2.63245	0.00847709	0.0204765
XLOC_041104	2.66559	-1.83557	0.698813	-2.62669	0.00862198	0.0207881
XLOC_023380	335.693	-1.2612	0.482207	-2.61547	0.0089105	0.0214031	ENSMUST00000082924.2, ENSMUST00000104004.3, ENSMUST00000181621.2	Snhg7, Snora17, Snora43
XLOC_018121	10.3982	-1.34316	0.514444	-2.61089	0.00903077	0.0216544	ENSMUST00000180842.1	9330136K24Rik
XLOC_039639	54.8031	-1.01861	0.390899	-2.6058	0.00916592	0.0219342	ENSMUST00000129971.1, ENSMUST00000137000.1, ENSMUST00000148641.1, ENSMUST00000206075.1, ENSMUST00000206440.1	Gm15927
XLOC_003382	12.7811	-1.24543	0.480029	-2.5945	0.00947298	0.0225822	ENSMUST00000193209.1	Gm38293
XLOC_019019	6.13612	-1.74895	0.674306	-2.5937	0.00949501	0.0226175	ENSMUST00000144006.1, ENSMUST00000209584.1, ENSMUST00000210201.1, ENSMUST00000210330.1, ENSMUST00000211529.1	Gm15328
XLOC_023769	5.42922	-1.69093	0.652666	-2.5908	0.00957524	0.0227803	ENSMUST00000143898.1	Gm13652
XLOC_016114	6.82659	-1.70157	0.658032	-2.58585	0.00971403	0.0230708	ENSMUST00000180999.1	Gm16892
XLOC_007846	6.30005	-1.50009	0.580968	-2.58206	0.00982126	0.02329
XLOC_014018	4.42169	-1.70102	0.660129	-2.5768	0.00997199	0.0235849
XLOC_013599	2.56329	-1.8131	0.705993	-2.56816	0.0102239	0.0241187
XLOC_025424	480.622	-1.58436	0.617104	-2.56741	0.0102462	0.0241598	ENSMUST00000198939.1, ENSMUST00000199747.1	Gm43376
XLOC_013069	4.0608	-1.65942	0.646567	-2.56651	0.0102729	0.0242044
XLOC_031661	2.77163	-1.81106	0.706305	-2.56414	0.0103432	0.0243494	ENSMUST00000181689.1	Gm26756
XLOC_032981	12.1759	-1.52869	0.597694	-2.55765	0.0105383	0.0247437	ENSMUST00000065519.6, ENSMUST00000199326.1, ENSMUST00000200563.1	Gm9899
XLOC_045536	3.83449	-1.76724	0.693675	-2.54765	0.010845	0.0253702	ENSMUST00000181712.1	4930448E22Rik
XLOC_043937	5.27956	-1.67825	0.659678	-2.54405	0.0109577	0.0256049
XLOC_004361	15.8119	-1.1229	0.445238	-2.52202	0.0116682	0.027022	ENSMUST00000127564.1	Gm15910
XLOC_046272	2.99816	-1.76197	0.699444	-2.5191	0.0117656	0.02724
XLOC_035222	8.4788	-1.36452	0.546893	-2.49503	0.0125945	0.0289575	ENSMUST00000201818.1	Gm19265
XLOC_010600	12.1184	-1.13408	0.455648	-2.48895	0.0128122	0.0293902
XLOC_017135	84.6176	-1.53643	0.622357	-2.46873	0.0135594	0.0309079
XLOC_024809	4.42145	-1.67152	0.677377	-2.46764	0.0136009	0.030977	ENSMUST00000124435.7, ENSMUST00000141843.7, ENSMUST00000146846.1	Gm11457
XLOC_020315	11.1351	-1.27729	0.518371	-2.46404	0.0137381	0.0312637	ENSMUST00000181307.1, ENSMUST00000181777.1	Gm26902
XLOC_017361	1.26679	-1.53324	0.623408	-2.45945	0.0139149	0.0316198
XLOC_032180	6.30262	-1.55372	0.633137	-2.454	0.0141279	0.0320571	ENSMUST00000124378.1, ENSMUST00000144202.1, ENSMUST00000148916.1, ENSMUST00000149609.1, ENSMUST00000201195.1	Gm13830
XLOC_022486	5.22953	-1.52018	0.620586	-2.44959	0.0143017	0.0323955	ENSMUST00000182590.1	Gm27003
XLOC_017748	7.42933	-1.64125	0.671562	-2.44393	0.0145283	0.0328491	ENSMUST00000193122.1	Gm37966
XLOC_040189	6.57873	-1.56912	0.645059	-2.43252	0.014994	0.0338101
XLOC_009860	3.32647	-1.65918	0.682376	-2.43147	0.0150377	0.0338933
XLOC_016230	3.0922	-1.6664	0.690509	-2.41329	0.0158094	0.0353654
XLOC_024421	16.4206	-1.34391	0.557616	-2.4101	0.0159482	0.0356488	ENSMUST00000143857.1	Gm14022
XLOC_038979	16.1823	-1.13387	0.470962	-2.40756	0.0160595	0.035872
XLOC_010769	26.1464	-1.2952	0.538273	-2.40621	0.016119	0.0359984	ENSMUST00000200797.1, ENSMUST00000201517.3, ENSMUST00000201658.3, ENSMUST00000201815.3, ENSMUST00000202366.1, ENSMUST00000202502.1, ENSMUST00000202739.1, ENSMUST00000202976.3	Gm2762
XLOC_021789	65.8837	-1.46565	0.61048	-2.40082	0.0163583	0.0364707
XLOC_027882	5.27985	-1.57126	0.654511	-2.40067	0.0163652	0.0364829
XLOC_005151	10.8152	-1.5253	0.63585	-2.39883	0.0164474	0.0366373
XLOC_035470	2.79113	-1.65675	0.691423	-2.39615	0.0165684	0.0368668	ENSMUST00000204883.1	Gm44200
XLOC_038133	3.15805	-1.59723	0.667829	-2.39167	0.0167717	0.0372526	ENSMUST00000181958.1	G630030J09Rik
XLOC_003010	32.9141	-1.007	0.421394	-2.38969	0.0168626	0.037431
XLOC_042858	1.32346	-1.61574	0.680177	-2.37547	0.0175265	0.0386947	ENSMUST00000067136.6, ENSMUST00000171130.7	1700082M22Rik
XLOC_001694	16.3933	-1.28283	0.540897	-2.37168	0.0177076	0.0390459
XLOC_008506	6.30374	-1.41974	0.598888	-2.37063	0.0177577	0.0391288	ENSMUST00000135048.1	Gm11770
XLOC_016334	33.373	-1.2558	0.530753	-2.36607	0.0179779	0.0395267
XLOC_006912	3.80664	-1.55331	0.657297	-2.36318	0.018119	0.0398084	ENSMUST00000140273.1	Gm11769
XLOC_006670	5.68825	-1.45329	0.615314	-2.36187	0.018183	0.0399247
XLOC_040703	6.26061	-1.36861	0.586628	-2.33302	0.0196473	0.0427222	ENSMUST00000206188.1, ENSMUST00000206544.1	Gm34121
XLOC_040205	3.72482	-1.55639	0.667789	-2.33066	0.0197714	0.0429621	ENSMUST00000206810.1	Gm44685
XLOC_040209	6.56845	-1.38617	0.598388	-2.3165	0.0205309	0.0443958
XLOC_015348	4.64059	-1.47914	0.638829	-2.31539	0.0205915	0.0445041	ENSMUST00000181220.1	Gm17597
XLOC_014868	1.97855	-1.63429	0.706248	-2.31404	0.0206653	0.0446438
XLOC_020364	8.49813	-1.36378	0.595854	-2.28878	0.0220919	0.0472669	ENSMUST00000181109.1	Gm27042
XLOC_010664	11.5348	-1.20209	0.526035	-2.2852	0.0223011	0.0476367	ENSMUST00000181376.1	5033403F01Rik
XLOC_022571	13.8043	-1.07966	0.473148	-2.28186	0.0224976	0.0479991	ENSMUST00000124336.1	AV099323
XLOC_017966	9.03477	-1.24184	0.544315	-2.28147	0.0225208	0.0480443	ENSMUST00000181769.1	Gm26734
XLOC_009049	3.02169	-1.60986	0.705761	-2.28102	0.022547	0.0480879	ENSMUST00000181667.1	Gm805
XLOC_009772	27.4769	-1.14089	0.501601	-2.2745	0.0229359	0.0488172

## Sheet: P_CochVsVest_up
Table S5. Differentially expressed lncRNA genes between different samples														Genome-wide identification and expression profiling of long non-coding RNAs in auditory and vestibular systems
														Kathy Ushakov, Tal Koffler-Brill, Aviv Rom, Kobi Perl, Igor Ulitsky, & Karen B Avraham
Row.names	baseMean	log2FoldChange	lfcSE	stat	pvalue	padj	GencodeIDs	GencodeSymbols
XLOC_023194	3327.78	4.67654	0.147402	31.7264	6.72944e-221	2.34357e-217	ENSMUST00000102976.3, ENSMUST00000114915.2, ENSMUST00000125091.1, ENSMUST00000130615.1, ENSMUST00000142305.1, ENSMUST00000147533.1, ENSMUST00000151456.1, ENSMUST00000153509.1	9230102O04Rik, Gata3
XLOC_029478	595.526	3.64326	0.178353	20.4273	9.56595e-93	4.09121e-90	ENSMUST00000136217.2	Gm13111
XLOC_021339	379.75	4.20299	0.225813	18.6127	2.53631e-77	7.18955e-75	ENSMUST00000148089.2, ENSMUST00000150037.3	E030013I19Rik
XLOC_011899	164.808	4.21346	0.236881	17.7872	8.8791e-71	2.00421e-68
XLOC_008810	1636.86	3.6605	0.216	16.9468	2.03385e-64	3.87353e-62
XLOC_044667	287.03	2.95724	0.184334	16.0429	6.41006e-58	1.00816e-55	ENSMUST00000180663.7, ENSMUST00000181447.7, ENSMUST00000181893.7, ENSMUST00000183536.7, ENSMUST00000183781.1	D430036J16Rik
XLOC_010962	361.004	2.66121	0.175568	15.1577	6.73807e-52	8.78399e-50	ENSMUST00000123998.1, ENSMUST00000131564.7, ENSMUST00000134705.1, ENSMUST00000137199.1, ENSMUST00000144545.1, ENSMUST00000145613.7, ENSMUST00000183171.1	A830082K12Rik
XLOC_043704	646.038	2.15428	0.160351	13.4348	3.78035e-41	3.33903e-39	ENSMUST00000034183.9, ENSMUST00000178064.8, ENSMUST00000179029.1, ENSMUST00000179222.1, ENSMUST00000179400.1, ENSMUST00000179421.8, ENSMUST00000180102.7	Crnde
XLOC_039453	156.334	4.8329	0.375096	12.8845	5.50572e-38	4.38623e-36	ENSMUST00000207259.1	Gm44893
XLOC_021198	413.566	4.04631	0.320003	12.6446	1.19826e-36	9.1285e-35	ENSMUST00000149014.1	Gm13262
XLOC_042760	183.319	2.39679	0.224221	10.6894	1.14139e-26	5.36125e-25	ENSMUST00000062522.7, ENSMUST00000133337.7, ENSMUST00000133528.2	Irx3os
XLOC_012915	78.9736	3.09862	0.300342	10.317	5.90426e-25	2.53852e-23
XLOC_002608	99.993	2.19631	0.215732	10.1807	2.41736e-24	9.93767e-23	ENSMUST00000053144.3, ENSMUST00000159803.1, ENSMUST00000188188.1	Gm29483, Otos
XLOC_034880	656.711	1.4586	0.144204	10.1148	4.74783e-24	1.9355e-22
XLOC_045541	131.304	2.15723	0.216493	9.96444	2.18104e-23	8.64544e-22
XLOC_000303	44.5523	3.66555	0.399093	9.18469	4.12702e-20	1.36326e-18	ENSMUST00000189138.1, ENSMUST00000209336.1	Gm28175
XLOC_008633	74.6324	3.89952	0.426269	9.14803	5.79816e-20	1.8922e-18
XLOC_042758	77.303	2.90876	0.3209	9.06437	1.25327e-19	4.02002e-18
XLOC_041039	35.5525	3.63347	0.409492	8.87311	7.11289e-19	2.15938e-17	ENSMUST00000207682.1, ENSMUST00000208511.1, ENSMUST00000209071.1	Gm44536
XLOC_021800	52.2341	2.40632	0.281371	8.55211	1.20861e-17	3.31795e-16
XLOC_017440	280.995	1.70907	0.201203	8.49426	1.99195e-17	5.40756e-16	ENSMUST00000042121.9, ENSMUST00000173907.1	H2-DMa
XLOC_026804	94.4725	2.15468	0.254159	8.47769	2.29714e-17	6.20839e-16	ENSMUST00000181047.6, ENSMUST00000191843.1, ENSMUST00000192347.1, ENSMUST00000195225.5	2610316D01Rik, 5930409G06Rik
XLOC_013598	188.204	3.43041	0.410008	8.3667	5.92531e-17	1.55491e-15	ENSMUST00000151828.1	Rubie
XLOC_020532	86.345	1.86239	0.22297	8.35265	6.67483e-17	1.74031e-15	ENSMUST00000092094.1	Gm6020
XLOC_011464	97.8592	3.4293	0.416441	8.23478	1.79892e-16	4.51475e-15	ENSMUST00000126138.7, ENSMUST00000140980.1, ENSMUST00000150418.7	1700018A04Rik
XLOC_021121	158.848	1.79839	0.223555	8.04449	8.66058e-16	2.08007e-14	ENSMUST00000136990.2	Emx2os
XLOC_019827	120.633	2.07173	0.264299	7.83859	4.55634e-15	1.04492e-13
XLOC_002128	783.59	1.28874	0.165264	7.79808	6.28562e-15	1.42276e-13	ENSMUST00000078844.7, ENSMUST00000176052.7, ENSMUST00000176154.2, ENSMUST00000176977.7, ENSMUST00000177136.2, ENSMUST00000180689.7, ENSMUST00000181593.7, ENSMUST00000181660.7, ENSMUST00000181725.7, ENSMUST00000185599.1, ENSMUST00000186656.6, ENSMUST00000188153.6	Pantr1
XLOC_007342	68.2372	1.79	0.240078	7.4559	8.92532e-14	1.83304e-12
XLOC_016750	551.417	1.03987	0.143366	7.25322	4.06979e-13	7.94978e-12	ENSMUST00000169791.3, ENSMUST00000186535.1, ENSMUST00000186806.1, ENSMUST00000186944.6, ENSMUST00000191079.1	Dubr
XLOC_036124	134.386	1.67615	0.231341	7.24538	4.31232e-13	8.39663e-12	ENSMUST00000124153.1	Gm13781
XLOC_031481	73.5046	1.89684	0.262156	7.23555	4.63659e-13	8.99927e-12	ENSMUST00000181083.5, ENSMUST00000181335.2, ENSMUST00000200144.1	9630001P10Rik
XLOC_009506	72.279	3.31756	0.45961	7.21821	5.26755e-13	1.01834e-11	ENSMUST00000177636.1, ENSMUST00000182473.1, ENSMUST00000182592.1, ENSMUST00000183238.1	Gm9866
XLOC_013043	61.8467	1.90697	0.27196	7.01195	2.35013e-12	4.27229e-11
XLOC_008370	21.9466	4.46529	0.659997	6.76562	1.32738e-11	2.25026e-10
XLOC_020489	21.9269	3.07808	0.460618	6.6825	2.34896e-11	3.88486e-10
XLOC_011457	15.2494	3.86634	0.58042	6.66129	2.71437e-11	4.45296e-10
XLOC_024245	22.1422	3.2766	0.496718	6.5965	4.20969e-11	6.81885e-10	ENSMUST00000143525.1, ENSMUST00000148420.1	Gm13963, Gm13966
XLOC_014189	100.076	1.31527	0.20577	6.39194	1.63792e-10	2.49245e-09
XLOC_026612	105.067	1.24897	0.196233	6.36472	1.95648e-10	2.94779e-09
XLOC_021085	30.2926	2.27137	0.358259	6.34002	2.29732e-10	3.42952e-09
XLOC_021340	10.6043	3.65001	0.578231	6.31237	2.74789e-10	4.04761e-09
XLOC_043699	44.1137	2.21553	0.35133	6.30611	2.86129e-10	4.20195e-09	ENSMUST00000210487.1	RP24-323I19.2
XLOC_040938	2029.12	1.35696	0.218826	6.20109	5.60718e-10	7.95182e-09	ENSMUST00000059305.16, ENSMUST00000098402.4, ENSMUST00000104003.1, ENSMUST00000158750.1, ENSMUST00000179360.2, ENSMUST00000185890.6, ENSMUST00000188976.1, ENSMUST00000189432.6, ENSMUST00000189581.6, ENSMUST00000191456.1, ENSMUST00000191491.1, ENSMUST00000194059.1	Gm38393, Snhg14, Snord107, Snord64, Snrpn, Snurf
XLOC_041871	96.8216	2.13351	0.347385	6.14163	8.16801e-10	1.13201e-08	ENSMUST00000208383.1	Gm35147
XLOC_008936	16.0145	3.08184	0.504026	6.11446	9.68856e-10	1.32764e-08
XLOC_020842	23.9626	2.49663	0.414713	6.02014	1.74268e-09	2.30136e-08	ENSMUST00000183473.1, ENSMUST00000185015.1	Gm27151
XLOC_033398	64.7768	1.85507	0.310502	5.97443	2.30893e-09	3.01484e-08	ENSMUST00000137731.2	Gm15985
XLOC_000087	29.1378	2.92413	0.502197	5.82267	5.79143e-09	7.2588e-08	ENSMUST00000067599.1, ENSMUST00000187401.1	Gm9947
XLOC_043698	25.9663	2.78232	0.478833	5.81062	6.22418e-09	7.75731e-08	ENSMUST00000168442.1	Gm3235
XLOC_034806	49.7138	2.20516	0.379943	5.80391	6.47865e-09	8.05799e-08
XLOC_016930	24.0676	2.57635	0.447061	5.76287	8.26977e-09	1.01818e-07
XLOC_025221	149.011	1.14573	0.201133	5.69638	1.2238e-08	1.47873e-07
XLOC_018066	10.8901	3.52093	0.618542	5.6923	1.25339e-08	1.51113e-07
XLOC_032694	104.933	1.19413	0.212834	5.61063	2.01595e-08	2.3697e-07	ENSMUST00000093110.11, ENSMUST00000200937.3, ENSMUST00000201083.1, ENSMUST00000201444.1, ENSMUST00000201588.1, ENSMUST00000201641.1, ENSMUST00000202022.3, ENSMUST00000202340.1, ENSMUST00000202485.1, ENSMUST00000202654.3	BC028471, Gm20488, Medag
XLOC_010600	12.1184	3.46299	0.619807	5.58721	2.30753e-08	2.68896e-07
XLOC_044697	6.70379	3.7743	0.676774	5.5769	2.44849e-08	2.84505e-07
XLOC_026055	69.2299	1.46969	0.26571	5.53118	3.18085e-08	3.62689e-07	ENSMUST00000070085.5	AI504432
XLOC_005249	41.1761	2.05103	0.373184	5.49603	3.88443e-08	4.38402e-07
XLOC_006350	7.35705	3.40024	0.627192	5.42137	5.91429e-08	6.51213e-07	ENSMUST00000125626.1, ENSMUST00000141082.1, ENSMUST00000171408.1	E230016K23Rik
XLOC_014707	37.1776	1.89512	0.363596	5.21217	1.86642e-07	1.91014e-06	ENSMUST00000181901.1	Gm26760
XLOC_035799	208.889	1.23719	0.239466	5.16645	2.38587e-07	2.40259e-06	ENSMUST00000183867.6, ENSMUST00000183905.7, ENSMUST00000184504.1, ENSMUST00000184991.7, ENSMUST00000185152.1	Lockd
XLOC_041061	5.13292	3.49321	0.680388	5.13415	2.83418e-07	2.82353e-06
XLOC_049038	18.3431	2.44108	0.476484	5.12311	3.00529e-07	2.98545e-06
XLOC_005093	34.6825	2.28454	0.447872	5.10087	3.38093e-07	3.33416e-06
XLOC_035834	21.1947	2.61079	0.512507	5.09415	3.503e-07	3.44479e-06	ENSMUST00000159822.1, ENSMUST00000162868.1, ENSMUST00000203961.1	A830011K09Rik
XLOC_018386	6.01468	3.43074	0.674648	5.08524	3.67166e-07	3.59902e-06	ENSMUST00000121995.1	Gm15821
XLOC_009649	180.549	2.79879	0.551189	5.07774	3.81959e-07	3.73104e-06
XLOC_042489	11.73	3.0655	0.626195	4.89543	9.80914e-07	9.02367e-06	ENSMUST00000211162.1	RP23-185B22.1
XLOC_002136	37.2991	1.9559	0.403672	4.84527	1.2644e-06	1.14458e-05
XLOC_030147	35.7731	1.80003	0.37243	4.83321	1.34349e-06	1.20944e-05	ENSMUST00000138655.1, ENSMUST00000154352.1	Gm12602
XLOC_019731	18.382	2.13737	0.444029	4.81357	1.48257e-06	1.32292e-05
XLOC_014016	29.111	2.06208	0.43177	4.77588	1.78922e-06	1.57294e-05
XLOC_040994	46.5585	1.33299	0.280782	4.74742	2.06032e-06	1.79126e-05	ENSMUST00000176744.1	Gm20684
XLOC_015419	6.50039	3.0136	0.656382	4.59123	4.40633e-06	3.61432e-05
XLOC_010609	12.9817	2.82823	0.616388	4.5884	4.46664e-06	3.66132e-05	ENSMUST00000130966.1	Gm11378
XLOC_029484	31.4165	1.63831	0.357506	4.58262	4.59194e-06	3.75771e-05	ENSMUST00000097750.2	Gm10564
XLOC_038718	8.59786	3.08536	0.681937	4.52441	6.05641e-06	4.84712e-05	ENSMUST00000206829.1	Gm35040
XLOC_045124	17.3071	2.0726	0.459709	4.5085	6.52868e-06	5.18087e-05
XLOC_012102	26.3013	1.87192	0.417956	4.47875	7.50822e-06	5.87971e-05
XLOC_008458	48.2792	1.62978	0.367469	4.43514	9.20116e-06	7.07813e-05
XLOC_045743	9.72179	2.86173	0.650008	4.4026	1.06959e-05	8.14182e-05
XLOC_001902	27.7075	1.84748	0.421842	4.37956	1.1892e-05	8.9967e-05	ENSMUST00000127328.1, ENSMUST00000149914.1, ENSMUST00000155588.7	Gm16070
XLOC_028547	25.6311	1.69297	0.391352	4.32595	1.51877e-05	0.000112914	ENSMUST00000142047.1	Gm11240
XLOC_030531	23.2459	2.31545	0.535559	4.32344	1.53616e-05	0.000114033	ENSMUST00000123368.7, ENSMUST00000144539.1, ENSMUST00000148534.7, ENSMUST00000153589.1, ENSMUST00000156350.7	2610028E06Rik
XLOC_009699	4.98618	2.91162	0.677772	4.29587	1.74011e-05	0.000127773
XLOC_041006	54.7514	1.48765	0.347138	4.28547	1.82356e-05	0.000133337
XLOC_038660	41.4201	1.58136	0.370373	4.26964	1.95792e-05	0.000141885	ENSMUST00000205307.1	Gm44725
XLOC_008451	12.1414	2.68501	0.633183	4.2405	2.23018e-05	0.000159808
XLOC_030937	7.67798	2.5507	0.60904	4.18806	2.81346e-05	0.000197656	ENSMUST00000128056.1	1700045H11Rik
XLOC_011256	82.0929	1.1264	0.269727	4.17609	2.96557e-05	0.000207148	ENSMUST00000181118.1, ENSMUST00000193256.1	Gm6556
XLOC_022386	9.40945	2.23782	0.546869	4.09206	4.27556e-05	0.000288885
XLOC_031967	7.40038	2.67402	0.658248	4.06233	4.85847e-05	0.00032396
XLOC_005193	41.4464	1.47035	0.363914	4.04038	5.33642e-05	0.000352551
XLOC_030973	21.1294	1.79592	0.446287	4.02415	5.71821e-05	0.000374929	ENSMUST00000138795.7, ENSMUST00000151696.1	Gm13112
XLOC_036330	7.83898	2.3997	0.598518	4.00941	6.08717e-05	0.000396243	ENSMUST00000204546.1, ENSMUST00000205236.1	0610033M10Rik
XLOC_011954	37.3945	1.22342	0.308215	3.96939	7.20578e-05	0.000461541	ENSMUST00000148316.1, ENSMUST00000149839.1	AW495222
XLOC_005090	24.5431	1.74869	0.441177	3.96369	7.38008e-05	0.00047159
XLOC_032385	77.1806	1.2769	0.32892	3.88208	0.000103565	0.000638195	ENSMUST00000199898.1, ENSMUST00000200324.1	Gm42495, Gm42500
XLOC_025424	480.622	2.36563	0.619452	3.81891	0.000134043	0.000805247	ENSMUST00000198939.1, ENSMUST00000199747.1	Gm43376
XLOC_006532	34.8046	1.39119	0.364864	3.81291	0.000137342	0.000823646
XLOC_045886	19.5187	1.58307	0.416171	3.80388	0.000142445	0.00084986	ENSMUST00000069896.6, ENSMUST00000185960.1, ENSMUST00000187891.1, ENSMUST00000189191.6	9330154J02Rik
XLOC_048956	57.2518	1.66795	0.439872	3.79189	0.000149507	0.000888038	ENSMUST00000130264.1, ENSMUST00000136406.7, ENSMUST00000142109.7, ENSMUST00000150604.7	5330434G04Rik
XLOC_024101	24.622	1.49407	0.394066	3.79142	0.000149786	0.000889306	ENSMUST00000102380.1, ENSMUST00000129661.1, ENSMUST00000134563.1, ENSMUST00000210851.1, ENSMUST00000211430.1, ENSMUST00000211619.1	Mir670, Mir670hg
XLOC_008721	7.78137	2.28794	0.614433	3.72365	0.000196361	0.00113514
XLOC_007063	19.572	1.59801	0.440357	3.6289	0.000284632	0.0015813	ENSMUST00000132007.1	Gm12000
XLOC_002445	98.1872	2.41552	0.666658	3.62333	0.000290834	0.00161209
XLOC_025123	28.8473	2.25394	0.622602	3.6202	0.000294373	0.00162985	ENSMUST00000175332.1, ENSMUST00000185804.1, ENSMUST00000186746.1, ENSMUST00000186923.1, ENSMUST00000188983.6, ENSMUST00000189467.1, ENSMUST00000189754.1, ENSMUST00000189868.6	Mir124-2hg, Mir124a-2
XLOC_015571	49.7788	1.16188	0.3261	3.56297	0.000366688	0.00197724	ENSMUST00000180639.1	A330009N23Rik
XLOC_020467	41.2935	1.24036	0.352999	3.51377	0.000441793	0.00233928
XLOC_038255	79.244	1.49155	0.427662	3.48768	0.000487233	0.00255271	ENSMUST00000190250.2	Gm28077
XLOC_012927	3.34821	2.44168	0.701573	3.48029	0.000500864	0.00261738	ENSMUST00000067990.7, ENSMUST00000111203.1, ENSMUST00000138708.1, ENSMUST00000142140.7, ENSMUST00000186438.1	Defb42
XLOC_025471	2.38002	2.42793	0.704745	3.44512	0.000570809	0.00293569	ENSMUST00000194030.1	Gm38326
XLOC_015383	104.108	1.03028	0.299643	3.43837	0.000585223	0.00299655	ENSMUST00000100370.1, ENSMUST00000177890.1, ENSMUST00000178628.7, ENSMUST00000179705.1	1700001L05Rik
XLOC_018658	51.5361	1.00378	0.293154	3.42408	0.00061688	0.00313822
XLOC_037209	29.7528	1.99628	0.583042	3.42391	0.000617272	0.00313955	ENSMUST00000202005.1	Gm38404
XLOC_026320	26.26	1.32508	0.398075	3.32871	0.000872508	0.004254	ENSMUST00000197127.1	Gm567
XLOC_045056	7.93908	2.1908	0.659015	3.32436	0.000886229	0.00431399	ENSMUST00000139552.2, ENSMUST00000144424.8, ENSMUST00000149308.3, ENSMUST00000163302.1	2900079G21Rik
XLOC_023403	39.6628	1.05576	0.318671	3.31301	0.000922981	0.00447236	ENSMUST00000144634.1	Gm13373
XLOC_008480	35.2958	1.12754	0.342679	3.29037	0.00100056	0.00480432
XLOC_009455	58.4075	1.03765	0.316595	3.27754	0.00104715	0.00499949
XLOC_005178	11.4708	1.80593	0.551096	3.27698	0.00104922	0.00500841
XLOC_038954	72.5869	1.21632	0.371927	3.27032	0.00107424	0.00510984	ENSMUST00000182342.1, ENSMUST00000183019.1	Gm10605
XLOC_043270	12.2732	1.50233	0.459437	3.26993	0.00107574	0.00511375	ENSMUST00000211266.1	RP24-191C23.5
XLOC_013354	6.6847	2.03088	0.623855	3.25537	0.00113245	0.00535639
XLOC_022945	6.74722	1.91819	0.590938	3.24601	0.00117036	0.00550703
XLOC_037962	15.298	2.08338	0.647269	3.21873	0.0012876	0.00597775
XLOC_034827	14.5545	1.6934	0.527469	3.21042	0.00132543	0.00613234	ENSMUST00000114435.1, ENSMUST00000155922.1, ENSMUST00000189230.1	Hoxaas2
XLOC_041334	10.5159	1.78063	0.557804	3.19221	0.00141188	0.00648486
XLOC_011537	4.17853	2.19219	0.68817	3.18553	0.0014449	0.00661354	ENSMUST00000160241.1	Gm15810
XLOC_004770	35.9915	1.10889	0.351633	3.15354	0.00161304	0.00728872
XLOC_029243	43.1489	1.0059	0.322437	3.11968	0.00181048	0.00805252	ENSMUST00000151848.1	Gm13032
XLOC_024520	15.4433	1.72157	0.554544	3.10449	0.00190608	0.00842547	ENSMUST00000126735.7, ENSMUST00000156780.1	Pcsk2os1
XLOC_010636	29.4288	1.0654	0.344137	3.09586	0.00196245	0.00864797	ENSMUST00000147622.2, ENSMUST00000180906.1, ENSMUST00000181800.1	1110046J04Rik
XLOC_017369	20.6222	1.43561	0.464686	3.08942	0.00200549	0.00881691	ENSMUST00000149552.2	Gm16758
XLOC_031052	46.8978	1.10139	0.360757	3.05299	0.00226571	0.00977066
XLOC_009462	14.848	1.58242	0.519491	3.0461	0.00231827	0.00995506
XLOC_013141	38.4877	1.09516	0.360355	3.03912	0.00237268	0.0101618	ENSMUST00000163396.1, ENSMUST00000164755.1, ENSMUST00000169262.1	Gm4675
XLOC_030612	7.7702	1.75754	0.579367	3.03355	0.00241693	0.0103169	ENSMUST00000130882.7, ENSMUST00000153810.1	A930031H19Rik
XLOC_042373	4.82314	1.92879	0.641805	3.00525	0.00265363	0.0112018
XLOC_009478	11.8295	1.52177	0.506785	3.0028	0.00267511	0.0112729
XLOC_003233	2.69341	2.10148	0.701811	2.99437	0.00275013	0.0115358
XLOC_004708	14.5121	1.49853	0.504135	2.97247	0.00295415	0.0122623	ENSMUST00000044774.8, ENSMUST00000143103.1	Cdk19os
XLOC_032131	1.79199	1.9403	0.653273	2.97011	0.00297688	0.012344
XLOC_008931	14.3946	1.32232	0.446412	2.96211	0.00305543	0.0126203
XLOC_020638	15.7143	1.29947	0.450287	2.88587	0.00390328	0.0155151	ENSMUST00000137184.1, ENSMUST00000149574.1	Gm14964
XLOC_027284	5.43129	1.81655	0.631602	2.8761	0.00402619	0.0159206	ENSMUST00000195137.1	Gm37245
XLOC_027785	29.7199	1.13366	0.395329	2.86763	0.00413563	0.0162794
XLOC_021118	47.994	1.01892	0.358444	2.84263	0.00447431	0.0173797
XLOC_026428	38.3129	1.02551	0.365496	2.80582	0.00501891	0.0191652
XLOC_032113	26.5136	1.00966	0.360233	2.80278	0.00506639	0.0193133	ENSMUST00000064930.7, ENSMUST00000196725.1, ENSMUST00000198458.1, ENSMUST00000199587.1	C130026L21Rik
XLOC_029579	2.07829	1.96089	0.700951	2.79748	0.00515034	0.0195935	ENSMUST00000142744.1, ENSMUST00000149848.1	Gm11816
XLOC_034220	5.63858	1.67229	0.605411	2.76224	0.00574068	0.0215037
XLOC_002127	8.37654	1.6715	0.60588	2.7588	0.00580145	0.021708
XLOC_013087	13.4509	1.22798	0.447544	2.74381	0.00607303	0.0225684	ENSMUST00000181443.1	Gm26778
XLOC_018958	22.2527	1.11372	0.407266	2.73464	0.00624485	0.0230977
XLOC_030971	7.04542	1.84689	0.677148	2.72745	0.00638262	0.0235287	ENSMUST00000138077.1, ENSMUST00000183838.1	Gm13110, Gm27202
XLOC_018065	17.1751	1.14232	0.419172	2.72518	0.00642662	0.023673
XLOC_007344	23.1106	1.07871	0.399593	2.69953	0.00694379	0.0251898	ENSMUST00000154068.1	Gm12198
XLOC_027882	5.27985	1.87349	0.69691	2.68828	0.00718201	0.0259152
XLOC_015465	10.3049	1.41231	0.526916	2.68032	0.00735513	0.0264264
XLOC_016510	8.10347	1.48328	0.555075	2.6722	0.00753547	0.0269829	ENSMUST00000181476.1	Gm16863
XLOC_043703	9.887	1.6292	0.613792	2.65432	0.00794686	0.0282156	ENSMUST00000210508.1	RP24-491F15.1
XLOC_029434	14.9057	1.26568	0.482108	2.62531	0.00865695	0.0304266	ENSMUST00000133196.1	Gm13049
XLOC_016275	29.5454	1.05732	0.403791	2.6185	0.00883177	0.0309518
XLOC_021500	3.07618	1.79104	0.689471	2.59771	0.00938476	0.0325344	ENSMUST00000153913.1, ENSMUST00000211245.1	Gm13539
XLOC_001864	11.6569	1.28075	0.499256	2.56532	0.0103081	0.0352541	ENSMUST00000194709.1	Gm36947
XLOC_038630	3.13546	1.7322	0.682709	2.53724	0.0111729	0.0377561	ENSMUST00000207562.1	Gm44691
XLOC_037065	4.23145	1.74325	0.688474	2.53205	0.0113399	0.0382408
XLOC_026657	4.78948	1.67993	0.671956	2.50006	0.0124171	0.0412627
XLOC_014531	3.53578	1.75913	0.704572	2.49674	0.0125342	0.0416066	ENSMUST00000174277.1	A730060N03Rik
XLOC_019415	57.7943	1.0425	0.42092	2.47671	0.0132599	0.0435354
XLOC_043702	2.40942	1.74466	0.706053	2.471	0.0134735	0.0441118	ENSMUST00000189823.1	Gm28515
XLOC_036720	6.36516	1.67225	0.678121	2.466	0.013663	0.0446065	ENSMUST00000145420.1, ENSMUST00000154953.1, ENSMUST00000204811.1	Gm15624
XLOC_024505	17.1811	1.0121	0.410492	2.46557	0.0136794	0.044642	ENSMUST00000134801.1	Gm14066
XLOC_024626	6.92482	1.68131	0.689401	2.43881	0.0147359	0.0475363	ENSMUST00000147463.1	AA387200

## Sheet: P_CochVsVest_down
Table S5. Differentially expressed lncRNA genes between different samples														Genome-wide identification and expression profiling of long non-coding RNAs in auditory and vestibular systems
														Kathy Ushakov, Tal Koffler-Brill, Aviv Rom, Kobi Perl, Igor Ulitsky, & Karen B Avraham
Row.names	baseMean	log2FoldChange	lfcSE	stat	pvalue	padj	GencodeIDs	GencodeSymbols
XLOC_034531	128.461	-3.5568	0.235318	-15.1149	1.29217e-51	1.65792e-49	ENSMUST00000124919.7, ENSMUST00000136224.1, ENSMUST00000149613.1, ENSMUST00000209254.1, ENSMUST00000209562.1, ENSMUST00000209571.1, ENSMUST00000209658.1, ENSMUST00000209659.1, ENSMUST00000210190.1, ENSMUST00000210387.1, ENSMUST00000210892.1, ENSMUST00000210985.1, ENSMUST00000211225.1	Gm43154
XLOC_008975	91.6211	-3.78784	0.27965	-13.545	8.48622e-42	7.80668e-40
XLOC_014052	116.114	-6.59439	0.488303	-13.5047	1.46719e-41	1.32963e-39
XLOC_002473	269.485	-3.59418	0.284291	-12.6426	1.22891e-36	9.33281e-35	ENSMUST00000211023.1	RP23-440M14.3
XLOC_005149	268.226	-2.36874	0.188566	-12.5618	3.42265e-36	2.55943e-34
XLOC_019808	269.279	-2.10817	0.168512	-12.5105	6.53793e-36	4.80065e-34	ENSMUST00000048109.6, ENSMUST00000067450.2	2700046A07Rik
XLOC_017283	354.023	-1.58189	0.129769	-12.19	3.51353e-34	2.3531e-32	ENSMUST00000163493.2	2810468N07Rik
XLOC_033863	314.742	-4.33078	0.366068	-11.8305	2.71391e-32	1.69206e-30	ENSMUST00000129108.1, ENSMUST00000134493.7, ENSMUST00000140101.1, ENSMUST00000200851.1, ENSMUST00000201466.3, ENSMUST00000202307.1	Tbx3os1
XLOC_001289	93.8816	-3.7023	0.322287	-11.4876	1.52339e-30	8.63656e-29
XLOC_020228	48.2226	-4.49364	0.401237	-11.1995	4.1014e-29	2.1783e-27	ENSMUST00000179010.1, ENSMUST00000179640.1	1500015L24Rik
XLOC_038395	169.153	-4.5022	0.413708	-10.8826	1.39566e-27	6.76407e-26	ENSMUST00000206342.1	Gm45123
XLOC_020834	197.905	-2.50902	0.233368	-10.7513	5.84031e-27	2.7862e-25
XLOC_001163	40.8776	-4.69466	0.444557	-10.5603	4.55231e-26	2.0782e-24
XLOC_033865	47.6222	-4.70301	0.447024	-10.5207	6.93549e-26	3.14848e-24	ENSMUST00000135385.1	Tbx3os2
XLOC_017885	47.914	-4.20085	0.400397	-10.4917	9.43018e-26	4.24933e-24
XLOC_029261	574.556	-2.41051	0.232205	-10.381	3.02639e-25	1.32218e-23	ENSMUST00000148320.7, ENSMUST00000149247.1	Gm13075
XLOC_011158	46.2919	-4.46915	0.43071	-10.3762	3.18054e-25	1.37963e-23
XLOC_029914	801.862	-1.91479	0.186563	-10.2635	1.02924e-24	4.33346e-23
XLOC_002843	79.7631	-2.69944	0.26338	-10.2492	1.193e-24	4.98851e-23
XLOC_035988	86.4087	-3.93247	0.38595	-10.1891	2.21877e-24	9.13667e-23	ENSMUST00000159568.5, ENSMUST00000159827.2, ENSMUST00000184182.1, ENSMUST00000210702.1	Dlx6os1
XLOC_014079	420.752	-4.71719	0.469191	-10.0539	8.8327e-24	3.55907e-22
XLOC_019004	71.6005	-4.21731	0.425608	-9.90891	3.80775e-23	1.4996e-21
XLOC_019183	527.193	-1.28519	0.133231	-9.6463	5.09618e-22	1.90544e-20
XLOC_022302	64.9876	-2.63634	0.277635	-9.4957	2.18744e-21	7.85352e-20
XLOC_013712	6363.55	-1.27365	0.142657	-8.92809	4.33442e-19	1.34948e-17	ENSMUST00000199958.1	Gm43305
XLOC_032418	22.3965	-4.76347	0.534112	-8.91848	4.72715e-19	1.46242e-17
XLOC_036924	38.0842	-4.72875	0.535261	-8.83448	1.00564e-18	2.98592e-17
XLOC_007840	37.0148	-3.85587	0.43846	-8.79411	1.4419e-18	4.21976e-17
XLOC_032204	69.9385	-2.59078	0.299699	-8.64459	5.39993e-18	1.51658e-16
XLOC_025057	558.145	-2.01992	0.240676	-8.39268	4.75164e-17	1.26045e-15
XLOC_007078	67.4782	-2.47735	0.299735	-8.26516	1.39513e-16	3.53907e-15
XLOC_025048	157.876	-1.58287	0.192642	-8.21664	2.09286e-16	5.21675e-15	ENSMUST00000181749.1	Gm17308
XLOC_008379	35.966	-3.60194	0.438828	-8.2081	2.24712e-16	5.58414e-15	ENSMUST00000130373.1	4732490B19Rik
XLOC_019417	69.7612	-3.31021	0.408383	-8.10565	5.24654e-16	1.279e-14
XLOC_010771	104.712	-3.97818	0.497775	-7.99193	1.32839e-15	3.14707e-14
XLOC_001099	296.523	-1.96984	0.247428	-7.96125	1.70305e-15	3.99971e-14	ENSMUST00000112357.8, ENSMUST00000185223.1, ENSMUST00000185436.6, ENSMUST00000187339.6, ENSMUST00000188169.6, ENSMUST00000188175.1, ENSMUST00000189062.1, ENSMUST00000189086.1, ENSMUST00000191418.1	Lemd1
XLOC_020679	46.9688	-3.34356	0.420125	-7.9585	1.74143e-15	4.08591e-14
XLOC_016285	20.5835	-4.77695	0.605023	-7.89549	2.89181e-15	6.7012e-14
XLOC_009755	41.7768	-2.92731	0.383633	-7.63051	2.33822e-14	5.06677e-13
XLOC_003221	361.39	-1.13942	0.149334	-7.63002	2.34711e-14	5.07701e-13
XLOC_025249	133.35	-1.55736	0.205624	-7.57381	3.62431e-14	7.70301e-13	ENSMUST00000122581.2, ENSMUST00000184564.1, ENSMUST00000184662.1, ENSMUST00000184690.1, ENSMUST00000196058.4, ENSMUST00000196243.4, ENSMUST00000196793.4, ENSMUST00000196795.1, ENSMUST00000196850.1, ENSMUST00000196987.4, ENSMUST00000197103.1, ENSMUST00000197258.1, ENSMUST00000197697.1, ENSMUST00000197977.4, ENSMUST00000198006.1, ENSMUST00000198032.1, ENSMUST00000198170.4, ENSMUST00000198758.1, ENS…	Gm27403, Gm27611, Mir1897, Sox2ot
XLOC_000285	19.8926	-3.69399	0.492364	-7.50255	6.25863e-14	1.30404e-12	ENSMUST00000181841.1	D930019O06Rik
XLOC_044732	47.416	-3.16986	0.423017	-7.49345	6.70862e-14	1.39304e-12
XLOC_014489	100.798	-2.09346	0.279551	-7.48866	6.9582e-14	1.4416e-12
XLOC_010039	79.0425	-2.51565	0.339463	-7.41068	1.25653e-13	2.5569e-12
XLOC_036382	53.1598	-2.76759	0.37527	-7.37493	1.64437e-13	3.31019e-12
XLOC_022368	20.8129	-4.00515	0.55216	-7.25361	4.05801e-13	7.93659e-12	ENSMUST00000152412.1, ENSMUST00000156095.1	G630016G05Rik
XLOC_003010	32.9141	-2.80716	0.395993	-7.08892	1.35166e-12	2.51341e-11
XLOC_038054	59.3395	-1.67794	0.236715	-7.08846	1.35612e-12	2.51978e-11	ENSMUST00000208431.1	Gm44618
XLOC_007100	17.3831	-3.5886	0.512699	-6.99943	2.57014e-12	4.66183e-11	ENSMUST00000128654.1, ENSMUST00000133948.1, ENSMUST00000156831.1	8430419K02Rik
XLOC_034873	23.5921	-3.43339	0.496955	-6.90886	4.88554e-12	8.5745e-11
XLOC_006807	1616.42	-3.19974	0.466122	-6.86461	6.66746e-12	1.15769e-10
XLOC_019567	452.106	-2.1489	0.313471	-6.85518	7.12212e-12	1.2305e-10
XLOC_009865	31.0058	-3.1065	0.461152	-6.73638	1.62376e-11	2.7243e-10
XLOC_015456	15.413	-3.78621	0.562633	-6.72944	1.70317e-11	2.85163e-10
XLOC_032044	33.3267	-3.24906	0.486785	-6.67453	2.48031e-11	4.09377e-10	ENSMUST00000161480.1, ENSMUST00000162148.1	A430072P03Rik
XLOC_034786	119.43	-2.24843	0.337157	-6.66879	2.57915e-11	4.24541e-10	ENSMUST00000101425.4, ENSMUST00000205047.1	Gm7932
XLOC_007561	51.7317	-1.99376	0.301683	-6.60879	3.87463e-11	6.28866e-10
XLOC_015814	35.7482	-2.28118	0.348749	-6.54104	6.10931e-11	9.7533e-10	ENSMUST00000156827.1	4930588K23Rik
XLOC_019770	10.8975	-3.96193	0.606416	-6.53336	6.43096e-11	1.02467e-09
XLOC_041899	16.5627	-3.47429	0.531999	-6.53064	6.54884e-11	1.04277e-09	ENSMUST00000211237.1	RP24-371E20.1
XLOC_022878	72.7076	-2.1309	0.329119	-6.47458	9.50788e-11	1.48389e-09	ENSMUST00000145985.1	9430021M05Rik
XLOC_006866	226.292	-1.63185	0.25289	-6.45282	1.09788e-10	1.70472e-09	ENSMUST00000145438.1, ENSMUST00000149822.1, ENSMUST00000157904.1, ENSMUST00000182811.1, ENSMUST00000196236.1	Gm26083, Mir6516, Snhg20
XLOC_042831	10.4	-3.91856	0.61037	-6.41997	1.36297e-10	2.09896e-09
XLOC_017780	75.7324	-1.97941	0.310876	-6.36718	1.9253e-10	2.90572e-09
XLOC_014283	189.923	-1.51843	0.242728	-6.25566	3.95837e-10	5.72005e-09
XLOC_000060	21.4767	-2.61037	0.418073	-6.24381	4.27029e-10	6.14892e-09
XLOC_039477	87.1116	-1.58166	0.254942	-6.20401	5.50418e-10	7.81029e-09
XLOC_006470	32.0594	-2.62905	0.429116	-6.12665	8.97471e-10	1.23748e-08	ENSMUST00000156477.3	Dlx4os
XLOC_009097	6.63322	-4.04989	0.661604	-6.12132	9.2801e-10	1.27814e-08
XLOC_005086	9.57378	-3.8907	0.636833	-6.10945	9.99724e-10	1.36764e-08
XLOC_019304	38.1647	-2.946	0.485868	-6.06338	1.33287e-09	1.79419e-08
XLOC_029610	8.73017	-3.99704	0.663523	-6.02397	1.70187e-09	2.25235e-08
XLOC_026399	52.9862	-2.00301	0.341491	-5.86549	4.47819e-09	5.67408e-08	ENSMUST00000181247.2, ENSMUST00000197148.1	Gm17501
XLOC_025218	20.1589	-2.646	0.453137	-5.8393	5.24211e-09	6.59062e-08
XLOC_024579	52.9376	-1.71536	0.295226	-5.81034	6.23473e-09	7.7665e-08	ENSMUST00000139471.1, ENSMUST00000148202.1	Gm14133
XLOC_028596	20.6723	-3.22879	0.558923	-5.77681	7.61298e-09	9.39693e-08
XLOC_024749	20.6914	-3.57547	0.62162	-5.75186	8.82657e-09	1.08346e-07	ENSMUST00000123016.1, ENSMUST00000123944.1, ENSMUST00000145773.1, ENSMUST00000155319.1	Gm14204
XLOC_020820	42.4598	-2.14867	0.37659	-5.70559	1.15939e-08	1.40405e-07
XLOC_045232	10.4747	-3.21558	0.577028	-5.57267	2.50869e-08	2.90669e-07
XLOC_038581	40.7856	-1.8918	0.340736	-5.5521	2.82262e-08	3.24575e-07	ENSMUST00000205726.1, ENSMUST00000206557.1	Gm45055
XLOC_018329	25.4601	-3.09869	0.558619	-5.54706	2.90517e-08	3.33438e-07
XLOC_025970	69.104	-1.41962	0.256284	-5.53924	3.03792e-08	3.47529e-07
XLOC_042945	153.101	-2.32502	0.422961	-5.49702	3.86262e-08	4.36183e-07
XLOC_008456	65.3769	-1.54913	0.281895	-5.49539	3.89843e-08	4.39777e-07
XLOC_019764	31.4092	-2.20558	0.403904	-5.46065	4.74381e-08	5.28299e-07	ENSMUST00000130696.7, ENSMUST00000130724.7, ENSMUST00000133147.7, ENSMUST00000137603.1, ENSMUST00000150186.1, ENSMUST00000150994.1, ENSMUST00000151209.1, ENSMUST00000151669.7, ENSMUST00000153122.1, ENSMUST00000153884.7	1700066O22Rik, 4930511M06Rik
XLOC_012820	104.769	-2.04069	0.375417	-5.4358	5.45503e-08	6.03096e-07
XLOC_009003	24.8941	-2.09579	0.387713	-5.40553	6.46166e-08	7.07012e-07
XLOC_029910	18.4062	-2.38617	0.441778	-5.4013	6.61604e-08	7.22607e-07	ENSMUST00000154377.1	Gm12496
XLOC_029951	27.9326	-2.26073	0.419057	-5.3948	6.85988e-08	7.46563e-07
XLOC_034525	39.7099	-2.32838	0.432569	-5.38268	7.33831e-08	7.96143e-07	ENSMUST00000123149.7, ENSMUST00000124811.1, ENSMUST00000133510.1, ENSMUST00000136571.7, ENSMUST00000138606.7, ENSMUST00000138653.7, ENSMUST00000139444.7, ENSMUST00000144612.7, ENSMUST00000146778.7, ENSMUST00000151076.7, ENSMUST00000151800.7, ENSMUST00000152157.7, ENSMUST00000153057.7, ENSMUST00000155345.7, ENSMUST00000201375.1	2210408F21Rik
XLOC_024829	35.761	-2.40438	0.447632	-5.37133	7.81578e-08	8.45436e-07
XLOC_024990	45.1841	-1.81708	0.338734	-5.36434	8.12462e-08	8.77156e-07
XLOC_037434	18.2076	-2.58222	0.492943	-5.23837	1.62003e-07	1.67343e-06
XLOC_013100	107.931	-2.16143	0.412978	-5.23377	1.66083e-07	1.71268e-06
XLOC_039475	16.7857	-2.30976	0.441871	-5.22723	1.72065e-07	1.77212e-06	ENSMUST00000211371.1	RP24-371E20.2
XLOC_028020	9.45098	-3.08636	0.596999	-5.1698	2.3435e-07	2.36269e-06
XLOC_001725	11.3827	-3.19624	0.621135	-5.14582	2.66362e-07	2.67107e-06
XLOC_023251	11.4201	-3.10326	0.612977	-5.06261	4.1355e-07	4.01494e-06
XLOC_009257	110.908	-1.71514	0.338854	-5.06159	4.15779e-07	4.03498e-06	ENSMUST00000083492.3, ENSMUST00000083494.4, ENSMUST00000083504.2, ENSMUST00000083563.1, ENSMUST00000083627.2, ENSMUST00000083636.1, ENSMUST00000093620.3, ENSMUST00000175610.1, ENSMUST00000181496.1, ENSMUST00000181543.8, ENSMUST00000182074.1, ENSMUST00000182185.7, ENSMUST00000182231.1, ENSMUST00000182268.7, ENSMUST00000182300.1, ENSMUST00000182499.7, ENSMUST00000183068.7, ENSMUST00000183084.1, ENS…	Mir134, Mir3072, Mir369, Mir377, Mir382, Mir410, Mir412, Mir485, Mir668, Mirg
XLOC_003001	5.99649	-3.37564	0.667792	-5.05494	4.30532e-07	4.16985e-06
XLOC_020519	19.5619	-2.61581	0.524221	-4.98989	6.04131e-07	5.7172e-06
XLOC_004165	17.0297	-2.88162	0.579516	-4.97245	6.61105e-07	6.22977e-06
XLOC_005125	102.687	-2.99886	0.604994	-4.95683	7.16519e-07	6.72854e-06	ENSMUST00000181213.1, ENSMUST00000181604.8, ENSMUST00000181977.1, ENSMUST00000182005.7, ENSMUST00000182033.7, ENSMUST00000182197.5, ENSMUST00000182318.1, ENSMUST00000182361.1, ENSMUST00000182440.7, ENSMUST00000182567.7, ENSMUST00000182623.1, ENSMUST00000183123.7, ENSMUST00000183539.1, ENSMUST00000184084.1, ENSMUST00000184175.2, ENSMUST00000184576.1, ENSMUST00000184742.1, ENSMUST00000184822.1, ENS…	Gm27366, Gm27419, Gm27544, Gm27582, Gm27608, Gm27753, Gm27999, Rmst
XLOC_025311	27.1472	-1.85942	0.376447	-4.9394	7.83615e-07	7.31651e-06
XLOC_013781	137.7	-1.61444	0.330217	-4.88903	1.01332e-06	9.30072e-06	ENSMUST00000180682.1, ENSMUST00000180752.1	Gm16973
XLOC_017902	40.6929	-1.87134	0.383151	-4.88408	1.03913e-06	9.52326e-06
XLOC_019826	4.24689	-3.37278	0.691794	-4.87541	1.08582e-06	9.91758e-06
XLOC_010036	19.9418	-2.6541	0.546314	-4.8582	1.1846e-06	1.07674e-05
XLOC_010556	61.5292	-1.2451	0.256849	-4.8476	1.24964e-06	1.1329e-05	ENSMUST00000154919.1	9330162012Rik
XLOC_007025	213.029	-1.71817	0.357386	-4.80759	1.52764e-06	1.3602e-05	ENSMUST00000082579.1, ENSMUST00000124818.1, ENSMUST00000129570.1, ENSMUST00000134527.1, ENSMUST00000147762.7	Snhg15, Snora9
XLOC_041331	13.1354	-2.37142	0.496688	-4.77447	1.8018e-06	1.58228e-05	ENSMUST00000208543.1	Gm44653
XLOC_030234	48.7115	-1.80285	0.380256	-4.74115	2.12505e-06	1.84358e-05
XLOC_003612	5.94266	-3.16898	0.668816	-4.73819	2.15635e-06	1.86873e-05
XLOC_023624	6.59271	-2.9544	0.626755	-4.71381	2.43133e-06	2.08334e-05
XLOC_030812	5.21449	-3.19632	0.678933	-4.70786	2.50329e-06	2.14123e-05	ENSMUST00000211105.1	RP23-416J8.1
XLOC_037153	59.0584	-1.16012	0.249096	-4.65731	3.20368e-06	2.69215e-05
XLOC_016327	127.349	-1.6631	0.35729	-4.65476	3.24362e-06	2.7229e-05
XLOC_014118	8.99412	-2.74714	0.590928	-4.64885	3.33788e-06	2.79337e-05
XLOC_042497	17.9701	-2.47641	0.535485	-4.62462	3.75295e-06	3.11825e-05	ENSMUST00000133752.1, ENSMUST00000211790.1	4930512H18Rik
XLOC_016899	58.4347	-1.30719	0.283249	-4.61497	3.93154e-06	3.25333e-05
XLOC_044728	258.941	-1.01058	0.219059	-4.61327	3.96382e-06	3.27671e-05
XLOC_011995	101.149	-1.55338	0.337361	-4.60451	4.1344e-06	3.40732e-05
XLOC_034817	5.79616	-3.04646	0.665697	-4.57635	4.7315e-06	3.86026e-05
XLOC_016075	5.63608	-3.04664	0.669917	-4.54779	5.42126e-06	4.37325e-05
XLOC_043532	6.60131	-2.97873	0.655739	-4.54255	5.55773e-06	4.4715e-05
XLOC_036322	26.4616	-2.43701	0.537073	-4.53757	5.69055e-06	4.56931e-05
XLOC_045833	26.0194	-1.71059	0.379903	-4.5027	6.70944e-06	5.31048e-05	ENSMUST00000183878.1	5730403I07Rik
XLOC_042140	23.2332	-2.02855	0.451806	-4.48986	7.1269e-06	5.60812e-05	ENSMUST00000068194.4, ENSMUST00000131064.1	4931415C17Rik
XLOC_033859	3.09491	-3.09949	0.701216	-4.42017	9.86228e-06	7.54859e-05
XLOC_047459	13.2851	-2.50406	0.570656	-4.38804	1.14376e-05	8.66726e-05	ENSMUST00000102112.1, ENSMUST00000133125.2, ENSMUST00000147681.1	F630028O10Rik, Mir223
XLOC_012061	12.5186	-2.46876	0.564138	-4.37616	1.2079e-05	9.12496e-05
XLOC_027991	63.9118	-1.14846	0.264805	-4.33699	1.4445e-05	0.000107721	ENSMUST00000139363.1, ENSMUST00000140941.1, ENSMUST00000148224.1, ENSMUST00000149387.7	4930570G19Rik
XLOC_010708	12.6467	-2.10452	0.491696	-4.28012	1.86794e-05	0.000136255
XLOC_000797	5.70847	-2.78137	0.650161	-4.27797	1.88605e-05	0.000137412	ENSMUST00000173856.1, ENSMUST00000189763.1	D130058E05Rik
XLOC_012068	15.4524	-2.08362	0.488674	-4.26382	2.00962e-05	0.000145243	ENSMUST00000183702.1	Gm27572
XLOC_003162	18.8879	-2.15577	0.509761	-4.22898	2.34749e-05	0.000167428
XLOC_030746	3.94716	-2.94925	0.699902	-4.2138	2.51111e-05	0.000178264
XLOC_046019	23.9292	-2.36979	0.563999	-4.20176	2.64843e-05	0.000187086	ENSMUST00000181706.7, ENSMUST00000188093.1, ENSMUST00000189148.1	Foxl2os
XLOC_024174	92.5937	-1.0935	0.261682	-4.17873	2.93146e-05	0.000205027	ENSMUST00000123623.7, ENSMUST00000135180.1, ENSMUST00000139514.1	BB218582
XLOC_032913	46.8248	-1.81661	0.435636	-4.17001	3.04589e-05	0.000212272	ENSMUST00000181925.1	Gm26648
XLOC_002483	7.76083	-2.65506	0.644061	-4.12238	3.74985e-05	0.000256636
XLOC_030736	32.9982	-2.299	0.561145	-4.09699	4.18566e-05	0.000283281	ENSMUST00000151040.2	Gm13003
XLOC_014760	31.5459	-1.70301	0.416546	-4.0884	4.34364e-05	0.000293151	ENSMUST00000180490.1	4930578M01Rik
XLOC_020617	294.541	-2.59983	0.636471	-4.08475	4.4124e-05	0.000297635	ENSMUST00000173672.1, ENSMUST00000174287.1, ENSMUST00000174829.1, ENSMUST00000183800.1, ENSMUST00000183841.1, ENSMUST00000184512.1, ENSMUST00000185071.1	Gm27505, Gm27533, Gm27702, Gm28006, Neat1
XLOC_042903	48.5978	-1.34642	0.330581	-4.07289	4.64329e-05	0.00031146	ENSMUST00000137995.7, ENSMUST00000140509.1, ENSMUST00000145343.1	1810019D21Rik
XLOC_011906	20.907	-2.03566	0.502377	-4.05205	5.0771e-05	0.000337094	ENSMUST00000181103.1	Gm4211
XLOC_011694	15.707	-2.25087	0.560773	-4.01386	5.97329e-05	0.000389558
XLOC_003367	5.59814	-2.66483	0.664023	-4.01316	5.99109e-05	0.000390615
XLOC_006612	8.56468	-2.39417	0.60159	-3.97974	6.89899e-05	0.000443991	ENSMUST00000137154.1	Dhx58os
XLOC_030244	154.582	-1.16618	0.293263	-3.97656	6.99179e-05	0.000449015	ENSMUST00000083517.1, ENSMUST00000144604.1, ENSMUST00000189920.1	E130102H24Rik, Mir101a
XLOC_042292	154.502	-1.35683	0.342506	-3.96149	7.44845e-05	0.000475211	ENSMUST00000180411.2	Gm17491
XLOC_033752	40.7801	-1.29242	0.326385	-3.9598	7.50126e-05	0.000478206	ENSMUST00000129065.7, ENSMUST00000129146.1, ENSMUST00000137398.7	E130006D01Rik
XLOC_001631	50.6512	-1.23484	0.312611	-3.95007	7.8128e-05	0.00049612	ENSMUST00000192593.1	Gm37516
XLOC_019760	4.31785	-2.73429	0.692571	-3.94803	7.87967e-05	0.000499975
XLOC_028262	13.2654	-2.11976	0.538185	-3.93871	8.19197e-05	0.000518981	ENSMUST00000141120.1, ENSMUST00000155382.1	Gm12405, Gm12406
XLOC_009772	27.4769	-1.92618	0.489134	-3.93794	8.21846e-05	0.000520524
XLOC_008024	28.9824	-1.55756	0.395715	-3.93606	8.28297e-05	0.000523929
XLOC_013611	8.53255	-2.38953	0.607765	-3.93167	8.43579e-05	0.00053249
XLOC_041617	43.838	-1.21615	0.309745	-3.9263	8.62628e-05	0.000543108	ENSMUST00000146145.3, ENSMUST00000211302.1	2310014F06Rik
XLOC_042389	40.8652	-1.14113	0.290827	-3.92373	8.71883e-05	0.000547803	ENSMUST00000210105.1, ENSMUST00000210289.1, ENSMUST00000210976.1, ENSMUST00000211555.1	RP24-348E18.1
XLOC_034861	35.0021	-1.54073	0.39372	-3.91327	9.10538e-05	0.000569595
XLOC_022268	5.83692	-2.52698	0.648079	-3.89919	9.65153e-05	0.000600451	ENSMUST00000150450.1, ENSMUST00000151310.7	Gm13883
XLOC_044370	69.3927	-1.80977	0.465728	-3.88588	0.000101959	0.000629893	ENSMUST00000050829.1, ENSMUST00000186025.1	2010007H06Rik
XLOC_028058	37.0538	-1.25798	0.323854	-3.8844	0.000102581	0.000632962	ENSMUST00000142297.1, ENSMUST00000151138.7	Gm11827
XLOC_042092	4.33248	-2.69205	0.695212	-3.87227	0.000107825	0.000661769	ENSMUST00000208485.1	A630009H07Rik
XLOC_036815	99.2014	-1.22342	0.316369	-3.86707	0.000110153	0.00067487	ENSMUST00000203855.1	Gm44246
XLOC_004869	7.67347	-2.35584	0.609883	-3.86277	0.00011211	0.000684968
XLOC_035384	6.56737	-2.35164	0.614194	-3.82882	0.000128757	0.000776939	ENSMUST00000203474.1	Gm43948
XLOC_007108	175.619	-1.05989	0.279407	-3.79336	0.000148623	0.000883906	ENSMUST00000158585.1	Gm23386
XLOC_011106	26.182	-1.5261	0.402758	-3.78912	0.000151182	0.000896718
XLOC_003183	13.6385	-1.80268	0.477695	-3.77369	0.000160848	0.0009492
XLOC_006301	8.36744	-2.24971	0.599495	-3.75267	0.000174958	0.00102404
XLOC_043832	12.4147	-1.68169	0.449589	-3.7405	0.000183653	0.00107056
XLOC_003210	16.0989	-1.71758	0.459961	-3.73419	0.000188319	0.00109436
XLOC_045538	25.9752	-2.11482	0.567811	-3.72451	0.000195696	0.00113237
XLOC_016962	44.7704	-1.7762	0.477052	-3.72329	0.00019664	0.00113621
XLOC_006027	4.33061	-2.52219	0.679413	-3.71231	0.000205376	0.00118193
XLOC_033656	93.7523	-1.30873	0.361175	-3.62354	0.000290598	0.00161114
XLOC_026292	12.6732	-1.94432	0.538234	-3.61241	0.000303363	0.00167278	ENSMUST00000197430.1, ENSMUST00000200648.1	Gm43194
XLOC_022976	3.7675	-2.51732	0.697102	-3.61112	0.000304882	0.00168078	ENSMUST00000145105.1	Gm14261
XLOC_002999	3.32289	-2.48487	0.689294	-3.60495	0.000312211	0.00171614	ENSMUST00000181460.2, ENSMUST00000181915.1	Ptgs2os
XLOC_032502	14.1847	-1.63067	0.454175	-3.59041	0.000330161	0.00180423
XLOC_030114	9.6338	-2.20335	0.614225	-3.5872	0.000334245	0.00182369
XLOC_014647	194.99	-1.04422	0.291288	-3.58483	0.000337304	0.00183791	ENSMUST00000180441.1	AU022754
XLOC_011570	69.2139	-1.0385	0.290269	-3.5777	0.00034663	0.00188157	ENSMUST00000180777.1	A330048O09Rik
XLOC_026432	18.4867	-1.83671	0.519696	-3.53419	0.000409021	0.00218569
XLOC_029759	56.6044	-1.09329	0.310297	-3.52337	0.000426095	0.00226699	ENSMUST00000181475.1	Gm6297
XLOC_045356	5.283	-2.36826	0.675011	-3.50848	0.000450674	0.00238164
XLOC_003050	3.51121	-2.46638	0.704203	-3.50237	0.000461139	0.00243063	ENSMUST00000185465.6, ENSMUST00000190485.1	A830008E24Rik
XLOC_010723	6.75423	-2.01413	0.575949	-3.49706	0.000470417	0.00247418
XLOC_005151	10.8152	-2.18506	0.629975	-3.46849	0.000523393	0.00271821
XLOC_050116	54.6658	-1.5308	0.443843	-3.44897	0.000562725	0.0028984
XLOC_009064	8.16835	-2.10447	0.611362	-3.44227	0.000576862	0.00295933
XLOC_015574	4.95897	-2.32603	0.67914	-3.42497	0.000614869	0.00313125
XLOC_023604	8.57523	-2.28022	0.667092	-3.41815	0.000630492	0.00320011	ENSMUST00000143870.1	Gm13490
XLOC_005174	5.1992	-2.26947	0.667353	-3.4007	0.000672124	0.00338185
XLOC_001726	3.74716	-2.28273	0.673777	-3.38796	0.000704156	0.00352773
XLOC_030146	120.428	-1.14197	0.337885	-3.37976	0.000725501	0.00362646	ENSMUST00000083474.1	Mir31
XLOC_036830	10.6103	-1.87577	0.555818	-3.37479	0.000738731	0.00368504	ENSMUST00000181064.1, ENSMUST00000181355.3	Gm26588
XLOC_012880	18.6233	-1.67636	0.498149	-3.36518	0.000764951	0.00380183
XLOC_016881	3.73933	-2.31592	0.694922	-3.33263	0.000860305	0.00420207
XLOC_043679	28.1445	-1.34225	0.405557	-3.30964	0.000934169	0.00452118
XLOC_045586	3.46954	-2.27658	0.689481	-3.30188	0.000960395	0.0046343	ENSMUST00000125400.7, ENSMUST00000130086.1, ENSMUST00000142579.7, ENSMUST00000152203.7	Arhgap20os
XLOC_006368	7.77224	-2.21724	0.671814	-3.30038	0.000965551	0.0046555	ENSMUST00000126072.7, ENSMUST00000128121.1, ENSMUST00000134800.7	Lhx1os
XLOC_044685	3.3114	-2.30569	0.699197	-3.29763	0.000975048	0.00469572
XLOC_026220	8.50562	-2.08756	0.633091	-3.29741	0.000975811	0.00469846	ENSMUST00000180603.7, ENSMUST00000181792.2	Gm16958
XLOC_023634	17.4329	-1.41399	0.431708	-3.27534	0.00105535	0.00503567	ENSMUST00000146529.1, ENSMUST00000156418.7	A930012O16Rik
XLOC_011983	9.04959	-1.99337	0.609499	-3.27051	0.00107355	0.00510754	ENSMUST00000123535.1, ENSMUST00000125960.1, ENSMUST00000144993.1	5330416C01Rik
XLOC_041955	6.97455	-2.03421	0.624598	-3.25682	0.00112666	0.00533317	ENSMUST00000129373.1, ENSMUST00000134845.1	B230206H07Rik
XLOC_041668	7.80086	-1.8041	0.5547	-3.25239	0.00114438	0.00540664
XLOC_005560	5.16078	-2.22852	0.688077	-3.23876	0.00120049	0.00563017	ENSMUST00000117191.1, ENSMUST00000143706.1	Gm16140
XLOC_003194	7.20926	-1.90345	0.59369	-3.20614	0.00134527	0.00620884
XLOC_031241	28.6309	-1.66269	0.520766	-3.19278	0.00140909	0.00647518	ENSMUST00000128569.1, ENSMUST00000171190.1	2900005J15Rik
XLOC_028584	103.72	-1.00454	0.314688	-3.19219	0.001412	0.00648486
XLOC_016298	9.01101	-1.89521	0.594151	-3.18979	0.00142378	0.00653038
XLOC_003901	21.4436	-1.28271	0.405673	-3.16194	0.00156723	0.00710594	ENSMUST00000020090.7, ENSMUST00000187318.1, ENSMUST00000188568.1, ENSMUST00000189468.1, ENSMUST00000190199.1	Mrln
XLOC_002112	3.8555	-2.22029	0.703647	-3.1554	0.00160277	0.00724634	ENSMUST00000186683.1, ENSMUST00000187091.6, ENSMUST00000191299.6	1700066B17Rik
XLOC_010952	60.4929	-1.28986	0.409196	-3.15218	0.00162054	0.00731721
XLOC_045957	11.9468	-1.56418	0.497338	-3.14512	0.0016602	0.0074707
XLOC_030264	9.38	-1.91031	0.612067	-3.12107	0.00180194	0.00801747	ENSMUST00000118507.1	Gm12722
XLOC_005556	21.5533	-1.24146	0.398628	-3.11433	0.00184362	0.00818199	ENSMUST00000140161.1, ENSMUST00000148496.1	Etaa1os
XLOC_036172	2.08698	-2.18745	0.702814	-3.11241	0.00185565	0.00822643	ENSMUST00000101535.8, ENSMUST00000159032.1, ENSMUST00000159965.1, ENSMUST00000160156.1, ENSMUST00000160187.1, ENSMUST00000161161.7, ENSMUST00000161255.1, ENSMUST00000161820.7, ENSMUST00000163834.2	9330158H04Rik
XLOC_044294	42.1644	-1.02235	0.330223	-3.09593	0.00196197	0.00864744
XLOC_027679	5.54566	-1.89032	0.612483	-3.08632	0.00202653	0.00888698	ENSMUST00000050571.8, ENSMUST00000196621.4, ENSMUST00000198402.1	A730020M07Rik
XLOC_023491	9.57067	-1.93898	0.628635	-3.08443	0.00203944	0.00893075	ENSMUST00000127936.1, ENSMUST00000134271.1	Gm13403
XLOC_010698	41.3806	-1.41046	0.458999	-3.07291	0.00211979	0.00922791
XLOC_029125	4.12618	-2.082	0.678567	-3.06824	0.00215326	0.00935524	ENSMUST00000181522.1	Gm26615
XLOC_044466	26.9038	-1.02284	0.334078	-3.06168	0.00220099	0.00953034	ENSMUST00000181046.1	B930082K07Rik
XLOC_029463	6.31393	-1.96584	0.647619	-3.03548	0.00240152	0.0102673
XLOC_025259	33.5647	-1.11534	0.367621	-3.03393	0.00241391	0.0103058
XLOC_001694	16.3933	-1.63033	0.537996	-3.03038	0.0024425	0.010406
XLOC_020453	5.36017	-1.99232	0.663366	-3.00336	0.0026702	0.01126	ENSMUST00000182109.1	Gm19557
XLOC_021951	13.3795	-1.77525	0.594589	-2.98567	0.00282956	0.0118277	ENSMUST00000147420.1, ENSMUST00000149231.1	Chn1os3
XLOC_007927	4.90856	-2.06744	0.692498	-2.98548	0.00283133	0.011832	ENSMUST00000146806.1, ENSMUST00000151652.7	Bcas3os1
XLOC_019619	32.7822	-1.25714	0.422738	-2.97381	0.0029413	0.0122193
XLOC_043392	3.15099	-2.0855	0.702315	-2.96946	0.00298323	0.0123682
XLOC_041838	36.1283	-1.09218	0.368039	-2.96757	0.00300163	0.0124276
XLOC_021081	14.7961	-1.67391	0.566116	-2.95683	0.0031082	0.0127993	ENSMUST00000180489.7, ENSMUST00000180667.1, ENSMUST00000181539.1	Mirt1
XLOC_021510	89.8857	-1.29027	0.437457	-2.94947	0.00318316	0.013055	ENSMUST00000125518.1, ENSMUST00000150375.1, ENSMUST00000152375.1	Gm13563
XLOC_006665	29.9026	-1.01521	0.345765	-2.93612	0.00332346	0.0135552
XLOC_025982	14.15	-1.33751	0.455807	-2.93439	0.00334203	0.0136218	ENSMUST00000196659.1, ENSMUST00000196720.4, ENSMUST00000198712.4	A230001M10Rik
XLOC_045973	3.4295	-2.00072	0.684596	-2.92249	0.00347249	0.0140923
XLOC_025884	13.3041	-1.47606	0.505382	-2.92069	0.00349263	0.0141528
XLOC_014072	3.21493	-2.05805	0.707487	-2.90896	0.00362638	0.0145905
XLOC_046716	11.7035	-1.75165	0.604905	-2.89574	0.00378271	0.0151147
XLOC_012948	51.4109	-1.1143	0.38501	-2.8942	0.00380123	0.0151713
XLOC_042125	15.214	-1.25209	0.433127	-2.89082	0.00384236	0.0153004	ENSMUST00000180408.1	E230013L22Rik
XLOC_010059	45.9638	-1.36397	0.473084	-2.88315	0.00393726	0.0156221	ENSMUST00000195528.1	Gm30238
XLOC_014205	22.1285	-1.17952	0.4094	-2.8811	0.0039629	0.0157111
XLOC_046005	1.79839	-2.00465	0.696537	-2.87802	0.00400184	0.0158397
XLOC_041967	29.5512	-1.13002	0.393301	-2.87317	0.00406371	0.0160403	ENSMUST00000173624.1, ENSMUST00000211303.1, ENSMUST00000211692.1	Gm20501
XLOC_035366	8.14253	-1.76277	0.614046	-2.87074	0.00409514	0.0161487
XLOC_027336	41.3546	-1.34328	0.470193	-2.85687	0.00427836	0.0167305	ENSMUST00000135483.1, ENSMUST00000141787.1	A730011C13Rik
XLOC_032688	7.60224	-1.61706	0.568005	-2.8469	0.00441469	0.0171891	ENSMUST00000201604.1	Gm42788
XLOC_012995	10.2394	-1.44257	0.509267	-2.83265	0.00461645	0.0178606	ENSMUST00000181856.1	Gm26908
XLOC_022958	15.3293	-1.16487	0.414137	-2.81277	0.0049117	0.0188207	ENSMUST00000138928.1, ENSMUST00000147446.1, ENSMUST00000151217.7	1110018N20Rik
XLOC_033270	3.84836	-1.84508	0.661463	-2.78939	0.00528076	0.0200147	ENSMUST00000180650.2	Gm26761
XLOC_015087	7.14404	-1.64817	0.591654	-2.7857	0.0053412	0.0201935	ENSMUST00000100659.2, ENSMUST00000110230.7, ENSMUST00000137301.1, ENSMUST00000148544.1	Gm9920
XLOC_044473	2.38098	-1.95523	0.705751	-2.77042	0.0055984	0.0210419
XLOC_026522	58.7923	-1.11562	0.403786	-2.76291	0.00572885	0.0214667
XLOC_004848	2.79379	-1.94745	0.707085	-2.7542	0.00588365	0.021974	ENSMUST00000186036.1, ENSMUST00000188279.1, ENSMUST00000189619.1, ENSMUST00000190260.6, ENSMUST00000191223.6	1700023F02Rik
XLOC_001692	4.044	-1.78284	0.64822	-2.75037	0.0059528	0.022179
XLOC_030324	36.1143	-1.29632	0.479618	-2.70283	0.00687524	0.0249709	ENSMUST00000150239.1, ENSMUST00000154561.1	Ttc39aos1
XLOC_002488	5.11217	-1.6479	0.6107	-2.69838	0.0069678	0.0252614	ENSMUST00000181720.1, ENSMUST00000186858.1, ENSMUST00000187869.1	C430014B12Rik
XLOC_018907	7.35336	-1.64808	0.611119	-2.69682	0.00700041	0.0253575
XLOC_005176	21.1482	-1.00648	0.373832	-2.69232	0.0070956	0.0256566
XLOC_027337	36.7979	-1.19316	0.443623	-2.68959	0.00715406	0.0258296	ENSMUST00000133494.1, ENSMUST00000143287.1	Gm15265
XLOC_045136	4.68427	-1.81348	0.676077	-2.68236	0.00731038	0.0263083	ENSMUST00000152043.2	Gm17163
XLOC_046179	8.56626	-1.55676	0.582345	-2.67327	0.00751168	0.0269056	ENSMUST00000198533.1	Gm42755
XLOC_034414	3.79611	-1.8644	0.702762	-2.65296	0.00797894	0.0283213	ENSMUST00000124434.1, ENSMUST00000125170.7, ENSMUST00000151170.7	D830026I12Rik
XLOC_029132	2.04944	-1.86725	0.705227	-2.64774	0.0081033	0.0287
XLOC_022179	14.0143	-1.23113	0.469496	-2.62223	0.00873556	0.0306616
XLOC_040234	3.53946	-1.78802	0.681848	-2.62231	0.0087335	0.0306616	ENSMUST00000207552.1	Gm44701
XLOC_032171	1.25825	-1.56233	0.599833	-2.60462	0.00919766	0.0320041	ENSMUST00000125010.2, ENSMUST00000129609.1, ENSMUST00000131845.1, ENSMUST00000138108.1	Hnf1aos1, Hnf1aos2
XLOC_035266	68.6151	-1.00009	0.38528	-2.59574	0.00943881	0.0326892	ENSMUST00000134600.1, ENSMUST00000143871.7, ENSMUST00000153372.1	Gm5577
XLOC_031546	4.17016	-1.77928	0.687691	-2.58732	0.00967248	0.0333941	ENSMUST00000197424.1	Gm10440
XLOC_004598	3.84378	-1.68378	0.652319	-2.58123	0.00984502	0.033889
XLOC_022465	6.8593	-1.5511	0.604353	-2.56655	0.0102717	0.0351542	ENSMUST00000123403.1, ENSMUST00000134411.7, ENSMUST00000142323.7, ENSMUST00000148977.7, ENSMUST00000153728.7, ENSMUST00000155018.1	4930417H01Rik
XLOC_018055	14.3607	-1.36708	0.534935	-2.55561	0.0106003	0.0361216
XLOC_044282	2.63968	-1.79587	0.703318	-2.55343	0.0106669	0.0363029	ENSMUST00000185590.6, ENSMUST00000188499.1, ENSMUST00000191461.6	1700063D05Rik
XLOC_036941	6.51891	-1.55455	0.61026	-2.54735	0.0108544	0.0368588	ENSMUST00000204791.1	Gm44290
XLOC_030187	10.1391	-1.35681	0.533221	-2.54455	0.010942	0.0371044	ENSMUST00000142458.2	Gm830
XLOC_044814	2.95053	-1.7884	0.705897	-2.53351	0.0112925	0.0381181
XLOC_026829	14.548	-1.32677	0.526231	-2.52127	0.0116932	0.0392156	ENSMUST00000193264.1, ENSMUST00000194629.1	Gm6209
XLOC_042040	22.1798	-1.19427	0.474036	-2.51937	0.0117565	0.0394062
XLOC_006941	57.7031	-1.24169	0.496509	-2.50085	0.0123897	0.0411831
XLOC_040993	4.62606	-1.58576	0.63565	-2.49471	0.012606	0.0417995
XLOC_048483	4530.77	-1.46172	0.586255	-2.49331	0.0126558	0.0419531	ENSMUST00000124842.7, ENSMUST00000136518.7, ENSMUST00000143999.7, ENSMUST00000148530.2, ENSMUST00000203672.1, ENSMUST00000203933.2, ENSMUST00000204729.1, ENSMUST00000204974.2, ENSMUST00000204991.2, ENSMUST00000205059.2	Firre
XLOC_038258	15.9756	-1.10344	0.44264	-2.49286	0.0126717	0.0420002
XLOC_001180	7.97746	-1.46786	0.59454	-2.46889	0.0135532	0.0443015	ENSMUST00000180495.7, ENSMUST00000180962.1, ENSMUST00000181491.1, ENSMUST00000181524.7	Gm19705
XLOC_021112	4.85747	-1.52795	0.619633	-2.46589	0.0136673	0.0446146
XLOC_008510	186.399	-1.28603	0.522714	-2.46029	0.0138824	0.0452138	ENSMUST00000139014.1	2900052L18Rik
XLOC_034849	2.46163	-1.72407	0.70127	-2.45849	0.0139522	0.0454048	ENSMUST00000204648.1	Gm43938
XLOC_023769	5.42922	-1.60888	0.655782	-2.45338	0.0141519	0.0459687	ENSMUST00000143898.1	Gm13652
XLOC_014771	23.9005	-1.01969	0.416076	-2.45072	0.0142571	0.0462363	ENSMUST00000187706.1, ENSMUST00000187967.1, ENSMUST00000190683.1	1700120C14Rik
XLOC_037454	6.04509	-1.50171	0.613391	-2.44821	0.0143568	0.0465228	ENSMUST00000204101.1	Gm31108
XLOC_008849	13.6702	-1.1545	0.474872	-2.43117	0.01505	0.0483702
XLOC_008107	21.29	-1.0709	0.441017	-2.42825	0.0151718	0.0486848	ENSMUST00000139017.1, ENSMUST00000141696.1, ENSMUST00000153181.7	Gm12359
XLOC_001497	31.4687	-1.3983	0.575891	-2.42807	0.0151794	0.0487028	ENSMUST00000171429.1	Gm17224

## Sheet: E_CochVsVest_up
Table S5. Differentially expressed lncRNA genes between different samples														Genome-wide identification and expression profiling of long non-coding RNAs in auditory and vestibular systems
														Kathy Ushakov, Tal Koffler-Brill, Aviv Rom, Kobi Perl, Igor Ulitsky, & Karen B Avraham
Row.names	baseMean	log2FoldChange	lfcSE	stat	pvalue	padj	GencodeIDs	GencodeSymbols
XLOC_023194	3327.78	3.60561	0.144508	24.951	2.08211e-137	6.3447e-134	ENSMUST00000102976.3, ENSMUST00000114915.2, ENSMUST00000125091.1, ENSMUST00000130615.1, ENSMUST00000142305.1, ENSMUST00000147533.1, ENSMUST00000151456.1, ENSMUST00000153509.1	9230102O04Rik, Gata3
XLOC_021198	413.566	4.02769	0.231967	17.3632	1.56722e-67	5.45794e-65	ENSMUST00000149014.1	Gm13262
XLOC_008810	1636.86	3.41484	0.203499	16.7806	3.38391e-63	1.00601e-60
XLOC_029478	595.526	2.6222	0.167017	15.7002	1.50812e-55	3.25353e-53	ENSMUST00000136217.2	Gm13111
XLOC_043704	646.038	2.0924	0.153631	13.6196	3.06177e-42	3.58846e-40	ENSMUST00000034183.9, ENSMUST00000178064.8, ENSMUST00000179029.1, ENSMUST00000179222.1, ENSMUST00000179400.1, ENSMUST00000179421.8, ENSMUST00000180102.7	Crnde
XLOC_008633	74.6324	4.21438	0.328854	12.8154	1.34514e-37	1.26123e-35
XLOC_013598	188.204	4.18112	0.339692	12.3086	8.14391e-35	6.77585e-33	ENSMUST00000151828.1	Rubie
XLOC_044667	287.03	2.0776	0.173005	12.0089	3.19015e-33	2.49128e-31	ENSMUST00000180663.7, ENSMUST00000181447.7, ENSMUST00000181893.7, ENSMUST00000183536.7, ENSMUST00000183781.1	D430036J16Rik
XLOC_011899	164.808	2.64494	0.22124	11.9551	6.10879e-33	4.62485e-31
XLOC_010962	361.004	1.83184	0.170133	10.7671	4.92197e-27	2.76469e-25	ENSMUST00000123998.1, ENSMUST00000131564.7, ENSMUST00000134705.1, ENSMUST00000137199.1, ENSMUST00000144545.1, ENSMUST00000145613.7, ENSMUST00000183171.1	A830082K12Rik
XLOC_012915	78.9736	2.55396	0.237242	10.7652	5.02318e-27	2.81506e-25
XLOC_042760	183.319	1.91792	0.206738	9.27704	1.74259e-20	6.56582e-19	ENSMUST00000062522.7, ENSMUST00000133337.7, ENSMUST00000133528.2	Irx3os
XLOC_021339	379.75	1.79452	0.205917	8.71477	2.91358e-18	9.58532e-17	ENSMUST00000148089.2, ENSMUST00000150037.3	E030013I19Rik
XLOC_021121	158.848	1.73325	0.206098	8.40983	4.1059e-17	1.25117e-15	ENSMUST00000136990.2	Emx2os
XLOC_037209	29.7528	3.51108	0.424359	8.27385	1.297e-16	3.77305e-15	ENSMUST00000202005.1	Gm38404
XLOC_039453	156.334	2.59512	0.326759	7.94199	1.98965e-15	5.28938e-14	ENSMUST00000207259.1	Gm44893
XLOC_041871	96.8216	2.36409	0.302192	7.82316	5.1515e-15	1.31501e-13	ENSMUST00000208383.1	Gm35147
XLOC_011464	97.8592	2.94574	0.37971	7.75787	8.63659e-15	2.16608e-13	ENSMUST00000126138.7, ENSMUST00000140980.1, ENSMUST00000150418.7	1700018A04Rik
XLOC_045541	131.304	1.43019	0.185021	7.72991	1.07621e-14	2.68261e-13
XLOC_005249	41.1761	2.39263	0.327642	7.30256	2.82341e-13	6.18966e-12
XLOC_000303	44.5523	2.87891	0.411198	7.00127	2.53646e-12	5.04354e-11	ENSMUST00000189138.1, ENSMUST00000209336.1	Gm28175
XLOC_040938	2029.12	1.53388	0.219122	7.00014	2.55699e-12	5.08022e-11	ENSMUST00000059305.16, ENSMUST00000098402.4, ENSMUST00000104003.1, ENSMUST00000158750.1, ENSMUST00000179360.2, ENSMUST00000185890.6, ENSMUST00000188976.1, ENSMUST00000189432.6, ENSMUST00000189581.6, ENSMUST00000191456.1, ENSMUST00000191491.1, ENSMUST00000194059.1	Gm38393, Snhg14, Snord107, Snord64, Snrpn, Snurf
XLOC_010600	12.1184	3.98326	0.589663	6.75514	1.42695e-11	2.62339e-10
XLOC_038954	72.5869	2.5088	0.374477	6.69947	2.09181e-11	3.79138e-10	ENSMUST00000182342.1, ENSMUST00000183019.1	Gm10605
XLOC_043698	25.9663	2.68618	0.402778	6.66912	2.57338e-11	4.61278e-10	ENSMUST00000168442.1	Gm3235
XLOC_009649	180.549	3.67507	0.552706	6.64923	2.94623e-11	5.2464e-10
XLOC_040873	18.8438	3.28754	0.500962	6.56246	5.29264e-11	9.24904e-10	ENSMUST00000186345.1	Snhg14
XLOC_025424	480.622	4.06398	0.619431	6.56083	5.35082e-11	9.33732e-10	ENSMUST00000198939.1, ENSMUST00000199747.1	Gm43376
XLOC_037962	15.298	3.8972	0.597919	6.51794	7.12787e-11	1.22888e-09
XLOC_011457	15.2494	3.75246	0.581115	6.45734	1.06562e-10	1.80651e-09
XLOC_038255	79.244	2.43811	0.379228	6.42913	1.28334e-10	2.15316e-09	ENSMUST00000190250.2	Gm28077
XLOC_026804	94.4725	1.30389	0.212541	6.13478	8.52774e-10	1.30502e-08	ENSMUST00000181047.6, ENSMUST00000191843.1, ENSMUST00000192347.1, ENSMUST00000195225.5	2610316D01Rik, 5930409G06Rik
XLOC_030231	221.524	1.59926	0.266447	6.00217	1.94696e-09	2.85922e-08	ENSMUST00000136525.1	Gm12688
XLOC_034806	49.7138	2.19036	0.373553	5.8636	4.52941e-09	6.37885e-08
XLOC_043703	9.887	3.52818	0.603189	5.84921	4.93924e-09	6.93599e-08	ENSMUST00000210508.1	RP24-491F15.1
XLOC_024245	22.1422	2.58654	0.457431	5.6545	1.56298e-08	2.06069e-07	ENSMUST00000143525.1, ENSMUST00000148420.1	Gm13963, Gm13966
XLOC_018066	10.8901	3.43592	0.607797	5.65307	1.57604e-08	2.07455e-07
XLOC_048956	57.2518	2.22412	0.404465	5.4989	3.82159e-08	4.82459e-07	ENSMUST00000130264.1, ENSMUST00000136406.7, ENSMUST00000142109.7, ENSMUST00000150604.7	5330434G04Rik
XLOC_023133	93.1929	1.23227	0.226133	5.44931	5.05652e-08	6.30849e-07
XLOC_007239	37.6585	2.31565	0.43065	5.37711	7.56899e-08	9.17994e-07	ENSMUST00000141450.1	4930469K13Rik
XLOC_043699	44.1137	1.78675	0.333696	5.35442	8.5833e-08	1.03279e-06	ENSMUST00000210487.1	RP24-323I19.2
XLOC_042758	77.303	1.4728	0.275937	5.33745	9.4261e-08	1.12974e-06
XLOC_016581	156.245	1.0565	0.198737	5.31608	1.06025e-07	1.26266e-06
XLOC_004317	10.6297	2.81603	0.530476	5.30849	1.10534e-07	1.31316e-06	ENSMUST00000139331.1	Gm15723
XLOC_010609	12.9817	3.2039	0.604822	5.29727	1.17549e-07	1.39175e-06	ENSMUST00000130966.1	Gm11378
XLOC_017038	33.7023	1.85511	0.353548	5.24712	1.54493e-07	1.79944e-06	ENSMUST00000188950.1	Gm29205
XLOC_014955	19.3723	2.69555	0.51627	5.2212	1.77763e-07	2.05574e-06	ENSMUST00000180696.1, ENSMUST00000180955.1	Gm2824
XLOC_025002	10.1432	3.00197	0.584704	5.13416	2.834e-07	3.18815e-06	ENSMUST00000145549.1	B230312C02Rik
XLOC_041039	35.5525	2.01697	0.397355	5.07599	3.85483e-07	4.23493e-06	ENSMUST00000207682.1, ENSMUST00000208511.1, ENSMUST00000209071.1	Gm44536
XLOC_012943	86.4214	3.10787	0.624144	4.97942	6.37763e-07	6.75973e-06	ENSMUST00000083663.1, ENSMUST00000175231.1, ENSMUST00000180610.7, ENSMUST00000181808.2, ENSMUST00000185812.1, ENSMUST00000186703.1	Mir124a-1, Mir124a-1hg, Mir3078
XLOC_042471	4.88406	3.23619	0.663836	4.87498	1.08817e-06	1.10854e-05
XLOC_019731	18.382	2.1199	0.435364	4.86925	1.12023e-06	1.13977e-05
XLOC_024505	17.1811	2.08965	0.432284	4.83399	1.33824e-06	1.34477e-05	ENSMUST00000134801.1	Gm14066
XLOC_012936	242.556	1.35914	0.282946	4.80354	1.55888e-06	1.55366e-05
XLOC_042489	11.73	2.89364	0.605174	4.7815	1.73989e-06	1.72209e-05	ENSMUST00000211162.1	RP23-185B22.1
XLOC_019244	48.1122	1.22771	0.260464	4.71354	2.43452e-06	2.3551e-05
XLOC_030971	7.04542	2.9171	0.619144	4.7115	2.45897e-06	2.37688e-05	ENSMUST00000138077.1, ENSMUST00000183838.1	Gm13110, Gm27202
XLOC_024626	6.92482	2.8967	0.625432	4.63152	3.62987e-06	3.44315e-05	ENSMUST00000147463.1	AA387200
XLOC_013100	107.931	1.83619	0.399177	4.59995	4.2259e-06	3.9699e-05
XLOC_009589	27.9876	2.011	0.440612	4.56412	5.01599e-06	4.66361e-05
XLOC_007344	23.1106	1.9847	0.435461	4.5577	5.17181e-06	4.79933e-05	ENSMUST00000154068.1	Gm12198
XLOC_010769	26.1464	2.40216	0.541647	4.43492	9.2106e-06	8.15605e-05	ENSMUST00000200797.1, ENSMUST00000201517.3, ENSMUST00000201658.3, ENSMUST00000201815.3, ENSMUST00000202366.1, ENSMUST00000202502.1, ENSMUST00000202739.1, ENSMUST00000202976.3	Gm2762
XLOC_021401	28.9602	1.63391	0.378736	4.31412	1.60239e-05	0.000136441	ENSMUST00000136456.1, ENSMUST00000141289.7, ENSMUST00000150514.7	4930447M23Rik
XLOC_027882	5.27985	2.90943	0.678557	4.28767	1.80556e-05	0.000152103
XLOC_001902	27.7075	1.46073	0.344216	4.24363	2.1993e-05	0.000181991	ENSMUST00000127328.1, ENSMUST00000149914.1, ENSMUST00000155588.7	Gm16070
XLOC_045056	7.93908	2.71116	0.640251	4.23453	2.29032e-05	0.000188499	ENSMUST00000139552.2, ENSMUST00000144424.8, ENSMUST00000149308.3, ENSMUST00000163302.1	2900079G21Rik
XLOC_016930	24.0676	1.82886	0.437568	4.17961	2.92004e-05	0.000236102
XLOC_015895	74.2461	1.00316	0.24528	4.08985	4.31653e-05	0.000338355
XLOC_011537	4.17853	2.72094	0.677927	4.01361	5.97969e-05	0.000458405	ENSMUST00000160241.1	Gm15810
XLOC_030937	7.67798	2.47792	0.617837	4.01063	6.05559e-05	0.000463641	ENSMUST00000128056.1	1700045H11Rik
XLOC_021118	47.994	1.29644	0.324079	4.00039	6.32373e-05	0.000482806
XLOC_008451	12.1414	1.99965	0.50253	3.97916	6.91583e-05	0.000525216
XLOC_005090	24.5431	1.3511	0.340413	3.96901	7.21708e-05	0.000546391
XLOC_045886	19.5187	1.75696	0.44325	3.96383	7.37582e-05	0.000557371	ENSMUST00000069896.6, ENSMUST00000185960.1, ENSMUST00000187891.1, ENSMUST00000189191.6	9330154J02Rik
XLOC_002445	98.1872	2.61038	0.668546	3.90457	9.43941e-05	0.000699647
XLOC_008721	7.78137	2.47319	0.639516	3.86729	0.000110052	0.000806141
XLOC_035834	21.1947	1.73713	0.451761	3.84524	0.000120432	0.000875341	ENSMUST00000159822.1, ENSMUST00000162868.1, ENSMUST00000203961.1	A830011K09Rik
XLOC_045086	4.90798	2.58822	0.673683	3.84189	0.000122091	0.000886078	ENSMUST00000180386.1	Gm26614
XLOC_000087	29.1378	1.78135	0.463905	3.8399	0.000123082	0.000892476	ENSMUST00000067599.1, ENSMUST00000187401.1	Gm9947
XLOC_008370	21.9466	2.59692	0.677493	3.83314	0.00012652	0.000914681
XLOC_009500	9.40382	2.00739	0.524327	3.82852	0.000128916	0.00092925
XLOC_032981	12.1759	2.31026	0.610905	3.7817	0.00015576	0.00110285	ENSMUST00000065519.6, ENSMUST00000199326.1, ENSMUST00000200563.1	Gm9899
XLOC_008458	48.2792	1.16668	0.31243	3.73421	0.000188304	0.00130969
XLOC_025123	28.8473	2.23414	0.60157	3.71384	0.000204136	0.00140936	ENSMUST00000175332.1, ENSMUST00000185804.1, ENSMUST00000186746.1, ENSMUST00000186923.1, ENSMUST00000188983.6, ENSMUST00000189467.1, ENSMUST00000189754.1, ENSMUST00000189868.6	Mir124-2hg, Mir124a-2
XLOC_009455	58.4075	1.1584	0.315811	3.66801	0.000244449	0.00165809
XLOC_005193	41.4464	1.09765	0.304688	3.60253	0.00031513	0.00207628
XLOC_018020	14.0965	1.66893	0.47441	3.51791	0.000434954	0.00276488	ENSMUST00000181180.1	Gm16702
XLOC_030612	7.7702	2.30551	0.656774	3.51036	0.000447508	0.00283507	ENSMUST00000130882.7, ENSMUST00000153810.1	A930031H19Rik
XLOC_005093	34.6825	1.83332	0.529458	3.46264	0.000534907	0.00332822
XLOC_009699	4.98618	2.3114	0.667679	3.46185	0.000536482	0.00333717
XLOC_008936	16.0145	1.56239	0.452623	3.45186	0.000556727	0.0034499
XLOC_017369	20.6222	1.30825	0.38093	3.43435	0.000593971	0.00365929	ENSMUST00000149552.2	Gm16758
XLOC_004857	2.49258	2.42029	0.70549	3.43065	0.000602145	0.0037003
XLOC_033398	64.7768	1.03262	0.303531	3.40202	0.000668905	0.00406624	ENSMUST00000137731.2	Gm15985
XLOC_030157	9.32255	1.91975	0.572577	3.35282	0.000799914	0.00478462
XLOC_025603	4.84401	2.17113	0.648558	3.34763	0.000815057	0.00485894
XLOC_032057	3.85446	2.33697	0.699779	3.33959	0.000839023	0.00498628	ENSMUST00000100944.6, ENSMUST00000196693.4, ENSMUST00000197854.1, ENSMUST00000198585.1, ENSMUST00000199724.1	Gm10419
XLOC_031272	2.37528	2.3285	0.704613	3.30465	0.000950968	0.00558754	ENSMUST00000180828.1	Gm26894
XLOC_034220	5.63858	2.05235	0.627968	3.26824	0.00108219	0.00626734
XLOC_045616	6.19296	2.10008	0.645149	3.25519	0.00113318	0.00652256	ENSMUST00000166637.1, ENSMUST00000171441.1	Gm17226
XLOC_041061	5.13292	2.23728	0.687866	3.25249	0.001144	0.00657591
XLOC_026428	38.3129	1.13315	0.351495	3.22381	0.00126499	0.00719166
XLOC_014531	3.53578	2.2658	0.703505	3.22073	0.00127863	0.00726247	ENSMUST00000174277.1	A730060N03Rik
XLOC_038637	71.55	1.24043	0.38854	3.19254	0.00141029	0.00793814	ENSMUST00000080024.5, ENSMUST00000189966.6, ENSMUST00000190320.1, ENSMUST00000191084.6, ENSMUST00000207952.1, ENSMUST00000208041.1	B130024G19Rik
XLOC_031967	7.40038	1.89519	0.597574	3.17147	0.00151669	0.008457
XLOC_006253	26.5187	1.0412	0.329658	3.15841	0.00158634	0.00879103	ENSMUST00000180805.1	2210008F06Rik
XLOC_004361	15.8119	1.41709	0.450346	3.14667	0.00165142	0.00912058	ENSMUST00000127564.1	Gm15910
XLOC_020638	15.7143	1.63161	0.520462	3.13493	0.00171895	0.00944858	ENSMUST00000137184.1, ENSMUST00000149574.1	Gm14964
XLOC_049038	18.3431	1.25509	0.412315	3.044	0.00233456	0.0123802
XLOC_022386	9.40945	1.67865	0.556248	3.01781	0.00254607	0.0133434
XLOC_015465	10.3049	1.47906	0.49152	3.00916	0.00261971	0.0137046
XLOC_003066	19.3568	1.21631	0.404561	3.00648	0.00264292	0.0138053	ENSMUST00000097531.2, ENSMUST00000194133.1	Gm5532
XLOC_046158	7.06383	1.74736	0.586233	2.98066	0.00287625	0.0149027	ENSMUST00000192885.1, ENSMUST00000193114.1, ENSMUST00000193519.1	Gm35025
XLOC_018386	6.01468	1.98496	0.671704	2.95511	0.00312555	0.0160477	ENSMUST00000121995.1	Gm15821
XLOC_027549	3.43738	2.02924	0.686741	2.95488	0.0031279	0.0160564	ENSMUST00000182400.7, ENSMUST00000182414.1	Gm27008
XLOC_045124	17.3071	1.42179	0.489599	2.90398	0.00368448	0.0184865
XLOC_023629	8.02368	1.6275	0.569842	2.85605	0.00428951	0.021138	ENSMUST00000180810.1	Gm26794
XLOC_030973	21.1294	1.125	0.399524	2.81585	0.00486484	0.0235682	ENSMUST00000138795.7, ENSMUST00000151696.1	Gm13112
XLOC_012102	26.3013	1.33656	0.476393	2.80558	0.00502268	0.024203
XLOC_038430	16.5993	1.29969	0.464589	2.79749	0.00515008	0.0247192	ENSMUST00000058665.9, ENSMUST00000210360.1, ENSMUST00000211463.1	Mtag2, RP23-218K15.10
XLOC_021085	30.2926	1.04961	0.377057	2.7837	0.00537426	0.0256437
XLOC_028008	13.2849	1.46572	0.529024	2.77061	0.00559521	0.0265473	ENSMUST00000133960.1, ENSMUST00000136306.1, ENSMUST00000141405.1, ENSMUST00000144933.1, ENSMUST00000145581.1	AI838599
XLOC_002115	6.12397	1.6897	0.615959	2.74319	0.00608448	0.0285584	ENSMUST00000181756.2	Gm16894
XLOC_031051	2.64281	1.92328	0.70575	2.72516	0.00642713	0.0299084	ENSMUST00000101627.4	Gm8773
XLOC_030531	23.2459	1.33808	0.494199	2.70757	0.00677779	0.0312815	ENSMUST00000123368.7, ENSMUST00000144539.1, ENSMUST00000148534.7, ENSMUST00000153589.1, ENSMUST00000156350.7	2610028E06Rik
XLOC_037065	4.23145	1.77374	0.664664	2.66862	0.00761625	0.0345366
XLOC_010391	8.71918	1.43216	0.536757	2.66817	0.00762654	0.0345769
XLOC_000519	6.60619	1.59638	0.601553	2.65377	0.00795987	0.0358282	ENSMUST00000133244.1	Gm13749
XLOC_016230	3.0922	1.83334	0.69173	2.65037	0.00804039	0.0361106
XLOC_004621	8.97113	1.34139	0.507373	2.6438	0.00819803	0.03667
XLOC_009506	72.279	1.2191	0.461809	2.63984	0.00829448	0.0370267	ENSMUST00000177636.1, ENSMUST00000182473.1, ENSMUST00000182592.1, ENSMUST00000183238.1	Gm9866
XLOC_022968	30.4592	1.23893	0.479874	2.58178	0.00982922	0.0427429	ENSMUST00000124850.1, ENSMUST00000127441.1, ENSMUST00000139927.1	9230111E07Rik, Gm14321
XLOC_021340	10.6043	1.329	0.520531	2.55315	0.0106752	0.045809
XLOC_003891	6.6456	1.45846	0.572675	2.54675	0.0108731	0.0465517
XLOC_002127	8.37654	1.36507	0.54035	2.52627	0.0115281	0.0488498

## Sheet: E_CochVsVest_down
Table S5. Differentially expressed lncRNA genes between different samples														Genome-wide identification and expression profiling of long non-coding RNAs in auditory and vestibular systems
														Kathy Ushakov, Tal Koffler-Brill, Aviv Rom, Kobi Perl, Igor Ulitsky, & Karen B Avraham
Row.names	baseMean	log2FoldChange	lfcSE	stat	pvalue	padj	GencodeIDs	GencodeSymbols
XLOC_019183	527.193	-2.99446	0.14644	-20.4484	6.20776e-93	4.72915e-90
XLOC_035988	86.4087	-5.33983	0.369252	-14.4612	2.13026e-47	3.16655e-45	ENSMUST00000159568.5, ENSMUST00000159827.2, ENSMUST00000184182.1, ENSMUST00000210702.1	Dlx6os1
XLOC_019417	69.7612	-5.99599	0.415277	-14.4385	2.96154e-47	4.34918e-45
XLOC_014052	116.114	-5.19622	0.359921	-14.4371	3.02322e-47	4.41317e-45
XLOC_017283	354.023	-1.79665	0.130762	-13.7398	5.85987e-43	7.1426e-41	ENSMUST00000163493.2	2810468N07Rik
XLOC_034516	448.955	-2.75256	0.210276	-13.0902	3.74618e-39	3.77374e-37	ENSMUST00000149515.1	Gm13782
XLOC_005149	268.226	-2.06062	0.159422	-12.9256	3.22756e-38	3.10994e-36
XLOC_008975	91.6211	-3.65099	0.285558	-12.7855	1.97707e-37	1.83958e-35
XLOC_010771	104.712	-5.68894	0.455747	-12.4827	9.27999e-36	7.96576e-34
XLOC_038395	169.153	-3.88784	0.324222	-11.9913	3.94777e-33	3.06493e-31	ENSMUST00000206342.1	Gm45123
XLOC_025221	149.011	-3.02748	0.254963	-11.8742	1.61218e-32	1.19822e-30
XLOC_033863	314.742	-3.6319	0.319053	-11.3834	5.06052e-30	3.35232e-28	ENSMUST00000129108.1, ENSMUST00000134493.7, ENSMUST00000140101.1, ENSMUST00000200851.1, ENSMUST00000201466.3, ENSMUST00000202307.1	Tbx3os1
XLOC_010039	79.0425	-3.26804	0.288155	-11.3412	8.19797e-30	5.35791e-28
XLOC_019004	71.6005	-4.63874	0.417342	-11.115	1.06086e-28	6.44929e-27
XLOC_036382	53.1598	-3.82962	0.346254	-11.0602	1.95726e-28	1.17812e-26
XLOC_039477	87.1116	-2.37807	0.215215	-11.0497	2.19871e-28	1.31696e-26
XLOC_014079	420.752	-5.02069	0.470233	-10.677	1.304e-26	7.04854e-25
XLOC_033865	47.6222	-5.32695	0.499946	-10.655	1.65176e-26	8.86931e-25	ENSMUST00000135385.1	Tbx3os2
XLOC_034531	128.461	-2.10431	0.198043	-10.6255	2.26842e-26	1.20742e-24	ENSMUST00000124919.7, ENSMUST00000136224.1, ENSMUST00000149613.1, ENSMUST00000209254.1, ENSMUST00000209562.1, ENSMUST00000209571.1, ENSMUST00000209658.1, ENSMUST00000209659.1, ENSMUST00000210190.1, ENSMUST00000210387.1, ENSMUST00000210892.1, ENSMUST00000210985.1, ENSMUST00000211225.1	Gm43154
XLOC_036322	26.4616	-5.31455	0.501404	-10.5993	3.00083e-26	1.59031e-24
XLOC_002843	79.7631	-2.87813	0.283621	-10.1478	3.38853e-24	1.63252e-22
XLOC_034786	119.43	-3.97651	0.39255	-10.13	4.06857e-24	1.94478e-22	ENSMUST00000101425.4, ENSMUST00000205047.1	Gm7932
XLOC_009755	41.7768	-4.32168	0.435504	-9.92339	3.29374e-23	1.49525e-21
XLOC_007840	37.0148	-4.66446	0.473224	-9.85678	6.40682e-23	2.83973e-21
XLOC_019304	38.1647	-4.22262	0.430587	-9.80665	1.05405e-22	4.57219e-21
XLOC_018329	25.4601	-5.45483	0.567445	-9.61296	7.04941e-22	2.9326e-20
XLOC_019808	269.279	-1.60659	0.167726	-9.57863	9.83422e-22	4.05649e-20	ENSMUST00000048109.6, ENSMUST00000067450.2	2700046A07Rik
XLOC_003221	361.39	-1.38524	0.147184	-9.41162	4.88559e-21	1.90257e-19
XLOC_042945	153.101	-4.00303	0.427296	-9.36829	7.37139e-21	2.83438e-19
XLOC_044294	42.1644	-3.28509	0.351619	-9.34278	9.38403e-21	3.58003e-19
XLOC_002473	269.485	-2.34239	0.251395	-9.31754	1.19065e-20	4.5282e-19	ENSMUST00000211023.1	RP23-440M14.3
XLOC_009175	177.578	-1.92639	0.206847	-9.31312	1.24127e-20	4.70603e-19	ENSMUST00000180458.7, ENSMUST00000180503.1	Tunar
XLOC_006470	32.0594	-4.28299	0.461879	-9.27297	1.81039e-20	6.81074e-19	ENSMUST00000156477.3	Dlx4os
XLOC_001163	40.8776	-4.95054	0.539622	-9.17408	4.55441e-20	1.68807e-18
XLOC_016962	44.7704	-3.34548	0.364932	-9.1674	4.84562e-20	1.79251e-18
XLOC_032044	33.3267	-5.17234	0.564443	-9.16362	5.01849e-20	1.85365e-18	ENSMUST00000161480.1, ENSMUST00000162148.1	A430072P03Rik
XLOC_011158	46.2919	-3.77175	0.412955	-9.13357	6.62795e-20	2.41881e-18
XLOC_008379	35.966	-3.61485	0.397761	-9.088	1.00878e-19	3.64326e-18	ENSMUST00000130373.1	4732490B19Rik
XLOC_022368	20.8129	-4.84286	0.533655	-9.07488	1.13806e-19	4.07993e-18	ENSMUST00000152412.1, ENSMUST00000156095.1	G630016G05Rik
XLOC_001099	296.523	-2.06871	0.228324	-9.06041	1.29959e-19	4.63855e-18	ENSMUST00000112357.8, ENSMUST00000185223.1, ENSMUST00000185436.6, ENSMUST00000187339.6, ENSMUST00000188169.6, ENSMUST00000188175.1, ENSMUST00000189062.1, ENSMUST00000189086.1, ENSMUST00000191418.1	Lemd1
XLOC_024749	20.6914	-5.17881	0.574798	-9.0098	2.06442e-19	7.26211e-18	ENSMUST00000123016.1, ENSMUST00000123944.1, ENSMUST00000145773.1, ENSMUST00000155319.1	Gm14204
XLOC_024579	52.9376	-2.83303	0.316722	-8.94487	3.72389e-19	1.29873e-17	ENSMUST00000139471.1, ENSMUST00000148202.1	Gm14133
XLOC_008456	65.3769	-4.10524	0.461071	-8.90371	5.40104e-19	1.87026e-17
XLOC_045538	25.9752	-4.99362	0.569928	-8.76184	1.92085e-18	6.37963e-17
XLOC_011594	31.5032	-3.85208	0.442155	-8.71206	2.98402e-18	9.80384e-17
XLOC_020519	19.5619	-3.97335	0.460462	-8.62904	6.18681e-18	2.00029e-16
XLOC_025256	148.765	-2.54557	0.296123	-8.59633	8.23084e-18	2.64015e-16
XLOC_014489	100.798	-2.58266	0.301705	-8.56021	1.1266e-17	3.5854e-16
XLOC_034873	23.5921	-3.83037	0.454675	-8.42441	3.62584e-17	1.11183e-15
XLOC_007561	51.7317	-2.58388	0.308556	-8.3741	5.56488e-17	1.67897e-15
XLOC_038581	40.7856	-2.69107	0.321425	-8.3723	5.65029e-17	1.70263e-15	ENSMUST00000205726.1, ENSMUST00000206557.1	Gm45055
XLOC_044732	47.416	-2.92364	0.349359	-8.3686	5.83068e-17	1.75482e-15
XLOC_032204	69.9385	-1.77741	0.214253	-8.29585	1.07808e-16	3.17409e-15
XLOC_006714	73.5945	-2.05417	0.252971	-8.12019	4.6547e-16	1.29683e-14
XLOC_010406	20.073	-3.97	0.496549	-7.99518	1.29383e-15	3.51236e-14
XLOC_000531	251.868	-1.35332	0.170954	-7.91628	2.4473e-15	6.44279e-14
XLOC_028596	20.6723	-4.0272	0.511704	-7.87017	3.54168e-15	9.18501e-14
XLOC_025057	558.145	-1.85977	0.237572	-7.82826	4.94687e-15	1.26675e-13
XLOC_016285	20.5835	-4.62394	0.600874	-7.69535	1.41103e-14	3.46755e-13
XLOC_036924	38.0842	-4.38249	0.569966	-7.68903	1.48256e-14	3.63966e-13
XLOC_029484	31.4165	-2.98099	0.388226	-7.67848	1.60985e-14	3.93631e-13	ENSMUST00000097750.2	Gm10564
XLOC_013712	6363.55	-1.0946	0.142595	-7.67628	1.63777e-14	4.00055e-13	ENSMUST00000199958.1	Gm43305
XLOC_003210	16.0989	-4.08841	0.547645	-7.46544	8.3022e-14	1.89682e-12
XLOC_045688	14.0817	-4.65467	0.62619	-7.43332	1.05904e-13	2.40608e-12
XLOC_007100	17.3831	-4.28785	0.584392	-7.33728	2.17985e-13	4.81344e-12	ENSMUST00000128654.1, ENSMUST00000133948.1, ENSMUST00000156831.1	8430419K02Rik
XLOC_009865	31.0058	-3.04862	0.421266	-7.23679	4.59438e-13	9.868e-12
XLOC_027922	40.984	-2.30887	0.320055	-7.21399	5.43377e-13	1.15892e-11
XLOC_025249	133.35	-1.37526	0.190944	-7.2024	5.91619e-13	1.25304e-11	ENSMUST00000122581.2, ENSMUST00000184564.1, ENSMUST00000184662.1, ENSMUST00000184690.1, ENSMUST00000196058.4, ENSMUST00000196243.4, ENSMUST00000196793.4, ENSMUST00000196795.1, ENSMUST00000196850.1, ENSMUST00000196987.4, ENSMUST00000197103.1, ENSMUST00000197258.1, ENSMUST00000197697.1, ENSMUST00000197977.4, ENSMUST00000198006.1, ENSMUST00000198032.1, ENSMUST00000198170.4, ENSMUST00000198758.1, ENS…	Gm27403, Gm27611, Mir1897, Sox2ot
XLOC_000060	21.4767	-3.83976	0.537959	-7.13764	9.49439e-13	1.96648e-11
XLOC_029914	801.862	-1.23983	0.176738	-7.01509	2.29806e-12	4.59997e-11
XLOC_022302	64.9876	-2.19549	0.315204	-6.96531	3.27677e-12	6.46286e-11
XLOC_027667	57.5043	-1.85274	0.267706	-6.92082	4.49041e-12	8.71555e-11	ENSMUST00000182099.1, ENSMUST00000182124.7, ENSMUST00000183168.7, ENSMUST00000183276.7	6530403H02Rik
XLOC_009772	27.4769	-2.77872	0.401723	-6.91702	4.61235e-12	8.91671e-11
XLOC_041838	36.1283	-2.28522	0.332679	-6.86914	6.45899e-12	1.23302e-10
XLOC_010036	19.9418	-3.49165	0.509994	-6.84645	7.5703e-12	1.43172e-10
XLOC_020228	48.2226	-2.48899	0.363897	-6.83981	7.93001e-12	1.49511e-10	ENSMUST00000179010.1, ENSMUST00000179640.1	1500015L24Rik
XLOC_025259	33.5647	-2.31617	0.339843	-6.8154	9.40034e-12	1.75603e-10
XLOC_015100	22.0089	-2.91938	0.431438	-6.76664	1.31808e-11	2.43979e-10
XLOC_042497	17.9701	-2.98303	0.4464	-6.68242	2.35028e-11	4.23467e-10	ENSMUST00000133752.1, ENSMUST00000211790.1	4930512H18Rik
XLOC_011570	69.2139	-2.1627	0.32423	-6.67024	2.55378e-11	4.58101e-10	ENSMUST00000180777.1	A330048O09Rik
XLOC_011694	15.707	-3.57312	0.540106	-6.6156	3.70059e-11	6.53717e-10
XLOC_020679	46.9688	-2.49988	0.381099	-6.55968	5.39251e-11	9.39661e-10
XLOC_017780	75.7324	-1.90522	0.293397	-6.49364	8.37877e-11	1.43641e-09
XLOC_001725	11.3827	-4.11056	0.635501	-6.46822	9.91626e-11	1.68459e-09
XLOC_003162	18.8879	-3.58834	0.558098	-6.42959	1.27948e-10	2.14815e-09
XLOC_016961	67.2998	-1.816	0.282587	-6.42632	1.3073e-10	2.19184e-09
XLOC_008024	28.9824	-2.49584	0.389058	-6.41508	1.40747e-10	2.35008e-09
XLOC_021081	14.7961	-2.88571	0.452197	-6.38153	1.75331e-10	2.89386e-09	ENSMUST00000180489.7, ENSMUST00000180667.1, ENSMUST00000181539.1	Mirt1
XLOC_036449	52.4321	-1.84306	0.290471	-6.34506	2.22341e-10	3.62799e-09
XLOC_044009	35.5795	-1.88351	0.297264	-6.33615	2.35581e-10	3.83378e-09
XLOC_019567	452.106	-1.99475	0.315582	-6.32085	2.60126e-10	4.21072e-09
XLOC_037434	18.2076	-2.97371	0.471558	-6.30613	2.86104e-10	4.60981e-09
XLOC_001631	50.6512	-2.00138	0.319103	-6.27188	3.56724e-10	5.69125e-09	ENSMUST00000192593.1	Gm37516
XLOC_023604	8.57523	-4.03203	0.643541	-6.26538	3.71925e-10	5.92213e-09	ENSMUST00000143870.1	Gm13490
XLOC_018910	34.753	-2.11153	0.341936	-6.1752	6.60778e-10	1.02341e-08
XLOC_015814	35.7482	-2.08363	0.340986	-6.11059	9.92618e-10	1.50955e-08	ENSMUST00000156827.1	4930588K23Rik
XLOC_025261	46.9475	-2.21274	0.362526	-6.10369	1.03645e-09	1.57326e-08	ENSMUST00000177270.1	Gm25442
XLOC_010390	25.1767	-2.91609	0.478577	-6.09325	1.10639e-09	1.67318e-08
XLOC_006807	1616.42	-2.83901	0.466005	-6.09223	1.11351e-09	1.68289e-08
XLOC_000285	19.8926	-3.06582	0.506553	-6.05232	1.42772e-09	2.13005e-08	ENSMUST00000181841.1	D930019O06Rik
XLOC_028020	9.45098	-3.7446	0.624278	-5.99829	1.99405e-09	2.92309e-08
XLOC_023403	39.6628	-2.00386	0.337702	-5.93383	2.95948e-09	4.2439e-08	ENSMUST00000144634.1	Gm13373
XLOC_024987	40.0212	-1.98909	0.336165	-5.91701	3.27846e-09	4.6793e-08
XLOC_022878	72.7076	-1.83097	0.312866	-5.85227	4.84896e-09	6.81707e-08	ENSMUST00000145985.1	9430021M05Rik
XLOC_016298	9.01101	-3.5829	0.613888	-5.83641	5.3338e-09	7.45329e-08
XLOC_019415	57.7943	-2.55964	0.440808	-5.8067	6.37167e-09	8.79053e-08
XLOC_015887	184.291	-1.27525	0.220506	-5.78329	7.32544e-09	9.99326e-08	ENSMUST00000038423.5, ENSMUST00000209198.1, ENSMUST00000209422.1, ENSMUST00000210033.1, ENSMUST00000210371.1, ENSMUST00000210658.1, ENSMUST00000210795.1, ENSMUST00000210901.1, ENSMUST00000211349.1, ENSMUST00000211460.1, ENSMUST00000211499.1, ENSMUST00000211569.1	RP23-389N20.2, Rtp4
XLOC_007078	67.4782	-1.46222	0.25855	-5.65547	1.55424e-08	2.05139e-07
XLOC_004165	17.0297	-3.33945	0.59105	-5.65003	1.60422e-08	2.10937e-07
XLOC_036451	14.6144	-2.55461	0.452912	-5.64042	1.69636e-08	2.22195e-07
XLOC_019770	10.8975	-3.4176	0.607829	-5.62264	1.88056e-08	2.45026e-07
XLOC_003010	32.9141	-1.89418	0.338673	-5.59296	2.23225e-08	2.88688e-07
XLOC_007930	94.9633	-1.07434	0.19222	-5.58909	2.28264e-08	2.95049e-07	ENSMUST00000128213.1, ENSMUST00000136117.7, ENSMUST00000140673.7	2610027K06Rik
XLOC_042831	10.4	-3.47888	0.622675	-5.58698	2.31049e-08	2.98332e-07
XLOC_029261	574.556	-1.23497	0.222702	-5.5454	2.93289e-08	3.76504e-07	ENSMUST00000148320.7, ENSMUST00000149247.1	Gm13075
XLOC_043567	46.5549	-2.19914	0.398819	-5.51414	3.5048e-08	4.44306e-07
XLOC_018065	17.1751	-2.77325	0.505593	-5.48515	4.13119e-08	5.20198e-07
XLOC_017902	40.6929	-1.99056	0.36581	-5.44152	5.28271e-08	6.56046e-07
XLOC_026829	14.548	-3.10421	0.570627	-5.43999	5.32824e-08	6.61364e-07	ENSMUST00000193264.1, ENSMUST00000194629.1	Gm6209
XLOC_007063	19.572	-2.70013	0.503926	-5.35819	8.40584e-08	1.01344e-06	ENSMUST00000132007.1	Gm12000
XLOC_019764	31.4092	-2.17469	0.40614	-5.35454	8.57762e-08	1.03262e-06	ENSMUST00000130696.7, ENSMUST00000130724.7, ENSMUST00000133147.7, ENSMUST00000137603.1, ENSMUST00000150186.1, ENSMUST00000150994.1, ENSMUST00000151209.1, ENSMUST00000151669.7, ENSMUST00000153122.1, ENSMUST00000153884.7	1700066O22Rik, 4930511M06Rik
XLOC_005560	5.16078	-3.60819	0.676351	-5.33478	9.56585e-08	1.14536e-06	ENSMUST00000117191.1, ENSMUST00000143706.1	Gm16140
XLOC_029577	7.0873	-3.15874	0.596801	-5.29279	1.20464e-07	1.42418e-06
XLOC_010770	4.37441	-3.62298	0.687376	-5.27074	1.35874e-07	1.594e-06
XLOC_045386	4.5419	-3.64204	0.695303	-5.23806	1.62273e-07	1.88465e-06
XLOC_019893	149.37	-1.0539	0.203752	-5.17248	2.31011e-07	2.62545e-06	ENSMUST00000180530.1	A330094K24Rik
XLOC_025311	27.1472	-1.99086	0.385492	-5.16445	2.4115e-07	2.73558e-06
XLOC_034817	5.79616	-3.40469	0.662346	-5.14035	2.74225e-07	3.09637e-06
XLOC_014118	8.99412	-3.10923	0.606755	-5.12436	2.98546e-07	3.34618e-06
XLOC_010708	12.6467	-2.64709	0.52045	-5.08616	3.65395e-07	4.03059e-06
XLOC_007927	4.90856	-3.48118	0.684672	-5.08445	3.68693e-07	4.06146e-06	ENSMUST00000146806.1, ENSMUST00000151652.7	Bcas3os1
XLOC_045957	11.9468	-2.89298	0.572608	-5.05229	4.36535e-07	4.75295e-06
XLOC_012977	20.8469	-2.61077	0.521617	-5.00514	5.58212e-07	5.97633e-06
XLOC_037454	6.04509	-3.17308	0.635313	-4.99451	5.89843e-07	6.27639e-06	ENSMUST00000204101.1	Gm31108
XLOC_004362	59.3453	-1.38845	0.278519	-4.98514	6.19181e-07	6.57135e-06	ENSMUST00000145987.1	Gm4473
XLOC_023244	87.6046	-1.77769	0.359169	-4.94944	7.44274e-07	7.78709e-06	ENSMUST00000143458.6, ENSMUST00000147019.3, ENSMUST00000192361.1, ENSMUST00000194987.1	Gm10848, Gm13269, Gm38273
XLOC_045833	26.0194	-1.94029	0.393632	-4.92921	8.25633e-07	8.5648e-06	ENSMUST00000183878.1	5730403I07Rik
XLOC_011166	6.65733	-3.25576	0.66583	-4.88977	1.00953e-06	1.03362e-05
XLOC_003612	5.94266	-3.2614	0.667036	-4.88938	1.01153e-06	1.03479e-05
XLOC_025982	14.15	-2.62841	0.538121	-4.88442	1.03735e-06	1.06031e-05	ENSMUST00000196659.1, ENSMUST00000196720.4, ENSMUST00000198712.4	A230001M10Rik
XLOC_017885	47.914	-1.78311	0.366969	-4.85904	1.17959e-06	1.19576e-05
XLOC_036116	245.142	-1.27789	0.264537	-4.83066	1.36079e-06	1.36629e-05	ENSMUST00000102406.1	Mir182
XLOC_029463	6.31393	-2.99666	0.624642	-4.7974	1.60739e-06	1.59939e-05
XLOC_036776	76.3441	-1.20246	0.251459	-4.78193	1.73624e-06	1.71917e-05	ENSMUST00000188135.1, ENSMUST00000189386.1	2310040G24Rik
XLOC_011696	108.201	-1.00166	0.21041	-4.7605	1.93112e-06	1.90133e-05
XLOC_047491	8.65179	-3.04719	0.641847	-4.74754	2.0591e-06	2.01594e-05
XLOC_041899	16.5627	-2.22174	0.468194	-4.74534	2.08153e-06	2.03381e-05	ENSMUST00000211237.1	RP24-371E20.1
XLOC_020820	42.4598	-1.76252	0.372773	-4.72813	2.26596e-06	2.20254e-05
XLOC_037258	37.6674	-1.64524	0.348247	-4.72434	2.30862e-06	2.24221e-05	ENSMUST00000180379.3, ENSMUST00000181238.1, ENSMUST00000181517.7, ENSMUST00000203780.2, ENSMUST00000204328.1, ENSMUST00000205051.2	2310001H17Rik
XLOC_046118	52.4251	-1.10143	0.233425	-4.71856	2.37518e-06	2.30228e-05	ENSMUST00000180865.2, ENSMUST00000181099.1, ENSMUST00000192051.1, ENSMUST00000194628.1	Gm9917
XLOC_010720	18.2644	-2.52639	0.540199	-4.67677	2.91426e-06	2.797e-05
XLOC_043532	6.60131	-2.90735	0.625818	-4.64569	3.3895e-06	3.22896e-05
XLOC_006904	12.2996	-2.45801	0.531497	-4.62469	3.75159e-06	3.55032e-05	ENSMUST00000135630.1	Gm11762
XLOC_036941	6.51891	-2.89359	0.627289	-4.61285	3.97188e-06	3.73991e-05	ENSMUST00000204791.1	Gm44290
XLOC_024990	45.1841	-1.25293	0.272411	-4.59941	4.23696e-06	3.97876e-05
XLOC_005125	102.687	-2.74207	0.599691	-4.57247	4.82005e-06	4.49171e-05	ENSMUST00000181213.1, ENSMUST00000181604.8, ENSMUST00000181977.1, ENSMUST00000182005.7, ENSMUST00000182033.7, ENSMUST00000182197.5, ENSMUST00000182318.1, ENSMUST00000182361.1, ENSMUST00000182440.7, ENSMUST00000182567.7, ENSMUST00000182623.1, ENSMUST00000183123.7, ENSMUST00000183539.1, ENSMUST00000184084.1, ENSMUST00000184175.2, ENSMUST00000184576.1, ENSMUST00000184742.1, ENSMUST00000184822.1, ENS…	Gm27366, Gm27419, Gm27544, Gm27582, Gm27608, Gm27753, Gm27999, Rmst
XLOC_010556	61.5292	-1.34865	0.297447	-4.53408	5.78549e-06	5.33026e-05	ENSMUST00000154919.1	9330162012Rik
XLOC_032418	22.3965	-2.32574	0.514038	-4.52446	6.05494e-06	5.5575e-05
XLOC_044138	4.03857	-3.10252	0.687716	-4.51135	6.44173e-06	5.88152e-05
XLOC_008026	68.8608	-1.24029	0.275021	-4.50979	6.48913e-06	5.91815e-05	ENSMUST00000150818.1	Gm11515
XLOC_018907	7.35336	-2.60599	0.578302	-4.50627	6.59768e-06	6.0104e-05
XLOC_037517	8.25677	-2.76173	0.628992	-4.39073	1.12972e-05	9.8429e-05
XLOC_025778	9.08842	-2.48117	0.56598	-4.38384	1.16603e-05	0.000101375
XLOC_037153	59.0584	-1.17643	0.269343	-4.36777	1.25523e-05	0.000108781
XLOC_015098	4.68521	-2.89953	0.666596	-4.34976	1.36285e-05	0.000117386
XLOC_029910	18.4062	-1.84458	0.424248	-4.34789	1.37452e-05	0.000118277	ENSMUST00000154377.1	Gm12496
XLOC_048222	8.19063	-2.64423	0.61642	-4.28966	1.78949e-05	0.000150897	ENSMUST00000137281.1, ENSMUST00000146535.7	Gm14635
XLOC_011906	20.907	-1.64494	0.386443	-4.25661	2.07548e-05	0.00017233	ENSMUST00000181103.1	Gm4211
XLOC_022307	4.04833	-2.91195	0.684683	-4.25299	2.10935e-05	0.000175023
XLOC_007108	175.619	-1.10548	0.260825	-4.23838	2.25138e-05	0.000185607	ENSMUST00000158585.1	Gm23386
XLOC_039659	53.7196	-1.10892	0.263514	-4.20821	2.57397e-05	0.000210128	ENSMUST00000050989.5, ENSMUST00000132560.7, ENSMUST00000149343.1, ENSMUST00000154825.7	9430041J12Rik
XLOC_030234	48.7115	-1.54959	0.369737	-4.19107	2.77637e-05	0.000225112
XLOC_009183	28.3297	-1.60157	0.385096	-4.1589	3.19785e-05	0.000256607
XLOC_010035	6.06779	-2.65969	0.641122	-4.14849	3.34677e-05	0.000267237	ENSMUST00000181085.1	Gm10425
XLOC_008629	15.2237	-2.1327	0.52295	-4.07821	4.53843e-05	0.000354381
XLOC_030812	5.21449	-2.77401	0.681748	-4.06896	4.72227e-05	0.000367794	ENSMUST00000211105.1	RP23-416J8.1
XLOC_012061	12.5186	-2.11174	0.520466	-4.05741	4.96205e-05	0.000384871
XLOC_022864	15.3205	-1.88027	0.470211	-3.99878	6.36694e-05	0.000485953
XLOC_006027	4.33061	-2.72797	0.683914	-3.98877	6.64176e-05	0.000505346
XLOC_011131	26.529	-1.52849	0.39263	-3.89296	9.90285e-05	0.000730886
XLOC_016075	5.63608	-2.63265	0.679884	-3.87221	0.000107853	0.000791938
XLOC_039475	16.7857	-1.72232	0.445981	-3.86187	0.00011252	0.000822496	ENSMUST00000211371.1	RP24-371E20.2
XLOC_006665	29.9026	-1.50537	0.392024	-3.84	0.000123035	0.000892401
XLOC_017733	14.7833	-1.87287	0.488948	-3.83041	0.000127928	0.000923218	ENSMUST00000193300.1	Gm37176
XLOC_038054	59.3395	-1.24061	0.324204	-3.82663	0.000129911	0.000935037	ENSMUST00000208431.1	Gm44618
XLOC_010732	14.9452	-1.80942	0.476721	-3.79555	0.000147319	0.00104735
XLOC_026545	2.30626	-2.50327	0.665197	-3.7632	0.000167753	0.00117921	ENSMUST00000194944.1, ENSMUST00000195781.1	C230057A21Rik
XLOC_019727	4.06286	-2.47534	0.658947	-3.7565	0.000172306	0.00120912
XLOC_026716	10.1488	-1.99082	0.535277	-3.71924	0.000199821	0.00138152	ENSMUST00000198307.1	Gm43003
XLOC_010698	41.3806	-1.44496	0.393513	-3.67195	0.000240711	0.00163592
XLOC_006684	25.2808	-1.57885	0.430126	-3.67066	0.000241924	0.00164325	ENSMUST00000123812.1	Arhgap27os2
XLOC_003644	15.2624	-1.56171	0.425737	-3.66826	0.00024421	0.00165739	ENSMUST00000180537.1	Gm10825
XLOC_017982	5.97043	-2.45127	0.668835	-3.66499	0.00024735	0.00167544
XLOC_004848	2.79379	-2.58108	0.707735	-3.64696	0.000265361	0.00178455	ENSMUST00000186036.1, ENSMUST00000188279.1, ENSMUST00000189619.1, ENSMUST00000190260.6, ENSMUST00000191223.6	1700023F02Rik
XLOC_025047	7.48321	-2.33459	0.640497	-3.64496	0.000267432	0.00179699	ENSMUST00000183632.1, ENSMUST00000183944.7, ENSMUST00000184429.1	1110015O18Rik
XLOC_012005	11.1125	-1.73598	0.477118	-3.63846	0.000274268	0.00183483	ENSMUST00000180491.1, ENSMUST00000180808.1	6430562O15Rik
XLOC_028262	13.2654	-1.8239	0.503201	-3.62459	0.000289416	0.00192349	ENSMUST00000141120.1, ENSMUST00000155382.1	Gm12405, Gm12406
XLOC_035386	21.882	-1.89393	0.524105	-3.61365	0.000301921	0.00199735	ENSMUST00000181770.1, ENSMUST00000204244.1, ENSMUST00000204781.1	Gm26911
XLOC_021673	14.4856	-2.15951	0.599829	-3.60021	0.000317963	0.00209077	ENSMUST00000122948.1, ENSMUST00000129699.1, ENSMUST00000147012.1	Gm13431
XLOC_016881	3.73933	-2.47138	0.690213	-3.5806	0.000342805	0.00223506
XLOC_003367	5.59814	-2.31808	0.650976	-3.56093	0.000369547	0.00238834
XLOC_004869	7.67347	-2.00848	0.569176	-3.52874	0.000417539	0.002666
XLOC_006368	7.77224	-2.16571	0.613863	-3.52801	0.000418695	0.00267267	ENSMUST00000126072.7, ENSMUST00000128121.1, ENSMUST00000134800.7	Lhx1os
XLOC_015469	5.19168	-2.29373	0.651149	-3.52259	0.000427345	0.00272077
XLOC_026432	18.4867	-1.51759	0.432114	-3.51201	0.000444739	0.00282046
XLOC_025218	20.1589	-1.50297	0.428246	-3.50959	0.000448803	0.00284106
XLOC_018911	13.9244	-1.81835	0.518409	-3.50755	0.000452247	0.00285915
XLOC_030264	9.38	-1.96806	0.564053	-3.48914	0.00048458	0.00304226	ENSMUST00000118507.1	Gm12722
XLOC_023251	11.4201	-2.03864	0.589384	-3.45894	0.00054231	0.00337084
XLOC_012880	18.6233	-1.4444	0.419788	-3.44078	0.00058003	0.00358064
XLOC_012068	15.4524	-1.93436	0.563292	-3.43403	0.000594675	0.00366271	ENSMUST00000183702.1	Gm27572
XLOC_043525	30.426	-1.51618	0.441922	-3.43087	0.000601652	0.0036982
XLOC_015456	15.413	-1.73731	0.507983	-3.42001	0.000626187	0.00383644
XLOC_022948	3.80002	-2.29648	0.672086	-3.41694	0.000633297	0.00387416	ENSMUST00000127920.1	5031425F14Rik
XLOC_026712	16.4835	-1.72837	0.506406	-3.41301	0.000642498	0.00392552	ENSMUST00000196779.1	Gm42693
XLOC_010722	5.2435	-2.23855	0.658106	-3.40151	0.000670153	0.00407203
XLOC_032385	77.1806	-1.21041	0.359525	-3.36668	0.000760803	0.00457044	ENSMUST00000199898.1, ENSMUST00000200324.1	Gm42495, Gm42500
XLOC_023624	6.59271	-2.25124	0.670749	-3.3563	0.000789923	0.00473022
XLOC_023453	13.4575	-1.72959	0.516188	-3.3507	0.000806087	0.00481283	ENSMUST00000145389.2	Gm13425
XLOC_003001	5.99649	-2.2449	0.684114	-3.28147	0.00103268	0.00601115
XLOC_045524	3.95446	-2.22705	0.682531	-3.26293	0.00110266	0.00636982	ENSMUST00000181230.1	4833428L15Rik
XLOC_029951	27.9326	-1.28186	0.394537	-3.24902	0.00115802	0.00664865
XLOC_022268	5.83692	-2.13925	0.658752	-3.24743	0.00116452	0.00667966	ENSMUST00000150450.1, ENSMUST00000151310.7	Gm13883
XLOC_009097	6.63322	-2.19393	0.678985	-3.23119	0.00123277	0.00702653
XLOC_036830	10.6103	-1.68789	0.524618	-3.21736	0.00129375	0.0073398	ENSMUST00000181064.1, ENSMUST00000181355.3	Gm26588
XLOC_043328	18.4409	-1.47796	0.460342	-3.21056	0.00132476	0.00749303	ENSMUST00000181322.2	Gm16793
XLOC_025544	4.76786	-2.07325	0.65	-3.18962	0.00142462	0.00800585
XLOC_005283	4.91232	-2.14061	0.673883	-3.17653	0.0014905	0.00833189
XLOC_004138	3.23623	-2.20749	0.703607	-3.13739	0.00170462	0.00937759
XLOC_030082	14.2172	-1.36975	0.436853	-3.13549	0.00171568	0.00943277
XLOC_003901	21.4436	-1.34522	0.432423	-3.11089	0.00186527	0.0101567	ENSMUST00000020090.7, ENSMUST00000187318.1, ENSMUST00000188568.1, ENSMUST00000189468.1, ENSMUST00000190199.1	Mrln
XLOC_010724	5.37524	-2.04421	0.661443	-3.09052	0.00199805	0.0108097
XLOC_045379	15.4728	-1.37669	0.44722	-3.07834	0.0020816	0.0112059	ENSMUST00000066604.3	Kirrel3os
XLOC_044685	3.3114	-2.14087	0.698459	-3.06513	0.00217573	0.0116392
XLOC_018873	9.0994	-1.53026	0.499542	-3.06332	0.00218897	0.0116946
XLOC_009121	16.7062	-1.42698	0.466412	-3.05948	0.00221725	0.0118302
XLOC_042819	3.37266	-2.1102	0.694935	-3.03655	0.00239303	0.0126518
XLOC_005067	4.0801	-2.02057	0.66856	-3.02227	0.00250888	0.0131757
XLOC_000877	12.8011	-1.70247	0.563364	-3.02197	0.00251137	0.0131859	ENSMUST00000181489.2, ENSMUST00000188631.4, ENSMUST00000202118.1	Panct2
XLOC_004333	31.8734	-1.06268	0.351902	-3.01982	0.00252925	0.0132598
XLOC_009556	2.82997	-2.10308	0.70261	-2.99324	0.0027603	0.014367
XLOC_010723	6.75423	-1.90546	0.637976	-2.98673	0.00281976	0.014638
XLOC_042448	1.48493	-2.02139	0.677927	-2.98173	0.00286629	0.0148543
XLOC_045586	3.46954	-2.07344	0.696684	-2.97615	0.00291891	0.0150948	ENSMUST00000125400.7, ENSMUST00000130086.1, ENSMUST00000142579.7, ENSMUST00000152203.7	Arhgap20os
XLOC_014382	28.9482	-1.13047	0.380497	-2.97103	0.00296803	0.0153197	ENSMUST00000125401.7, ENSMUST00000163314.1, ENSMUST00000165880.1, ENSMUST00000166290.1	Has2os
XLOC_012948	51.4109	-1.03978	0.351411	-2.95888	0.00308755	0.0158861
XLOC_008756	2.89163	-2.06041	0.698331	-2.95048	0.00317285	0.0162495
XLOC_038258	15.9756	-1.42364	0.482619	-2.94982	0.00317959	0.0162772
XLOC_030792	3.72898	-1.98035	0.671863	-2.94755	0.003203	0.0163661
XLOC_043392	3.15099	-2.07011	0.704489	-2.93845	0.00329855	0.0167805
XLOC_021106	4.31977	-2.00897	0.683777	-2.93805	0.00330287	0.0167954
XLOC_024829	35.761	-1.0164	0.347826	-2.92217	0.00347604	0.0175734
XLOC_024298	11.103	-1.47279	0.50528	-2.9148	0.00355918	0.0179519	ENSMUST00000124439.1, ENSMUST00000147929.7, ENSMUST00000156538.7	Gm14207
XLOC_022958	15.3293	-1.33635	0.45926	-2.90978	0.00361683	0.0182209	ENSMUST00000138928.1, ENSMUST00000147446.1, ENSMUST00000151217.7	1110018N20Rik
XLOC_023155	4.59867	-1.80926	0.622006	-2.90875	0.00362872	0.018259	ENSMUST00000132211.1, ENSMUST00000133873.7, ENSMUST00000156609.1	Gm13187
XLOC_034062	14.2111	-1.37621	0.47311	-2.90885	0.00362761	0.018259	ENSMUST00000131403.1, ENSMUST00000148729.7	Wbscr25
XLOC_045356	5.283	-1.90859	0.657563	-2.90252	0.00370168	0.0185564
XLOC_045232	10.4747	-1.48424	0.532214	-2.78881	0.00529028	0.0253124
XLOC_044485	13.1978	-1.70187	0.610832	-2.78614	0.00533392	0.0254861
XLOC_020453	5.36017	-1.82609	0.657464	-2.77747	0.00547834	0.026074	ENSMUST00000182109.1	Gm19557
XLOC_024057	9.78951	-1.44817	0.522558	-2.77131	0.0055831	0.026495	ENSMUST00000180732.1	Gm17281
XLOC_036034	25.3466	-1.37785	0.497747	-2.76818	0.00563697	0.026735	ENSMUST00000136503.1, ENSMUST00000138170.1, ENSMUST00000139701.1, ENSMUST00000140709.1, ENSMUST00000140746.1, ENSMUST00000150251.1, ENSMUST00000166070.1	Gm15473, Gm4876
XLOC_008256	15.7552	-1.23707	0.447937	-2.76169	0.00575025	0.0271771	ENSMUST00000147541.1, ENSMUST00000154798.7	2810433D01Rik
XLOC_011971	16.3064	-1.36481	0.498442	-2.73815	0.00617853	0.0289543
XLOC_033682	2.65902	-1.93103	0.70657	-2.73296	0.00627676	0.0293357	ENSMUST00000198537.1	4930428O21Rik
XLOC_032021	4.56152	-1.89562	0.695736	-2.72463	0.00643733	0.0299369	ENSMUST00000200427.1	Gm32736
XLOC_029610	8.73017	-1.87076	0.686929	-2.72336	0.00646213	0.0300258
XLOC_006301	8.36744	-1.51355	0.556719	-2.71869	0.00655416	0.0303759
XLOC_047878	4.60038	-1.91733	0.707939	-2.70833	0.00676235	0.0312221
XLOC_039658	23.3443	-1.06424	0.392979	-2.70813	0.00676643	0.031235
XLOC_044682	9.09139	-1.61873	0.599087	-2.70199	0.00689249	0.0317431	ENSMUST00000187589.1, ENSMUST00000194148.1	Gm29054
XLOC_045543	4.00928	-1.81614	0.67592	-2.68691	0.00721158	0.0329715
XLOC_001171	1.41245	-1.78493	0.670398	-2.66249	0.0077565	0.0350552	ENSMUST00000181385.1	Gm26781
XLOC_041331	13.1354	-1.29108	0.485496	-2.6593	0.00783037	0.0353432	ENSMUST00000208543.1	Gm44653
XLOC_023458	2.41114	-1.84261	0.697618	-2.64129	0.00825909	0.036916	ENSMUST00000135749.1	Gm13442
XLOC_030090	2.75188	-1.83534	0.700911	-2.6185	0.00883162	0.0390173	ENSMUST00000155822.1	Gm11413
XLOC_005219	8.49851	-1.68449	0.643419	-2.61803	0.008844	0.0390578
XLOC_047459	13.2851	-1.34647	0.51518	-2.6136	0.0089594	0.039503	ENSMUST00000102112.1, ENSMUST00000133125.2, ENSMUST00000147681.1	F630028O10Rik, Mir223
XLOC_001015	2.97648	-1.8124	0.700783	-2.58625	0.00970253	0.0422749	ENSMUST00000181183.2, ENSMUST00000181433.7, ENSMUST00000185678.1, ENSMUST00000190612.1	Celrr
XLOC_046716	11.7035	-1.44114	0.557504	-2.58498	0.00973843	0.0423783
XLOC_017816	3.39339	-1.72524	0.677992	-2.54464	0.0109391	0.0467765
XLOC_046179	8.56626	-1.45167	0.571977	-2.53799	0.0111491	0.0475077	ENSMUST00000198533.1	Gm42755
XLOC_044370	69.3927	-1.12396	0.445415	-2.5234	0.0116226	0.0491477	ENSMUST00000050829.1, ENSMUST00000186025.1	2010007H06Rik
XLOC_035384	6.56737	-1.45249	0.57714	-2.5167	0.0118461	0.0499196	ENSMUST00000203474.1	Gm43948
