# Supplementary material for: Genome-wide identification and expression profiling of long non-coding RNAs in auditory and vestibular systems
Source: Sci Rep. 2017 Aug 17;7:8637. doi: 10.1038/s41598-017-08320-3 (PMC5561060; doi:10.1038/s41598-017-08320-3)
Supplement: Supplementary file 7 — Supplementary Table S6 [file 41598_2017_8320_MOESM7_ESM.xlsx]

## Sheet: Coch PvsE up
Table S6. Upregulated terms following gene ontology (GO) enrichment analysis of differentially expressed genes between different samples.														Genome-wide identification and expression profiling of long non-coding RNAs in auditory and vestibular systems
														Kathy Ushakov, Tal Koffler-Brill, Aviv Rom, Kobi Perl, Igor Ulitsky, & Karen B Avraham
GO.ID	Term	Annotated	Significant	Expected	Rank in Fisher.classic	Fisher.elim	Fisher.classic
GO:0003008	system process	1246	220	140.88	1	0.04868	3e-12
GO:0050877	neurological system process	734	146	82.99	2	0.01051	3.2e-12
GO:0050954	sensory perception of mechanical stimulu...	158	48	17.86	3	0.05244	6.7e-11
GO:0007600	sensory perception	416	91	47.03	4	0.01004	3.1e-10
GO:0007605	sensory perception of sound	139	43	15.72	5	2.7e-06	3.5e-10
GO:0006811	ion transport	1239	205	140.09	6	0.00747	5.8e-09
GO:0006812	cation transport	846	146	95.65	7	0.05264	8e-08
GO:0030001	metal ion transport	664	119	75.07	8	0.09375	1.8e-07
GO:0002483	antigen processing and presentation of e...	14	10	1.58	9	1	2.2e-07
GO:0050906	detection of stimulus involved in sensor...	70	24	7.91	10	0.12745	3.2e-07
GO:0050974	detection of mechanical stimulus involve...	35	16	3.96	11	0.03492	3.3e-07
GO:0009612	response to mechanical stimulus	112	32	12.66	12	0.00152	4.7e-07
GO:0019885	antigen processing and presentation of e...	12	9	1.36	13	0.00016	4.7e-07
GO:0032501	multicellular organismal process	5294	693	598.56	14	0.83483	5.2e-07
GO:0050910	detection of mechanical stimulus involve...	18	11	2.04	15	5.6e-07	5.6e-07
GO:0042445	hormone metabolic process	124	34	14.02	16	0.01045	6e-07
GO:0050982	detection of mechanical stimulus	49	19	5.54	17	0.01867	6.2e-07
GO:0048878	chemical homeostasis	864	144	97.69	18	0.0032	8.2e-07
GO:0006952	defense response	1035	167	117.02	19	0.40638	8.7e-07
GO:0022610	biological adhesion	1164	184	131.61	20	1	9.5e-07
GO:0045087	innate immune response	464	87	52.46	21	0.00014	1.2e-06
GO:0043269	regulation of ion transport	547	99	61.85	22	0.12361	1.2e-06
GO:0019883	antigen processing and presentation of e...	16	10	1.81	23	1	1.4e-06
GO:0010466	negative regulation of peptidase activit...	164	40	18.54	24	9.9e-06	1.8e-06
GO:0065008	regulation of biological quality	2815	391	318.27	25	0.78111	2e-06
GO:0007186	G-protein coupled receptor signaling pat...	597	105	67.5	26	8.9e-05	2.3e-06
GO:0098662	inorganic cation transmembrane transport	462	85	52.24	27	0.052	3.6e-06
GO:0030198	extracellular matrix organization	193	44	21.82	28	5.8e-05	3.8e-06
GO:0098660	inorganic ion transmembrane transport	506	91	57.21	29	0.04458	4.3e-06
GO:0098655	cation transmembrane transport	506	91	57.21	30	0.04458	4.3e-06
GO:0043062	extracellular structure organization	194	44	21.93	31	1	4.4e-06
GO:0034220	ion transmembrane transport	699	118	79.03	32	0.0157	4.4e-06
GO:0007155	cell adhesion	1154	179	130.48	33	1.3e-05	4.5e-06
GO:0006959	humoral immune response	97	27	10.97	34	0.01376	6.2e-06
GO:0043583	ear development	213	46	24.08	35	0.19768	1.1e-05
GO:0098771	inorganic ion homeostasis	539	94	60.94	36	0.01206	1.1e-05
GO:0019725	cellular homeostasis	658	110	74.4	37	0.00998	1.5e-05
GO:0010959	regulation of metal ion transport	307	60	34.71	38	0.28533	1.5e-05
GO:0044057	regulation of system process	424	77	47.94	39	0.01112	1.6e-05
GO:0048839	inner ear development	185	41	20.92	40	0.00061	1.7e-05
GO:0006955	immune response	914	144	103.34	41	0.27485	1.8e-05
GO:0055082	cellular chemical homeostasis	561	96	63.43	42	0.01765	2e-05
GO:0044281	small molecule metabolic process	1542	225	174.34	43	0.09884	2.1e-05
GO:0002474	antigen processing and presentation of p...	32	13	3.62	44	0.15837	2.1e-05
GO:1901565	organonitrogen compound catabolic proces...	207	44	23.4	45	0.0002	2.5e-05
GO:0055085	transmembrane transport	912	143	103.11	46	0.02447	2.5e-05
GO:0051606	detection of stimulus	146	34	16.51	47	0.13628	2.9e-05
GO:0055080	cation homeostasis	525	90	59.36	48	0.03039	3.3e-05
GO:0009581	detection of external stimulus	95	25	10.74	49	0.04696	3.8e-05
GO:0009582	detection of abiotic stimulus	95	25	10.74	50	0.04696	3.8e-05
GO:0019218	regulation of steroid metabolic process	79	22	8.93	51	0.10375	4.3e-05
GO:0001523	retinoid metabolic process	34	13	3.84	52	0.11606	4.4e-05
GO:0006875	cellular metal ion homeostasis	401	72	45.34	53	0.06826	4.5e-05
GO:0055065	metal ion homeostasis	465	81	52.57	54	0.05062	4.6e-05
GO:0002478	antigen processing and presentation of e...	26	11	2.94	55	0.01144	5.7e-05
GO:0008202	steroid metabolic process	214	44	24.2	56	0.38201	5.8e-05
GO:0009636	response to toxic substance	145	33	16.39	57	0.0263	6.1e-05
GO:0050801	ion homeostasis	592	98	66.93	58	0.0376	6.2e-05
GO:0006941	striated muscle contraction	121	29	13.68	59	0.02176	6.3e-05
GO:0006873	cellular ion homeostasis	462	80	52.24	60	0.065	6.3e-05
GO:0052547	regulation of peptidase activity	288	55	32.56	61	0.41345	6.5e-05
GO:2001057	reactive nitrogen species metabolic proc...	65	19	7.35	62	0.22454	6.9e-05
GO:0006721	terpenoid metabolic process	40	14	4.52	63	0.10888	7.1e-05
GO:0016101	diterpenoid metabolic process	36	13	4.07	64	0.15847	8.9e-05
GO:0007271	synaptic transmission, cholinergic	36	13	4.07	65	8.9e-05	8.9e-05
GO:1903522	regulation of blood circulation	205	42	23.18	66	0.03581	9.1e-05
GO:0046209	nitric oxide metabolic process	61	18	6.9	67	0.37943	9.2e-05
GO:0048002	antigen processing and presentation of p...	51	16	5.77	68	0.2135	0.0001
GO:0051704	multi-organism process	1432	206	161.91	69	0.16386	0.00011
GO:0007267	cell-cell signaling	796	124	90	70	0.01067	0.00011
GO:0009605	response to external stimulus	1656	234	187.23	71	0.37252	0.00012
GO:0030003	cellular cation homeostasis	449	77	50.77	72	0.109	0.00012
GO:0006809	nitric oxide biosynthetic process	57	17	6.44	73	0.00772	0.00012
GO:0045940	positive regulation of steroid metabolic...	28	11	3.17	74	1	0.00013
GO:0045861	negative regulation of proteolysis	256	49	28.94	75	0.71315	0.00015
GO:0031348	negative regulation of defense response	139	31	15.72	76	0.19972	0.00015
GO:0071805	potassium ion transmembrane transport	139	31	15.72	77	0.00364	0.00015
GO:0042592	homeostatic process	1369	197	154.78	78	0.99889	0.00016
GO:0048871	multicellular organismal homeostasis	277	52	31.32	79	0.00209	0.00016
GO:0015672	monovalent inorganic cation transport	454	77	51.33	80	0.73205	0.00017
GO:0044708	single-organism behavior	411	71	46.47	81	0.18032	0.00017
GO:0071804	cellular potassium ion transport	140	31	15.83	82	1	0.00017
GO:0043270	positive regulation of ion transport	231	45	26.12	83	0.0097	0.00018
GO:0044699	single-organism process	10758	1286	1216.34	84	0.9524	0.00019
GO:0044765	single-organism transport	3081	406	348.35	85	0.83511	0.0002
GO:1990267	response to transition metal nanoparticl...	70	19	7.91	86	0.00599	0.0002
GO:0097286	iron ion import	13	7	1.47	87	0.10089	0.00022
GO:0051239	regulation of multicellular organismal p...	2366	319	267.51	88	0.29716	0.00023
GO:0010035	response to inorganic substance	337	60	38.1	89	0.19962	0.00024
GO:0050878	regulation of body fluid levels	268	50	30.3	90	0.01664	0.00024
GO:0006954	inflammatory response	481	80	54.38	91	0.00752	0.00025
GO:0098754	detoxification	60	17	6.78	92	0.00424	0.00025
GO:0007263	nitric oxide mediated signal transductio...	17	8	1.92	93	0.00025	0.00025
GO:0006629	lipid metabolic process	988	147	111.71	94	0.45805	0.00025
GO:0086009	membrane repolarization	30	11	3.39	95	0.06401	0.00026
GO:1901615	organic hydroxy compound metabolic proce...	381	66	43.08	96	0.34385	0.00026
GO:0006936	muscle contraction	235	45	26.57	97	0.53135	0.00027
GO:0050727	regulation of inflammatory response	235	45	26.57	98	0.01822	0.00027
GO:0007610	behavior	721	112	81.52	99	0.08828	0.00027
GO:0030104	water homeostasis	35	12	3.96	100	0.0352	0.00029
GO:0072330	monocarboxylic acid biosynthetic process	157	33	17.75	101	0.0526	0.0003
GO:1903409	reactive oxygen species biosynthetic pro...	78	20	8.82	102	0.42566	0.00032
GO:0051241	negative regulation of multicellular org...	947	141	107.07	103	0.00595	0.00032
GO:0050891	multicellular organismal water homeostas...	31	11	3.5	104	0.05007	0.00037
GO:0042572	retinol metabolic process	14	7	1.58	105	0.00039	0.00039
GO:0042573	retinoic acid metabolic process	14	7	1.58	106	0.052	0.00039
GO:1901564	organonitrogen compound metabolic proces...	1666	231	188.36	107	0.27749	0.0004
GO:0006883	cellular sodium ion homeostasis	18	8	2.04	108	0.0004	0.0004
GO:0032941	secretion by tissue	68	18	7.69	109	0.00831	0.00041
GO:0050810	regulation of steroid biosynthetic proce...	57	16	6.44	110	0.08763	0.00042
GO:0001503	ossification	352	61	39.8	111	0.18391	0.00044
GO:0055114	oxidation-reduction process	778	118	87.96	112	0.00049	0.00049
GO:0072511	divalent inorganic cation transport	368	63	41.61	113	0.0867	0.0005
GO:0019884	antigen processing and presentation of e...	32	11	3.62	114	0.04621	0.0005
GO:0045933	positive regulation of muscle contractio...	42	13	4.75	115	0.01557	0.00051
GO:0006814	sodium ion transport	168	34	18.99	116	0.36544	0.00052
GO:0042221	response to chemical	2725	359	308.1	117	0.6557	0.00052
GO:0002028	regulation of sodium ion transport	75	19	8.48	118	0.00053	0.00053
GO:0071248	cellular response to metal ion	81	20	9.16	119	0.01173	0.00055
GO:1902578	single-organism localization	3267	423	369.38	120	0.88084	0.00062
GO:0003012	muscle system process	307	54	34.71	121	0.42301	0.00063
GO:0044706	multi-multicellular organism process	131	28	14.81	122	0.51469	0.00063
GO:0099536	synaptic signaling	467	76	52.8	123	0.09297	0.00067
GO:0099537	trans-synaptic signaling	467	76	52.8	124	0.09297	0.00067
GO:0007268	synaptic transmission	467	76	52.8	125	0.09297	0.00067
GO:0006816	calcium ion transport	322	56	36.41	126	0.13781	0.00068
GO:0006956	complement activation	38	12	4.3	127	0.02288	0.00068
GO:0098657	import into cell	38	12	4.3	128	0.04566	0.00068
GO:0051346	negative regulation of hydrolase activit...	301	53	34.03	129	0.77372	0.00069
GO:0010038	response to metal ion	184	36	20.8	130	0.00665	0.0007
GO:0007589	body fluid secretion	71	18	8.03	131	0.01295	0.00073
GO:1901387	positive regulation of voltage-gated cal...	5	4	0.57	132	0.00074	0.00074
GO:0016264	gap junction assembly	8	5	0.9	133	0.00077	0.00077
GO:0002481	antigen processing and presentation of e...	8	5	0.9	134	0.00077	0.00077
GO:0002484	antigen processing and presentation of e...	8	5	0.9	135	1	0.00077
GO:0002485	antigen processing and presentation of e...	8	5	0.9	136	0.00077	0.00077
GO:0002477	antigen processing and presentation of e...	8	5	0.9	137	1	0.00077
GO:0097459	iron ion import into cell	8	5	0.9	138	0.00077	0.00077
GO:0035725	sodium ion transmembrane transport	89	21	10.06	139	0.00077	0.00077
GO:0070838	divalent metal ion transport	367	62	41.49	140	0.1219	0.00078
GO:0060306	regulation of membrane repolarization	24	9	2.71	141	0.05017	0.00079
GO:0031347	regulation of defense response	492	79	55.63	142	0.09384	0.00079
GO:0051924	regulation of calcium ion transport	192	37	21.71	143	0.00609	0.0008
GO:0050896	response to stimulus	6164	760	696.93	144	0.97608	0.0008
GO:0003015	heart process	172	34	19.45	145	0.05669	0.0008
GO:0044707	single-multicellular organism process	4920	616	556.27	146	0.97077	0.00081
GO:0043901	negative regulation of multi-organism pr...	133	28	15.04	147	0.00082	0.00082
GO:0007187	G-protein coupled receptor signaling pat...	108	24	12.21	148	0.071	0.00084
GO:0008610	lipid biosynthetic process	449	73	50.77	149	0.15756	0.00087
GO:1903202	negative regulation of oxidative stress-...	34	11	3.84	150	0.02199	0.0009
GO:0010817	regulation of hormone levels	399	66	45.11	151	0.07991	0.00095
GO:0010033	response to organic substance	2012	270	227.48	152	0.15814	0.00099
GO:0050679	positive regulation of epithelial cell p...	148	30	16.73	153	0.00104	0.00104
GO:0072606	interleukin-8 secretion	16	7	1.81	154	0.21288	0.00106
GO:1990748	cellular detoxification	56	15	6.33	155	0.03519	0.00107
GO:0019731	antibacterial humoral response	25	9	2.83	156	0.00112	0.00112
GO:0006835	dicarboxylic acid transport	62	16	7.01	157	0.03769	0.00114
GO:0006066	alcohol metabolic process	251	45	28.38	158	0.18636	0.00115
GO:0006937	regulation of muscle contraction	123	26	13.91	159	0.27427	0.00116
GO:0008016	regulation of heart contraction	136	28	15.38	160	0.03233	0.00117
GO:0006813	potassium ion transport	183	35	20.69	161	0.74249	0.00125
GO:0060047	heart contraction	170	33	19.22	162	0.08969	0.00131
GO:0060004	reflex	21	8	2.37	163	0.00138	0.00138
GO:0030282	bone mineralization	93	21	10.51	164	0.0014	0.0014
GO:0044703	multi-organism reproductive process	646	98	73.04	165	0.04958	0.00141
GO:0006694	steroid biosynthetic process	112	24	12.66	166	0.07972	0.00144
GO:0006820	anion transport	450	72	50.88	167	0.02303	0.00146
GO:0050777	negative regulation of immune response	106	23	11.98	168	0.02727	0.0015
GO:1900408	negative regulation of cellular response...	36	11	4.07	169	0.03244	0.00153
GO:1902883	negative regulation of response to oxida...	36	11	4.07	170	0.03244	0.00153
GO:0045824	negative regulation of innate immune res...	36	11	4.07	171	0.09389	0.00153
GO:1900544	positive regulation of purine nucleotide...	100	22	11.31	172	0.00156	0.00156
GO:0045981	positive regulation of nucleotide metabo...	100	22	11.31	173	1	0.00156
GO:0002428	antigen processing and presentation of p...	9	5	1.02	174	1	0.00156
GO:0010872	regulation of cholesterol esterification	9	5	1.02	175	0.21301	0.00156
GO:0051048	negative regulation of secretion	199	37	22.5	176	0.09587	0.00157
GO:0050909	sensory perception of taste	31	10	3.5	177	0.11652	0.00157
GO:0002252	immune effector process	572	88	64.67	178	0.17492	0.00159
GO:1903034	regulation of response to wounding	341	57	38.55	179	0.05134	0.0016
GO:0008285	negative regulation of cell proliferatio...	557	86	62.98	180	0.0016	0.0016
GO:0009611	response to wounding	557	86	62.98	181	0.40127	0.0016
GO:0090030	regulation of steroid hormone biosynthet...	17	7	1.92	182	0.00162	0.00162
GO:1903426	regulation of reactive oxygen species bi...	64	16	7.24	183	0.23447	0.00165
GO:0034754	cellular hormone metabolic process	64	16	7.24	184	0.27489	0.00165
GO:0046890	regulation of lipid biosynthetic process	126	26	14.25	185	0.07567	0.00167
GO:0050890	cognition	242	43	27.36	186	0.14156	0.00175
GO:0021681	cerebellar granular layer development	13	6	1.47	187	0.10099	0.00176
GO:0044419	interspecies interaction between organis...	257	45	29.06	188	0.4709	0.00188
GO:0044403	symbiosis, encompassing mutualism throug...	257	45	29.06	189	0.4709	0.00188
GO:0014070	response to organic cyclic compound	576	88	65.12	190	0.00196	0.00196
GO:0003025	regulation of systemic arterial blood pr...	6	4	0.68	191	0.00202	0.00202
GO:0001867	complement activation, lectin pathway	6	4	0.68	192	0.00202	0.00202
GO:0016102	diterpenoid biosynthetic process	6	4	0.68	193	1	0.00202
GO:0002138	retinoic acid biosynthetic process	6	4	0.68	194	0.00202	0.00202
GO:0035456	response to interferon-beta	32	10	3.62	195	0.00206	0.00206
GO:0019730	antimicrobial humoral response	27	9	3.05	196	1	0.00208
GO:0007586	digestion	90	20	10.18	197	0.02658	0.0022
GO:0042127	regulation of cell proliferation	1337	184	151.17	198	0.40769	0.00222
GO:0001906	cell killing	84	19	9.5	199	0.06255	0.00226
GO:0019229	regulation of vasoconstriction	60	15	6.78	200	0.00227	0.00227

## Sheet: Coch PvsE down
Table S6. Upregulated terms following gene ontology (GO) enrichment analysis of differentially expressed genes between different samples.														Genome-wide identification and expression profiling of long non-coding RNAs in auditory and vestibular systems
														Kathy Ushakov, Tal Koffler-Brill, Aviv Rom, Kobi Perl, Igor Ulitsky, & Karen B Avraham
GO.ID	Term	Annotated	Significant	Expected	Rank in Fisher.classic	Fisher.elim	Fisher.classic
GO:0022402	cell cycle process	974	208	112.29	1	0.93038	9.8e-20
GO:0000280	nuclear division	478	125	55.11	2	0.95298	2.5e-19
GO:0007059	chromosome segregation	247	81	28.47	3	1.9e-05	3.6e-19
GO:0007067	mitotic nuclear division	378	106	43.58	4	1.6e-08	6.4e-19
GO:0000226	microtubule cytoskeleton organization	406	111	46.8	5	0.06525	7.6e-19
GO:0048285	organelle fission	517	130	59.6	6	0.74083	1.7e-18
GO:0006259	DNA metabolic process	765	171	88.19	7	0.39111	2.3e-18
GO:1903047	mitotic cell cycle process	642	150	74.01	8	0.12805	5.1e-18
GO:0007049	cell cycle	1352	258	155.86	9	0.41845	1.8e-17
GO:0000278	mitotic cell cycle	754	163	86.92	10	0.15801	4.1e-16
GO:0098813	nuclear chromosome segregation	180	61	20.75	11	0.03537	1.6e-15
GO:0051301	cell division	568	130	65.48	12	7.1e-08	5.2e-15
GO:0007017	microtubule-based process	565	129	65.13	13	0.12868	8e-15
GO:0000819	sister chromatid segregation	129	48	14.87	14	0.00494	2.9e-14
GO:0051276	chromosome organization	846	170	97.53	15	0.37441	1e-13
GO:0000070	mitotic sister chromatid segregation	107	42	12.34	16	0.02036	1.4e-13
GO:0006260	DNA replication	275	75	31.7	17	0.00019	4.4e-13
GO:0006281	DNA repair	380	93	43.81	18	5e-06	7.8e-13
GO:0070507	regulation of microtubule cytoskeleton o...	135	47	15.56	19	0.01463	9.2e-13
GO:0007051	spindle organization	121	43	13.95	20	4.9e-06	3.9e-12
GO:0051297	centrosome organization	99	38	11.41	21	0.00664	4.5e-12
GO:0006261	DNA-dependent DNA replication	95	37	10.95	22	0.04399	5.2e-12
GO:0090304	nucleic acid metabolic process	3900	570	449.6	23	0.4657	9.7e-12
GO:0032886	regulation of microtubule-based process	162	50	18.68	24	0.05847	2.9e-11
GO:0031023	microtubule organizing center organizati...	106	38	12.22	25	1	5e-11
GO:0010564	regulation of cell cycle process	432	95	49.8	26	0.20618	2.7e-10
GO:1902589	single-organism organelle organization	2251	350	259.5	27	0.98588	3.7e-10
GO:0006139	nucleobase-containing compound metabolic...	4376	618	504.48	28	0.61142	4.8e-10
GO:0006996	organelle organization	3014	445	347.46	29	0.91834	1.3e-09
GO:0006725	cellular aromatic compound metabolic pro...	4527	631	521.89	30	0.71838	2.8e-09
GO:0046483	heterocycle metabolic process	4495	627	518.2	31	0.74275	2.9e-09
GO:0007098	centrosome cycle	69	27	7.95	32	0.00871	3.4e-09
GO:0006310	DNA recombination	189	51	21.79	33	0.07233	3.6e-09
GO:0006302	double-strand break repair	149	43	17.18	34	0.00414	6.8e-09
GO:0033044	regulation of chromosome organization	262	63	30.2	35	0.03245	8.2e-09
GO:0051298	centrosome duplication	56	23	6.46	36	0.06697	1.6e-08
GO:0051983	regulation of chromosome segregation	75	27	8.65	37	0.0397	2.8e-08
GO:0006974	cellular response to DNA damage stimulus	609	115	70.21	38	0.85484	4.6e-08
GO:0031109	microtubule polymerization or depolymeri...	88	29	10.14	39	1	8.2e-08
GO:1901360	organic cyclic compound metabolic proces...	4677	638	539.18	40	0.92424	8.3e-08
GO:0071103	DNA conformation change	143	39	16.49	41	0.03965	1.8e-07
GO:0051303	establishment of chromosome localization	54	21	6.23	42	0.08357	2.1e-07
GO:0050000	chromosome localization	54	21	6.23	43	0.08357	2.1e-07
GO:0033045	regulation of sister chromatid segregati...	59	22	6.8	44	0.03678	2.6e-07
GO:0051304	chromosome separation	64	23	7.38	45	0.00176	3e-07
GO:0030261	chromosome condensation	27	14	3.11	46	0.00658	3.3e-07
GO:0051310	metaphase plate congression	39	17	4.5	47	0.00303	4.4e-07
GO:0044786	cell cycle DNA replication	24	13	2.77	48	0.07465	4.5e-07
GO:0090068	positive regulation of cell cycle proces...	183	45	21.1	49	0.0028	5.5e-07
GO:0033260	nuclear DNA replication	15	10	1.73	50	5.3e-05	7e-07
GO:0051225	spindle assembly	73	24	8.42	51	0.04921	1.1e-06
GO:0007076	mitotic chromosome condensation	10	8	1.15	52	1.1e-06	1.1e-06
GO:1903046	meiotic cell cycle process	142	37	16.37	53	0.16196	1.2e-06
GO:0033047	regulation of mitotic sister chromatid s...	52	19	5.99	54	0.01258	2.4e-06
GO:0000724	double-strand break repair via homologou...	76	24	8.76	55	0.00062	2.5e-06
GO:0000725	recombinational repair	76	24	8.76	56	1	2.5e-06
GO:0031577	spindle checkpoint	39	16	4.5	57	0.00024	2.6e-06
GO:0006270	DNA replication initiation	20	11	2.31	58	2.9e-06	2.9e-06
GO:0034641	cellular nitrogen compound metabolic pro...	5023	666	579.07	59	0.98031	3.1e-06
GO:0007052	mitotic spindle organization	72	23	8.3	60	0.00133	3.2e-06
GO:0016071	mRNA metabolic process	455	85	52.45	61	0.00132	4.1e-06
GO:0051726	regulation of cell cycle	779	131	89.81	62	0.70358	4.4e-06
GO:0010948	negative regulation of cell cycle proces...	167	40	19.25	63	0.01175	4.6e-06
GO:0007010	cytoskeleton organization	988	159	113.9	64	0.90692	5.9e-06
GO:0051321	meiotic cell cycle	176	41	20.29	65	0.21017	7.4e-06
GO:0031110	regulation of microtubule polymerization...	66	21	7.61	66	0.00824	9.2e-06
GO:0000075	cell cycle checkpoint	160	38	18.45	67	0.493	9.8e-06
GO:0007126	meiotic nuclear division	132	33	15.22	68	0.28373	1.2e-05
GO:0007088	regulation of mitotic nuclear division	115	30	13.26	69	0.09816	1.2e-05
GO:0051783	regulation of nuclear division	138	34	15.91	70	0.06238	1.2e-05
GO:0019219	regulation of nucleobase-containing comp...	3129	430	360.72	71	0.09168	1.4e-05
GO:0051302	regulation of cell division	231	49	26.63	72	0.6095	1.6e-05
GO:0000910	cytokinesis	111	29	12.8	73	0.06947	1.6e-05
GO:2001252	positive regulation of chromosome organi...	140	34	16.14	74	0.00458	1.7e-05
GO:0006323	DNA packaging	101	27	11.64	75	0.07662	2e-05
GO:0048024	regulation of mRNA splicing, via spliceo...	59	19	6.8	76	0.01503	2e-05
GO:0016070	RNA metabolic process	3468	470	399.8	77	0.23121	2.1e-05
GO:0051781	positive regulation of cell division	113	29	13.03	78	0.14981	2.3e-05
GO:0045005	DNA-dependent DNA replication maintenanc...	20	10	2.31	79	0.21655	2.5e-05
GO:0040029	regulation of gene expression, epigeneti...	161	37	18.56	80	0.43066	2.8e-05
GO:0033043	regulation of organelle organization	966	152	111.36	81	0.81026	3.2e-05
GO:0045787	positive regulation of cell cycle	276	55	31.82	82	0.62476	3.3e-05
GO:0051171	regulation of nitrogen compound metaboli...	3353	454	386.54	83	0.16812	3.4e-05
GO:0034502	protein localization to chromosome	56	18	6.46	84	0.00478	3.4e-05
GO:0051052	regulation of DNA metabolic process	316	61	36.43	85	0.24424	3.4e-05
GO:0051782	negative regulation of cell division	61	19	7.03	86	0.00481	3.4e-05
GO:0006397	mRNA processing	378	70	43.58	87	0.01022	3.8e-05
GO:0010965	regulation of mitotic sister chromatid s...	47	16	5.42	88	0.00708	4.1e-05
GO:1902850	microtubule cytoskeleton organization in...	47	16	5.42	89	0.01263	4.1e-05
GO:0007080	mitotic metaphase plate congression	29	12	3.34	90	4.2e-05	4.2e-05
GO:0006807	nitrogen compound metabolic process	5265	683	606.97	91	0.99621	4.7e-05
GO:0007127	meiosis I	73	21	8.42	92	0.00574	5e-05
GO:2001251	negative regulation of chromosome organi...	101	26	11.64	93	0.00435	5.7e-05
GO:0031062	positive regulation of histone methylati...	30	12	3.46	94	0.32158	6.3e-05
GO:0000281	mitotic cytokinesis	30	12	3.46	95	6.3e-05	6.3e-05
GO:1901988	negative regulation of cell cycle phase ...	113	28	13.03	96	0.16722	6.3e-05
GO:1903311	regulation of mRNA metabolic process	113	28	13.03	97	0.01158	6.3e-05
GO:0007062	sister chromatid cohesion	39	14	4.5	98	0.01132	6.4e-05
GO:0031297	replication fork processing	18	9	2.08	99	6.5e-05	6.5e-05
GO:0007093	mitotic cell cycle checkpoint	102	26	11.76	100	0.00501	6.8e-05
GO:0007099	centriole replication	26	11	3	101	6.9e-05	6.9e-05
GO:0034968	histone lysine methylation	91	24	10.49	102	0.52037	7.1e-05
GO:0051306	mitotic sister chromatid separation	49	16	5.65	103	1	7.4e-05
GO:0000018	regulation of DNA recombination	54	17	6.23	104	0.24073	7.5e-05
GO:0007346	regulation of mitotic cell cycle	407	73	46.92	105	0.34186	7.7e-05
GO:0051985	negative regulation of chromosome segreg...	35	13	4.03	106	0.0136	7.7e-05
GO:1901987	regulation of cell cycle phase transitio...	213	44	24.56	107	0.04744	8.1e-05
GO:0043414	macromolecule methylation	220	45	25.36	108	0.32203	8.7e-05
GO:2000779	regulation of double-strand break repair	31	12	3.57	109	0.62303	9.1e-05
GO:0007091	metaphase/anaphase transition of mitotic...	45	15	5.19	110	0.01652	9.4e-05
GO:0044784	metaphase/anaphase transition of cell cy...	45	15	5.19	111	0.01652	9.4e-05
GO:0051640	organelle localization	368	67	42.42	112	0.07351	9.4e-05
GO:0042391	regulation of membrane potential	334	62	38.5	113	0.06354	9.6e-05
GO:1901991	negative regulation of mitotic cell cycl...	104	26	11.99	114	0.25737	9.6e-05
GO:0098534	centriole assembly	27	11	3.11	115	1	0.0001
GO:1903308	regulation of chromatin modification	134	31	15.45	116	0.17718	0.00011
GO:0046605	regulation of centrosome cycle	36	13	4.15	117	0.23191	0.00011
GO:0008608	attachment of spindle microtubules to ki...	23	10	2.65	118	0.04044	0.00011
GO:0051383	kinetochore organization	12	7	1.38	119	0.01323	0.00013
GO:0071459	protein localization to chromosome, cent...	12	7	1.38	120	0.21677	0.00013
GO:0044380	protein localization to cytoskeleton	32	12	3.69	121	0.04038	0.00013
GO:0051252	regulation of RNA metabolic process	2831	384	326.37	122	0.01865	0.00014
GO:0050684	regulation of mRNA processing	95	24	10.95	123	0.02953	0.00015
GO:0010824	regulation of centrosome duplication	28	11	3.23	124	0.00015	0.00015
GO:0072698	protein localization to microtubule cyto...	28	11	3.23	125	0.05447	0.00015
GO:0045930	negative regulation of mitotic cell cycl...	168	36	19.37	126	0.55507	0.00016
GO:0046785	microtubule polymerization	52	16	5.99	127	0.00659	0.00016
GO:1901990	regulation of mitotic cell cycle phase t...	200	41	23.06	128	0.08417	0.00017
GO:0048172	regulation of short-term neuronal synapt...	16	8	1.84	129	0.00017	0.00017
GO:0048025	negative regulation of mRNA splicing, vi...	24	10	2.77	130	0.00017	0.00017
GO:0051984	positive regulation of chromosome segreg...	20	9	2.31	131	0.00018	0.00018
GO:0034508	centromere complex assembly	20	9	2.31	132	0.02072	0.00018
GO:0051785	positive regulation of nuclear division	58	17	6.69	133	0.06763	0.0002
GO:1902099	regulation of metaphase/anaphase transit...	43	14	4.96	134	0.03783	0.00021
GO:0030071	regulation of mitotic metaphase/anaphase...	43	14	4.96	135	0.03783	0.00021
GO:0001508	action potential	109	26	12.57	136	0.04463	0.00022
GO:0043484	regulation of RNA splicing	92	23	10.61	137	0.0439	0.00024
GO:0018022	peptidyl-lysine methylation	98	24	11.3	138	0.64274	0.00025
GO:0086010	membrane depolarization during action po...	34	12	3.92	139	0.00026	0.00026
GO:0033046	negative regulation of sister chromatid ...	34	12	3.92	140	0.05444	0.00026
GO:0061640	cytoskeleton-dependent cytokinesis	39	13	4.5	141	0.66628	0.00027
GO:1902275	regulation of chromatin organization	141	31	16.25	142	0.25216	0.00028
GO:0006349	regulation of gene expression by genetic...	17	8	1.96	143	0.00029	0.00029
GO:0051656	establishment of organelle localization	258	49	29.74	144	0.08835	0.00029
GO:0060968	regulation of gene silencing	30	11	3.46	145	0.36581	0.00031
GO:0034501	protein localization to kinetochore	10	6	1.15	146	0.00032	0.00032
GO:0016571	histone methylation	112	26	12.91	147	0.5746	0.00035
GO:1903312	negative regulation of mRNA metabolic pr...	40	13	4.61	148	0.27631	0.00036
GO:0070192	chromosome organization involved in meio...	45	14	5.19	149	0.01319	0.00036
GO:0010639	negative regulation of organelle organiz...	295	54	34.01	150	0.4407	0.00038
GO:0032200	telomere organization	95	23	10.95	151	1	0.00039
GO:0000723	telomere maintenance	95	23	10.95	152	0.00039	0.00039
GO:0006396	RNA processing	677	107	78.05	153	0.04831	0.0004
GO:0051053	negative regulation of DNA metabolic pro...	101	24	11.64	154	0.15302	0.0004
GO:0010569	regulation of double-strand break repair...	18	8	2.08	155	0.00046	0.00046
GO:0006312	mitotic recombination	18	8	2.08	156	0.00046	0.00046
GO:0070734	histone H3-K27 methylation	18	8	2.08	157	0.51942	0.00046
GO:0008380	RNA splicing	305	55	35.16	158	0.08386	0.00049
GO:0000086	G2/M transition of mitotic cell cycle	85	21	9.8	159	0.03398	0.00052
GO:0045132	meiotic chromosome segregation	57	16	6.57	160	0.00052	0.00052
GO:0090307	mitotic spindle assembly	42	13	4.84	161	0.00062	0.00062
GO:0044770	cell cycle phase transition	301	54	34.7	162	0.08785	0.00062
GO:0006376	mRNA splice site selection	23	9	2.65	163	0.04781	0.00064
GO:0034086	maintenance of sister chromatid cohesion	11	6	1.27	164	1	0.00064
GO:0051988	regulation of attachment of spindle micr...	11	6	1.27	165	0.00064	0.00064
GO:2000105	positive regulation of DNA-dependent DNA...	11	6	1.27	166	0.00064	0.00064
GO:0051493	regulation of cytoskeleton organization	395	67	45.54	167	0.86314	0.00074
GO:0007063	regulation of sister chromatid cohesion	15	7	1.73	168	0.05465	0.00074
GO:0051571	positive regulation of histone H3-K4 met...	15	7	1.73	169	0.00074	0.00074
GO:0051436	negative regulation of ubiquitin-protein...	28	10	3.23	170	0.21664	0.00075
GO:0071173	spindle assembly checkpoint	28	10	3.23	171	0.21664	0.00075
GO:0090329	regulation of DNA-dependent DNA replicat...	28	10	3.23	172	0.21225	0.00075
GO:0045839	negative regulation of mitotic nuclear d...	43	13	4.96	173	0.12272	0.00079
GO:0034654	nucleobase-containing compound biosynthe...	3131	413	360.95	174	0.18444	0.00079
GO:0008213	protein alkylation	143	30	16.49	175	0.50949	0.00079
GO:0006479	protein methylation	143	30	16.49	176	0.50949	0.00079
GO:0072710	response to hydroxyurea	5	4	0.58	177	1	0.0008
GO:0072711	cellular response to hydroxyurea	5	4	0.58	178	0.0008	0.0008
GO:0000395	mRNA 5'-splice site recognition	5	4	0.58	179	0.0008	0.0008
GO:0010032	meiotic chromosome condensation	5	4	0.58	180	0.0008	0.0008
GO:0033048	negative regulation of mitotic sister ch...	33	11	3.8	181	0.18779	0.0008
GO:0051899	membrane depolarization	82	20	9.45	182	0.17982	0.00083
GO:0010457	centriole-centriole cohesion	8	5	0.92	183	0.00084	0.00084
GO:0034770	histone H4-K20 methylation	8	5	0.92	184	0.00084	0.00084
GO:0044839	cell cycle G2/M phase transition	88	21	10.14	185	0.0477	0.00084
GO:0045786	negative regulation of cell cycle	340	59	39.2	186	0.27009	0.00085
GO:0051172	negative regulation of nitrogen compound...	1325	189	152.75	187	0.16331	0.00089
GO:0044772	mitotic cell cycle phase transition	285	51	32.86	188	0.12117	0.00092
GO:0016043	cellular component organization	4914	626	566.5	189	0.99921	0.00092
GO:0051784	negative regulation of nuclear division	49	14	5.65	190	0.1162	0.00094
GO:0019438	aromatic compound biosynthetic process	3197	420	368.56	191	0.21699	0.00098
GO:0045840	positive regulation of mitotic nuclear d...	44	13	5.07	192	0.00101	0.00101
GO:0051439	regulation of ubiquitin-protein ligase a...	29	10	3.34	193	0.30668	0.00102
GO:0033119	negative regulation of RNA splicing	29	10	3.34	194	1	0.00102
GO:0044728	DNA methylation or demethylation	66	17	7.61	195	0.32138	0.00104
GO:0050686	negative regulation of mRNA processing	34	11	3.92	196	0.70486	0.00106
GO:0016568	chromatin modification	517	83	59.6	197	0.59554	0.00107
GO:0071539	protein localization to centrosome	20	8	2.31	198	0.00108	0.00108
GO:0018130	heterocycle biosynthetic process	3189	418	367.64	199	0.26505	0.0012
GO:1903506	regulation of nucleic acid-templated tra...	2729	362	314.61	200	0.61308	0.00123

## Sheet: Vest PvsE up
Table S6. Upregulated terms following gene ontology (GO) enrichment analysis of differentially expressed genes between different samples.														Genome-wide identification and expression profiling of long non-coding RNAs in auditory and vestibular systems
														Kathy Ushakov, Tal Koffler-Brill, Aviv Rom, Kobi Perl, Igor Ulitsky, & Karen B Avraham
GO.ID	Term	Annotated	Significant	Expected	Rank in Fisher.classic	Fisher.elim	Fisher.classic
GO:0006952	defense response	1035	162	78.66	1	0.13072	1.3e-19
GO:0006955	immune response	914	138	69.46	2	0.00079	1.9e-15
GO:0048002	antigen processing and presentation of p...	51	25	3.88	3	1	3e-15
GO:0002483	antigen processing and presentation of e...	14	13	1.06	4	0.07533	3.5e-14
GO:0002474	antigen processing and presentation of p...	32	19	2.43	5	8.5e-05	6.4e-14
GO:0002376	immune system process	1806	221	137.25	6	0.83583	1.1e-13
GO:0019883	antigen processing and presentation of e...	16	13	1.22	7	0.20942	1.2e-12
GO:0002682	regulation of immune system process	997	138	75.77	8	0.10756	1.8e-12
GO:0006954	inflammatory response	481	82	36.55	9	0.00093	2.7e-12
GO:0002478	antigen processing and presentation of e...	26	16	1.98	10	1	2.9e-12
GO:0019885	antigen processing and presentation of e...	12	11	0.91	11	3.3e-05	5.2e-12
GO:0019882	antigen processing and presentation	90	29	6.84	12	0.45324	9.1e-12
GO:0045087	innate immune response	464	76	35.26	13	7.5e-05	1.2e-10
GO:0019884	antigen processing and presentation of e...	32	16	2.43	14	1	2.1e-10
GO:0030198	extracellular matrix organization	193	42	14.67	15	0.00049	3.7e-10
GO:0043062	extracellular structure organization	194	42	14.74	16	1	4.4e-10
GO:0022610	biological adhesion	1164	146	88.46	17	0.52798	5.9e-10
GO:0007155	cell adhesion	1154	145	87.7	18	8.6e-06	6.1e-10
GO:0002252	immune effector process	572	86	43.47	19	0.00069	6.4e-10
GO:0031347	regulation of defense response	492	77	37.39	20	0.07668	8.2e-10
GO:0006811	ion transport	1239	152	94.16	21	0.50332	1.2e-09
GO:0002684	positive regulation of immune system pro...	637	92	48.41	22	0.15445	1.3e-09
GO:0002526	acute inflammatory response	86	25	6.54	23	0.00361	2.8e-09
GO:0001816	cytokine production	516	78	39.21	24	0.07724	3.2e-09
GO:0006812	cation transport	846	111	64.29	25	0.00134	7.1e-09
GO:0002428	antigen processing and presentation of p...	9	8	0.68	26	1	9.2e-09
GO:0001525	angiogenesis	395	63	30.02	27	0.00701	1.4e-08
GO:0009605	response to external stimulus	1656	186	125.85	28	0.18879	1.6e-08
GO:0032501	multicellular organismal process	5294	492	402.32	29	0.71885	1.8e-08
GO:0042221	response to chemical	2725	279	207.09	30	0.21521	2.6e-08
GO:0050776	regulation of immune response	477	71	36.25	31	0.01554	3.1e-08
GO:0048514	blood vessel morphogenesis	478	71	36.33	32	0.27027	3.4e-08
GO:0001817	regulation of cytokine production	462	69	35.11	33	0.31468	4.3e-08
GO:0044707	single-multicellular organism process	4920	459	373.9	34	0.67322	4.9e-08
GO:0050727	regulation of inflammatory response	235	43	17.86	35	0.04848	5.6e-08
GO:0045765	regulation of angiogenesis	203	39	15.43	36	0.3656	6e-08
GO:0051239	regulation of multicellular organismal p...	2366	246	179.81	37	0.31166	6.2e-08
GO:0002683	negative regulation of immune system pro...	330	54	25.08	38	1.7e-05	6.3e-08
GO:0015849	organic acid transport	230	42	17.48	39	0.04791	8.5e-08
GO:0001503	ossification	352	56	26.75	40	4.8e-06	9.7e-08
GO:0002481	antigen processing and presentation of e...	8	7	0.61	41	1.1e-07	1.1e-07
GO:0002484	antigen processing and presentation of e...	8	7	0.61	42	1	1.1e-07
GO:0002485	antigen processing and presentation of e...	8	7	0.61	43	1.1e-07	1.1e-07
GO:0002476	antigen processing and presentation of e...	8	7	0.61	44	0.07567	1.1e-07
GO:0002477	antigen processing and presentation of e...	8	7	0.61	45	1	1.1e-07
GO:0046942	carboxylic acid transport	227	41	17.25	46	0.09021	1.6e-07
GO:0002250	adaptive immune response	278	47	21.13	47	0.00396	1.7e-07
GO:0044765	single-organism transport	3081	304	234.14	48	0.28145	2e-07
GO:1901342	regulation of vasculature development	222	40	16.87	49	0.50963	2.5e-07
GO:0048878	chemical homeostasis	864	107	65.66	50	0.07613	2.7e-07
GO:0006950	response to stress	2727	273	207.24	51	0.97395	3e-07
GO:0030001	metal ion transport	664	87	50.46	52	0.02166	3.4e-07
GO:0006814	sodium ion transport	168	33	12.77	53	0.02465	3.6e-07
GO:0009611	response to wounding	557	76	42.33	54	0.28991	3.9e-07
GO:0048584	positive regulation of response to stimu...	1559	170	118.48	55	0.32913	5.4e-07
GO:0010033	response to organic substance	2012	210	152.9	56	0.06327	5.5e-07
GO:0055065	metal ion homeostasis	465	66	35.34	57	0.00292	5.7e-07
GO:0001568	blood vessel development	563	76	42.79	58	0.47479	6e-07
GO:0002460	adaptive immune response based on somati...	197	36	14.97	59	0.02966	6.9e-07
GO:0006959	humoral immune response	97	23	7.37	60	0.01008	7.1e-07
GO:1902578	single-organism localization	3267	316	248.28	61	0.41084	7.2e-07
GO:0006820	anion transport	450	64	34.2	62	0.22763	7.8e-07
GO:0042127	regulation of cell proliferation	1337	149	101.61	63	0.07183	8.5e-07
GO:0098771	inorganic ion homeostasis	539	73	40.96	64	0.30792	8.9e-07
GO:0002475	antigen processing and presentation via ...	13	8	0.99	65	1	9.9e-07
GO:0050801	ion homeostasis	592	78	44.99	66	0.23131	1.1e-06
GO:0002488	antigen processing and presentation of e...	7	6	0.53	67	1	1.2e-06
GO:0002489	antigen processing and presentation of e...	7	6	0.53	68	1.2e-06	1.2e-06
GO:0042592	homeostatic process	1369	151	104.04	69	0.18327	1.3e-06
GO:0055080	cation homeostasis	525	71	39.9	70	0.46105	1.3e-06
GO:0006865	amino acid transport	123	26	9.35	71	0.01466	1.5e-06
GO:0034220	ion transmembrane transport	699	88	53.12	72	0.29268	1.6e-06
GO:0048731	system development	3639	344	276.55	73	0.20954	1.8e-06
GO:0008283	cell proliferation	1624	173	123.42	74	0.15293	1.9e-06
GO:0051707	response to other organism	631	81	47.95	75	0.92653	2e-06
GO:0043207	response to external biotic stimulus	631	81	47.95	76	0.92653	2e-06
GO:0002449	lymphocyte mediated immunity	182	33	13.83	77	0.18871	2.4e-06
GO:0030199	collagen fibril organization	38	13	2.89	78	2.4e-06	2.4e-06
GO:1903034	regulation of response to wounding	341	51	25.91	79	0.17433	2.4e-06
GO:0009607	response to biotic stimulus	665	84	50.54	80	0.74928	2.5e-06
GO:0052547	regulation of peptidase activity	288	45	21.89	81	0.01124	2.8e-06
GO:0001944	vasculature development	588	76	44.69	82	0.67775	3.2e-06
GO:0009636	response to toxic substance	145	28	11.02	83	0.00016	3.9e-06
GO:0098656	anion transmembrane transport	146	28	11.1	84	0.00267	4.4e-06
GO:0006953	acute-phase response	29	11	2.2	85	0.00045	4.5e-06
GO:0015672	monovalent inorganic cation transport	454	62	34.5	86	0.04616	4.5e-06
GO:0002589	regulation of antigen processing and pre...	8	6	0.61	87	0.14572	4.7e-06
GO:0098542	defense response to other organism	379	54	28.8	88	0.00034	5.3e-06
GO:0043067	regulation of programmed cell death	1286	140	97.73	89	0.0523	6.7e-06
GO:0051241	negative regulation of multicellular org...	947	109	71.97	90	0.01894	6.8e-06
GO:0006810	transport	3681	343	279.74	91	0.61979	7.5e-06
GO:0050896	response to stimulus	6164	541	468.44	92	0.98016	7.5e-06
GO:0032502	developmental process	4823	435	366.53	93	0.23823	7.9e-06
GO:0015711	organic anion transport	309	46	23.48	94	0.32199	8.3e-06
GO:0044767	single-organism developmental process	4788	432	363.87	95	0.24923	8.3e-06
GO:0065008	regulation of biological quality	2815	271	213.93	96	0.19814	8.8e-06
GO:0002443	leukocyte mediated immunity	246	39	18.69	97	0.1492	9.1e-06
GO:0055085	transmembrane transport	912	105	69.31	98	0.26236	1e-05
GO:0007275	multicellular organism development	4102	376	311.73	99	0.24889	1.1e-05
GO:0034097	response to cytokine	458	61	34.81	100	0.02705	1.2e-05
GO:0051234	establishment of localization	3823	353	290.53	101	0.61924	1.2e-05
GO:0050777	negative regulation of immune response	106	22	8.06	102	0.01215	1.3e-05
GO:0010941	regulation of cell death	1392	148	105.79	103	0.09059	1.3e-05
GO:0048856	anatomical structure development	4308	392	327.39	104	0.31327	1.3e-05
GO:0048871	multicellular organismal homeostasis	277	42	21.05	105	0.02226	1.3e-05
GO:1901615	organic hydroxy compound metabolic proce...	381	53	28.95	106	0.00325	1.3e-05
GO:0050778	positive regulation of immune response	372	52	28.27	107	0.20202	1.4e-05
GO:0042981	regulation of apoptotic process	1271	137	96.59	108	0.12403	1.4e-05
GO:0002591	positive regulation of antigen processin...	6	5	0.46	109	1.4e-05	1.4e-05
GO:0006956	complement activation	38	12	2.89	110	0.02263	1.5e-05
GO:0002698	negative regulation of immune effector p...	92	20	6.99	111	0.0187	1.5e-05
GO:0010959	regulation of metal ion transport	307	45	23.33	112	0.02919	1.5e-05
GO:0045766	positive regulation of angiogenesis	116	23	8.82	113	1.8e-05	1.8e-05
GO:0032101	regulation of response to external stimu...	733	87	55.7	114	0.28253	1.9e-05
GO:0043269	regulation of ion transport	547	69	41.57	115	0.1542	2e-05
GO:0070887	cellular response to chemical stimulus	1922	193	146.06	116	0.221	2.1e-05
GO:0002697	regulation of immune effector process	343	48	26.07	117	0.0093	2.8e-05
GO:0003008	system process	1246	133	94.69	118	0.05243	3e-05
GO:0019886	antigen processing and presentation of e...	14	7	1.06	119	3.1e-05	3.1e-05
GO:0002579	positive regulation of antigen processin...	14	7	1.06	120	0.11826	3.1e-05
GO:0008366	axon ensheathment	112	22	8.51	121	0.14481	3.1e-05
GO:0007272	ensheathment of neurons	112	22	8.51	122	0.14481	3.1e-05
GO:0031349	positive regulation of defense response	232	36	17.63	123	0.66987	3.2e-05
GO:0035725	sodium ion transmembrane transport	89	19	6.76	124	0.00164	3.2e-05
GO:0048513	animal organ development	2661	254	202.22	125	0.02306	3.4e-05
GO:0051704	multi-organism process	1432	149	108.83	126	0.59608	3.6e-05
GO:0008285	negative regulation of cell proliferatio...	557	69	42.33	127	0.00032	3.7e-05
GO:1903825	organic acid transmembrane transport	68	16	5.17	128	0.06356	3.8e-05
GO:0001819	positive regulation of cytokine producti...	309	44	23.48	129	3.9e-05	3.9e-05
GO:1903036	positive regulation of response to wound...	130	24	9.88	130	0.07701	4e-05
GO:0080134	regulation of response to stress	1075	117	81.7	131	0.58177	4e-05
GO:0015807	L-amino acid transport	48	13	3.65	132	0.00138	4.1e-05
GO:0010466	negative regulation of peptidase activit...	164	28	12.46	133	4.2e-05	4.2e-05
GO:0006629	lipid metabolic process	988	109	75.08	134	0.31444	4.3e-05
GO:2000026	regulation of multicellular organismal d...	1600	163	121.59	135	0.21934	4.7e-05
GO:0002455	humoral immune response mediated by circ...	36	11	2.74	136	0.06968	4.8e-05
GO:0050793	regulation of developmental process	2058	202	156.4	137	0.32804	5.2e-05
GO:0002577	regulation of antigen processing and pre...	20	8	1.52	138	0.08415	6e-05
GO:0009617	response to bacterium	374	50	28.42	139	0.03313	6.5e-05
GO:0098655	cation transmembrane transport	506	63	38.45	140	0.1669	6.8e-05
GO:0042552	myelination	110	21	8.36	141	0.00266	7.2e-05
GO:0042742	defense response to bacterium	144	25	10.94	142	0.0112	8e-05
GO:0001913	T cell mediated cytotoxicity	32	10	2.43	143	0.01771	8.5e-05
GO:1904018	positive regulation of vasculature devel...	128	23	9.73	144	1	8.9e-05
GO:0002253	activation of immune response	244	36	18.54	145	0.29323	9.3e-05
GO:0033559	unsaturated fatty acid metabolic process	73	16	5.55	146	0.31222	9.4e-05
GO:0007178	transmembrane receptor protein serine/th...	282	40	21.43	147	0.21185	9.5e-05
GO:0001775	cell activation	723	83	54.94	148	0.02418	9.5e-05
GO:0051093	negative regulation of developmental pro...	777	88	59.05	149	0.07742	9.6e-05
GO:0072376	protein activation cascade	45	12	3.42	150	0.0799	9.6e-05
GO:0048583	regulation of response to stimulus	2909	271	221.07	151	0.89902	0.0001
GO:0007167	enzyme linked receptor protein signaling...	735	84	55.86	152	0.20652	0.0001
GO:0006875	cellular metal ion homeostasis	401	52	30.47	153	0.00308	0.0001
GO:0003333	amino acid transmembrane transport	39	11	2.96	154	0.00011	0.00011
GO:0072593	reactive oxygen species metabolic proces...	209	32	15.88	155	0.03758	0.00011
GO:0097459	iron ion import into cell	8	5	0.61	156	0.00012	0.00012
GO:0002585	positive regulation of antigen processin...	8	5	0.61	157	1	0.00012
GO:0002583	regulation of antigen processing and pre...	12	6	0.91	158	0.37658	0.00012
GO:0031348	negative regulation of defense response	139	24	10.56	159	0.28521	0.00012
GO:0044057	regulation of system process	424	54	32.22	160	0.026	0.00012
GO:0050729	positive regulation of inflammatory resp...	90	18	6.84	161	0.00289	0.00012
GO:0044550	secondary metabolite biosynthetic proces...	22	8	1.67	162	0.32523	0.00013
GO:0002028	regulation of sodium ion transport	75	16	5.7	163	0.15023	0.00013
GO:0007267	cell-cell signaling	796	89	60.49	164	0.00869	0.00014
GO:0018958	phenol-containing compound metabolic pro...	83	17	6.31	165	0.02583	0.00014
GO:0050878	regulation of body fluid levels	268	38	20.37	166	0.02863	0.00014
GO:0042438	melanin biosynthetic process	17	7	1.29	167	0.00014	0.00014
GO:0043270	positive regulation of ion transport	231	34	17.56	168	0.0085	0.00015
GO:0002673	regulation of acute inflammatory respons...	47	12	3.57	169	0.00672	0.00015
GO:2001198	regulation of dendritic cell differentia...	5	4	0.38	170	0.00016	0.00016
GO:0042270	protection from natural killer cell medi...	5	4	0.38	171	0.00016	0.00016
GO:0030595	leukocyte chemotaxis	150	25	11.4	172	0.57045	0.00016
GO:0030155	regulation of cell adhesion	553	66	42.03	173	0.17262	0.00016
GO:0002456	T cell mediated immunity	69	15	5.24	174	0.236	0.00017
GO:0016485	protein processing	242	35	18.39	175	0.00135	0.00017
GO:0006958	complement activation, classical pathway	23	8	1.75	176	0.00019	0.00019
GO:0098662	inorganic cation transmembrane transport	462	57	35.11	177	0.21451	0.00019
GO:0050900	leukocyte migration	234	34	17.78	178	0.26381	0.00019
GO:0097286	iron ion import	13	6	0.99	179	0.27026	0.0002
GO:0044700	single organism signaling	4277	379	325.03	180	0.59812	0.00021
GO:0051604	protein maturation	264	37	20.06	181	0.49911	0.00022
GO:0002548	monocyte chemotaxis	42	11	3.19	182	0.00769	0.00022
GO:0044699	single-organism process	10758	875	817.56	183	0.99988	0.00022
GO:0008015	blood circulation	373	48	28.35	184	0.11083	0.00023
GO:0071705	nitrogen compound transport	634	73	48.18	185	0.01951	0.00023
GO:0006915	apoptotic process	1582	157	120.23	186	0.54947	0.00024
GO:0023052	signaling	4285	379	325.64	187	0.61558	0.00024
GO:0012501	programmed cell death	1607	159	122.13	188	0.53677	0.00025
GO:0097529	myeloid leukocyte migration	137	23	10.41	189	0.23481	0.00025
GO:0016064	immunoglobulin mediated immune response	87	17	6.61	190	0.05053	0.00026
GO:0002701	negative regulation of production of mol...	24	8	1.82	191	0.02577	0.00027
GO:0007166	cell surface receptor signaling pathway	1951	188	148.27	192	0.24258	0.00027
GO:1901617	organic hydroxy compound biosynthetic pr...	173	27	13.15	193	0.01404	0.00027
GO:0003013	circulatory system process	376	48	28.57	194	0.12273	0.00027
GO:0072358	cardiovascular system development	901	97	68.47	195	0.7471	0.00027
GO:0072359	circulatory system development	901	97	68.47	196	0.7471	0.00027
GO:0002367	cytokine production involved in immune r...	57	13	4.33	197	1	0.00028
GO:0008219	cell death	1730	169	131.47	198	0.47238	0.00029
GO:0045785	positive regulation of cell adhesion	318	42	24.17	199	0.82196	0.00031
GO:0007154	cell communication	4374	385	332.41	200	0.6251	0.00032

## Sheet: Vest PvsE down
Table S6. Upregulated terms following gene ontology (GO) enrichment analysis of differentially expressed genes between different samples.														Genome-wide identification and expression profiling of long non-coding RNAs in auditory and vestibular systems
														Kathy Ushakov, Tal Koffler-Brill, Aviv Rom, Kobi Perl, Igor Ulitsky, & Karen B Avraham
GO.ID	Term	Annotated	Significant	Expected	Rank in Fisher.classic	Fisher.elim	Fisher.classic
GO:0022402	cell cycle process	974	168	61.93	1	0.61722	< 1e-30
GO:1903047	mitotic cell cycle process	642	128	40.82	2	0.0006	< 1e-30
GO:0007049	cell cycle	1352	202	85.96	3	0.01343	< 1e-30
GO:0000280	nuclear division	478	106	30.39	4	0.72072	< 1e-30
GO:0000278	mitotic cell cycle	754	136	47.94	5	0.32646	1.2e-29
GO:0048285	organelle fission	517	108	32.87	6	0.69434	4.2e-29
GO:0007059	chromosome segregation	247	72	15.7	7	7e-07	5e-29
GO:0007067	mitotic nuclear division	378	89	24.03	8	2e-10	4.8e-28
GO:0051301	cell division	568	106	36.11	9	1.4e-15	2.3e-24
GO:0098813	nuclear chromosome segregation	180	54	11.44	10	0.39582	1.1e-22
GO:0000819	sister chromatid segregation	129	42	8.2	11	0.14432	2e-19
GO:0000070	mitotic sister chromatid segregation	107	36	6.8	12	0.00029	2.3e-17
GO:0006259	DNA metabolic process	765	110	48.64	13	0.15846	2.8e-16
GO:0010564	regulation of cell cycle process	432	75	27.47	14	0.11878	1e-15
GO:0000226	microtubule cytoskeleton organization	406	69	25.81	15	0.46538	4.5e-14
GO:0007017	microtubule-based process	565	84	35.92	16	0.49462	1.8e-13
GO:0007051	spindle organization	121	32	7.69	17	0.00031	2.5e-12
GO:0006281	DNA repair	380	62	24.16	18	0.0104	5.7e-12
GO:0030261	chromosome condensation	27	15	1.72	19	2.7e-05	8.6e-12
GO:0051276	chromosome organization	846	105	53.79	20	0.30491	1.9e-11
GO:0006261	DNA-dependent DNA replication	95	27	6.04	21	0.03168	2.1e-11
GO:0006260	DNA replication	275	49	17.48	22	0.00023	4.2e-11
GO:0051726	regulation of cell cycle	779	97	49.53	23	0.40205	1e-10
GO:0044770	cell cycle phase transition	301	51	19.14	24	0.09743	1.1e-10
GO:0032886	regulation of microtubule-based process	162	35	10.3	25	0.02382	1.2e-10
GO:0006974	cellular response to DNA damage stimulus	609	81	38.72	26	0.02374	1.6e-10
GO:0006270	DNA replication initiation	20	12	1.27	27	3.2e-10	3.2e-10
GO:0051297	centrosome organization	99	26	6.29	28	0.23637	3.3e-10
GO:1901987	regulation of cell cycle phase transitio...	213	40	13.54	29	0.05275	5.2e-10
GO:0051983	regulation of chromosome segregation	75	22	4.77	30	0.06669	7.7e-10
GO:0007098	centrosome cycle	69	21	4.39	31	0.17637	8.8e-10
GO:1903046	meiotic cell cycle process	142	31	9.03	32	0.2373	1e-09
GO:0070507	regulation of microtubule cytoskeleton o...	135	30	8.58	33	0.00237	1.2e-09
GO:0051321	meiotic cell cycle	176	35	11.19	34	0.08898	1.3e-09
GO:0000075	cell cycle checkpoint	160	33	10.17	35	1	1.4e-09
GO:0044772	mitotic cell cycle phase transition	285	47	18.12	36	0.16558	1.5e-09
GO:0031023	microtubule organizing center organizati...	106	26	6.74	37	0.35786	1.7e-09
GO:0051303	establishment of chromosome localization	54	18	3.43	38	0.06385	2.7e-09
GO:0050000	chromosome localization	54	18	3.43	39	0.06385	2.7e-09
GO:0006302	double-strand break repair	149	31	9.47	40	0.00183	3.6e-09
GO:0051310	metaphase plate congression	39	15	2.48	41	0.00242	6e-09
GO:0051302	regulation of cell division	231	40	14.69	42	0.15016	6e-09
GO:0051304	chromosome separation	64	19	4.07	43	0.00082	8.8e-09
GO:0006310	DNA recombination	189	35	12.02	44	0.00674	9.1e-09
GO:0000086	G2/M transition of mitotic cell cycle	85	22	5.4	45	0.00216	1e-08
GO:0007076	mitotic chromosome condensation	10	8	0.64	46	1e-08	1e-08
GO:1901990	regulation of mitotic cell cycle phase t...	200	36	12.72	47	0.17996	1.2e-08
GO:0007126	meiotic nuclear division	132	28	8.39	48	0.32281	1.3e-08
GO:0090068	positive regulation of cell cycle proces...	183	34	11.64	49	0.00113	1.4e-08
GO:1902589	single-organism organelle organization	2251	206	143.12	50	0.99411	1.7e-08
GO:0044839	cell cycle G2/M phase transition	88	22	5.6	51	1	2e-08
GO:0031577	spindle checkpoint	39	14	2.48	52	0.0001	5.4e-08
GO:0007052	mitotic spindle organization	72	19	4.58	53	0.00041	7.3e-08
GO:0033045	regulation of sister chromatid segregati...	59	17	3.75	54	0.0094	8.7e-08
GO:0007346	regulation of mitotic cell cycle	407	55	25.88	55	0.31088	8.9e-08
GO:0045787	positive regulation of cell cycle	276	42	17.55	56	0.22146	1.2e-07
GO:0000724	double-strand break repair via homologou...	76	19	4.83	57	0.00313	1.9e-07
GO:0000725	recombinational repair	76	19	4.83	58	1	1.9e-07
GO:0051298	centrosome duplication	56	16	3.56	59	0.00998	2.4e-07
GO:0071103	DNA conformation change	143	27	9.09	60	0.24311	3e-07
GO:0090304	nucleic acid metabolic process	3900	316	247.96	61	0.05519	3.9e-07
GO:0010569	regulation of double-strand break repair...	18	9	1.14	62	4.7e-07	4.7e-07
GO:0051783	regulation of nuclear division	138	26	8.77	63	0.02348	5.1e-07
GO:0033044	regulation of chromosome organization	262	39	16.66	64	0.05194	5.9e-07
GO:0010948	negative regulation of cell cycle proces...	167	29	10.62	65	0.0061	6.9e-07
GO:0010965	regulation of mitotic sister chromatid s...	47	14	2.99	66	0.12198	7.6e-07
GO:0007088	regulation of mitotic nuclear division	115	23	7.31	67	0.05405	7.7e-07
GO:0007080	mitotic metaphase plate congression	29	11	1.84	68	7.8e-07	7.8e-07
GO:0010389	regulation of G2/M transition of mitotic...	55	15	3.5	69	5e-05	1.1e-06
GO:0051306	mitotic sister chromatid separation	49	14	3.12	70	0.22909	1.3e-06
GO:0034502	protein localization to chromosome	56	15	3.56	71	0.05399	1.4e-06
GO:0000910	cytokinesis	111	22	7.06	72	0.03068	1.6e-06
GO:0031109	microtubule polymerization or depolymeri...	88	19	5.6	73	5.6e-05	2.1e-06
GO:0051781	positive regulation of cell division	113	22	7.18	74	0.0057	2.1e-06
GO:0007099	centriole replication	26	10	1.65	75	0.00012	2.2e-06
GO:1902749	regulation of cell cycle G2/M phase tran...	58	15	3.69	76	1	2.3e-06
GO:0051225	spindle assembly	73	17	4.64	77	0.472	2.4e-06
GO:0007127	meiosis I	73	17	4.64	78	0.00013	2.4e-06
GO:0071459	protein localization to chromosome, cent...	12	7	0.76	79	0.12252	2.5e-06
GO:0007091	metaphase/anaphase transition of mitotic...	45	13	2.86	80	0.00551	2.8e-06
GO:0044784	metaphase/anaphase transition of cell cy...	45	13	2.86	81	1	2.8e-06
GO:0033047	regulation of mitotic sister chromatid s...	52	14	3.31	82	0.36578	2.9e-06
GO:0098534	centriole assembly	27	10	1.72	83	1	3.2e-06
GO:0051782	negative regulation of cell division	61	15	3.88	84	0.00558	4.5e-06
GO:0006323	DNA packaging	101	20	6.42	85	0.49949	4.7e-06
GO:1902850	microtubule cytoskeleton organization in...	47	13	2.99	86	0.03498	4.8e-06
GO:0007093	mitotic cell cycle checkpoint	102	20	6.49	87	0.00277	5.5e-06
GO:0008608	attachment of spindle microtubules to ki...	23	9	1.46	88	0.00525	5.9e-06
GO:0051985	negative regulation of chromosome segreg...	35	11	2.23	89	0.01585	6.6e-06
GO:1901988	negative regulation of cell cycle phase ...	113	21	7.18	90	0.0935	7.8e-06
GO:0044786	cell cycle DNA replication	24	9	1.53	91	0.10694	9e-06
GO:0045132	meiotic chromosome segregation	57	14	3.62	92	0.00024	9.5e-06
GO:1902099	regulation of metaphase/anaphase transit...	43	12	2.73	93	0.01947	1e-05
GO:0030071	regulation of mitotic metaphase/anaphase...	43	12	2.73	94	0.01947	1e-05
GO:0034501	protein localization to kinetochore	10	6	0.64	95	1.1e-05	1.1e-05
GO:2000779	regulation of double-strand break repair	31	10	1.97	96	0.57162	1.3e-05
GO:0046483	heterocycle metabolic process	4495	346	285.79	97	0.13925	1.4e-05
GO:0006996	organelle organization	3014	244	191.63	98	0.99954	1.6e-05
GO:0070192	chromosome organization involved in meio...	45	12	2.86	99	0.0606	1.7e-05
GO:0033260	nuclear DNA replication	15	7	0.95	100	1.7e-05	1.7e-05
GO:0006139	nucleobase-containing compound metabolic...	4376	337	278.22	101	0.17106	1.8e-05
GO:0045930	negative regulation of mitotic cell cycl...	168	26	10.68	102	0.53681	2.2e-05
GO:0006725	cellular aromatic compound metabolic pro...	4527	346	287.83	103	0.17488	2.6e-05
GO:1901991	negative regulation of mitotic cell cycl...	104	19	6.61	104	0.23957	2.7e-05
GO:0045786	negative regulation of cell cycle	340	42	21.62	105	0.56264	2.8e-05
GO:0033046	negative regulation of sister chromatid ...	34	10	2.16	106	0.08666	3.3e-05
GO:0044702	single organism reproductive process	916	89	58.24	107	0.47874	3.6e-05
GO:0006305	DNA alkylation	56	13	3.56	108	1	3.7e-05
GO:0006306	DNA methylation	56	13	3.56	109	0.00106	3.7e-05
GO:0051436	negative regulation of ubiquitin-protein...	28	9	1.78	110	0.12241	3.8e-05
GO:0071173	spindle assembly checkpoint	28	9	1.78	111	0.12241	3.8e-05
GO:0010212	response to ionizing radiation	116	20	7.38	112	4e-05	4e-05
GO:0051784	negative regulation of nuclear division	49	12	3.12	113	0.05373	4.2e-05
GO:0090307	mitotic spindle assembly	42	11	2.67	114	0.00157	4.5e-05
GO:0007010	cytoskeleton organization	988	94	62.82	115	0.953	4.9e-05
GO:0022414	reproductive process	989	94	62.88	116	0.80108	5.1e-05
GO:0051439	regulation of ubiquitin-protein ligase a...	29	9	1.84	117	0.17788	5.2e-05
GO:0032465	regulation of cytokinesis	50	12	3.18	118	0.01846	5.2e-05
GO:0000003	reproduction	990	94	62.94	119	0.80437	5.3e-05
GO:0044728	DNA methylation or demethylation	66	14	4.2	120	0.47849	5.6e-05
GO:0045839	negative regulation of mitotic nuclear d...	43	11	2.73	121	0.08825	5.7e-05
GO:0046605	regulation of centrosome cycle	36	10	2.29	122	0.0032	5.7e-05
GO:0000281	mitotic cytokinesis	30	9	1.91	123	6.9e-05	6.9e-05
GO:0071174	mitotic spindle checkpoint	30	9	1.91	124	0.22984	6.9e-05
GO:1902100	negative regulation of metaphase/anaphas...	30	9	1.91	125	0.22984	6.9e-05
GO:0045841	negative regulation of mitotic metaphase...	30	9	1.91	126	0.22984	6.9e-05
GO:0010032	meiotic chromosome condensation	5	4	0.32	127	7.7e-05	7.7e-05
GO:2000816	negative regulation of mitotic sister ch...	31	9	1.97	128	0.27853	9.2e-05
GO:0000018	regulation of DNA recombination	54	12	3.43	129	0.39887	0.00012
GO:0061640	cytoskeleton-dependent cytokinesis	39	10	2.48	130	0.44416	0.00012
GO:0044380	protein localization to cytoskeleton	32	9	2.03	131	0.03618	0.00012
GO:1901360	organic cyclic compound metabolic proces...	4677	350	297.36	132	0.2917	0.00014
GO:0007094	mitotic spindle assembly checkpoint	26	8	1.65	133	0.00014	0.00014
GO:1904667	negative regulation of ubiquitin protein...	26	8	1.65	134	1	0.00014
GO:0031570	DNA integrity checkpoint	99	17	6.29	135	0.0066	0.00016
GO:0033048	negative regulation of mitotic sister ch...	33	9	2.1	136	0.36686	0.00016
GO:0006304	DNA modification	73	14	4.64	137	0.66945	0.00018
GO:1904666	regulation of ubiquitin protein ligase a...	27	8	1.72	138	1	0.00019
GO:0032259	methylation	292	35	18.57	139	0.04264	0.00023
GO:0006284	base-excision repair	35	9	2.23	140	0.00026	0.00026
GO:0072698	protein localization to microtubule cyto...	28	8	1.78	141	0.08689	0.00026
GO:0006282	regulation of DNA repair	68	13	4.32	142	0.38864	0.00031
GO:0051444	negative regulation of ubiquitin-protein...	36	9	2.29	143	0.47953	0.00032
GO:0000212	meiotic spindle organization	11	5	0.7	144	0.23039	0.00034
GO:0051988	regulation of attachment of spindle micr...	11	5	0.7	145	0.00034	0.00034
GO:0043414	macromolecule methylation	220	28	13.99	146	0.0939	0.00035
GO:1901989	positive regulation of cell cycle phase ...	61	12	3.88	147	0.0082	0.00039
GO:0051352	negative regulation of ligase activity	37	9	2.35	148	0.51244	0.0004
GO:0090306	spindle assembly involved in meiosis	7	4	0.45	149	0.00049	0.00049
GO:0034641	cellular nitrogen compound metabolic pro...	5023	368	319.36	150	0.45129	0.00049
GO:0045494	photoreceptor cell maintenance	38	9	2.42	151	0.0005	0.0005
GO:0007140	male meiosis	31	8	1.97	152	0.00055	0.00055
GO:0051383	kinetochore organization	12	5	0.76	153	0.00056	0.00056
GO:2001251	negative regulation of chromosome organi...	101	16	6.42	154	0.10024	0.00061
GO:0007062	sister chromatid cohesion	39	9	2.48	155	0.01404	0.00061
GO:0032467	positive regulation of cytokinesis	25	7	1.59	156	0.00072	0.00072
GO:0031110	regulation of microtubule polymerization...	66	12	4.2	157	0.01417	0.00083
GO:0033043	regulation of organelle organization	966	86	61.42	158	0.91323	0.00088
GO:0010457	centriole-centriole cohesion	8	4	0.51	159	0.00092	0.00092
GO:0051785	positive regulation of nuclear division	58	11	3.69	160	0.01775	0.00094
GO:0051656	establishment of organelle localization	258	30	16.4	161	0.40295	0.00101
GO:0007019	microtubule depolymerization	42	9	2.67	162	0.02755	0.00109
GO:0007281	germ cell development	203	25	12.91	163	0.00115	0.00115
GO:0090224	regulation of spindle organization	20	6	1.27	164	0.06532	0.00117
GO:0034508	centromere complex assembly	20	6	1.27	165	0.00117	0.00117
GO:0071539	protein localization to centrosome	20	6	1.27	166	0.00117	0.00117
GO:0051984	positive regulation of chromosome segreg...	20	6	1.27	167	0.00117	0.00117
GO:0034645	cellular macromolecule biosynthetic proc...	3756	280	238.81	168	0.19419	0.00117
GO:0007143	female meiotic division	27	7	1.72	169	0.00119	0.00119
GO:2000648	positive regulation of stem cell prolife...	78	13	4.96	170	0.00119	0.00119
GO:0007276	gamete generation	443	45	28.17	171	0.72306	0.00127
GO:0032504	multicellular organism reproduction	570	55	36.24	172	0.35154	0.0013
GO:0032508	DNA duplex unwinding	35	8	2.23	173	0.02952	0.00131
GO:0048609	multicellular organismal reproductive pr...	558	54	35.48	174	0.37661	0.00134
GO:0021872	forebrain generation of neurons	70	12	4.45	175	0.10692	0.00142
GO:0007018	microtubule-based movement	195	24	12.4	176	0.00144	0.00144
GO:0010824	regulation of centrosome duplication	28	7	1.78	177	0.07665	0.0015
GO:0006688	glycosphingolipid biosynthetic process	21	6	1.34	178	0.23032	0.00154
GO:0051299	centrosome separation	9	4	0.57	179	0.00158	0.00158
GO:0030900	forebrain development	315	34	20.03	180	0.07537	0.00177
GO:0051438	regulation of ubiquitin-protein transfer...	63	11	4.01	181	0.41706	0.0019
GO:0032392	DNA geometric change	37	8	2.35	182	0.0386	0.00192
GO:0045931	positive regulation of mitotic cell cycl...	123	17	7.82	183	0.01725	0.002
GO:0022412	cellular process involved in reproductio...	246	28	15.64	184	0.51275	0.00201
GO:0071897	DNA biosynthetic process	113	16	7.18	185	0.02588	0.00208
GO:0001895	retina homeostasis	46	9	2.92	186	1	0.00214
GO:0000077	DNA damage checkpoint	93	14	5.91	187	0.07232	0.00216
GO:0051340	regulation of ligase activity	64	11	4.07	188	0.43419	0.00216
GO:0010639	negative regulation of organelle organiz...	295	32	18.76	189	0.11426	0.0022
GO:0032435	negative regulation of proteasomal ubiqu...	55	10	3.5	190	0.55502	0.0022
GO:0043146	spindle stabilization	5	3	0.32	191	0.00233	0.00233
GO:0006269	DNA replication, synthesis of RNA primer	5	3	0.32	192	0.00233	0.00233
GO:0031536	positive regulation of exit from mitosis	5	3	0.32	193	0.00233	0.00233
GO:0006807	nitrogen compound metabolic process	5265	377	334.75	194	0.60902	0.00235
GO:0051493	regulation of cytoskeleton organization	395	40	25.11	195	0.96605	0.00243
GO:2001020	regulation of response to DNA damage sti...	136	18	8.65	196	0.32786	0.00244
GO:0019953	sexual reproduction	561	53	35.67	197	0.53068	0.00249
GO:1901992	positive regulation of mitotic cell cycl...	57	10	3.62	198	0.04476	0.0029
GO:0007283	spermatogenesis	337	35	21.43	199	0.00292	0.00292
GO:0009059	macromolecule biosynthetic process	3861	283	245.48	200	0.27957	0.00299

## Sheet: E16.5 CochVsVest up
Table S6. Upregulated terms following gene ontology (GO) enrichment analysis of differentially expressed genes between different samples.														Genome-wide identification and expression profiling of long non-coding RNAs in auditory and vestibular systems
														Kathy Ushakov, Tal Koffler-Brill, Aviv Rom, Kobi Perl, Igor Ulitsky, & Karen B Avraham
GO.ID	Term	Annotated	Significant	Expected	Rank in Fisher.classic	Fisher.elim	Fisher.classic
GO:0007267	cell-cell signaling	796	121	46.46	1	0.00501	5.9e-23
GO:0007399	nervous system development	1818	206	106.1	2	0.09638	5.5e-22
GO:0048699	generation of neurons	1294	163	75.52	3	0.4504	7.5e-22
GO:0022008	neurogenesis	1381	170	80.6	4	0.19546	9.9e-22
GO:0048812	neuron projection morphogenesis	533	91	31.11	5	0.1447	7.9e-21
GO:0048667	cell morphogenesis involved in neuron di...	495	87	28.89	6	0.44	8.4e-21
GO:0099536	synaptic signaling	467	84	27.25	7	1	8.9e-21
GO:0099537	trans-synaptic signaling	467	84	27.25	8	1	8.9e-21
GO:0007268	synaptic transmission	467	84	27.25	9	0.00061	8.9e-21
GO:0048666	neuron development	950	130	55.44	10	0.00567	1.7e-20
GO:0061564	axon development	409	77	23.87	11	0.34429	2.4e-20
GO:0030182	neuron differentiation	1167	148	68.11	12	0.82361	4.3e-20
GO:0007409	axonogenesis	384	73	22.41	13	7.5e-09	1.4e-19
GO:0031175	neuron projection development	824	114	48.09	14	0.23227	2.2e-18
GO:0003008	system process	1246	149	72.72	15	0.21396	7.6e-18
GO:0050877	neurological system process	734	103	42.84	16	0.35671	4.3e-17
GO:0000904	cell morphogenesis involved in different...	710	99	41.44	17	0.45669	2.8e-16
GO:0051960	regulation of nervous system development	811	107	47.33	18	0.14597	8.1e-16
GO:0032501	multicellular organismal process	5294	420	308.96	19	0.8158	9.2e-15
GO:0042391	regulation of membrane potential	334	59	19.49	20	1.9e-07	1.5e-14
GO:0007610	behavior	721	96	42.08	21	0.16729	1.6e-14
GO:0050767	regulation of neurogenesis	717	95	41.85	22	0.13666	3e-14
GO:0044707	single-multicellular organism process	4920	394	287.14	23	0.64517	3.2e-14
GO:0044708	single-organism behavior	411	66	23.99	24	0.0932	4.7e-14
GO:0023052	signaling	4285	350	250.08	25	0.33863	1.8e-13
GO:0048858	cell projection morphogenesis	751	96	43.83	26	0.91239	2e-13
GO:0045664	regulation of neuron differentiation	596	82	34.78	27	0.13637	2.6e-13
GO:0044700	single organism signaling	4277	348	249.61	28	0.39424	3.9e-13
GO:0048731	system development	3639	305	212.38	29	0.25763	7.3e-13
GO:0032990	cell part morphogenesis	772	96	45.05	30	0.94888	1e-12
GO:0007154	cell communication	4374	351	255.27	31	0.46487	2e-12
GO:0060284	regulation of cell development	880	104	51.36	32	0.22269	2.7e-12
GO:0001505	regulation of neurotransmitter levels	149	34	8.7	33	0.03905	4.3e-12
GO:0048468	cell development	1868	179	109.02	34	0.99041	5.7e-12
GO:0065008	regulation of biological quality	2815	245	164.29	35	0.79613	8.5e-12
GO:0051049	regulation of transport	1570	156	91.63	36	0.17843	1.1e-11
GO:0030030	cell projection organization	1224	129	71.43	37	0.80705	1.9e-11
GO:0050804	modulation of synaptic transmission	295	48	17.22	38	0.0298	9.1e-11
GO:0007186	G-protein coupled receptor signaling pat...	597	76	34.84	39	0.00111	9.2e-11
GO:0023061	signal release	378	56	22.06	40	0.73625	1.1e-10
GO:0032879	regulation of localization	2184	196	127.46	41	0.13083	1.6e-10
GO:0051962	positive regulation of nervous system de...	491	66	28.66	42	0.18162	1.7e-10
GO:0045666	positive regulation of neuron differenti...	341	52	19.9	43	8.1e-06	1.7e-10
GO:0034220	ion transmembrane transport	699	84	40.79	44	0.32589	1.7e-10
GO:0010975	regulation of neuron projection developm...	452	62	26.38	45	0.0312	2.7e-10
GO:0007275	multicellular organism development	4102	323	239.4	46	0.53985	3.1e-10
GO:2000026	regulation of multicellular organismal d...	1600	153	93.38	47	0.3463	3.2e-10
GO:0055085	transmembrane transport	912	100	53.23	48	0.12179	5.3e-10
GO:0098655	cation transmembrane transport	506	66	29.53	49	0.04976	6.1e-10
GO:0006836	neurotransmitter transport	144	30	8.4	50	0.0763	8.4e-10
GO:0007269	neurotransmitter secretion	104	25	6.07	51	6.7e-05	9.3e-10
GO:0045595	regulation of cell differentiation	1447	140	84.45	52	0.20918	9.7e-10
GO:0034762	regulation of transmembrane transport	379	54	22.12	53	0.24896	9.8e-10
GO:0007611	learning or memory	217	38	12.66	54	0.08018	1e-09
GO:0000902	cell morphogenesis	1116	115	65.13	55	0.85612	1e-09
GO:0043269	regulation of ion transport	547	69	31.92	56	0.84014	1e-09
GO:0007600	sensory perception	416	57	24.28	57	0.21949	1.5e-09
GO:0034765	regulation of ion transmembrane transpor...	362	52	21.13	58	8.8e-08	1.5e-09
GO:0098660	inorganic ion transmembrane transport	506	65	29.53	59	0.09516	1.5e-09
GO:0006811	ion transport	1239	123	72.31	60	0.65744	2.6e-09
GO:0044765	single-organism transport	3081	251	179.81	61	0.65669	3.7e-09
GO:0099531	presynaptic process involved in synaptic...	111	25	6.48	62	1	4e-09
GO:0006810	transport	3681	290	214.83	63	0.36991	4.3e-09
GO:0051239	regulation of multicellular organismal p...	2366	202	138.08	64	0.5937	5.5e-09
GO:0050890	cognition	242	39	14.12	65	0.19261	7e-09
GO:0019233	sensory perception of pain	114	25	6.65	66	1.5e-05	7.1e-09
GO:0050769	positive regulation of neurogenesis	425	56	24.8	67	0.70465	8.7e-09
GO:0032989	cellular component morphogenesis	1194	117	69.68	68	0.92017	1.4e-08
GO:0030154	cell differentiation	3201	256	186.81	69	0.8869	1.4e-08
GO:0030534	adult behavior	145	28	8.46	70	6.3e-05	1.8e-08
GO:0006812	cation transport	846	90	49.37	71	0.27951	1.8e-08
GO:0010720	positive regulation of cell development	515	63	30.06	72	0.39267	1.9e-08
GO:0019226	transmission of nerve impulse	65	18	3.79	73	0.00163	1.9e-08
GO:0098662	inorganic cation transmembrane transport	462	58	26.96	74	0.67742	2.8e-08
GO:0007612	learning	132	26	7.7	75	0.00091	3.8e-08
GO:0051234	establishment of localization	3823	294	223.12	76	0.50089	3.9e-08
GO:0051179	localization	4778	354	278.85	77	0.65455	4.6e-08
GO:0051094	positive regulation of developmental pro...	1155	112	67.41	78	0.13214	5.1e-08
GO:0048856	anatomical structure development	4308	324	251.42	79	0.91596	5.6e-08
GO:0031344	regulation of cell projection organizati...	567	66	33.09	80	0.35668	5.9e-08
GO:1902578	single-organism localization	3267	257	190.67	81	0.78438	6e-08
GO:0007270	neuron-neuron synaptic transmission	128	25	7.47	82	0.00501	8.2e-08
GO:0007411	axon guidance	184	31	10.74	83	4.5e-05	8.7e-08
GO:0015672	monovalent inorganic cation transport	454	56	26.5	84	0.47676	8.8e-08
GO:0097485	neuron projection guidance	185	31	10.8	85	1	9.9e-08
GO:0010817	regulation of hormone levels	399	51	23.29	86	0.14859	1.1e-07
GO:0050770	regulation of axonogenesis	167	29	9.75	87	0.01406	1.2e-07
GO:0060560	developmental growth involved in morphog...	220	34	12.84	88	0.00042	1.8e-07
GO:0051046	regulation of secretion	634	70	37	89	0.25311	1.8e-07
GO:0007165	signal transduction	3947	298	230.35	90	0.1719	1.9e-07
GO:0045597	positive regulation of cell differentiat...	838	86	48.91	91	0.25643	1.9e-07
GO:0050905	neuromuscular process	108	22	6.3	92	0.14323	2.2e-07
GO:0030001	metal ion transport	664	72	38.75	93	0.33355	2.5e-07
GO:0048869	cellular developmental process	3437	264	200.59	94	0.9485	3.1e-07
GO:0071805	potassium ion transmembrane transport	139	25	8.11	95	4.3e-07	4.3e-07
GO:0046903	secretion	894	89	52.18	96	0.86663	4.4e-07
GO:0071804	cellular potassium ion transport	140	25	8.17	97	1	4.9e-07
GO:0007271	synaptic transmission, cholinergic	36	12	2.1	98	2.8e-05	5e-07
GO:0032940	secretion by cell	793	81	46.28	99	0.89824	5.3e-07
GO:1903530	regulation of secretion by cell	590	65	34.43	100	0.45714	5.5e-07
GO:0009653	anatomical structure morphogenesis	2308	188	134.7	101	0.92824	6.5e-07
GO:0050793	regulation of developmental process	2058	171	120.11	102	0.54441	6.8e-07
GO:0010769	regulation of cell morphogenesis involve...	331	43	19.32	103	0.09554	6.9e-07
GO:0051240	positive regulation of multicellular org...	1371	123	80.01	104	0.31114	7.7e-07
GO:0044767	single-organism developmental process	4788	347	279.43	105	0.92306	7.7e-07
GO:0006935	chemotaxis	453	53	26.44	106	0.15574	1e-06
GO:0050808	synapse organization	216	32	12.61	107	7.2e-05	1.1e-06
GO:0032502	developmental process	4823	348	281.48	108	0.93263	1.2e-06
GO:0042330	taxis	455	53	26.55	109	0.16355	1.2e-06
GO:0035637	multicellular organismal signaling	101	20	5.89	110	0.62123	1.3e-06
GO:0050803	regulation of synapse structure or activ...	251	35	14.65	111	0.07876	1.5e-06
GO:0010976	positive regulation of neuron projection...	262	36	15.29	112	0.00678	1.5e-06
GO:0019228	neuronal action potential	34	11	1.98	113	2.1e-06	2.1e-06
GO:0007215	glutamate receptor signaling pathway	63	15	3.68	114	0.13112	2.4e-06
GO:0035249	synaptic transmission, glutamatergic	71	16	4.14	115	7.6e-05	2.5e-06
GO:0051961	negative regulation of nervous system de...	280	37	16.34	116	0.31819	2.7e-06
GO:0050772	positive regulation of axonogenesis	72	16	4.2	117	0.00202	3e-06
GO:0050768	negative regulation of neurogenesis	260	35	15.17	118	0.00403	3.3e-06
GO:0031346	positive regulation of cell projection o...	331	41	19.32	119	0.35896	4.2e-06
GO:0001508	action potential	109	20	6.36	120	0.10219	4.4e-06
GO:0060384	innervation	24	9	1.4	121	4.5e-06	4.5e-06
GO:0023051	regulation of signaling	2432	191	141.93	122	0.43126	6e-06
GO:0033555	multicellular organismal response to str...	76	16	4.44	123	0.0041	6.3e-06
GO:0007417	central nervous system development	661	67	38.58	124	0.46159	6.8e-06
GO:0007613	memory	103	19	6.01	125	0.00308	7e-06
GO:0048813	dendrite morphogenesis	133	22	7.76	126	0.00035	8.6e-06
GO:0008306	associative learning	78	16	4.55	127	9e-06	9e-06
GO:0045165	cell fate commitment	217	30	12.66	128	0.00283	9.7e-06
GO:0046928	regulation of neurotransmitter secretion	54	13	3.15	129	0.00204	9.9e-06
GO:0048265	response to pain	33	10	1.93	130	0.02888	1.2e-05
GO:0010721	negative regulation of cell development	311	38	18.15	131	0.56398	1.3e-05
GO:0007626	locomotory behavior	199	28	11.61	132	0.00054	1.4e-05
GO:0031069	hair follicle morphogenesis	27	9	1.58	133	1.4e-05	1.4e-05
GO:0007274	neuromuscular synaptic transmission	27	9	1.58	134	1.4e-05	1.4e-05
GO:0042221	response to chemical	2725	208	159.03	135	0.43773	1.4e-05
GO:0099565	chemical synaptic transmission, postsyna...	81	16	4.73	136	0.00129	1.5e-05
GO:0043279	response to alkaloid	81	16	4.73	137	0.0837	1.5e-05
GO:0010646	regulation of cell communication	2473	191	144.33	138	0.52568	1.7e-05
GO:0001764	neuron migration	140	22	8.17	139	0.00055	2e-05
GO:0007214	gamma-aminobutyric acid signaling pathwa...	22	8	1.28	140	2e-05	2e-05
GO:0009914	hormone transport	295	36	17.22	141	0.51871	2.2e-05
GO:0022604	regulation of cell morphogenesis	491	52	28.66	142	0.1719	2.3e-05
GO:0006813	potassium ion transport	183	26	10.68	143	0.92585	2.3e-05
GO:0007420	brain development	492	52	28.71	144	0.54171	2.4e-05
GO:0048167	regulation of synaptic plasticity	152	23	8.87	145	0.04074	2.4e-05
GO:0022603	regulation of anatomical structure morph...	878	81	51.24	146	0.2002	2.6e-05
GO:0060572	morphogenesis of an epithelial bud	17	7	0.99	147	0.00271	2.6e-05
GO:0008038	neuron recognition	29	9	1.69	148	0.2125	2.6e-05
GO:0060322	head development	532	55	31.05	149	0.47601	2.6e-05
GO:0046879	hormone secretion	286	35	16.69	150	0.71015	2.7e-05
GO:0051952	regulation of amine transport	76	15	4.44	151	0.01082	2.8e-05
GO:0051705	multi-organism behavior	77	15	4.49	152	0.00982	3.2e-05
GO:0044057	regulation of system process	424	46	24.75	153	0.06445	3.7e-05
GO:0048588	developmental cell growth	199	27	11.61	154	0.00498	3.7e-05
GO:0007166	cell surface receptor signaling pathway	1951	154	113.86	155	0.07423	4.5e-05
GO:0044699	single-organism process	10758	684	627.85	156	0.99954	5e-05
GO:0015837	amine transport	80	15	4.67	157	0.01648	5.2e-05
GO:1990138	neuron projection extension	149	22	8.7	158	0.01033	5.3e-05
GO:0060341	regulation of cellular localization	1150	99	67.12	159	0.32955	5.3e-05
GO:0016115	terpenoid catabolic process	5	4	0.29	160	5.5e-05	5.5e-05
GO:0050806	positive regulation of synaptic transmis...	139	21	8.11	161	0.16306	5.5e-05
GO:0061387	regulation of extent of cell growth	109	18	6.36	162	0.0177	5.7e-05
GO:0044763	single-organism cellular process	9655	621	563.48	163	0.99991	6.1e-05
GO:0048730	epidermis morphogenesis	32	9	1.87	164	1	6.3e-05
GO:0030307	positive regulation of cell growth	151	22	8.81	165	0.01194	6.5e-05
GO:0051588	regulation of neurotransmitter transport	64	13	3.74	166	1	6.8e-05
GO:0050432	catecholamine secretion	48	11	2.8	167	0.05389	7.8e-05
GO:0030900	forebrain development	315	36	18.38	168	0.27165	8.9e-05
GO:0051930	regulation of sensory perception of pain	41	10	2.39	169	9.3e-05	9.3e-05
GO:0051931	regulation of sensory perception	41	10	2.39	170	1	9.3e-05
GO:0042445	hormone metabolic process	124	19	7.24	171	0.02143	0.0001
GO:0001964	startle response	27	8	1.58	172	0.00011	0.00011
GO:0051130	positive regulation of cellular componen...	1087	93	63.44	173	0.14246	0.00011
GO:0008037	cell recognition	95	16	5.54	174	0.04887	0.00011
GO:0048266	behavioral response to pain	21	7	1.23	175	0.00013	0.00013
GO:0050954	sensory perception of mechanical stimulu...	158	22	9.22	176	0.00377	0.00013
GO:0060052	neurofilament cytoskeleton organization	10	5	0.58	177	0.00013	0.00013
GO:0048638	regulation of developmental growth	309	35	18.03	178	0.0074	0.00013
GO:0016079	synaptic vesicle exocytosis	51	11	2.98	179	0.28037	0.00014
GO:0035094	response to nicotine	28	8	1.63	180	0.00014	0.00014
GO:0007416	synapse assembly	117	18	6.83	181	0.01073	0.00015
GO:0050885	neuromuscular process controlling balanc...	60	12	3.5	182	0.00015	0.00015
GO:0051937	catecholamine transport	60	12	3.5	183	0.0609	0.00015
GO:0030072	peptide hormone secretion	216	27	12.61	184	0.00552	0.00015
GO:0048639	positive regulation of developmental gro...	160	22	9.34	185	0.0217	0.00016
GO:0021578	hindbrain maturation	6	4	0.35	186	0.00016	0.00016
GO:0021626	central nervous system maturation	6	4	0.35	187	1	0.00016
GO:0060174	limb bud formation	6	4	0.35	188	0.00016	0.00016
GO:0048934	peripheral nervous system neuron differe...	6	4	0.35	189	1	0.00016
GO:0048935	peripheral nervous system neuron develop...	6	4	0.35	190	0.00016	0.00016
GO:0007187	G-protein coupled receptor signaling pat...	108	17	6.3	191	0.09171	0.00017
GO:0007618	mating	44	10	2.57	192	0.03165	0.00018
GO:0048172	regulation of short-term neuronal synapt...	16	6	0.93	193	0.00019	0.00019
GO:0048168	regulation of neuronal synaptic plastici...	53	11	3.09	194	0.06103	0.0002
GO:0007631	feeding behavior	100	16	5.84	195	0.00021	0.00021
GO:0045103	intermediate filament-based process	37	9	2.16	196	0.04757	0.00021
GO:0050433	regulation of catecholamine secretion	45	10	2.63	197	0.13231	0.00021
GO:0051716	cellular response to stimulus	5105	348	297.93	198	0.80617	0.00022
GO:0060078	regulation of postsynaptic membrane pote...	72	13	4.2	199	0.01797	0.00024
GO:0060512	prostate gland morphogenesis	30	8	1.75	200	0.2811	0.00024

## Sheet: E16.5 VestVs Coch down
Table S6. Upregulated terms following gene ontology (GO) enrichment analysis of differentially expressed genes between different samples.														Genome-wide identification and expression profiling of long non-coding RNAs in auditory and vestibular systems
														Kathy Ushakov, Tal Koffler-Brill, Aviv Rom, Kobi Perl, Igor Ulitsky, & Karen B Avraham
GO.ID	Term	Annotated	Significant	Expected	Rank in Fisher.classic	Fisher.elim	Fisher.classic
GO:0006952	defense response	1035	180	100.88	1	0.23652	2.6e-15
GO:0006955	immune response	914	157	89.09	2	0.00031	5.4e-13
GO:0003008	system process	1246	197	121.45	3	0.10157	1.7e-12
GO:0007600	sensory perception	416	87	40.55	4	0.02148	4e-12
GO:0006954	inflammatory response	481	96	46.88	5	1e-06	5.3e-12
GO:0009887	organ morphogenesis	854	146	83.24	6	0.0821	5.5e-12
GO:0003341	cilium movement	48	23	4.68	7	6.7e-08	1.3e-11
GO:0050877	neurological system process	734	129	71.54	8	0.0103	1.5e-11
GO:0002376	immune system process	1806	259	176.03	9	0.36528	2.3e-11
GO:0007423	sensory organ development	494	96	48.15	10	0.04416	2.6e-11
GO:0032501	multicellular organismal process	5294	635	516	11	0.89977	3e-11
GO:0090596	sensory organ morphogenesis	259	60	25.24	12	0.07449	1.3e-10
GO:0048839	inner ear development	185	48	18.03	13	0.01075	1.6e-10
GO:0048562	embryonic organ morphogenesis	269	61	26.22	14	0.01894	2.4e-10
GO:0043583	ear development	213	52	20.76	15	0.00835	3.1e-10
GO:0042472	inner ear morphogenesis	103	33	10.04	16	3.2e-08	3.3e-10
GO:0035082	axoneme assembly	43	20	4.19	17	0.00069	5.7e-10
GO:1903524	positive regulation of blood circulation	90	30	8.77	18	0.63639	7.2e-10
GO:0048513	animal organ development	2661	344	259.36	19	0.40229	3.3e-09
GO:0042471	ear morphogenesis	124	35	12.09	20	0.61273	4.5e-09
GO:0048646	anatomical structure formation involved ...	1074	162	104.68	21	0.0095	6.6e-09
GO:0009605	response to external stimulus	1656	229	161.41	22	0.01401	1.1e-08
GO:0045087	innate immune response	464	84	45.23	23	2.7e-05	1.5e-08
GO:0070286	axonemal dynein complex assembly	19	12	1.85	24	0.26346	1.9e-08
GO:0007605	sensory perception of sound	139	36	13.55	25	1.1e-06	3.2e-08
GO:0007186	G-protein coupled receptor signaling pat...	597	100	58.19	26	2.7e-06	4.1e-08
GO:0048568	embryonic organ development	400	74	38.99	27	0.05052	4.4e-08
GO:0050663	cytokine secretion	148	37	14.43	28	0.12266	5.7e-08
GO:0050896	response to stimulus	6164	700	600.8	29	0.9534	6e-08
GO:0031347	regulation of defense response	492	85	47.95	30	0.00344	1.1e-07
GO:0007610	behavior	721	114	70.28	31	0.00653	1.1e-07
GO:0036158	outer dynein arm assembly	12	9	1.17	32	1.3e-07	1.3e-07
GO:0044707	single-multicellular organism process	4920	571	479.55	33	0.97863	1.4e-07
GO:0001578	microtubule bundle formation	67	22	6.53	34	0.68833	1.8e-07
GO:0022610	biological adhesion	1164	166	113.45	35	1	2.1e-07
GO:0001816	cytokine production	516	87	50.29	36	0.07041	2.3e-07
GO:0002682	regulation of immune system process	997	146	97.18	37	0.43317	2.5e-07
GO:0045907	positive regulation of vasoconstriction	36	15	3.51	38	4.9e-07	4.9e-07
GO:0051240	positive regulation of multicellular org...	1371	187	133.63	39	0.75445	7.7e-07
GO:0009653	anatomical structure morphogenesis	2308	291	224.96	40	0.94989	7.8e-07
GO:0044700	single organism signaling	4277	499	416.87	41	0.87096	7.9e-07
GO:0007155	cell adhesion	1154	162	112.48	42	0.00025	8e-07
GO:0051239	regulation of multicellular organismal p...	2366	297	230.61	43	0.91765	8.7e-07
GO:0050707	regulation of cytokine secretion	132	32	12.87	44	0.00326	9.2e-07
GO:0001817	regulation of cytokine production	462	78	45.03	45	0.12102	9.3e-07
GO:0050954	sensory perception of mechanical stimulu...	158	36	15.4	46	1	9.8e-07
GO:0023052	signaling	4285	499	417.65	47	0.88505	1e-06
GO:1903522	regulation of blood circulation	205	43	19.98	48	0.75534	1e-06
GO:0008217	regulation of blood pressure	146	34	14.23	49	0.02847	1.1e-06
GO:0007267	cell-cell signaling	796	119	77.59	50	0.00132	1.2e-06
GO:0042127	regulation of cell proliferation	1337	182	130.32	51	0.00973	1.3e-06
GO:0007154	cell communication	4374	507	426.33	52	0.8487	1.4e-06
GO:0002684	positive regulation of immune system pro...	637	99	62.09	53	0.0258	1.7e-06
GO:2000027	regulation of organ morphogenesis	163	36	15.89	54	0.0274	2.1e-06
GO:0006811	ion transport	1239	169	120.76	55	0.04968	2.8e-06
GO:0048871	multicellular organismal homeostasis	277	52	27	56	0.0018	2.8e-06
GO:0001774	microglial cell activation	19	10	1.85	57	3e-06	3e-06
GO:0009611	response to wounding	557	88	54.29	58	0.04102	3.3e-06
GO:0001819	positive regulation of cytokine producti...	309	56	30.12	59	0.35624	3.7e-06
GO:0007606	sensory perception of chemical stimulus	73	21	7.12	60	0.33416	3.8e-06
GO:0031349	positive regulation of defense response	232	45	22.61	61	0.0585	5.3e-06
GO:0050776	regulation of immune response	477	77	46.49	62	0.43006	6.2e-06
GO:0048584	positive regulation of response to stimu...	1559	203	151.95	63	0.36361	6.3e-06
GO:0015850	organic hydroxy compound transport	185	38	18.03	64	0.04893	7.1e-06
GO:0035150	regulation of tube size	138	31	13.45	65	0.27003	7.4e-06
GO:0032635	interleukin-6 production	100	25	9.75	66	0.07324	7.8e-06
GO:0007166	cell surface receptor signaling pathway	1951	245	190.16	67	0.00076	9.5e-06
GO:0019229	regulation of vasoconstriction	60	18	5.85	68	0.41426	9.8e-06
GO:0002252	immune effector process	572	88	55.75	69	0.2287	9.8e-06
GO:0006950	response to stress	2727	328	265.8	70	0.83602	1.1e-05
GO:0051707	response to other organism	631	95	61.5	71	0.03877	1.1e-05
GO:0043207	response to external biotic stimulus	631	95	61.5	72	0.03877	1.1e-05
GO:0043410	positive regulation of MAPK cascade	405	67	39.47	73	1.1e-05	1.1e-05
GO:0001894	tissue homeostasis	175	36	17.06	74	0.01444	1.2e-05
GO:0048731	system development	3639	423	354.69	75	0.88252	1.3e-05
GO:0008284	positive regulation of cell proliferatio...	743	108	72.42	76	0.00026	1.3e-05
GO:0032675	regulation of interleukin-6 production	97	24	9.45	77	0.12804	1.4e-05
GO:0050900	leukocyte migration	234	44	22.81	78	0.29177	1.5e-05
GO:0065008	regulation of biological quality	2815	336	274.37	79	0.68496	1.6e-05
GO:0007165	signal transduction	3947	454	384.71	80	0.84393	1.6e-05
GO:0048856	anatomical structure development	4308	491	419.9	81	0.95384	1.6e-05
GO:1903036	positive regulation of response to wound...	130	29	12.67	82	0.08636	1.7e-05
GO:0048598	embryonic morphogenesis	539	83	52.54	83	0.62565	1.7e-05
GO:0050727	regulation of inflammatory response	235	44	22.91	84	0.05689	1.7e-05
GO:0050880	regulation of blood vessel size	137	30	13.35	85	0.39324	1.8e-05
GO:0002027	regulation of heart rate	74	20	7.21	86	0.44283	1.8e-05
GO:0002274	myeloid leukocyte activation	145	31	14.13	87	0.06406	2.1e-05
GO:0048771	tissue remodeling	146	31	14.23	88	0.00115	2.4e-05
GO:0031128	developmental induction	32	12	3.12	89	0.00046	2.5e-05
GO:0003044	regulation of systemic arterial blood pr...	37	13	3.61	90	0.00064	2.6e-05
GO:0072358	cardiovascular system development	901	125	87.82	91	0.23364	2.7e-05
GO:0072359	circulatory system development	901	125	87.82	92	0.23364	2.7e-05
GO:0010562	positive regulation of phosphorus metabo...	919	127	89.57	93	0.45059	2.8e-05
GO:0045937	positive regulation of phosphate metabol...	919	127	89.57	94	0.45059	2.8e-05
GO:0008283	cell proliferation	1624	206	158.29	95	0.75883	2.9e-05
GO:0046903	secretion	894	124	87.14	96	0.1002	2.9e-05
GO:0007389	pattern specification process	386	63	37.62	97	0.00707	3e-05
GO:0051241	negative regulation of multicellular org...	947	130	92.3	98	0.06567	3.1e-05
GO:0002250	adaptive immune response	278	49	27.1	99	0.00682	3.1e-05
GO:0098542	defense response to other organism	379	62	36.94	100	0.08056	3.2e-05
GO:0032101	regulation of response to external stimu...	733	105	71.44	101	0.01977	3.3e-05
GO:0003073	regulation of systemic arterial blood pr...	77	20	7.51	102	0.61645	3.4e-05
GO:0050729	positive regulation of inflammatory resp...	90	22	8.77	103	3.9e-05	3.9e-05
GO:0009888	tissue development	1559	198	151.95	104	0.17601	3.9e-05
GO:0009617	response to bacterium	374	61	36.45	105	0.01355	4.1e-05
GO:0050708	regulation of protein secretion	343	57	33.43	106	0.33427	4.2e-05
GO:0030595	leukocyte chemotaxis	150	31	14.62	107	0.16937	4.2e-05
GO:0031214	biomineral tissue development	117	26	11.4	108	0.11004	4.8e-05
GO:0042590	antigen processing and presentation of e...	6	5	0.58	109	4.8e-05	4.8e-05
GO:0009607	response to biotic stimulus	665	96	64.82	110	0.09451	5.3e-05
GO:0032940	secretion by cell	793	111	77.29	111	0.17581	5.3e-05
GO:0042116	macrophage activation	50	15	4.87	112	0.38802	5.3e-05
GO:0042310	vasoconstriction	80	20	7.8	113	0.42398	6.1e-05
GO:0050778	positive regulation of immune response	372	60	36.26	114	0.18743	6.5e-05
GO:0032103	positive regulation of response to exter...	256	45	24.95	115	0.19385	6.8e-05
GO:1903034	regulation of response to wounding	341	56	33.24	116	0.05773	6.8e-05
GO:0043408	regulation of MAPK cascade	594	87	57.9	117	0.35338	7e-05
GO:0008015	blood circulation	373	60	36.36	118	0.92116	7e-05
GO:0009306	protein secretion	414	65	40.35	119	0.39385	7.6e-05
GO:0001568	blood vessel development	563	83	54.87	120	0.00569	8.1e-05
GO:0019755	one-carbon compound transport	13	7	1.27	121	0.07741	8.3e-05
GO:0044767	single-organism developmental process	4788	533	466.68	122	0.96446	8.6e-05
GO:0044057	regulation of system process	424	66	41.33	123	0.53845	8.7e-05
GO:0003013	circulatory system process	376	60	36.65	124	0.93003	8.9e-05
GO:0035458	cellular response to interferon-beta	26	10	2.53	125	9.2e-05	9.2e-05
GO:0001823	mesonephros development	76	19	7.41	126	0.01531	9.3e-05
GO:0086091	regulation of heart rate by cardiac cond...	22	9	2.14	127	0.00012	0.00012
GO:0009187	cyclic nucleotide metabolic process	151	30	14.72	128	0.40804	0.00012
GO:0042742	defense response to bacterium	144	29	14.04	129	0.03339	0.00012
GO:0060429	epithelium development	958	128	93.38	130	0.14955	0.00012
GO:0000165	MAPK cascade	646	92	62.96	131	0.40116	0.00012
GO:0051798	positive regulation of hair follicle dev...	10	6	0.97	132	0.00013	0.00013
GO:0003018	vascular process in circulatory system	159	31	15.5	133	0.56153	0.00013
GO:0002685	regulation of leukocyte migration	145	29	14.13	134	0.00193	0.00014
GO:0070168	negative regulation of biomineral tissue...	18	8	1.75	135	0.00944	0.00014
GO:0030799	regulation of cyclic nucleotide metaboli...	118	25	11.5	136	0.12857	0.00015
GO:0060326	cell chemotaxis	204	37	19.88	137	0.17434	0.00015
GO:0051606	detection of stimulus	146	29	14.23	138	0.14796	0.00015
GO:0032493	response to bacterial lipoprotein	7	5	0.68	139	0.09726	0.00016
GO:0032621	interleukin-18 production	7	5	0.68	140	0.00947	0.00016
GO:0001658	branching involved in ureteric bud morph...	55	15	5.36	141	0.04192	0.00018
GO:0061213	positive regulation of mesonephros devel...	23	9	2.24	142	0.1848	0.00018
GO:0032502	developmental process	4823	533	470.09	143	0.98704	0.00019
GO:0001775	cell activation	723	100	70.47	144	0.18355	0.00019
GO:0048878	chemical homeostasis	864	116	84.21	145	0.02935	0.00021
GO:0006801	superoxide metabolic process	50	14	4.87	146	0.01539	0.00021
GO:0001944	vasculature development	588	84	57.31	147	0.91934	0.00022
GO:0023056	positive regulation of signaling	1295	164	126.22	148	0.09518	0.00022
GO:0032760	positive regulation of tumor necrosis fa...	62	16	6.04	149	0.00022	0.00022
GO:0086005	ventricular cardiac muscle cell action p...	19	8	1.85	150	0.01159	0.00023
GO:0050715	positive regulation of cytokine secretio...	94	21	9.16	151	0.00575	0.00023
GO:0048754	branching morphogenesis of an epithelial...	164	31	15.98	152	0.01077	0.00024
GO:0072163	mesonephric epithelium development	75	18	7.31	153	0.03322	0.00025
GO:0072164	mesonephric tubule development	75	18	7.31	154	0.03322	0.00025
GO:0001657	ureteric bud development	75	18	7.31	155	0.03322	0.00025
GO:0023014	signal transduction by protein phosphory...	659	92	64.23	156	0.52707	0.00025
GO:0042635	positive regulation of hair cycle	11	6	1.07	157	1	0.00025
GO:1902533	positive regulation of intracellular sig...	755	103	73.59	158	0.35062	0.00026
GO:0006928	movement of cell or subcellular componen...	1455	181	141.82	159	0.7975	0.00026
GO:0061217	regulation of mesonephros development	24	9	2.34	160	0.26397	0.00026
GO:0090183	regulation of kidney development	51	14	4.97	161	0.89383	0.00027
GO:1903557	positive regulation of tumor necrosis fa...	63	16	6.14	162	1	0.00027
GO:0002702	positive regulation of production of mol...	57	15	5.56	163	0.38829	0.00027
GO:0007275	multicellular organism development	4102	458	399.82	164	0.9738	0.00028
GO:0001934	positive regulation of protein phosphory...	774	105	75.44	165	0.34249	0.00028
GO:0032680	regulation of tumor necrosis factor prod...	102	22	9.94	166	0.18639	0.00028
GO:0048593	camera-type eye morphogenesis	109	23	10.62	167	0.08391	0.00029
GO:0048592	eye morphogenesis	144	28	14.04	168	0.0516	0.00029
GO:0006820	anion transport	450	67	43.86	169	0.72593	0.00029
GO:0030801	positive regulation of cyclic nucleotide...	76	18	7.41	170	1	0.00029
GO:0097529	myeloid leukocyte migration	137	27	13.35	171	0.11328	0.00029
GO:0052652	cyclic purine nucleotide metabolic proce...	116	24	11.31	172	0.01972	0.00029
GO:0090184	positive regulation of kidney developmen...	40	12	3.9	173	0.46879	0.00029
GO:0051704	multi-organism process	1432	178	139.58	174	0.06294	0.0003
GO:0042592	homeostatic process	1369	171	133.43	175	0.41428	0.00032
GO:0048167	regulation of synaptic plasticity	152	29	14.82	176	0.00679	0.00032
GO:0042060	wound healing	289	47	28.17	177	0.02583	0.00032
GO:0032640	tumor necrosis factor production	103	22	10.04	178	0.20176	0.00032
GO:0072088	nephron epithelium morphogenesis	64	16	6.24	179	0.24853	0.00033
GO:0010647	positive regulation of cell communicatio...	1315	165	128.17	180	0.1163	0.00033
GO:0044699	single-organism process	10758	1111	1048.57	181	0.99961	0.00033
GO:0009190	cyclic nucleotide biosynthetic process	117	24	11.4	182	0.42056	0.00034
GO:0042327	positive regulation of phosphorylation	813	109	79.24	183	0.3333	0.00034
GO:0060271	cilium morphogenesis	212	37	20.66	184	0.45655	0.00034
GO:0006936	muscle contraction	235	40	22.91	185	0.09744	0.00034
GO:0010460	positive regulation of heart rate	20	8	1.95	186	0.00034	0.00034
GO:0070167	regulation of biomineral tissue developm...	71	17	6.92	187	0.06741	0.00037
GO:1903555	regulation of tumor necrosis factor supe...	104	22	10.14	188	0.21758	0.00037
GO:0002253	activation of immune response	244	41	23.78	189	0.00382	0.00038
GO:0010744	positive regulation of macrophage derive...	8	5	0.78	190	0.00038	0.00038
GO:1900165	negative regulation of interleukin-6 sec...	8	5	0.78	191	0.00038	0.00038
GO:0015670	carbon dioxide transport	8	5	0.78	192	0.00038	0.00038
GO:0072028	nephron morphogenesis	65	16	6.34	193	0.26756	0.00039
GO:0050830	defense response to Gram-positive bacter...	59	15	5.75	194	0.00041	0.00041
GO:0060675	ureteric bud morphogenesis	59	15	5.75	195	0.07035	0.00041
GO:0035469	determination of pancreatic left/right a...	5	4	0.49	196	0.00041	0.00041
GO:2001187	positive regulation of CD8-positive, alp...	5	4	0.49	197	0.00041	0.00041
GO:0003356	regulation of cilium beat frequency	5	4	0.49	198	0.00041	0.00041
GO:0045354	regulation of interferon-alpha biosynthe...	5	4	0.49	199	0.00041	0.00041
GO:0045349	interferon-alpha biosynthetic process	5	4	0.49	200	1	0.00041

## Sheet: P CochVsVest up
Table S6. Upregulated terms following gene ontology (GO) enrichment analysis of differentially expressed genes between different samples.														Genome-wide identification and expression profiling of long non-coding RNAs in auditory and vestibular systems
														Kathy Ushakov, Tal Koffler-Brill, Aviv Rom, Kobi Perl, Igor Ulitsky, & Karen B Avraham
GO.ID	Term	Annotated	Significant	Expected	Rank in Fisher.classic	Fisher.elim	Fisher.classic
GO:0003008	system process	1246	157	82.36	1	0.08985	7.7e-16
GO:0032501	multicellular organismal process	5294	470	349.93	2	0.57305	2.5e-15
GO:0048699	generation of neurons	1294	159	85.53	3	0.02577	4.7e-15
GO:0022008	neurogenesis	1381	165	91.28	4	0.04896	1.6e-14
GO:0030182	neuron differentiation	1167	145	77.14	5	0.02967	3.7e-14
GO:0051960	regulation of nervous system development	811	112	53.61	6	0.52201	4e-14
GO:0044707	single-multicellular organism process	4920	436	325.21	7	0.35667	9.7e-14
GO:0007267	cell-cell signaling	796	108	52.61	8	0.0338	3.8e-13
GO:0007399	nervous system development	1818	197	120.17	9	0.28362	5.3e-13
GO:0048731	system development	3639	335	240.53	10	0.29117	4e-12
GO:0099536	synaptic signaling	467	73	30.87	11	1	4.1e-12
GO:0099537	trans-synaptic signaling	467	73	30.87	12	1	4.1e-12
GO:0007268	synaptic transmission	467	73	30.87	13	0.00047	4.1e-12
GO:0050877	neurological system process	734	98	48.52	14	0.39051	1.3e-11
GO:0007275	multicellular organism development	4102	366	271.14	15	0.31131	1.7e-11
GO:0051239	regulation of multicellular organismal p...	2366	235	156.39	16	0.74898	1.8e-11
GO:0050767	regulation of neurogenesis	717	96	47.39	17	0.93737	1.9e-11
GO:0045664	regulation of neuron differentiation	596	84	39.39	18	2.5e-06	2.6e-11
GO:0048812	neuron projection morphogenesis	533	76	35.23	19	0.80875	1.4e-10
GO:2000026	regulation of multicellular organismal d...	1600	170	105.76	20	0.3151	1.4e-10
GO:0007409	axonogenesis	384	60	25.38	21	2.8e-06	3.6e-10
GO:0048468	cell development	1868	190	123.47	22	0.34899	3.9e-10
GO:0048667	cell morphogenesis involved in neuron di...	495	71	32.72	23	0.52081	4.4e-10
GO:0048666	neuron development	950	113	62.79	24	0.12967	4.8e-10
GO:0061564	axon development	409	62	27.03	25	0.48139	6.4e-10
GO:0031175	neuron projection development	824	101	54.47	26	0.40741	8.6e-10
GO:0060284	regulation of cell development	880	106	58.17	27	0.97866	8.6e-10
GO:0023052	signaling	4285	370	283.23	28	0.45128	1e-09
GO:0000904	cell morphogenesis involved in different...	710	90	46.93	29	0.09331	1.4e-09
GO:0044700	single organism signaling	4277	368	282.7	30	0.50389	1.8e-09
GO:0007186	G-protein coupled receptor signaling pat...	597	79	39.46	31	0.0003	2.1e-09
GO:0045165	cell fate commitment	217	40	14.34	32	0.00607	2.8e-09
GO:0007610	behavior	721	90	47.66	33	0.3707	3.1e-09
GO:0048856	anatomical structure development	4308	368	284.75	34	0.72238	4.5e-09
GO:0007154	cell communication	4374	371	289.12	35	0.43552	9e-09
GO:0010721	negative regulation of cell development	311	49	20.56	36	0.00469	1.1e-08
GO:0044708	single-organism behavior	411	59	27.17	37	0.00503	1.3e-08
GO:0050768	negative regulation of neurogenesis	260	43	17.19	38	0.01012	2.1e-08
GO:0044767	single-organism developmental process	4788	398	316.48	39	0.72445	2.2e-08
GO:0051961	negative regulation of nervous system de...	280	45	18.51	40	0.01176	2.5e-08
GO:0045595	regulation of cell differentiation	1447	148	95.65	41	0.84956	3.4e-08
GO:0032502	developmental process	4823	399	318.79	42	0.78207	3.8e-08
GO:0044057	regulation of system process	424	59	28.03	43	0.03604	4.1e-08
GO:0051962	positive regulation of nervous system de...	491	65	32.45	44	0.09363	5.9e-08
GO:0051094	positive regulation of developmental pro...	1155	123	76.34	45	0.2155	6.2e-08
GO:0065008	regulation of biological quality	2815	252	186.07	46	0.20424	7.7e-08
GO:0030154	cell differentiation	3201	280	211.58	47	0.41989	9.7e-08
GO:0006811	ion transport	1239	129	81.9	48	0.04308	1.1e-07
GO:0061448	connective tissue development	211	36	13.95	49	0.12582	1.3e-07
GO:0050793	regulation of developmental process	2058	193	136.03	50	0.7857	1.6e-07
GO:0051241	negative regulation of multicellular org...	947	103	62.6	51	0.00758	3e-07
GO:0045596	negative regulation of cell differentiat...	580	71	38.34	52	0.20816	3.2e-07
GO:0007600	sensory perception	416	55	27.5	53	0.73633	6.4e-07
GO:0007611	learning or memory	217	35	14.34	54	0.09487	8e-07
GO:0032879	regulation of localization	2184	198	144.36	55	0.13999	1.2e-06
GO:0019233	sensory perception of pain	114	23	7.54	56	0.00767	1.3e-06
GO:0051216	cartilage development	158	28	10.44	57	0.09439	1.5e-06
GO:0044765	single-organism transport	3081	264	203.65	58	0.30006	1.5e-06
GO:0048513	animal organ development	2661	233	175.89	59	0.46487	1.6e-06
GO:0045597	positive regulation of cell differentiat...	838	91	55.39	60	0.00807	1.6e-06
GO:0042391	regulation of membrane potential	334	46	22.08	61	0.01323	1.7e-06
GO:0034220	ion transmembrane transport	699	79	46.2	62	0.19646	1.8e-06
GO:0055085	transmembrane transport	912	97	60.28	63	0.07349	1.8e-06
GO:0048869	cellular developmental process	3437	289	227.18	64	0.63868	2.1e-06
GO:0035637	multicellular organismal signaling	101	21	6.68	65	0.004	2.2e-06
GO:0051049	regulation of transport	1570	149	103.78	66	0.32504	2.8e-06
GO:0007270	neuron-neuron synaptic transmission	128	24	8.46	67	0.00207	3e-06
GO:0044699	single-organism process	10758	780	711.09	68	0.82935	3.1e-06
GO:0007423	sensory organ development	494	60	32.65	69	0.04127	3.4e-06
GO:0048705	skeletal system morphogenesis	202	32	13.35	70	0.50334	3.5e-06
GO:0019226	transmission of nerve impulse	65	16	4.3	71	0.01409	3.5e-06
GO:0001501	skeletal system development	418	53	27.63	72	0.24179	3.6e-06
GO:0050890	cognition	242	36	16	73	0.17914	3.9e-06
GO:0043583	ear development	213	33	14.08	74	0.03264	4e-06
GO:0042221	response to chemical	2725	235	180.12	75	0.24743	4.5e-06
GO:0014014	negative regulation of gliogenesis	39	12	2.58	76	0.05964	4.8e-06
GO:0051240	positive regulation of multicellular org...	1371	132	90.62	77	0.12674	5.3e-06
GO:0045686	negative regulation of glial cell differ...	28	10	1.85	78	0.18433	6.7e-06
GO:0060560	developmental growth involved in morphog...	220	33	14.54	79	0.00309	8.2e-06
GO:0051930	regulation of sensory perception of pain	41	12	2.71	80	8.6e-06	8.6e-06
GO:0051931	regulation of sensory perception	41	12	2.71	81	1	8.6e-06
GO:1902578	single-organism localization	3267	272	215.94	82	0.43274	1.1e-05
GO:0007165	signal transduction	3947	320	260.89	83	0.40512	1.3e-05
GO:0001709	cell fate determination	36	11	2.38	84	1.3e-05	1.3e-05
GO:0050954	sensory perception of mechanical stimulu...	158	26	10.44	85	0.03191	1.4e-05
GO:0048858	cell projection morphogenesis	751	80	49.64	86	0.99947	1.4e-05
GO:0031644	regulation of neurological system proces...	72	16	4.76	87	1	1.5e-05
GO:0009653	anatomical structure morphogenesis	2308	201	152.56	88	0.96419	1.5e-05
GO:0048546	digestive tract morphogenesis	43	12	2.84	89	0.00862	1.5e-05
GO:0007417	central nervous system development	661	72	43.69	90	0.07977	1.8e-05
GO:0002062	chondrocyte differentiation	90	18	5.95	91	0.00058	2e-05
GO:0023056	positive regulation of signaling	1295	123	85.6	92	0.10488	2.2e-05
GO:0048565	digestive tract development	99	19	6.54	93	0.07207	2.2e-05
GO:0072073	kidney epithelium development	99	19	6.54	94	0.09206	2.2e-05
GO:0050803	regulation of synapse structure or activ...	251	35	16.59	95	0.04345	2.2e-05
GO:0006836	neurotransmitter transport	144	24	9.52	96	0.01411	2.4e-05
GO:0007166	cell surface receptor signaling pathway	1951	173	128.96	97	0.03703	2.4e-05
GO:0007416	synapse assembly	117	21	7.73	98	0.0036	2.4e-05
GO:0030030	cell projection organization	1224	117	80.9	99	0.94341	2.6e-05
GO:0051093	negative regulation of developmental pro...	777	81	51.36	100	0.58228	2.7e-05
GO:0098660	inorganic ion transmembrane transport	506	58	33.45	101	1	2.8e-05
GO:0048839	inner ear development	185	28	12.23	102	0.00027	3.3e-05
GO:0000902	cell morphogenesis	1116	108	73.77	103	0.86221	3.3e-05
GO:0045665	negative regulation of neuron differenti...	205	30	13.55	104	3.4e-05	3.4e-05
GO:0010975	regulation of neuron projection developm...	452	53	29.88	105	0.00479	3.4e-05
GO:0045666	positive regulation of neuron differenti...	341	43	22.54	106	0.00765	3.4e-05
GO:0055123	digestive system development	111	20	7.34	107	0.07575	3.6e-05
GO:0051480	regulation of cytosolic calcium ion conc...	236	33	15.6	108	0.01215	3.6e-05
GO:0050808	synapse organization	216	31	14.28	109	0.11163	3.7e-05
GO:0032990	cell part morphogenesis	772	80	51.03	110	0.99981	3.8e-05
GO:0060428	lung epithelium development	47	12	3.11	111	0.04401	3.9e-05
GO:0048704	embryonic skeletal system morphogenesis	86	17	5.68	112	0.00146	4e-05
GO:0010647	positive regulation of cell communicatio...	1315	123	86.92	113	0.14048	4.4e-05
GO:0071695	anatomical structure maturation	55	13	3.64	114	0.05578	4.6e-05
GO:0019228	neuronal action potential	34	10	2.25	115	4.6e-05	4.6e-05
GO:0001656	metanephros development	63	14	4.16	116	4.9e-05	4.9e-05
GO:0050769	positive regulation of neurogenesis	425	50	28.09	117	0.3024	5.1e-05
GO:0007612	learning	132	22	8.73	118	0.00801	5.2e-05
GO:0009887	organ morphogenesis	854	86	56.45	119	0.7207	5.5e-05
GO:0051179	localization	4778	373	315.82	120	0.49341	5.8e-05
GO:0009719	response to endogenous stimulus	1119	107	73.96	121	0.66158	5.9e-05
GO:0035136	forelimb morphogenesis	35	10	2.31	122	0.01238	6.1e-05
GO:0007411	axon guidance	184	27	12.16	123	0.01671	7.8e-05
GO:0007155	cell adhesion	1154	109	76.28	124	0.00366	8.2e-05
GO:0097485	neuron projection guidance	185	27	12.23	125	0.01772	8.5e-05
GO:0032989	cellular component morphogenesis	1194	112	78.92	126	0.8822	8.7e-05
GO:0010720	positive regulation of cell development	515	57	34.04	127	0.23893	8.8e-05
GO:0023051	regulation of signaling	2432	205	160.75	128	0.40556	8.8e-05
GO:0023061	signal release	378	45	24.99	129	0.19657	9.1e-05
GO:0060512	prostate gland morphogenesis	30	9	1.98	130	0.01264	9.4e-05
GO:0060384	innervation	24	8	1.59	131	0.0001	0.0001
GO:0006810	transport	3681	294	243.31	132	0.69961	0.00011
GO:0007605	sensory perception of sound	139	22	9.19	133	0.00011	0.00011
GO:0022610	biological adhesion	1164	109	76.94	134	1	0.00012
GO:0030001	metal ion transport	664	69	43.89	135	0.11448	0.00012
GO:0001505	regulation of neurotransmitter levels	149	23	9.85	136	0.0716	0.00012
GO:0048663	neuron fate commitment	60	13	3.97	137	0.0049	0.00012
GO:0021799	cerebral cortex radially oriented cell m...	31	9	2.05	138	0.02232	0.00012
GO:0007379	segment specification	9	5	0.59	139	0.00013	0.00013
GO:0048742	regulation of skeletal muscle fiber deve...	9	5	0.59	140	0.00013	0.00013
GO:0060592	mammary gland formation	9	5	0.59	141	0.00013	0.00013
GO:0050804	modulation of synaptic transmission	295	37	19.5	142	0.23196	0.00013
GO:0044763	single-organism cellular process	9655	696	638.18	143	0.97874	0.00014
GO:0006821	chloride transport	78	15	5.16	144	0.08429	0.00016
GO:0050930	induction of positive chemotaxis	14	6	0.93	145	0.00016	0.00016
GO:0006874	cellular calcium ion homeostasis	320	39	21.15	146	0.08495	0.00016
GO:0048638	regulation of developmental growth	309	38	20.42	147	0.00162	0.00016
GO:0010817	regulation of hormone levels	399	46	26.37	148	0.03045	0.00016
GO:0007420	brain development	492	54	32.52	149	0.02413	0.00017
GO:0001655	urogenital system development	266	34	17.58	150	0.62487	0.00017
GO:0055074	calcium ion homeostasis	332	40	21.94	151	0.08364	0.00017
GO:0006812	cation transport	846	83	55.92	152	0.51835	0.00018
GO:0048589	developmental growth	590	62	39	153	0.42078	0.00019
GO:0030850	prostate gland development	47	11	3.11	154	0.11974	0.00019
GO:0035249	synaptic transmission, glutamatergic	71	14	4.69	155	0.08744	0.00019
GO:0031290	retinal ganglion cell axon guidance	20	7	1.32	156	0.0002	0.0002
GO:0060348	bone development	164	24	10.84	157	0.18148	0.0002
GO:0021885	forebrain cell migration	63	13	4.16	158	0.01394	0.0002
GO:0007215	glutamate receptor signaling pathway	63	13	4.16	159	0.0187	0.0002
GO:0060349	bone morphogenesis	80	15	5.29	160	0.00278	0.00021
GO:0072009	nephron epithelium development	80	15	5.29	161	0.07243	0.00021
GO:0001942	hair follicle development	89	16	5.88	162	0.01946	0.00022
GO:0022404	molting cycle process	89	16	5.88	163	0.01946	0.00022
GO:0022405	hair cycle process	89	16	5.88	164	0.01946	0.00022
GO:0010646	regulation of cell communication	2473	205	163.46	165	0.50842	0.00023
GO:0099565	chemical synaptic transmission, postsyna...	81	15	5.35	166	0.02701	0.00024
GO:0043279	response to alkaloid	81	15	5.35	167	0.00723	0.00024
GO:0048712	negative regulation of astrocyte differe...	15	6	0.99	168	0.00025	0.00025
GO:0048557	embryonic digestive tract morphogenesis	15	6	0.99	169	0.00025	0.00025
GO:0051234	establishment of localization	3823	301	252.7	170	0.75127	0.00025
GO:0050654	chondroitin sulfate proteoglycan metabol...	27	8	1.78	171	1	0.00025
GO:0072503	cellular divalent inorganic cation homeo...	340	40	22.47	172	0.12042	0.00028
GO:0098773	skin epidermis development	91	16	6.01	173	0.02353	0.00028
GO:0048747	muscle fiber development	57	12	3.77	174	0.03642	0.00029
GO:0071495	cellular response to endogenous stimulus	897	86	59.29	175	0.0087	0.00029
GO:0003002	regionalization	285	35	18.84	176	0.29679	0.00029
GO:0048522	positive regulation of cellular process	4120	321	272.33	177	0.80064	0.0003
GO:1902476	chloride transmembrane transport	42	10	2.78	178	0.00032	0.00032
GO:0050807	regulation of synapse organization	120	19	7.93	179	0.0478	0.00032
GO:0098655	cation transmembrane transport	506	54	33.45	180	0.06371	0.00033
GO:0048566	embryonic digestive tract development	28	8	1.85	181	0.20922	0.00034
GO:0001764	neuron migration	140	21	9.25	182	0.01211	0.00035
GO:0006875	cellular metal ion homeostasis	401	45	26.51	183	0.10399	0.00035
GO:0072163	mesonephric epithelium development	75	14	4.96	184	1	0.00035
GO:0072164	mesonephric tubule development	75	14	4.96	185	1	0.00035
GO:0001657	ureteric bud development	75	14	4.96	186	0.00466	0.00035
GO:0015698	inorganic anion transport	102	17	6.74	187	0.09699	0.00035
GO:0051963	regulation of synapse assembly	84	15	5.55	188	0.07102	0.00036
GO:0030003	cellular cation homeostasis	449	49	29.68	189	0.08894	0.00037
GO:0021675	nerve development	67	13	4.43	190	0.14965	0.00038
GO:0006873	cellular ion homeostasis	462	50	30.54	191	0.08836	0.0004
GO:0007613	memory	103	17	6.81	192	0.04918	0.0004
GO:0009888	tissue development	1559	136	103.05	193	0.58942	0.0004
GO:0001823	mesonephros development	76	14	5.02	194	1	0.00041
GO:0007204	positive regulation of cytosolic calcium...	214	28	14.15	195	0.00042	0.00042
GO:0060740	prostate gland epithelium morphogenesis	29	8	1.92	196	0.04567	0.00044
GO:0007269	neurotransmitter secretion	104	17	6.87	197	0.00045	0.00045
GO:0042493	response to drug	194	26	12.82	198	0.00045	0.00045
GO:0021953	central nervous system neuron differenti...	163	23	10.77	199	0.04882	0.00046
GO:0072507	divalent inorganic cation homeostasis	360	41	23.8	200	0.15775	0.00046

## Sheet: P CochVsVest down
Table S6. Upregulated terms following gene ontology (GO) enrichment analysis of differentially expressed genes between different samples.														Genome-wide identification and expression profiling of long non-coding RNAs in auditory and vestibular systems
														Kathy Ushakov, Tal Koffler-Brill, Aviv Rom, Kobi Perl, Igor Ulitsky, & Karen B Avraham
GO.ID	Term	Annotated	Significant	Expected	Rank in Fisher.classic	Fisher.elim	Fisher.classic
GO:0006955	immune response	914	233	104.11	1	4.4e-05	< 1e-30
GO:0002376	immune system process	1806	364	205.71	2	0.47326	< 1e-30
GO:0006952	defense response	1035	241	117.89	3	0.4595	2.8e-29
GO:0002682	regulation of immune system process	997	219	113.56	4	0.23191	4.7e-23
GO:0002252	immune effector process	572	145	65.15	5	0.68535	2.2e-21
GO:0002684	positive regulation of immune system pro...	637	153	72.56	6	0.54272	4.6e-20
GO:0001775	cell activation	723	163	82.35	7	0.15904	2e-18
GO:0006954	inflammatory response	481	121	54.79	8	1.2e-10	1e-17
GO:0045321	leukocyte activation	625	145	71.19	9	0.38684	1.2e-17
GO:0050776	regulation of immune response	477	120	54.33	10	0.1886	1.4e-17
GO:0022610	biological adhesion	1164	228	132.58	11	0.08433	1.9e-17
GO:0045087	innate immune response	464	117	52.85	12	3.6e-13	2.9e-17
GO:0007155	cell adhesion	1154	225	131.44	13	6.5e-06	5.6e-17
GO:0002250	adaptive immune response	278	80	31.67	14	5.1e-06	1.4e-15
GO:0050778	positive regulation of immune response	372	96	42.37	15	0.0288	4.7e-15
GO:0048584	positive regulation of response to stimu...	1559	274	177.58	16	0.33688	1.7e-14
GO:0002443	leukocyte mediated immunity	246	70	28.02	17	0.44594	1.6e-13
GO:0032501	multicellular organismal process	5294	743	603.01	18	0.53263	3.1e-13
GO:0050865	regulation of cell activation	409	98	46.59	19	0.12678	3.5e-13
GO:0002694	regulation of leukocyte activation	375	92	42.71	20	0.27154	4.4e-13
GO:0009605	response to external stimulus	1656	281	188.62	21	0.7798	5.9e-13
GO:0098542	defense response to other organism	379	92	43.17	22	0.4476	8.6e-13
GO:0046649	lymphocyte activation	528	116	60.14	23	0.03504	1.3e-12
GO:0034109	homotypic cell-cell adhesion	443	101	50.46	24	0.03109	3.9e-12
GO:0051239	regulation of multicellular organismal p...	2366	370	269.5	25	0.79886	8.9e-12
GO:0042127	regulation of cell proliferation	1337	232	152.29	26	0.03668	9.2e-12
GO:0006811	ion transport	1239	218	141.13	27	0.12816	1.1e-11
GO:0001816	cytokine production	516	111	58.77	28	0.44884	1.6e-11
GO:0001817	regulation of cytokine production	462	102	52.62	29	0.24768	2.3e-11
GO:0002253	activation of immune response	244	65	27.79	30	0.56347	2.9e-11
GO:0051707	response to other organism	631	128	71.87	31	0.58016	3.1e-11
GO:0043207	response to external biotic stimulus	631	128	71.87	32	0.58016	3.1e-11
GO:0050896	response to stimulus	6164	833	702.1	33	0.98346	3.4e-11
GO:0002274	myeloid leukocyte activation	145	46	16.52	34	0.14272	4.2e-11
GO:0002460	adaptive immune response based on somati...	197	56	22.44	35	0.00214	4.5e-11
GO:0016337	single organismal cell-cell adhesion	610	124	69.48	36	0.02529	5.6e-11
GO:0002764	immune response-regulating signaling pat...	212	58	24.15	37	0.13845	1.1e-10
GO:0002366	leukocyte activation involved in immune ...	180	52	20.5	38	0.3075	1.1e-10
GO:0071593	lymphocyte aggregation	375	86	42.71	39	0.06732	1.1e-10
GO:0070486	leukocyte aggregation	382	87	43.51	40	0.06471	1.3e-10
GO:0007159	leukocyte cell-cell adhesion	407	91	46.36	41	0.08788	1.4e-10
GO:0002263	cell activation involved in immune respo...	181	52	20.62	42	0.32625	1.4e-10
GO:0070489	T cell aggregation	374	85	42.6	43	0.09917	2.4e-10
GO:0042110	T cell activation	374	85	42.6	44	0.09917	2.4e-10
GO:0044707	single-multicellular organism process	4920	679	560.41	45	0.73082	2.6e-10
GO:0008283	cell proliferation	1624	264	184.98	46	0.29301	3.6e-10
GO:0031347	regulation of defense response	492	103	56.04	47	0.00444	4.6e-10
GO:0048646	anatomical structure formation involved ...	1074	188	122.33	48	0.0027	5.3e-10
GO:0051249	regulation of lymphocyte activation	319	75	36.34	49	0.07782	5.4e-10
GO:0098609	cell-cell adhesion	699	134	79.62	50	0.03973	5.8e-10
GO:1902105	regulation of leukocyte differentiation	221	58	25.17	51	0.15788	6.3e-10
GO:0098602	single organism cell adhesion	661	128	75.29	52	0.06018	7.4e-10
GO:0002696	positive regulation of leukocyte activat...	229	59	26.08	53	0.41173	9.7e-10
GO:0002757	immune response-activating signal transd...	201	54	22.89	54	0.00221	9.7e-10
GO:0006950	response to stress	2727	405	310.61	55	0.99845	9.8e-10
GO:0009607	response to biotic stimulus	665	128	75.75	56	0.92026	1.1e-09
GO:0002683	negative regulation of immune system pro...	330	76	37.59	57	0.04509	1.1e-09
GO:0008284	positive regulation of cell proliferatio...	743	139	84.63	58	0.00012	1.5e-09
GO:0048513	animal organ development	2661	395	303.1	59	0.38328	1.8e-09
GO:0001819	positive regulation of cytokine producti...	309	72	35.2	60	0.00503	1.8e-09
GO:0044700	single organism signaling	4277	595	487.17	61	0.53399	2e-09
GO:0046631	alpha-beta T cell activation	115	37	13.1	62	0.09386	2.1e-09
GO:0003341	cilium movement	48	22	5.47	63	1.9e-06	2.2e-09
GO:0023052	signaling	4285	595	488.08	64	0.56701	2.8e-09
GO:0002521	leukocyte differentiation	418	89	47.61	65	0.34772	3e-09
GO:0050867	positive regulation of cell activation	242	60	27.56	66	0.49572	3.4e-09
GO:0009611	response to wounding	557	110	63.44	67	0.34937	3.9e-09
GO:0009887	organ morphogenesis	854	153	97.27	68	0.05335	4.9e-09
GO:0042742	defense response to bacterium	144	42	16.4	69	4.1e-05	5e-09
GO:0002449	lymphocyte mediated immunity	182	49	20.73	70	0.00276	5.3e-09
GO:0070663	regulation of leukocyte proliferation	182	49	20.73	71	0.01215	5.3e-09
GO:0002699	positive regulation of immune effector p...	150	43	17.09	72	0.11162	5.9e-09
GO:0050900	leukocyte migration	234	58	26.65	73	0.27121	6.3e-09
GO:0070661	leukocyte proliferation	240	59	27.34	74	0.00805	6.5e-09
GO:0007154	cell communication	4374	603	498.21	75	0.44603	6.7e-09
GO:0009617	response to bacterium	374	81	42.6	76	0.5467	6.8e-09
GO:1903706	regulation of hemopoiesis	294	68	33.49	77	0.7098	7.1e-09
GO:0035082	axoneme assembly	43	20	4.9	78	0.00211	8.8e-09
GO:0002768	immune response-regulating cell surface ...	117	36	13.33	79	0.0206	1.3e-08
GO:0002697	regulation of immune effector process	343	75	39.07	80	0.01329	1.6e-08
GO:0032944	regulation of mononuclear cell prolifera...	177	47	20.16	81	0.03331	1.7e-08
GO:0043269	regulation of ion transport	547	106	62.31	82	0.1962	2.1e-08
GO:0032943	mononuclear cell proliferation	230	56	26.2	83	0.02235	2.3e-08
GO:0051674	localization of cell	1138	189	129.62	84	0.21241	3.2e-08
GO:0048870	cell motility	1138	189	129.62	85	0.21241	3.2e-08
GO:0007165	signal transduction	3947	546	449.58	86	0.65664	3.4e-08
GO:0009967	positive regulation of signal transducti...	1140	189	129.85	87	0.00275	3.6e-08
GO:0098771	inorganic ion homeostasis	539	104	61.39	88	1	3.7e-08
GO:0030155	regulation of cell adhesion	553	106	62.99	89	0.0371	3.9e-08
GO:0051240	positive regulation of multicellular org...	1371	220	156.16	90	0.92307	3.9e-08
GO:0048856	anatomical structure development	4308	589	490.7	91	0.79066	4.2e-08
GO:0006928	movement of cell or subcellular componen...	1455	231	165.73	92	0.34293	4.2e-08
GO:0045937	positive regulation of phosphate metabol...	919	158	104.68	93	0.15786	4.8e-08
GO:0010562	positive regulation of phosphorus metabo...	919	158	104.68	94	0.15786	4.8e-08
GO:0034110	regulation of homotypic cell-cell adhesi...	253	59	28.82	95	0.24927	5.1e-08
GO:1903037	regulation of leukocyte cell-cell adhesi...	242	57	27.56	96	0.57024	5.9e-08
GO:0002429	immune response-activating cell surface ...	108	33	12.3	97	0.02816	6.4e-08
GO:0050863	regulation of T cell activation	231	55	26.31	98	0.2401	6.8e-08
GO:0006812	cation transport	846	147	96.36	99	0.10912	7.4e-08
GO:0032101	regulation of response to external stimu...	733	131	83.49	100	0.14643	7.6e-08
GO:0048771	tissue remodeling	146	40	16.63	101	0.00448	7.9e-08
GO:0034220	ion transmembrane transport	699	126	79.62	102	0.02163	8.3e-08
GO:0051251	positive regulation of lymphocyte activa...	203	50	23.12	103	0.76865	8.6e-08
GO:0001894	tissue homeostasis	175	45	19.93	104	0.18507	9.8e-08
GO:0050670	regulation of lymphocyte proliferation	175	45	19.93	105	0.11186	9.8e-08
GO:0030098	lymphocyte differentiation	282	63	32.12	106	0.24087	9.8e-08
GO:1903039	positive regulation of leukocyte cell-ce...	153	41	17.43	107	0.00511	1.1e-07
GO:0046651	lymphocyte proliferation	228	54	25.97	108	0.06133	1.1e-07
GO:0070286	axonemal dynein complex assembly	19	12	2.16	109	0.30298	1.1e-07
GO:0002703	regulation of leukocyte mediated immunit...	148	40	16.86	110	0.05388	1.2e-07
GO:0002819	regulation of adaptive immune response	121	35	13.78	111	0.11847	1.2e-07
GO:0055080	cation homeostasis	525	100	59.8	112	1	1.3e-07
GO:0048583	regulation of response to stimulus	2909	414	331.35	113	0.99919	1.3e-07
GO:0030001	metal ion transport	664	120	75.63	114	0.15461	1.5e-07
GO:0022407	regulation of cell-cell adhesion	323	69	36.79	115	0.19539	1.5e-07
GO:0009653	anatomical structure morphogenesis	2308	338	262.89	116	0.82391	1.6e-07
GO:0044767	single-organism developmental process	4788	642	545.37	117	0.45624	1.6e-07
GO:0030595	leukocyte chemotaxis	150	40	17.09	118	0.61095	1.7e-07
GO:0006959	humoral immune response	97	30	11.05	119	0.02509	1.9e-07
GO:0031349	positive regulation of defense response	232	54	26.43	120	0.26793	2e-07
GO:0034112	positive regulation of homotypic cell-ce...	151	40	17.2	121	0.0099	2.1e-07
GO:0042113	B cell activation	191	47	21.76	122	0.05455	2.1e-07
GO:0050801	ion homeostasis	592	109	67.43	123	1	2.1e-07
GO:0032502	developmental process	4823	645	549.36	124	0.73104	2.2e-07
GO:0045765	regulation of angiogenesis	203	49	23.12	125	0.86809	2.2e-07
GO:0050870	positive regulation of T cell activation	146	39	16.63	126	0.01172	2.4e-07
GO:0022409	positive regulation of cell-cell adhesio...	180	45	20.5	127	0.30788	2.4e-07
GO:1902533	positive regulation of intracellular sig...	755	132	86	128	0.04923	2.5e-07
GO:0048871	multicellular organismal homeostasis	277	61	31.55	129	0.05363	2.7e-07
GO:0098660	inorganic ion transmembrane transport	506	96	57.64	130	0.06894	2.8e-07
GO:0040011	locomotion	1345	212	153.2	131	0.24187	2.8e-07
GO:0046849	bone remodeling	74	25	8.43	132	0.11718	2.9e-07
GO:0046634	regulation of alpha-beta T cell activati...	74	25	8.43	133	0.20487	2.9e-07
GO:0050864	regulation of B cell activation	99	30	11.28	134	0.09766	3.1e-07
GO:0002275	myeloid cell activation involved in immu...	65	23	7.4	135	0.0009	3.4e-07
GO:0050663	cytokine secretion	148	39	16.86	136	0.00181	3.5e-07
GO:0002822	regulation of adaptive immune response b...	110	32	12.53	137	0.00325	3.5e-07
GO:0045766	positive regulation of angiogenesis	116	33	13.21	138	4.1e-07	4.1e-07
GO:0050866	negative regulation of cell activation	144	38	16.4	139	0.09722	4.7e-07
GO:0045619	regulation of lymphocyte differentiation	133	36	15.15	140	0.1589	4.8e-07
GO:0023056	positive regulation of signaling	1295	204	147.51	141	0.84132	5.1e-07
GO:0007166	cell surface receptor signaling pathway	1951	289	222.23	142	0.00854	5.7e-07
GO:0030097	hemopoiesis	688	121	78.37	143	0.48696	5.8e-07
GO:0001934	positive regulation of protein phosphory...	774	133	88.16	144	0.10934	6e-07
GO:1903034	regulation of response to wounding	341	70	38.84	145	0.2149	6.1e-07
GO:0055085	transmembrane transport	912	152	103.88	146	0.03188	6.2e-07
GO:0048534	hematopoietic or lymphoid organ developm...	732	127	83.38	147	0.42447	6.4e-07
GO:0060326	cell chemotaxis	204	48	23.24	148	0.32472	6.6e-07
GO:0010647	positive regulation of cell communicatio...	1315	206	149.78	149	0.8384	6.7e-07
GO:0032879	regulation of localization	2184	318	248.77	150	0.88161	7.1e-07
GO:0034765	regulation of ion transmembrane transpor...	362	73	41.23	151	0.00125	7.2e-07
GO:0050727	regulation of inflammatory response	235	53	26.77	152	0.12448	7.3e-07
GO:0042327	positive regulation of phosphorylation	813	138	92.6	153	0.10265	7.5e-07
GO:0048731	system development	3639	498	414.5	154	0.77475	7.6e-07
GO:0051241	negative regulation of multicellular org...	947	156	107.87	155	0.25029	9.1e-07
GO:0050853	B cell receptor signaling pathway	37	16	4.21	156	0.00015	9.3e-07
GO:0045909	positive regulation of vasodilation	33	15	3.76	157	9.3e-07	9.3e-07
GO:0051270	regulation of cellular component movemen...	723	125	82.35	158	0.11846	9.5e-07
GO:0055065	metal ion homeostasis	465	88	52.97	159	0.00043	9.7e-07
GO:0043410	positive regulation of MAPK cascade	405	79	46.13	160	0.00496	1e-06
GO:0097529	myeloid leukocyte migration	137	36	15.6	161	0.49389	1e-06
GO:0002444	myeloid leukocyte mediated immunity	69	23	7.86	162	0.0064	1.1e-06
GO:0032946	positive regulation of mononuclear cell ...	110	31	12.53	163	0.1824	1.1e-06
GO:0019724	B cell mediated immunity	89	27	10.14	164	0.0327	1.1e-06
GO:0006909	phagocytosis	132	35	15.04	165	0.03164	1.2e-06
GO:0045453	bone resorption	55	20	6.26	166	0.0087	1.2e-06
GO:0045576	mast cell activation	55	20	6.26	167	0.00275	1.2e-06
GO:0070838	divalent metal ion transport	367	73	41.8	168	0.01962	1.2e-06
GO:0072511	divalent inorganic cation transport	368	73	41.92	169	0.02174	1.4e-06
GO:0097530	granulocyte migration	95	28	10.82	170	0.73223	1.4e-06
GO:0071621	granulocyte chemotaxis	85	26	9.68	171	0.56786	1.5e-06
GO:1901342	regulation of vasculature development	222	50	25.29	172	0.92392	1.6e-06
GO:1902107	positive regulation of leukocyte differe...	128	34	14.58	173	0.02621	1.6e-06
GO:0002695	negative regulation of leukocyte activat...	128	34	14.58	174	0.00069	1.6e-06
GO:0002685	regulation of leukocyte migration	145	37	16.52	175	0.10104	1.6e-06
GO:0048514	blood vessel morphogenesis	478	89	54.45	176	0.07765	1.7e-06
GO:0045785	positive regulation of cell adhesion	318	65	36.22	177	0.10208	1.8e-06
GO:0098655	cation transmembrane transport	506	93	57.64	178	0.06173	1.8e-06
GO:0007186	G-protein coupled receptor signaling pat...	597	106	68	179	9.6e-06	1.9e-06
GO:0001568	blood vessel development	563	101	64.13	180	0.04988	2e-06
GO:0002520	immune system development	770	130	87.71	181	0.49497	2.1e-06
GO:0070665	positive regulation of leukocyte prolife...	113	31	12.87	182	0.31394	2.1e-06
GO:0034103	regulation of tissue remodeling	57	20	6.49	183	0.03168	2.3e-06
GO:0006911	phagocytosis, engulfment	35	15	3.99	184	9.9e-05	2.3e-06
GO:2000026	regulation of multicellular organismal d...	1600	240	182.25	185	0.8876	2.4e-06
GO:0030217	T cell differentiation	207	47	23.58	186	0.25241	2.5e-06
GO:0001578	microtubule bundle formation	67	22	7.63	187	0.77194	2.6e-06
GO:0046635	positive regulation of alpha-beta T cell...	53	19	6.04	188	0.38146	2.8e-06
GO:0001525	angiogenesis	395	76	44.99	189	0.18513	2.8e-06
GO:0010107	potassium ion import	24	12	2.73	190	3.3e-06	3.3e-06
GO:0046903	secretion	894	146	101.83	191	0.41917	3.4e-06
GO:0016477	cell migration	1053	167	119.94	192	0.25342	4e-06
GO:0034762	regulation of transmembrane transport	379	73	43.17	193	1	4.2e-06
GO:1904018	positive regulation of vasculature devel...	128	33	14.58	194	1	4.5e-06
GO:0006801	superoxide metabolic process	50	18	5.7	195	0.00159	4.8e-06
GO:0098662	inorganic cation transmembrane transport	462	85	52.62	196	0.14498	4.8e-06
GO:0001944	vasculature development	588	103	66.98	197	0.06995	4.8e-06
GO:1903524	positive regulation of blood circulation	90	26	10.25	198	0.14485	4.9e-06
GO:0032103	positive regulation of response to exter...	256	54	29.16	199	0.08408	5e-06
GO:0009615	response to virus	256	54	29.16	200	0.26578	5e-06
