# Supplementary material for: Genome-wide identification and expression profiling of long non-coding RNAs in auditory and vestibular systems
Source: Sci Rep. 2017 Aug 17;7:8637. doi: 10.1038/s41598-017-08320-3 (PMC5561060; doi:10.1038/s41598-017-08320-3)
Supplement: Supplementary file 8 — Supplementary Table S7 [file 41598_2017_8320_MOESM8_ESM.xlsx]

## Sheet: deafness (MP0001967)
Table S7. List of genes associated with mammalian phenotypes (MP) “impaired hearing” and “deafness”, as downloaded from Mouse Genome Informatics (MGI)												Genome-wide identification and expression profiling of long non-coding RNAs in auditory and vestibular systems
												Kathy Ushakov, Tal Koffler-Brill, Aviv Rom, Kobi Perl, Igor Ulitsky, & Karen B Avraham
Allelic composition
(Genetic background)	Annotated term	Reference
Acancmd/Acancmd
(involves: STOCK T tlow Itpr3tf)	deafness	J:553
Actg1tm1.1Erv/Actg1tm1.1Erv
(B6.129-Actg1tm1.1Erv)	deafness	J:150067
Adgrv1frings/Adgrv1frings
(BUB/BnJ)	deafness	J:97534
Adgrv1frings/Adgrv1frings
Cdh23ahl/Cdh23ahl
(involves: BUB/BnJ * CAST/EiJ)	deafness	J:97534
Adgrv1frings/Adgrv1frings
Cdh23ahl/Cdh23ahl
(involves: BUB/BnJ * MOLD/RkJ)	deafness	J:97534
Adgrv1mpc188H/Adgrv1mpc188H
(involves: BALB/c * C3H/HeH * C57BL/6J)	deafness	J:234901
Adgrv1tm1Pwh/Adgrv1tm1Pwh
(involves: 129S1/Sv * C57BL/6J)	deafness	J:109595
Alg10bnse5/Alg10bnse5
(involves: C57BL/6J)	deafness	J:85113
Alg10bnse5/Alg10bnse5
(129S6.B6-Alg10bnse5)	deafness	J:209766
Apoetm1Unc/Apoetm1Unc
(B6.129P2-Apoetm1Unc/J)	deafness	J:101576
Aqp4tm1Ask/Aqp4tm1Ask
(B6.Cg-Aqp4tm1Ask)	deafness	J:71154
Arsatm1Gie/Arsatm1Gie
(involves: 129P2/OlaHsd * C57BL/6J)	deafness	J:52310, J:37978
Atoh1trhl/Atoh1trhl
(B6.Cg-Atoh1trhl)	deafness	J:209662
Atp2b2dfw-2J/Atp2b2+
(CByJ.A-Atp2b2dfw-2J/J)	deafness	J:38429
Atp2b2dfw-2J/Atp2b2+
Cdh23ahl/Cdh23ahl
(involves: CAST/Ei * BALB/cByJ)	deafness	J:38429
Atp2b2dfw-2J/Atp2b2+
Cdh23ahl/Cdh23ahl
(involves: BALB/cByJ * MOLF)	deafness	J:38429
Atp2b2dfw-2J/Atp2b2dfw-2J
(CByJ.A-Atp2b2dfw-2J/J)	deafness	J:38429
Atp2b2dfw-3J/Atp2b2dfw-3J
(involves: C57BL/6J * C57BLKS/J)	deafness	J:77607
Atp2b2dfw-i5/Atp2b2dfw-i5
(involves: C57BL/6J * CBA/CaJ * DBA/2J)	deafness	J:220660
Atp2b2dfw/Atp2b2dfw
(C3H/HeJ-Atp2b2dfw/J)	deafness	J:108888, J:14114
Atp2b2Obv/Atp2b2+
(C3HeB/FeJ-Atp2b2Obv)	deafness	J:151733
Atp2b2Obv/Atp2b2Obv
(C3HeB/FeJ-Atp2b2Obv)	deafness	J:151733
Atp2b2tm1Ges/Atp2b2tm1Ges
(involves: 129/Sv * 129X1/SvJ * Black Swiss)	deafness	J:48863, J:108937
Atp2b2Tmy/Atp2b2+
(involves: BALB/c * C3H/HeH)	deafness	J:167344
Atp2b2Tmy/Atp2b2Tmy
(involves: BALB/c * C3H/HeH)	deafness	J:167344
Atp2b2wri/Atp2b2+
(involves: BALB/cAnN)	deafness	J:56737
Atp2b2wri/Atp2b2wri
(involves: BALB/cAnN)	deafness	J:56737, J:71283
Axin1Fu/Axin1+
(Not Specified)	deafness	J:242
Axin1Fu/Axin1Fu
(Not Specified)	deafness	J:242
Barhl1tm1Xia/Barhl1tm1Xia
(involves: 129S7/SvEvBrd * C57BL/6J)	deafness	J:77122
Bbn/?
(C3H101H-Bbn/H)	deafness	J:169366
Bdnftm1Jae/Bdnftm1Jae
(involves: 129S4/SvJae)	deafness	J:82462
Cacna1dtm1Hssh/Cacna1dtm1Hssh
(involves: 129S4/SvJae * C57BL/6J)	deafness	J:72316, J:118306
Cacna1dtm1Jst/Cacna1dtm1Jst
(involves: 129S7/SvEvBrd * C57BL/6J)	deafness	J:117764, J:63515
Cacna1dtm1Jst/Cacna1dtm1Jst
(B6.129S7-Cacna1dtm1Jst)	deafness	J:108908
Casp3mldy/Casp3mldy
(either: C3H.B6-Casp3mldy or (involves: C3H/HeH * C57BL/6J))	deafness	J:153800
Casp3tm1Flv/Casp3tm1Flv
(B6.129S1-Casp3tm1Flv)	deafness	J:68122
Cdh2312J/Cdh2312J
(involves: C57BL/6J)	deafness	J:174758
Cdh2312J/Cdh2312J
(involves: C3H/HeJ * C57BL/6J)	deafness	J:183808
Cdh23ahl/Cdh23ahl
Adgrv1frings/Adgrv1frings
(involves: BUB/BnJ * RB/1)	deafness	J:97534
Cdh23sals/Cdh23v-2J
(involves: C57BL/6J)	deafness	J:147149
Cdh23v-4J/Cdh23v-4J
(involves: C57BLKS/J)	deafness	J:49039
Cdh23v-5J/Cdh23v-5J
(SENCARA/PtJ)	deafness	J:49035
Cdh23v-7J/Cdh23v-7J
(CByJ(Cg)-Cdh23v-7J/GrsrJ)	deafness	J:97759
Cdh23v-8J/Cdh23v-8J
(C57BL/6J-Cdh23v-8J/J)	deafness	J:82238
Cdh23v-9J/Cdh23v-9J
(C57BL/6J-Cdh23v-9J/J)	deafness	J:82238
Cdh23v-10J/Cdh23v-10J
(involves: BALB/cByJ * C57BL/6)	deafness	J:87349
Cdh23v-11J/Cdh23v-11J
(B6(Cg)-Cdh23v-11J/J)	deafness	J:135835
Cdh23v-Alb/Cdh23v-Alb
(involves: C3H/HeJ * C57BL/6)	deafness	J:38058
Cdh23v-df/Cdh23v-df
(Not Specified)	deafness	J:12997
Cdh23v-ngt/Cdh23v-ngt
(involves: ICR * MSM)	deafness	J:69028
Cdh23v/Cdh23+
Myo7ash1/Myo7a+
(involves: BALB)	deafness	J:13130
Cdh23v/Cdh23v
(involves: fancier's stocks)	deafness	J:133042
Celsr1ctb-2J/Celsr1ctb-2J
(STOCK Celsr1ctb-2J/GrsrJ)	deafness	J:229303
Celsr1ctb/Celsr1ctb
(CByJ.Cg-Celsr1ctb/GrsrJ)	deafness	J:229303
cir/cir
(involves: ICR)	deafness	J:73719
Cldn9nmf329/Cldn9nmf329
(C57BL/6J-Cldn9nmf329/J)	deafness	J:152154, J:87349
Cldn11tm1Ral/Cldn11tm1Ral
(Not Specified)	deafness	J:97266
Cldn14tm1Tbf/Cldn14tm1Tbf
(involves: 129S1/Sv * 129X1/SvJ * C57BL/6)	deafness	J:85071
Clic5jbg/Clic5jbg
(C3H/HeJ-Clic5jbg/J)	deafness	J:112741
Clic5nmf318/Clic5nmf318
(C57BL/6J-Clic5nmf318/J)	deafness	J:82238
Clrn1tm1.1Kuna/Clrn1tm1.1Kuna
(involves: C57BL/6J)	deafness	J:150215
Clrn1tm2.1Kuna/Clrn1tm2.1Kuna
(involves: 129 * BALB/cJ * C57BL/6J)	deafness	J:186316
Csf1rtm1Ers/Csf1rtm1Ers
(involves: 129X1/SvJ * C3Heb/FeJ * C57BL/6J)	deafness	J:73663
Ctnnb1tm1(Nfkbia)Rsu/Ctnnb1+
(involves: 129P2/OlaHsd * C57BL/6)	deafness	J:71744
Ctnnb1tm2(Nfkbia)Rsu/Ctnnb1+
Tg(CMV-cre)1Cgn/0
(involves: 129P2/OlaHsd * BALB/cJ * C57BL/6)	deafness	J:71744
Ctsdm1J/Ctsdm1J
(C3HeB/FeJ-Ctsdm1J/GrsrJ)	deafness	J:229377
Del(MTmt-Tk-mt-Nd5)1Jiha
(involves: C57BL/6J * CBA)	deafness	J:115155
Dfb/Dfb+
(BALB/cByJ-Dfb/J)	deafness	J:110189
EdnrbWS4/EdnrbWS4
(involves: BALB/c * MSM)	deafness	J:76584
Elmod1rda-2J/Elmod1rda-2J
(B6.Cg-Elmod1rda-2J/JKjn)	deafness	J:187273
Emx2Pdo/Emx2+
(involves: BALB/c * C3H/HeN)	deafness	J:89093
Espnje/Espnje
(involves: fancier's dancing mouse)	deafness	J:13121
Espnje/Espnje
(involves: fancier's stocks)	deafness	J:133042
Eya1bor/Eya1bor
(C3HeB/FeJ-Eya1bor)	deafness	J:54408
Fbxo2tm1Hlp/Fbxo2tm1Hlp
(B6.129-Fbxo2tm1Hlp)	deafness	J:121568
Fbxo11Jf/Fbxo11+
(involves: BALB/cAnNCrl * C3H/HeN)	deafness	J:85263, J:63816
Fgf20tm1.1Dor/Fgf20tm1.1Dor
(involves: 129X1/SvJ * C57BL/6J)	deafness	J:184501
Fgfr3tm1Dor/Fgfr3tm1Dor
(involves: 129S6/SvEvTac * C57BL/6)	deafness	J:32991
Fgfr3tm1Llm/Fgfr3+
(involves: 129S2/SvPas * C57BL/6J)	deafness	J:147208
Fignfi/Fignfi
(mixed)	deafness	J:13048, J:13035
Foxi1tm1Sven/Foxi1tm1Sven
(involves: CD-1)	deafness	J:82307
Gena401/Gena401
(involves: BALB/c * C3H/HeH)	deafness	J:169366
Gena401/Gena401+
(involves: BALB/c * C3H/HeH)	deafness	J:169366
Gfi1tm1Sho/Gfi1tm1Sho
(involves: 129S1/Sv * C57BL/6J)	deafness	J:80025
Gfi1tm1Tmo/Gfi1tm1Tmo
(involves: 129S1/Sv * 129X1/SvJ * C57BL/6)	deafness	J:92833
Gfi1tm3(Gfib1)Tmo/Gfi1tm3(Gfib1)Tmo
(involves: 129S1/Sv * 129X1/SvJ)	deafness	J:116870
Gfi1tm4Tmo/Gfi1tm4Tmo
(involves: 129S1/Sv * 129X1/SvJ)	deafness	J:116870
Gjb2tm1Ugds/Gjb2tm1Ugds
Tg(Sox10-cre)1Wdr/0
(involves: 129P2/OlaHsd * C57BL/6 * CBA)	deafness	J:206835
Gjb6tm1Kwi/Gjb6tm1Kwi
(involves: 129P2/OlaHsd * C57BL/6)	deafness	J:119517
Gjb6tm1Kwi/Gjb6tm1Kwi
(involves: 129P2/OlaHsd)	deafness	J:166362
Gpsm2tm1.2Fuma/Gpsm2tm1.2Fuma
(involves: C57BL/6 * C57BL/6NCrlj * CBA/JNCrlj)	deafness	J:230725
Grxcr1mpc265H/Grxcr1mpc265H
(involves: BALB/c * C3H/HeH * C57BL/6J)	deafness	J:234901
Grxcr1pi-2J/Grxcr1pi-2J
(DBA/2J-Grxcr1pi-2J/J)	deafness	J:156914
Grxcr1pi-3J/Grxcr1pi-3J
(BKS(Cg)-Grxcr1pi-3J/J)	deafness	J:156914
Grxcr1pi-4J/Grxcr1pi-4J
(B6.Cg-Grxcr1pi-4J/J)	deafness	J:156914
Grxcr1pi-Tg(Eno2-Gabrb3)0370Brll/Grxcr1pi-Tg(Eno2-Gabrb3)0370Brll
(involves: C3H * C57BL/6J)	deafness	J:93174
Grxcr1pi/Grxcr1pi
(involves: C3H)	deafness	J:13130
Grxcr1pi/Grxcr1pi
(B6.C3-Grxcr1pi/J)	deafness	J:94385
Gusbtm4Sly/Gusbtm4Sly
(involves: 129X1/SvJ * C57BL/6)	deafness	J:83169
Gy/Y
(involves: 101/H * C3H/HeH)	deafness	J:64263
Gy/Gy+
(involves: 101/H * C3H/HeH)	deafness	J:64263
Harsmpc231H/Harsmpc231H
(involves: BALB/c * C3H/HeH * C57BL/6J)	deafness	J:234901
hb/hb
(involves: FVB)	deafness	J:48656, J:45223
Hexatm1Rlp/Hexatm1Rlp
Hexbtm1Rlp/Hexbtm1Rlp
(involves: 129S4/SvJae * C57BL/6)	deafness	J:36305
hml/hml
(CByJ.Cg-hml/J)	deafness	J:175136
Iduatm1Efn/Iduatm1Efn
(involves: C57BL/6)	deafness	J:123676
Ikzf2mpc173H/Ikzf2mpc173H
(involves: BALB/c * C3H/HeH * C57BL/6J)	deafness	J:234901
Ildr1Gt(D178D03)Wrst/Ildr1Gt(D178D03)Wrst
(involves: 129S2/SvPas * Swiss Webster)	deafness	J:217755
Ildr1tm1(KOMP)Wtsi/Ildr1tm1(KOMP)Wtsi
(involves: C57BL/6N)	deafness	J:217755
Kcne12J/Kcne12J
(C57BL/6J-Kcne12J/J)	deafness	J:82238
Kcne1pkr/Kcne1pkr
(C57BL/10J-Kcne1pkr)	deafness	J:64772
Kcnq1tm1Apf/Kcnq1tm1Apf
(involves: 129P2/OlaHsd * C57BL/6)	deafness	J:110797
Kcnq1tm1Kpfe/Kcnq1tm1Kpfe
(involves: 129S1/Sv * 129X1/SvJ * C57BL/6)	deafness	J:67873
Kcnq1tm2Kpfe/Kcnq1tm2Kpfe
(involves: 129S1/Sv * 129X1/SvJ * C57BL/6 * FVB/N)	deafness	J:93197
Kcnq1vtg-2J/Kcnq1vtg-2J
(C3H/HeJCrl-Kcnq1vtg-2J/J)	deafness	J:79858
Kcnq1vtg-4J/Kcnq1vtg-4J
(B6.NOD-Kcnq1vtg-4J/J)	deafness	J:112553
KitWads/KitWads
(C57BL/6J-KitWads)	deafness	J:96391
Lhfpl5hscy-2J/Lhfpl5hscy-2J
(C57BL/6J-Lhfpl5hscy-2J/J)	deafness	J:87349
Lhfpl5hscy/Lhfpl5hscy
(B6(MOR)-Lhfpl5hscy/J)	deafness	J:98396
Lhfpl5hscy/Lhfpl5hscy
(involves: B6(MOR)-Tmhshscy/J * CAST/Ei)	deafness	J:98396
Lhfpl5tm1Kjn/Lhfpl5tm1Kjn
(B6.129-Lhfpl5tm1Kjn/Kjn)	deafness	J:125709
Lmx1absd/Lmx1absd
(involves: 129S5/SvEvBrd)	deafness	J:194385
Lmx1adr-2J/Lmx1adr-2J
(AKR/J)	deafness	J:14095
Lmx1adr-6J/Lmx1adr-6J
(C3H/HeJ-Lmx1adr-6J)	deafness	J:54765
Lmx1adr-J/Lmx1adr-J
(involves: C3H * C57BL/6)	deafness	J:63181
Lmx1adr-sst/Lmx1adr-sst
(involves: BALB/cCf * C57BL/6J * DBA/2J)	deafness	J:12032
Lmx1adr/Lmx1adr
(Not Specified)	deafness	J:15346
Lmx1amtl/Lmx1amtl
(involves: 129S5/SvEvBrd)	deafness	J:194385
Loxhd1mpc188H/Loxhd1mpc188H
(involves: BALB/c * C3H/HeH * C57BL/6J)	deafness	J:234901
Loxhd1mpc231H/Loxhd1mpc231H
(involves: BALB/c * C3H/HeH * C57BL/6J)	deafness	J:234901
m12Anu/m12Anu
(Not Specified)	deafness	J:207337
Marveld2tm1.1Sria/Marveld2tm1.1Sria
(involves: 129X1/SvJ * C57BL/6J)	deafness	J:201580
Mcoln3Va-J/Mcoln3+
(Not Specified)	deafness	J:5286, J:64107
Mcoln3Va-J/Mcoln3Va-J
(Not Specified)	deafness	J:5286, J:64107
Mcoln3Va/Mcoln3+
(involves: C57BL * C57BR)	deafness	J:13133, J:78812
Mcoln3Va/Mcoln3Va-J
(Not Specified)	deafness	J:5286
Mcoln3Va/Mcoln3Va
(involves: C57BL * C57BR)	deafness	J:13133
MecomJbo/Mecom+
(C3N.C-MecomJbo)	deafness	J:90559, J:113445
Mir96Dmdo/Mir96Dmdo
(C3HeB/FeJ-Mir96Dmdo)	deafness	J:151354
mix/mix+
(involves: C57BL/6J * NMRI)	deafness	J:92589
mpc169H/mpc169H
(involves: BALB/c * C3H/HeH * C57BL/6J)	deafness	J:234901
mpc190H/mpc190H
(involves: BALB/c * C3H/HeH * C57BL/6J)	deafness	J:234901
mpc227H/mpc227H
(involves: BALB/c * C3H/HeH * C57BL/6J)	deafness	J:234901
mpc231H/mpc231H
(involves: BALB/c * C3H/HeH * C57BL/6J)	deafness	J:234901
mpc285H/mpc285H
(involves: BALB/c * C3H/HeH * C57BL/6J)	deafness	J:234901
mpc290H/mpc290H
(involves: BALB/c * C3H/HeH * C57BL/6J)	deafness	J:234901
mpc312H/mpc312H
(involves: BALB/c * C3H/HeH * C57BL/6J)	deafness	J:234901
Msrb3tm1Hyk/Msrb3tm1Hyk
(involves: 129/SvJ * C57BL/6)	deafness	J:206322
Myo6chl/Myo6chl
(involves: C57BL/6JAnu)	deafness	J:196601
Myo6mpc285H/Myo6mpc285H
(involves: BALB/c * C3H/HeH * C57BL/6J)	deafness	J:234901
Myo6sv-2J/Myo6sv-2J
(B6.Cg-Myo6sv-2J/J)	deafness	J:109355
Myo6sv-4J/Myo6sv-4J
(129S1/SvImJ-Myo6sv-4J/J)	deafness	J:135836
Myo6sv/Myo6sv
(involves: B10.HA/(33NX)Sn * SEC/1Gn)	deafness	J:5044
Myo7ampc142H/Myo7ampc142H
(involves: BALB/c * C3H/HeH * C57BL/6J)	deafness	J:234901
Myo7ash1-6J/Myo7ash1-6J
(involves: C57BLKS/J)	deafness	J:17340
Myo7ash1-7J/Myo7ash1-7J
(STOCK Myo7ash1-7J/J)	deafness	J:91063
Myo7ash1-9J/Myo7ash1-9J
(involves: C3.MRL-Faslpr/J)	deafness	J:49039
Myo7ash1/Myo7ash1
(involves: BALB)	deafness	J:14858, J:93998, J:15554
Myo15mpc190H/Myo15mpc190H
(involves: BALB/c * C3H/HeH * C57BL/6J)	deafness	J:234901
Myo15sh2-2J/Myo15sh2-2J
(involves: STOCK Rb(16.17)7Bnr)	deafness	J:69998
Myo15sh2-3J/Myo15sh2-3J
(C57BL/6J-Myo15sh2-3J/J)	deafness	J:96071
Myo15sh2/Myo15sh2
(Not Specified)	deafness	J:13046
Myo15tm1.1(cre)Ugds/Myo15+
Ush1gtm1.1Ugds/Ush1gtm1.1Ugds
(involves: 129S1/SvImJ * C57BL/6J)	deafness	J:171218
Ndptm1Wbrg/Y
(involves: 129/Sv * 129P2/OlaHsd * C57BL/6 * CBA/CaJ * CD-1)	deafness	J:77024
Neurod1tm1Jle/Neurod1tm1Jle
Tg(RIP1-Neurod1)1Jle/0
(involves: 129S4/SvJaeSor * C57BL/6 * CBA)	deafness	J:66787
nmf172/nmf172
(C57BL/6J-nmf172/J)	deafness	J:87349
nmf219/nmf219
(C57BL/6J-nmf219/J)	deafness	J:87349
nur9/nur9
(Not Specified)	deafness	J:85113
Ocmtm1.1Ddsi/Ocmtm1.1Ddsi
(involves: 129X1/SvJ * CBA/CaJ * FVB/N)	deafness	J:153876
Otofdeaf5Jcs/Otofdeaf5Jcs
(STOCK Otofdeaf5Jcs/Kjn)	deafness	J:125960, J:100332
Otoftm1Ugds/Otoftm1Ugds
(involves: 129S2/SvPas * C57BL/6)	deafness	J:116097
Otogtwt-2J/Otogtwt-2J
(C57BR/cdJ-Otogtwt-2J/Kjn)	deafness	J:156739
Otogtwt-3J/Otogtwt-3J
(B6.D2-Otogtwt-3J/Kjn)	deafness	J:156739
Otogtwt-4J/Otogtwt-4J
(C57BL/6J-Otogtwt-4J/Kjn)	deafness	J:156739
Otogtwt-5J/Otogtwt-5J
(C57BL/6J-Otogtwt-5J/Kjn)	deafness	J:156739
Otostm1Cham/Otostm1Cham
(involves: 129P2/OlaHsd * C57BL/6N)	deafness	J:96000
Pax8tm1Pgr/Pax8tm1Pgr
(either: (involves: 129S1/Sv * 129X1/SvJ) or (involves: 129S1/Sv * 129X1/SvJ * C57BL/6))	deafness	J:116236
Pcdh15av-5J/Pcdh15av-5J
(C57BL/6J-Pcdh15av-5J/J)	deafness	J:78134
Pcdh15av-6J/Pcdh15av-6J
(B6(129P2)-Pcdh15av-6J)	deafness	J:111661
Pcdh15av-Jfb/Pcdh15av-Jfb
(involves: 129X1/SvJ * C57BL/6)	deafness	J:81272
Pcdh15av-Tg2742Rpw/Pcdh15av-Tg2742Rpw
(FVB/N-Pcdh15av-Tg2742Rpw)	deafness	J:56493
Pcdh15av/Pcdh15av
(involves: K)	deafness	J:5225
Pcdh15roda/Pcdh15roda
(BALB/c-Pcdh15roda)	deafness	J:227974, J:220658
Pcdh15tm1.1Ugds/Pcdh15tm1.1Ugds
Myo15tm1.1(cre)Ugds/Myo15+
(involves: 129S1/SvImJ * C57BL/6J)	deafness	J:209275
Pcdh15tm2.1Mll/Pcdh15tm2.1Mll
(involves: 129P2/OlaHsd * 129S/SvEv * C57BL/6 * SJL)	deafness	J:171627
Pdzd7mpc265H/Pdzd7mpc265H
(involves: BALB/c * C3H/HeH * C57BL/6J)	deafness	J:234901
Pdzd7tm1a(EUCOMM)Wtsi/Pdzd7tm1a(EUCOMM)Wtsi
(involves: C57BL/6J * C57BL/6N)	deafness	J:209073
Pmp22Tr-2J/Pmp22+
(C57BL/6J-Pmp22Tr-2J/GrsrJ)	deafness	J:201866
Pou1f1dw/Pou1f1dw
(Not Specified)	deafness	J:144823
Pou3f4sdl/Pou3f4sdl
(C3HeB/FeJ-Pou3f4sdl)	deafness	J:220419
Pou3f4tm1Cren/Y
(involves: 129S1/Sv * 129X1/SvJ * C57BL/6J)	deafness	J:56294
Pou3f4tm1Tno/Y
(involves: 129S4/SvJae * C57BL/6)	deafness	J:57298
Pou3f4tm1Tno/Pou3f4+
(involves: 129S4/SvJae * C57BL/6)	deafness	J:108889
Pou3f4tm1Tno/Pou3f4tm1Tno
(involves: 129S4/SvJae * C57BL/6)	deafness	J:108889, J:57298
Pou4f2tm3Whk/Pou4f2tm3Whk
Pou4f3tm1Whk/Pou4f3tm1Whk
(Not Specified)	deafness	J:73779
Pou4f3ddl/Pou4f3ddl
(C57BL/6J-Pou4f3ddl/J)	deafness	J:92833, J:55448
Pou4f3tm1Rsd/Pou4f3tm1Rsd
(involves: 129S4/SvJae)	deafness	J:33502
Pou4f3tm1Rsd/Pou4f3tm1Rsd
(involves: 129S4/SvJae * C57BL/6)	deafness	J:57149
Pou4f3tm1Xia/Pou4f3tm1Xia
(involves: 129S7/SvEvBrd * C57BL/6J)	deafness	J:42478
Psaptm1Suz/Psaptm1Suz
(involves: 129P2/OlaHsd * FVB)	deafness	J:116349
Ptprqtm1Bow/Ptprqtm1Bow
(involves: 129/Sv * C57BL/6)	deafness	J:85926
Ptprqtm2Bow/Ptprqtm2Bow
(involves: 129/Sv * C57BL/6)	deafness	J:85926
Pv/Pv+
(Not Specified)	deafness	J:13490
Rb1tm2Brn/Rb1tm2Brn
Tg(Pou4f3-cre)1Devet/0
(involves: 129 * 129S/SvEv)	deafness	J:109453
rda/rda
(C57BL/6J-rda/JKjn)	deafness	J:187273
Rdxtm1Sts/Rdxtm1Sts
(involves: 129S4/SvJae * C57BL/6)	deafness	J:124151
Ror1tm1Ymi/Ror1tm1Ymi
(involves: 129P2/OlaHsd)	deafness	J:232175
S1pr2tm1Ajml/S1pr2tm1Ajml
(either: (involves: 129S5/SvEvBrd) or (involves: 129S5/SvEvBrd * C57BL/6))	deafness	J:112371
S1pr2tm1Rlp/S1pr2tm1Rlp
(involves: 129S6/SvEvTac * C57BL/6)	deafness	J:121165
Sall1tm1Mrau/Sall1+
(involves: 129X1/SvJ * ICR)	deafness	J:85458
Scarb2tm1Psa/Scarb2tm1Psa
(involves: 129P2/OlaHsd * C57BL/6J)	deafness	J:82474
Slc4a2tm1Ges/Slc4a2tm1Ges
(involves: 129S6/SvEvTac * Black Swiss)	deafness	J:91617
Slc12a2K842*/Slc12a2K842*
(involves: FVB/N)	deafness	J:201156
Slc12a2mpc246H/Slc12a2mpc246H
(involves: BALB/c * C3H/HeH * C57BL/6J)	deafness	J:234901
Slc12a2sy-ns/sy
(involves: C57BL/6 * MK/ReJ)	deafness	J:50578
Slc12a2sy-ns/Slc12a2sy-ns
(involves: C57BL/6 * MK/ReJ)	deafness	J:50578
Slc12a2tm1Dlp/Slc12a2tm1Dlp
(involves: 129S6/SvEvTac * C57BL/6)	deafness	J:55514
Slc12a2tm1Ges/Slc12a2tm1Ges
(Not Specified)	deafness	J:57651
Slc12a6tm1Tjj/Slc12a6tm1Tjj
(involves: 129/Sv * C57BL/6)	deafness	J:86183
Slc12a7mpc264H/Slc12a7mpc264H
(involves: BALB/c * C3H/HeH * C57BL/6J)	deafness	J:234901
Slc12a7tm1Tjj/Slc12a7tm1Tjj
(involves: 129/Sv * C57BL/6)	deafness	J:76136
Slc17a8tm1Edw/Slc17a8tm1Edw
(involves: 129P2/OlaHsd * C57BL/6)	deafness	J:132704
Slc17a8tm1Selm/Slc17a8tm1Selm
(involves: 129/Sv * C57BL/6)	deafness	J:139493
Slc26a4loop/Slc26a4loop
(involves: C3HeB/FeJ)	deafness	J:163655
Slc26a4pdsm/Slc26a4pdsm
(BXA7/PgnJ-Slc26a4pdsm/J)	deafness	J:121997
Slc26a4tm1Egr/Slc26a4tm1Egr
(either: (involves: 129S6/SvEvTac) or (involves: 129S6/SvEvTac * Black Swiss))	deafness	J:67072
Slc26a4tm1Egr/Slc26a4tm1Egr
(involves: 129S6/SvEvTac)	deafness	J:121442
Slc26a5mpc234H/Slc26a5mpc234H
(involves: BALB/c * C3H/HeH * C57BL/6J)	deafness	J:234901
Slc26a5tm1Jnz/Slc26a5tm1Jnz
(involves: 129S7/SvEvBrd * C57BL/6J)	deafness	J:91680
Sod1tm1Leb/Sod1tm1Leb
(B6;129S-Sod1tm1Leb/J)	deafness	J:102419
Sox2tm1Rlb/Sox2ysb
(involves: 129S/SvEv * C57BL/6 * CBA)	deafness	J:98458
Sox2ysb/Sox2ysb
(involves: C57BL/6 * CBA)	deafness	J:77358
Sptbn4qv-10J/Sptbn4qv-10J
(involves: BALB/cJ * C57BL/6J)	deafness	J:137504
Sptbn4qv/Sptbn4qv
(either: (involves: BALB/c) or (involves: C57BL/10))	deafness	J:167
Sptbn4qv/Sptbn4qv
(Not Specified)	deafness	J:32693
Srrm4bv/Srrm4bv
(Not Specified)	deafness	J:193641, J:13866, J:6106
sy/sy
(Not Specified)	deafness	J:208
Tg(Venus/SOX10*)55Kein/0
(involves: C3H/He * C57BL/6)	deafness	J:227442
Tgif1tm1.1Caw/Tgif1tm1.1Caw
(B6.129S-Tgif1tm1.1Caw)	deafness	J:198238
Thrbtm1Df/Thrbtm1Df
(involves: 129S1/Sv * C57BL/6J)	deafness	J:63101
Thrbtm1Df/Thrbtm1Df
(either: B6.129S1-Thrbtm1Df or (involves: 129S1/Sv * C57BL/6J))	deafness	J:103702
Tmc1dn/Tmc1dn
(STOCK Grhl3ct/J)	deafness	J:236
Tmc1Mhdabth/Tmc1+
(C3HeB/FeJ-Tmc1Mhdabth/Ieg)	deafness	J:86685
Tmc1Mhdabth/Tmc1+
Tmc1m1C57BL/6J/?
(involves: C3HeB/FeJ * C57BL/6J)	deafness	J:111838
Tmc1Mhdabth/Tmc1+
Tmc1m2DBA/2J/?
(involves: C3HeB/FeJ * DBA/2J)	deafness	J:111838
Tmc1Mhdabth/Tmc1+
Tmc1m3DBA/2J/?
(involves: C3HeB/FeJ * DBA/2J)	deafness	J:111838
Tmc1Mhdabth/Tmc1+
Tmc1m4DBA/2J/?
(involves: C3HeB/FeJ * DBA/2J)	deafness	J:111838
Tmc1tm1.1Ajg/Tmc1tm1.1Ajg
(B6.129-Tmc1tm1.1Ajg)	deafness	J:184419
Tmc1tm1.1Ajg/Tmc1tm1.1Ajg
Tmc2tm1.1Ajg/Tmc2tm1.1Ajg
(B6.129-Tmc2tm1.1Ajg Tmc1tm1.1Ajg)	deafness	J:184419
Tmiesr-2J/Tmiesr-2J
(B6(Cg)-Tmiesr-2J/J)	deafness	J:147860
Tmiesr/Tmiesr
(C57BL/How-Tmiesr)	deafness	J:13132
Tmprss3m1Ingm/Tmprss3m1Ingm
(C3HeB/FeJ-Tmprss3m1Ingm)	deafness	J:172676
Tnfrsf11btm1Khs/Tnfrsf11btm1Khs
(B6.129P2-Tnfrsf11btm1Khs)	deafness	J:117756
Tomtm1Btlr/Tomtm1Btlr
(C57BL/6J-Tomtm1Btlr)	deafness	J:137493
Triobptm1Tbf/Triobptm1Tbf
(C57BL/6-Triobptm1Tbf)	deafness	J:167947
Tshrhyt/Tshrhyt
(CBy.RF-Tshrhyt/J)	deafness	J:111112
Ush1cdfcr-2J/Ush1cdfcr-2J
(B6;129S4)	deafness	J:85400
Ush1cdfcr-3J/Ush1cdfcr-3J
(STOCK Ush1cdfcr-3J/J)	deafness	J:147859
Ush1cdfcr/Ush1cdfcr
(involves: BALB/cByJ)	deafness	J:85400
Ush1cdfcr/Ush1cdfcr
(involves: BALB/cBySmn * C57BL/6 * CB17)	deafness	J:157359
Ush1ctm1.1Mull/Ush1ctm1.1Mull
(involves: 129S/SvEv * C57BL/6 * SJL)	deafness	J:157359
Ush1ctm1Xzl/Ush1ctm1Xzl
(B6.129-Ush1ctm1Xzl)	deafness	J:158047
Ush1gjs-2J/Ush1gjs-2J
(B6(Cg)-Ush1gjs-2J/J)	deafness	J:112552
Ush1gjs-3J/Ush1gjs-3J
(B6.Cg-Ush1gjs-3J/Kjn)	deafness	J:184204
Ush1gjs-seal/Ush1gjs-seal
(C3H/He)	deafness	J:1174
Ush1gjs/Ush1gjs
(B6.A-Ush1gjs/J)	deafness	J:2196
Usp53mbo/Usp53mbo
(involves: BALB/cByJ * C57BL/6J)	deafness	J:227841
vc/vc
(DBA/1)	deafness	J:297
Whrnwi/Whrnwi
(involves: C57BL/6J * STOCK a Tyrp1b Myo5ad Oca2p Ednrbs)	deafness	J:48657, J:269, J:5037
Whrnwi/Whrnwi
(involves: STOCK a Tyrp1b Myo5ad Oca2p Ednrbs)	deafness	J:235390

## Sheet: impaired hearing (MP0006325)
Table S7. List of genes associated with mammalian phenotypes (MP) “impaired hearing” and “deafness”, as downloaded from Mouse Genome Informatics (MGI)												Genome-wide identification and expression profiling of long non-coding RNAs in auditory and vestibular systems
												Kathy Ushakov, Tal Koffler-Brill, Aviv Rom, Kobi Perl, Igor Ulitsky, & Karen B Avraham
Allelic composition
(Genetic background)	Annotated term	Reference
Abhd12tm1Crv/Abhd12tm1Crv
(involves: C57BL/6)	impaired hearing	J:193716
Acancmd/Acancmd
(involves: STOCK T tlow Itpr3tf)	deafness	J:553
Actg1tm1.1Erv/Actg1tm1.1Erv	deafness	J:150067
(B6.129-Actg1tm1.1Erv)	impaired hearing	J:150067
Adgrv1frings/Adgrv1frings
(BUB/BnJ)	deafness	J:97534
Adgrv1frings/Adgrv1frings
Cdh23ahl/Cdh23ahl
(involves: BUB/BnJ * CAST/EiJ)	deafness	J:97534
Adgrv1frings/Adgrv1frings
Cdh23ahl/Cdh23ahl
(involves: BUB/BnJ * MOLD/RkJ)	deafness	J:97534
Adgrv1mpc188H/Adgrv1mpc188H
(involves: BALB/c * C3H/HeH * C57BL/6J)	deafness	J:234901
Adgrv1tm1Pwh/Adgrv1tm1Pwh
(involves: 129S1/Sv * C57BL/6J)	deafness	J:109595
Alg10bnse5/Alg10bnse5
(involves: C57BL/6J)	deafness	J:85113
Alg10bnse5/Alg10bnse5
(129S6.B6-Alg10bnse5)	deafness	J:209766
Alms1bbb/Alms1bbb
(C57BL/6JSfdAnu-Alms1bbb/Anu)	impaired hearing	J:104190
Apoetm1Unc/Apoetm1Unc
(B6.129P2-Apoetm1Unc/J)	deafness	J:101576
Aqp4tm1Ask/Aqp4tm1Ask	impaired hearing	J:71154
(involves: C57BL/6J * CD-1)	unilateral deafness	J:79863
Aqp4tm1Ask/Aqp4tm1Ask
(B6.Cg-Aqp4tm1Ask)	deafness	J:71154
Arsatm1Gie/Arsatm1Gie
(involves: 129P2/OlaHsd * C57BL/6J)	deafness	J:52310, J:37978
Atf2tm1Glm/Atf2tm1Glm
(involves: 129S2/SvPas)	impaired hearing	J:30611
Atoh1trhl/Atoh1trhl	deafness	J:209662
(B6.Cg-Atoh1trhl)	impaired hearing	J:209662
Atp2b2Deaf11/Atp2b2+
(BALB/c-Atp2b2Deaf11)	impaired hearing	J:199859
Atp2b2Deaf11/Atp2b2Deaf11
(BALB/c-Atp2b2Deaf11)	impaired hearing	J:199859
Atp2b2Deaf11/Atp2b2Deaf13
(BALB/c-Atp2b2Deaf11/Atp2b2Deaf13)	impaired hearing	J:199859
Atp2b2Deaf13/Atp2b2+
(BALB/c-Atp2b2Deaf13)	impaired hearing	J:199859
Atp2b2Deaf13/Atp2b2Deaf13
(BALB/c-Atp2b2Deaf13)	impaired hearing	J:199859
Atp2b2dfw-2J/Atp2b2+
(CByJ.A-Atp2b2dfw-2J/J)	deafness	J:38429
Atp2b2dfw-2J/Atp2b2+
Cdh23ahl/Cdh23ahl
(involves: CAST/Ei * BALB/cByJ)	deafness	J:38429
Atp2b2dfw-2J/Atp2b2+
Cdh23ahl/Cdh23ahl
(involves: BALB/cByJ * MOLF)	deafness	J:38429
Atp2b2dfw-2J/Atp2b2dfw-2J
(CByJ.A-Atp2b2dfw-2J/J)	deafness	J:38429
Atp2b2dfw-3J/Atp2b2dfw-3J
(involves: C57BL/6J * C57BLKS/J)	deafness	J:77607
Atp2b2dfw-i5/Atp2b2dfw-i5
(involves: C57BL/6J * CBA/CaJ * DBA/2J)	deafness	J:220660
Atp2b2dfw/Atp2b2dfw
(C3H/HeJ-Atp2b2dfw/J)	deafness	J:108888, J:14114
Atp2b2Elfin/Atp2b2+
(involves: C3H/HeJ * C57BL/6J)	impaired hearing	J:196569
Atp2b2m1Mae/Atp2b2+
Ppargtm2Mae/Pparg+
(involves: 129S6/SvEvTac * C57BL/6J)	impaired hearing	J:110607
Atp2b2m1Mae/Atp2b2m1Mae
Ppargtm2Mae/Ppargtm2Mae
(involves: 129S6/SvEvTac * C57BL/6J)	impaired hearing	J:110607
Atp2b2Obv/Atp2b2+	deafness	J:151733
(C3HeB/FeJ-Atp2b2Obv)	impaired hearing	J:151733
Atp2b2Obv/Atp2b2Obv
(C3HeB/FeJ-Atp2b2Obv)	deafness	J:151733
Atp2b2tm1Ges/Atp2b2+
(involves: 129/Sv * 129X1/SvJ * Black Swiss)	impaired hearing	J:48863
Atp2b2tm1Ges/Atp2b2tm1Ges	deafness	J:48863, J:108937
(involves: 129/Sv * 129X1/SvJ * Black Swiss)	sensorineural hearing loss	J:48863
Atp2b2Tmy/Atp2b2+
(involves: BALB/c * C3H/HeH)	deafness	J:167344
Atp2b2Tmy/Atp2b2Tmy
(involves: BALB/c * C3H/HeH)	deafness	J:167344
Atp2b2wri/Atp2b2+
(involves: BALB/cAnN)	deafness	J:56737
Atp2b2wri/Atp2b2wri
(involves: BALB/cAnN)	deafness	J:56737, J:71283
Atp6v0a4tm1.1Fekf/Atp6v0a4tm1.1Fekf
(involves: C57BL/6)	impaired hearing	J:188593
Axin1Fu/Axin1+
(Not Specified)	deafness	J:242
Axin1Fu/Axin1Fu
(Not Specified)	deafness	J:242
Barhl1tm1Xia/Barhl1tm1Xia
(involves: 129S7/SvEvBrd * C57BL/6J)	deafness	J:77122
Bbn/?
(C3H101H-Bbn/H)	deafness	J:169366
Bdnftm1Jae/Bdnftm1Jae
(involves: 129S4/SvJae)	deafness	J:82462
Bmp4tm1Blh/Bmp4+
(B6.129S2-Bmp4tm1Blh/J)	impaired hearing	J:118380
BsnGt(OST486029)Lex/BsnGt(OST486029)Lex
(Not Specified)	impaired hearing	J:167745
Bsntm1Gund/Bsntm1Gund
(Not Specified)	impaired hearing	J:167745
Cacna1dtm1Hssh/Cacna1dtm1Hssh
(involves: 129S4/SvJae * C57BL/6J)	deafness	J:72316, J:118306
Cacna1dtm1Jst/Cacna1dtm1Jst	deafness	J:117764, J:63515
(involves: 129S7/SvEvBrd * C57BL/6J)	sensorineural hearing loss	J:63515
Cacna1dtm1Jst/Cacna1dtm1Jst	deafness	J:108908
(B6.129S7-Cacna1dtm1Jst)	sensorineural hearing loss	J:108908
Casp3mldy/Casp3mldy
(either: C3H.B6-Casp3mldy or (involves: C3H/HeH * C57BL/6J))	deafness	J:153800
Casp3tm1Flv/Casp3tm1Flv
(B6.129S1-Casp3tm1Flv)	deafness	J:68122
Cdh2312J/Cdh2312J	deafness	J:174758
(involves: C57BL/6J)	impaired hearing	J:174758
Cdh2312J/Cdh2312J
(involves: C3H/HeJ * C57BL/6J)	deafness	J:183808
Cdh23ahl/Cdh23ahl
Adgrv1frings/Adgrv1frings
(involves: BUB/BnJ * RB/1)	deafness	J:97534
Cdh23Jera/Cdh23Jera
(involves: C57BL/6)	impaired hearing	J:174130
Cdh23sals/Cdh23sals
(involves: C57BL/6J)	impaired hearing	J:147149
Cdh23sals/Cdh23v-2J
(involves: C57BL/6J)	deafness	J:147149
Cdh23tm1.1Ugds/Cdh23tm1.1Ugds
Myo15tm1.1(cre)Ugds/Myo15+
(involves: 129S1/SvImJ * C57BL/6J)	impaired hearing	J:171218
Cdh23v-4J/Cdh23v-4J
(involves: C57BLKS/J)	deafness	J:49039
Cdh23v-5J/Cdh23v-5J
(SENCARA/PtJ)	deafness	J:49035
Cdh23v-7J/Cdh23v-7J
(CByJ(Cg)-Cdh23v-7J/GrsrJ)	deafness	J:97759
Cdh23v-8J/Cdh23v-8J
(C57BL/6J-Cdh23v-8J/J)	deafness	J:82238
Cdh23v-9J/Cdh23v-9J
(C57BL/6J-Cdh23v-9J/J)	deafness	J:82238
Cdh23v-10J/Cdh23v-10J
(involves: BALB/cByJ * C57BL/6)	deafness	J:87349
Cdh23v-11J/Cdh23v-11J
(B6(Cg)-Cdh23v-11J/J)	deafness	J:135835
Cdh23v-Alb/Cdh23v-Alb
(involves: C3H/HeJ * C57BL/6)	deafness	J:38058
Cdh23v-df/Cdh23v-df
(Not Specified)	deafness	J:12997
Cdh23v-ngt/Cdh23v-ngt
(involves: ICR * MSM)	deafness	J:69028
Cdh23v/Cdh23+
(involves: BALB/cRl * 47BS/Rl * CBA/Ca)	impaired hearing	J:134369
Cdh23v/Cdh23+
Myo7ash1/Myo7a+
(involves: BALB)	deafness	J:13130
Cdh23v/Cdh23v
(involves: fancier's stocks)	deafness	J:133042
Cdkn1btm1Mlf/Cdkn1btm1Mlf
(involves: 129S4/SvJaeSor * C57BL/6NHsd)	impaired hearing	J:53290
Cdkn2dtm1Maro/Cdkn2dtm1Maro	nonsyndromic hearing loss	J:83482
(involves: 129X1/SvJ * C57BL/6 * CD-1)	sensorineural hearing loss	J:83482
Ceacam16tm1Wzm/Ceacam16tm1Wzm
(BALB/cJ-Ceacam16tm1Wzm)	nonsyndromic hearing loss	J:187537
Celsr1ctb-2J/Celsr1ctb-2J	deafness	J:229303
(STOCK Celsr1ctb-2J/GrsrJ)	impaired hearing	J:229303
Celsr1ctb/Celsr1ctb	deafness	J:229303
(CByJ.Cg-Celsr1ctb/GrsrJ)	impaired hearing	J:229303
Chd7Coa1/Chd7+
(involves: C57BL/6J)	impaired hearing	J:187010
Chd7Ome/Chd7+
(involves: BALB/cByJ * C57BL/6J)	impaired hearing	J:187200
cir/cir
(involves: ICR)	deafness	J:73719
Cldn9nmf329/Cldn9nmf329
(C57BL/6J-Cldn9nmf329/J)	deafness	J:152154, J:87349
Cldn11tm1Ral/Cldn11tm1Ral
(Not Specified)	deafness	J:97266
Cldn14tm1Tbf/Cldn14tm1Tbf
(involves: 129S1/Sv * 129X1/SvJ * C57BL/6)	deafness	J:85071
Clec16acurt/Clec16acurt
(SWR/J-Clec16acurt/GrsrJ)	impaired hearing	J:172931
Clic5jbg/Clic5jbg
(C3H/HeJ-Clic5jbg/J)	deafness	J:112741
Clic5nmf318/Clic5nmf318
(C57BL/6J-Clic5nmf318/J)	deafness	J:82238
Clrn1tm1.1Kuna/Clrn1tm1.1Kuna	deafness	J:150215
(involves: C57BL/6J)	impaired hearing	J:150215
Clrn1tm2.1Kuna/Clrn1tm2.1Kuna
(involves: 129 * BALB/cJ * C57BL/6J)	deafness	J:186316
Cmahtm1Avrk/Cmahtm1Avrk
(B6.129X1-Cmahtm1Avrk)	impaired hearing	J:122351
Cmahtm1Ykoz/Cmahtm1Ykoz
(B6.129P2-Cmahtm1Ykoz)	impaired hearing	J:122351
Col1a1Mov13/Col1a1+
(involves: C57BL/6)	impaired hearing	J:107045
Col2a1sedc/Col2a1sedc
(involves: C57BL/6J)	impaired hearing	J:85735
Col4a3tm1Dec/Col4a3tm1Dec
(129X1/SvJ-Col4a3tm1Dec)	sensorineural hearing loss	J:91619
Col4a4m1Btlr/Col4a4m1Btlr	impaired hearing	J:158794
(C57BL/6J-Col4a4m1Btlr)	sensorineural hearing loss	J:170552
Col9a1tm1Jae/Col9a1tm1Jae
(either: (involves: 129S2/SvPas * BALB/c) or (involves: 129S2/SvPas * C57BL))	impaired hearing	J:97536
Col11a2tm1Mne/Col11a2tm1Mne	impaired hearing	J:71948, J:58794
(FVB.129-Col11a2tm1Mne)	nonsyndromic hearing loss	J:58794
	sensorineural hearing loss	J:58794
Csahl4-A/J/Csahl4-A/J
(A/J)	impaired hearing	J:139222
Csahl4-A/J/Csahl4-A/J
(C57BL/6J-Chr 10A/J/NaJ)	impaired hearing	J:139222
Csf1rtm1Ers/Csf1rtm1Ers
(involves: 129X1/SvJ * C3Heb/FeJ * C57BL/6J)	deafness	J:73663
Ctnnb1tm1(Nfkbia)Rsu/Ctnnb1+
(involves: 129P2/OlaHsd * C57BL/6)	deafness	J:71744
Ctnnb1tm2(Nfkbia)Rsu/Ctnnb1+
Tg(CMV-cre)1Cgn/0
(involves: 129P2/OlaHsd * BALB/cJ * C57BL/6)	deafness	J:71744
Ctsdm1J/Ctsdm1J
(C3HeB/FeJ-Ctsdm1J/GrsrJ)	deafness	J:229377
Del(7Coro1a-Spn)1Dolm/+
(B6N.129P2(Cg)-Del(7Coro1a-Spn)1Dolm)	impaired hearing	J:210018
Del(MTmt-Tk-mt-Nd5)1Jiha	deafness	J:115155
(involves: C57BL/6J * CBA)	impaired hearing	J:92536
Dfb/Dfb+
(BALB/cByJ-Dfb/J)	deafness	J:110189
Dlx1tm1Jlr/Dlx1tm1Jlr
(involves: 129X1/SvJ * C57BL/6J * CD-1)	conductive hearing loss	J:108265
Dnajc5tm1Sud/Dnajc5tm1Sud	conductive hearing impairment	J:107310
(involves: 129S6/SvEvTac)	impaired hearing	J:107310
Ednram1Mhda/Ednra+
(C3HeB/FeJ-Ednram1Mhda)	impaired hearing	J:237903
Ednram1Mhda/Ednram1Mhda
(C3HeB/FeJ-Ednram1Mhda)	conductive hearing loss	J:237903
EdnrbWS4/EdnrbWS4
(involves: BALB/c * MSM)	deafness	J:76584
Elmod1rda-2J/Elmod1rda-2J
(B6.Cg-Elmod1rda-2J/JKjn)	deafness	J:187273
Emx2Pdo/Emx2+	conductive hearing loss	J:82809
(involves: BALB/c * C3H/HeN)	deafness	J:89093
	sensorineural hearing loss	J:82809
	syndromic hearing loss	J:82809
Enpp1asj/Enpp1asj
(C57BL/6J-Enpp1asj/GrsrJ)	impaired hearing	J:174912
Eps8l2tm1Wma/Eps8l2tm1Wma
(B6.129P2-Eps8l2tm1Wma)	impaired hearing	J:200669
Ercc6tm1Gvh/Ercc6tm1Gvh
(B6J.129P2-Ercc6tm1Gvh)	impaired hearing	J:219993
Ercc6tm1Gvh/Ercc6tm1Gvh
(involves: 129P2/OlaHsd * CBA/CaJ)	impaired hearing	J:219993
Ercc8tm1Jhjh/Ercc8tm1Jhjh
(B6J.129P2-Ercc8tm1Jhjh)	impaired hearing	J:219993
Espnje/Espnje
(involves: fancier's dancing mouse)	deafness	J:13121
Espnje/Espnje
(involves: fancier's stocks)	deafness	J:133042
Esrrgtm1Sjda/Esrrgtm1Sjda
(involves: 129S1/Sv * 129X1/SvJ * C57BL/6J)	impaired hearing	J:211740
Eya1bor/Eya1bor
(C3HeB/FeJ-Eya1bor)	deafness	J:54408
Eya1tm1Rilm/Eya1+
(either: (involves: 129S1/Sv * 129X1/SvJ) or (involves: 129S1/Sv * 129X1/SvJ * BALB/c))	conductive hearing loss	J:57313
Fam20ctm1Lex/Fam20ctm1Lex
(involves: 129S5/SvEvBrd * C57BL/6)	impaired hearing	J:186384
Fam107btm1a(KOMP)Wtsi/Fam107btm1a(KOMP)Wtsi
(involves: C57BL/6N)	impaired hearing	J:200082
Fbxo2tm1Hlp/Fbxo2tm1Hlp
(B6.129-Fbxo2tm1Hlp)	deafness	J:121568
Fbxo11Jf/Fbxo11+
(involves: BALB/cAnNCrl * C3H/HeN)	deafness	J:85263, J:63816
Fbxo11Jf/Fbxo11Mutt
(involves: BALB/c * C3H/HeN)	impaired hearing	J:114851
Fbxo11Mutt/Fbxo11Mutt
(involves: BALB/c * C3H/HeN)	impaired hearing	J:114851
Fgf8tm1Mrc/Fgf8+
Fgf9tm1Dor/Fgf9+
Fgfr3tm1.1Aomw/Fgfr3+
(involves: 129 * BALB/c * C57BL/6)	impaired hearing	J:143356
Fgf8tm1Mrc/Fgf8+
Fgfr3tm1.1Aomw/Fgfr3+
(involves: 129 * BALB/c * C57BL/6)	impaired hearing	J:143356
Fgf9tm1Dor/Fgf9+
Fgfr3tm1.1Aomw/Fgfr3+
(involves: 129 * BALB/c * C57BL/6)	impaired hearing	J:143356
Fgf20tm1.1Dor/Fgf20tm1.1Dor
(involves: 129X1/SvJ * C57BL/6J)	deafness	J:184501
Fgfr3tm1.1Aomw/Fgfr3+
(C.129P2-Fgfr3tm1.1Aomw)	impaired hearing	J:143356
Fgfr3tm1.1Aomw/Fgfr3+
(B6.129P2-Fgfr3tm1.1Aomw)	impaired hearing	J:143356
Fgfr3tm1.1Aomw/Fgfr3+
(CBA/Ca.129P2-Fgfr3tm1.1Aomw)	impaired hearing	J:143356
Fgfr3tm1.1Aomw/Fgfr3+
(129S6.129P2-Fgfr3tm1.1Aomw)	impaired hearing	J:143356
Fgfr3tm1.1Aomw/Fgfr3tm1.1Aomw
(B6.129P2-Fgfr3tm1.1Aomw)	impaired hearing	J:143356
Fgfr3tm1.1Aomw/Fgfr3tm1.1Aomw
(CBA/Ca.129P2-Fgfr3tm1.1Aomw)	impaired hearing	J:143356
Fgfr3tm1.1Aomw/Fgfr3tm1.1Aomw
(129S6.129P2-Fgfr3tm1.1Aomw)	impaired hearing	J:143356
Fgfr3tm1Dor/Fgfr3tm1Dor	deafness	J:32991
(involves: 129S6/SvEvTac * C57BL/6)	sensorineural hearing loss	J:32991
Fgfr3tm1Dor/Fgfr3tm1Dor
(CBA/Ca.129S6(B6)-Fgfr3tm1Dor)	sensorineural hearing loss	J:117235
Fgfr3tm1Llm/Fgfr3+
(involves: 129S2/SvPas * C57BL/6J)	deafness	J:147208
Fignfi/Fignfi
(mixed)	deafness	J:13048, J:13035
Fostm1Pa/Fostm1Pa
(involves: 129X1/SvJ * C57BL/6J)	impaired hearing	J:19202
Foxi1tm1Sven/Foxi1tm1Sven
(involves: 129S1/Sv * 129X1/SvJ * CD-1)	impaired hearing	J:51291
Foxi1tm1Sven/Foxi1tm1Sven
(involves: CD-1)	deafness	J:82307
Fzd4tm1Nat/Fzd4tm1Nat
(involves: 129S1/Sv * 129X1/SvJ * C57BL/6)	impaired hearing	J:70078
Gabra5tm1Twr/Gabra5tm1Twr
(involves: 129S7/SvEvBrd * C57BL/6)	sensorineural hearing loss	J:112951
Gabrb2tm1.1Twr/Gabrb2tm1.1Twr
(involves: 129S7/SvEvBrd * C57BL/6)	sensorineural hearing loss	J:112951
Gabrb3tm1Geh/Gabrb3tm1Geh
(involves: 129S1/Sv * 129X1/SvJ * C57BL/6)	sensorineural hearing loss	J:112951
Gata3tm1Gsv/Gata3+
(involves: 129S7/SvEvBrd * C57BL/6 * FVB/N)	sensorineural hearing loss	J:116235
Gena401/Gena401
(involves: BALB/c * C3H/HeH)	deafness	J:169366
Gena401/Gena401+
(involves: BALB/c * C3H/HeH)	deafness	J:169366
Gfi1tm1Sho/Gfi1tm1Sho
(involves: 129S1/Sv * C57BL/6J)	deafness	J:80025
Gfi1tm1Tmo/Gfi1tm1Tmo
(involves: 129S1/Sv * 129X1/SvJ * C57BL/6)	deafness	J:92833
Gfi1tm3(Gfib1)Tmo/Gfi1tm3(Gfib1)Tmo
(involves: 129S1/Sv * 129X1/SvJ)	deafness	J:116870
Gfi1tm4Tmo/Gfi1tm4Tmo
(involves: 129S1/Sv * 129X1/SvJ)	deafness	J:116870
Gjb2tm1Kkam/Gjb2tm1Kkam
Tg(Mpz-cre)94Imeg/0
(involves: 129S4/SvJae * C57BL/6J)	sensorineural hearing loss	J:209627
Gjb2tm1Ugds/Gjb2tm1Ugds
Tg(Otog-cre)1Ugds/0
(involves: 129P2/OlaHsd * C57BL/6)	sensorineural hearing loss	J:77823
Gjb2tm1Ugds/Gjb2tm1Ugds
Tg(Sox10-cre)1Wdr/0
(involves: 129P2/OlaHsd * C57BL/6 * CBA)	deafness	J:206835
Gjb2tm2.2Kwi/Gjb2+
Tg(Pgk1-cre)1Lni/0
(involves: 129/Sv * 129P2/OlaHsd * BALB/c * C57BL/6)	impaired hearing	J:166732
Gjb6tm1Kwi/Gjb6tm1Kwi	deafness	J:119517
(involves: 129P2/OlaHsd * C57BL/6)	sensorineural hearing loss	J:80917
Gjb6tm1Kwi/Gjb6tm1Kwi
(involves: 129P2/OlaHsd)	deafness	J:166362
Gjb6tm2.2Kwi/Gjb6tm2.2Kwi
(involves: 129P2/OlaHsd * BALB/c * C57BL/6 * CD-1 * SJL)	impaired hearing	J:208123
Gpm6btm1KanPlp1tm1Kan/Y
(involves: 129S1/Sv * 129X1/SvJ * C57BL/6J)	impaired hearing	J:193310
Gpsm2tm1.2Fuma/Gpsm2tm1.2Fuma
(involves: C57BL/6 * C57BL/6NCrlj * CBA/JNCrlj)	deafness	J:230725
Grid1tm1Jnz/Grid1tm1Jnz
(involves: 129S6/SvEvTac * C57BL/6)	impaired hearing	J:121999
Grxcr1mpc265H/Grxcr1mpc265H
(involves: BALB/c * C3H/HeH * C57BL/6J)	deafness	J:234901
Grxcr1pi-2J/Grxcr1pi-2J	deafness	J:156914
(DBA/2J-Grxcr1pi-2J/J)	impaired hearing	J:156811
Grxcr1pi-3J/Grxcr1pi-3J	deafness	J:156914
(BKS(Cg)-Grxcr1pi-3J/J)	impaired hearing	J:156811
Grxcr1pi-4J/Grxcr1pi-4J
(B6.Cg-Grxcr1pi-4J/J)	deafness	J:156914
Grxcr1pi-Tg(Eno2-Gabrb3)0370Brll/Grxcr1pi-Tg(Eno2-Gabrb3)0370Brll
(involves: C3H * C57BL/6J)	deafness	J:93174
Grxcr1pi/Grxcr1pi
(involves: C3H)	deafness	J:13130
Grxcr1pi/Grxcr1pi
(B6.C3-Grxcr1pi/J)	deafness	J:94385
Grxcr2tm1.1Dck/Grxcr2tm1.1Dck
(involves: C57BL/6)	impaired hearing	J:220568
Gusbtm4Sly/Gusbtm4Sly
(involves: 129X1/SvJ * C57BL/6)	deafness	J:83169
Gy/Y
(involves: 101/H * C3H/HeH)	deafness	J:64263
Gy/Gy+
(involves: 101/H * C3H/HeH)	deafness	J:64263
Harsmpc231H/Harsmpc231H
(involves: BALB/c * C3H/HeH * C57BL/6J)	deafness	J:234901
hb/hb
(involves: FVB)	deafness	J:48656, J:45223
Hexatm1Rlp/Hexatm1Rlp
Hexbtm1Rlp/Hexbtm1Rlp
(involves: 129S4/SvJae * C57BL/6)	deafness	J:36305
hml/hml	deafness	J:175136
(CByJ.Cg-hml/J)	impaired hearing	J:175136
HpnHlb320/HpnHlb320
(C57BL/6J-HpnHlb320/J)	impaired hearing	J:187708
Hpntm1Qwu/Hpntm1Qwu
(involves: 129X1/SvJ * NIH Swiss)	impaired hearing	J:123922
Iduatm1Efn/Iduatm1Efn	deafness	J:123676
(involves: C57BL/6)	sensorineural hearing loss	J:123676
Igf1tm1Arge/Igf1tm1Arge	sensorineural hearing loss	J:105536
(involves: 129S/SvEv * MF1)	syndromic hearing loss	J:105536
Ikzf2mpc173H/Ikzf2mpc173H
(involves: BALB/c * C3H/HeH * C57BL/6J)	deafness	J:234901
Ildr1Gt(D178D03)Wrst/Ildr1Gt(D178D03)Wrst
(involves: 129S2/SvPas * Swiss Webster)	deafness	J:217755
Ildr1tm1(KOMP)Wtsi/Ildr1tm1(KOMP)Wtsi	deafness	J:217755
(involves: C57BL/6N)	sensorineural hearing loss	J:221592
In(9Bmp5-Myo6)5Rl/Bmp5se Myo6sv
(involves: 101/Rl * C3H/Rl)	impaired hearing	J:100221
In(9Bmp5-Myo6)5Rl/In(9Bmp5-Myo6)5Rl
(involves: 101/Rl * C3H/Rl)	impaired hearing	J:100221
Isl1Drsh/Isl1+
(C3HeB/FeJ-Isl1Drsh)	impaired hearing	J:202214
Itpr3tf/Itpr3tf
Prkralear-5J/Prkralear-5J
(BTBR-Prkralear-5J Itpr3tf/GrsrJ)	impaired hearing	J:223062
kavh/kavh
(mixed)	impaired hearing	J:226961
Kcne12J/Kcne12J
(C57BL/6J-Kcne12J/J)	deafness	J:82238
Kcne1pkr/Kcne1pkr
(C57BL/10J-Kcne1pkr)	deafness	J:64772
Kcnj10tm1Lst/Kcnj10tm1Lst
(involves: 129S1/Sv * C57BL/6J)	impaired hearing	J:75599
Kcnma1tm1Ruth/Kcnma1tm1Ruth
(involves: 129X1/SvJ)	sensorineural hearing loss	J:92443
Kcnq1tm1Apf/Kcnq1tm1Apf
(involves: 129P2/OlaHsd * C57BL/6)	deafness	J:110797
Kcnq1tm1Kpfe/Kcnq1tm1Kpfe	deafness	J:67873
(involves: 129S1/Sv * 129X1/SvJ * C57BL/6)	syndromic hearing impairment	J:67873
Kcnq1tm2Kpfe/Kcnq1tm2Kpfe	deafness	J:93197
(involves: 129S1/Sv * 129X1/SvJ * C57BL/6 * FVB/N)	syndromic hearing impairment	J:93197
Kcnq1vtg-2J/Kcnq1vtg-2J
(C3H/HeJCrl-Kcnq1vtg-2J/J)	deafness	J:79858
Kcnq1vtg-4J/Kcnq1vtg-4J
(B6.NOD-Kcnq1vtg-4J/J)	deafness	J:112553
Kcnq4tm1.1Tjj/Kcnq4tm1.1Tjj
(involves: 129/Sv * C57BL/6)	sensorineural hearing loss	J:105924
Kcnq4tm1.2Tjj/Kcnq4+
(involves: 129/Sv * C57BL/6)	sensorineural hearing loss	J:105924
Kcnq4tm1.2Tjj/Kcnq4tm1.2Tjj
(involves: 129/Sv * C57BL/6)	sensorineural hearing loss	J:105924
KitWads/KitWads
(C57BL/6J-KitWads)	deafness	J:96391
Large1myd/Large1myd
(B6C3Fe a/a-Large1myd/J)	sensorineural hearing loss	J:27793
Ldahtm1Mrtn/Ldahtm1Mrtn
(CBACa.129S4(B6)-Ldahtm1Mrtn)	impaired hearing	J:101977
Lhfpl5hscy-2J/Lhfpl5hscy-2J
(C57BL/6J-Lhfpl5hscy-2J/J)	deafness	J:87349
Lhfpl5hscy/Lhfpl5hscy
(B6(MOR)-Lhfpl5hscy/J)	deafness	J:98396
Lhfpl5hscy/Lhfpl5hscy
(involves: B6(MOR)-Tmhshscy/J * CAST/Ei)	deafness	J:98396
Lhfpl5tm1Kjn/Lhfpl5tm1Kjn
(B6.129-Lhfpl5tm1Kjn/Kjn)	deafness	J:125709
Lmx1absd/Lmx1absd
(involves: 129S5/SvEvBrd)	deafness	J:194385
Lmx1absd/Lmx1amtl
(involves: 129S5/SvEvBrd)	impaired hearing	J:194385
Lmx1adr-2J/Lmx1adr-2J
(AKR/J)	deafness	J:14095
Lmx1adr-6J/Lmx1adr-6J
(C3H/HeJ-Lmx1adr-6J)	deafness	J:54765
Lmx1adr-10J/Lmx1adr-10J
(129P3/J-Lmx1adr-10J/J)	syndromic hearing loss	J:128476
Lmx1adr-J/Lmx1adr-J
(involves: C3H * C57BL/6)	deafness	J:63181
Lmx1adr-sst/Lmx1adr-sst
(involves: BALB/cCf * C57BL/6J * DBA/2J)	deafness	J:12032
Lmx1adr/Lmx1adr
(Not Specified)	deafness	J:15346
Lmx1amtl/Lmx1amtl
(involves: 129S5/SvEvBrd)	deafness	J:194385
Loxhd1mpc188H/Loxhd1mpc188H
(involves: BALB/c * C3H/HeH * C57BL/6J)	deafness	J:234901
Loxhd1mpc231H/Loxhd1mpc231H
(involves: BALB/c * C3H/HeH * C57BL/6J)	deafness	J:234901
Lrp2tm1Her/Lrp2+
(involves: 129S7/SvEvBrd * C57BL/6)	impaired hearing	J:134797
Lrp2tm1Her/Lrp2tm1Her
(involves: 129S7/SvEvBrd * C57BL/6)	impaired hearing	J:134797
m12Anu/m12Anu	deafness	J:207337
(Not Specified)	impaired hearing	J:207337
Marveld2tm1.1Sria/Marveld2tm1.1Sria	deafness	J:201580
(involves: 129X1/SvJ * C57BL/6J)	syndromic hearing loss	J:201580
Mcoln3Va-J/Mcoln3+
(Not Specified)	deafness	J:5286, J:64107
Mcoln3Va-J/Mcoln3Va-J
(Not Specified)	deafness	J:5286, J:64107
Mcoln3Va/Mcoln3+
(involves: C57BL * C57BR)	deafness	J:13133, J:78812
Mcoln3Va/Mcoln3Va-J
(Not Specified)	deafness	J:5286
Mcoln3Va/Mcoln3Va
(involves: C57BL * C57BR)	deafness	J:13133
MecomJbo/Mecom+
(C3N.C-MecomJbo)	deafness	J:90559, J:113445
Miftm1Mky/Miftm1Mky
(C.129-Miftm1Mky)	impaired hearing	J:215898
Mir96Dmdo/Mir96+
(C3HeB/FeJ-Mir96Dmdo)	impaired hearing	J:151354
Mir96Dmdo/Mir96Dmdo
(C3HeB/FeJ-Mir96Dmdo)	deafness	J:151354
mix/mix+
(involves: C57BL/6J * NMRI)	deafness	J:92589
mpc96H/mpc96H
(involves: BALB/c * C3H/HeH * C57BL/6J)	impaired hearing	J:234901
mpc169H/mpc169H
(involves: BALB/c * C3H/HeH * C57BL/6J)	deafness	J:234901
mpc190H/mpc190H
(involves: BALB/c * C3H/HeH * C57BL/6J)	deafness	J:234901
mpc227H/mpc227H
(involves: BALB/c * C3H/HeH * C57BL/6J)	deafness	J:234901
mpc231H/mpc231H
(involves: BALB/c * C3H/HeH * C57BL/6J)	deafness	J:234901
mpc285H/mpc285H
(involves: BALB/c * C3H/HeH * C57BL/6J)	deafness	J:234901
mpc290H/mpc290H
(involves: BALB/c * C3H/HeH * C57BL/6J)	deafness	J:234901
mpc312H/mpc312H
(involves: BALB/c * C3H/HeH * C57BL/6J)	deafness	J:234901
Mpv17/Mpv17
(involves: CFW)	sensorineural hearing loss	J:48662, J:48661
Msrb3tm1Hyk/Msrb3tm1Hyk
(involves: 129/SvJ * C57BL/6)	deafness	J:206322
Myctm2Fwa/Myctm2Fwa
Tg(Wnt1-cre)11Rth/0
(involves: 129S6/SvEvTac * C57BL/6 * CBA)	conductive hearing impairment	J:121871
Myh9Gt(Betageo-btk)1Dash/Myh9+
(involves: 129X1/SvJ * C57BL/6)	impaired hearing	J:94067
Myo3atm1.1Mckg/Myo3atm1.1Mckg
(C57BL/6-Myo3atm1.1Mckg)	impaired hearing	J:166812
Myo6chl/Myo6chl	deafness	J:196601
(involves: C57BL/6JAnu)	impaired hearing	J:196601
Myo6mpc285H/Myo6mpc285H
(involves: BALB/c * C3H/HeH * C57BL/6J)	deafness	J:234901
Myo6sv-2J/Myo6sv-2J
(B6.Cg-Myo6sv-2J/J)	deafness	J:109355
Myo6sv-4J/Myo6sv-4J
(129S1/SvImJ-Myo6sv-4J/J)	deafness	J:135836
Myo6sv/Myo6sv
(involves: B10.HA/(33NX)Sn * SEC/1Gn)	deafness	J:5044
Myo7a4626SB/Myo7a+
(involves: BALB/cRl * 47BS/Rl * CBA/Ca)	impaired hearing	J:134369
Myo7admbo2/Myo7admbo2
(involves: C57BL/6J)	impaired hearing	J:195666
Myo7aewaso/Myo7aewaso
(involves: C57BL/6J)	impaired hearing	J:195666
Myo7ampc142H/Myo7ampc142H
(involves: BALB/c * C3H/HeH * C57BL/6J)	deafness	J:234901
Myo7ash1-6J/Myo7ash1-6J
(involves: C57BLKS/J)	deafness	J:17340
Myo7ash1-7J/Myo7ash1-7J
(STOCK Myo7ash1-7J/J)	deafness	J:91063
Myo7ash1-8J/Myo7a+
(B6.Cg-Myo7ash1-8J/J)	impaired hearing	J:183898
Myo7ash1-9J/Myo7ash1-9J
(involves: C3.MRL-Faslpr/J)	deafness	J:49039
Myo7ash1/Myo7ash1
(involves: BALB)	deafness	J:14858, J:93998, J:15554
Myo15mpc190H/Myo15mpc190H
(involves: BALB/c * C3H/HeH * C57BL/6J)	deafness	J:234901
Myo15sh2-2J/Myo15sh2-2J
(involves: STOCK Rb(16.17)7Bnr)	deafness	J:69998
Myo15sh2-3J/Myo15sh2-3J
(C57BL/6J-Myo15sh2-3J/J)	deafness	J:96071
Myo15sh2/Myo15sh2
(Not Specified)	deafness	J:13046
Myo15tm1.1(cre)Ugds/Myo15+
Ush1gtm1.1Ugds/Ush1gtm1.1Ugds
(involves: 129S1/SvImJ * C57BL/6J)	deafness	J:171218
Naglutm1Efn/Naglutm1Efn
(involves: 129S/SvEv * C57BL/6J)	conductive hearing loss	J:129390
Ndptm1Wbrg/Y	deafness	J:77024
(involves: 129/Sv * 129P2/OlaHsd * C57BL/6 * CBA/CaJ * CD-1)	sensorineural hearing loss	J:77024
Nek5mpc234H/Nek5mpc234H
(involves: BALB/c * C3H/HeH * C57BL/6J)	impaired hearing	J:234901
Neurod1tm1Jle/Neurod1tm1Jle
Tg(RIP1-Neurod1)1Jle/0
(involves: 129S4/SvJaeSor * C57BL/6 * CBA)	deafness	J:66787
Nf2tm2Gth/Nf2tm2Gth
Tg(Postn-cre)1Sjc/0
(involves: 129P2/OlaHsd * FVB/NTac)	sensorineural hearing loss	J:216420
Ngfrtm1Jae/Ngfrtm1Jae
(B6.129S4-Ngfrtm1Jae/J)	sensorineural hearing loss	J:110434
nmf172/nmf172
(C57BL/6J-nmf172/J)	deafness	J:87349
nmf219/nmf219
(C57BL/6J-nmf219/J)	deafness	J:87349
Nogtm1Amc/Nog+	conductive hearing loss	J:132023
(D1.129S1-Nogtm1Amc)	impaired hearing	J:132023
Notch3hpbk/Notch3hpbk
(C57BL/6J-Notch3hpbk/GrsrJ)	impaired hearing	J:157222
nur9/nur9
(Not Specified)	deafness	J:85113
nur22/nur22
(Not Specified)	impaired hearing	J:85113
Ocmtm1.1Ddsi/Ocmtm1.1Ddsi
(involves: 129X1/SvJ * CBA/CaJ * FVB/N)	deafness	J:153876
Otoatm1Gpr/Otoatm1Gpr
(involves: 129S/SvEv)	impaired hearing	J:192263
Otofdeaf5Jcs/Otofdeaf5Jcs
(STOCK Otofdeaf5Jcs/Kjn)	deafness	J:125960, J:100332
Otoftm1Ugds/Otoftm1Ugds
(involves: 129S2/SvPas * C57BL/6)	deafness	J:116097
Otogtm1Prs/Otogtm1Prs
(129S2/SvPas-Otogtm1Prs)	impaired hearing	J:60193
Otogtwt-2J/Otogtwt-2J
(C57BR/cdJ-Otogtwt-2J/Kjn)	deafness	J:156739
Otogtwt-3J/Otogtwt-3J
(B6.D2-Otogtwt-3J/Kjn)	deafness	J:156739
Otogtwt-4J/Otogtwt-4J
(C57BL/6J-Otogtwt-4J/Kjn)	deafness	J:156739
Otogtwt-5J/Otogtwt-5J
(C57BL/6J-Otogtwt-5J/Kjn)	deafness	J:156739
Otogtwt/Otogtwt
(involves: C3HeB/Fe * C57BL/6)	impaired hearing	J:65390
Otostm1Cham/Otostm1Cham
(involves: 129P2/OlaHsd * C57BL/6N)	deafness	J:96000
Pax8tm1Pgr/Pax8tm1Pgr
(either: (involves: 129S1/Sv * 129X1/SvJ) or (involves: 129S1/Sv * 129X1/SvJ * C57BL/6))	deafness	J:116236
Pcdh15av-5J/Pcdh15av-5J
(C57BL/6J-Pcdh15av-5J/J)	deafness	J:78134
Pcdh15av-6J/Pcdh15av-6J
(B6(129P2)-Pcdh15av-6J)	deafness	J:111661
Pcdh15av-Jfb/Pcdh15av-Jfb
(involves: 129X1/SvJ * C57BL/6)	deafness	J:81272
Pcdh15av-Tg2742Rpw/Pcdh15av-Tg2742Rpw
(FVB/N-Pcdh15av-Tg2742Rpw)	deafness	J:56493
Pcdh15av/Pcdh15av
(involves: K)	deafness	J:5225
Pcdh15roda/Pcdh15roda
(BALB/c-Pcdh15roda)	deafness	J:227974, J:220658
Pcdh15tm1.1Ugds/Pcdh15tm1.1Ugds
Myo15tm1.1(cre)Ugds/Myo15+
(involves: 129S1/SvImJ * C57BL/6J)	deafness	J:209275
Pcdh15tm2.1Mll/Pcdh15tm2.1Mll
(involves: 129P2/OlaHsd * 129S/SvEv * C57BL/6 * SJL)	deafness	J:171627
Pdzd7mpc265H/Pdzd7mpc265H
(involves: BALB/c * C3H/HeH * C57BL/6J)	deafness	J:234901
Pdzd7tm1a(EUCOMM)Wtsi/Pdzd7tm1a(EUCOMM)Wtsi
(involves: C57BL/6J * C57BL/6N)	deafness	J:209073
PhexHyp-Duk/Y	impaired hearing	J:132678
(involves: BALB/cAnBomUrd)	unilateral deafness	J:132678
Pls1tm1Fri/Pls1tm1Fri
(B6.129-Pls1tm1Fri)	impaired hearing	J:216416
Pmp22Tr-2J/Pmp22+	deafness	J:201866
(C57BL/6J-Pmp22Tr-2J/GrsrJ)	impaired hearing	J:201866
Pou1f1dw/Pou1f1dw
(Not Specified)	deafness	J:144823
Pou3f4del-J/Y
(C3HeB/FeJ-Pou3f4del-J/J)	impaired hearing	J:83049
Pou3f4del-J/Pou3f4del-J
(C3HeB/FeJ-Pou3f4del-J/J)	impaired hearing	J:83049
Pou3f4sdl/Y
(C3HeB/FeJ-Pou3f4sdl)	impaired hearing	J:220419
Pou3f4sdl/Pou3f4sdl
(C3HeB/FeJ-Pou3f4sdl)	deafness	J:220419
Pou3f4tm1Cren/Y	conductive hearing loss	J:94058
(involves: 129S1/Sv * 129X1/SvJ * C57BL/6J)	deafness	J:56294
	sensorineural hearing loss	J:94058
Pou3f4tm1Tno/Y
(involves: 129S4/SvJae * C57BL/6)	deafness	J:57298
Pou3f4tm1Tno/Pou3f4+
(involves: 129S4/SvJae * C57BL/6)	deafness	J:108889
Pou3f4tm1Tno/Pou3f4tm1Tno
(involves: 129S4/SvJae * C57BL/6)	deafness	J:108889, J:57298
Pou4f2tm3Whk/Pou4f2tm3Whk
Pou4f3tm1Whk/Pou4f3tm1Whk
(Not Specified)	deafness	J:73779
Pou4f3ddl/Pou4f3ddl
(C57BL/6J-Pou4f3ddl/J)	deafness	J:92833, J:55448
Pou4f3tm1Rsd/Pou4f3tm1Rsd
(involves: 129S4/SvJae)	deafness	J:33502
Pou4f3tm1Rsd/Pou4f3tm1Rsd
(involves: 129S4/SvJae * C57BL/6)	deafness	J:57149
Pou4f3tm1Xia/Pou4f3tm1Xia
(involves: 129S7/SvEvBrd * C57BL/6J)	deafness	J:42478
Prkralear-2J/Prkralear-2J
(involves: C57BL/6J)	impaired hearing	J:223062
Prkralear/Prkralear
(B6(CAST)-Prkralear/GrsrJ)	impaired hearing	J:223062
Psaptm1Suz/Psaptm1Suz	deafness	J:116349
(involves: 129P2/OlaHsd * FVB)	sensorineural hearing loss	J:116349
Ptprqtm1Bow/Ptprqtm1Bow
(involves: 129/Sv * C57BL/6)	deafness	J:85926
Ptprqtm2Bow/Ptprqtm2Bow
(involves: 129/Sv * C57BL/6)	deafness	J:85926
Pv/Pv+
(Not Specified)	deafness	J:13490
Rb1tm2Brn/Rb1tm2Brn
Tg(Pou4f3-cre)1Devet/0
(involves: 129 * 129S/SvEv)	deafness	J:109453
rda/rda
(C57BL/6J-rda/JKjn)	deafness	J:187273
Rdns/Rdns+
(C57BL/6J-Rdns/GrsrJ)	impaired hearing	J:223062
Rdxtm1Sts/Rdxtm1Sts
(involves: 129S4/SvJae * C57BL/6)	deafness	J:124151
Rereeyes3/Rereom
(involves: 129S6/SvEvTac * BTBR * C57BL/6)	impaired hearing	J:199403
Rgsc114/Rgsc114+
(involves: C57BL/6JJcl * DBA/2JJcl)	impaired hearing	J:133634
Rgsc190/Rgsc190+
(involves: C57BL/6JJcl * DBA/2JJcl)	impaired hearing	J:133634
Rgsc252/Rgsc252+
(involves: C57BL/6JJcl * DBA/2JJcl)	impaired hearing	J:133634
Rgsc376/Rgsc376+
(involves: C57BL/6JJcl * DBA/2JJcl)	impaired hearing	J:133634
Rgsc513/Rgsc513+
(involves: C57BL/6JJcl * DBA/2JJcl)	impaired hearing	J:133634
Rgsc639/Rgsc639+
(involves: C57BL/6JJcl * DBA/2JJcl)	impaired hearing	J:133634
Rgsc785/Rgsc785+
(involves: C57BL/6JJcl * DBA/2JJcl)	impaired hearing	J:133634
Rgsc788/Rgsc788+
(involves: C57BL/6JJcl * DBA/2JJcl)	impaired hearing	J:133634
Rgsc850/Rgsc850+
(involves: C57BL/6JJcl * DBA/2JJcl)	impaired hearing	J:133634
Rgsc852/Rgsc852+
(involves: C57BL/6JJcl * DBA/2JJcl)	impaired hearing	J:133634
Rgsc901/Rgsc901+
(involves: C57BL/6JJcl * DBA/2JJcl)	impaired hearing	J:133634
Rgsc920/Rgsc920+
(involves: C57BL/6JJcl * DBA/2JJcl)	impaired hearing	J:133634
Rgsc1152/Rgsc1152+
(involves: C57BL/6JJcl * DBA/2JJcl)	impaired hearing	J:133634
Rgsc1547/Rgsc1547+
(involves: C3H * C57BL/6JJcl)	impaired hearing	J:133634
Ror1tm1Ymi/Ror1tm1Ymi
(involves: 129P2/OlaHsd)	deafness	J:232175
Rpl38Ts/Rpl38+
(TSJ/Le)	conductive hearing loss	J:168509
S1pr2tm1Ajml/S1pr2tm1Ajml
(either: (involves: 129S5/SvEvBrd) or (involves: 129S5/SvEvBrd * C57BL/6))	deafness	J:112371
S1pr2tm1Rlp/S1pr2tm1Rlp
(involves: 129S6/SvEvTac * C57BL/6)	deafness	J:121165
Sall1tm1Mrau/Sall1+	conductive hearing loss	J:85458
(involves: 129X1/SvJ * ICR)	deafness	J:85458
Sall4tm1Brd/Sall4+	conductive hearing loss	J:117866
(involves: 129S7/SvEvBrd * C57BL/6J)	impaired hearing	J:117866
SB2/1/?
(involves: C3H/HeH * C57BL/6J)	impaired hearing	J:169366
Scarb2tm1Psa/Scarb2tm1Psa	deafness	J:82474
(involves: 129P2/OlaHsd * C57BL/6J)	sensorineural hearing loss	J:121998
Scn8aClth/Scn8a+
(involves: BALB/cAnN * C3H/HeH)	impaired hearing	J:155726
Scn8aClth/Scn8aClth
(involves: BALB/cAnN * C3H/HeH)	impaired hearing	J:155726
Scube3m1Mhda/Scube3m1Mhda
(C3HeB/FeJ-Scube3m1Mhda)	conductive hearing loss	J:237904
Six1tm1Mair/Six1+	conductive hearing loss	J:84974
(either: (involves: 129/Sv) or (involves: 129/Sv * C57BL/6J))	unilateral deafness	J:84974
Slc4a2tm1Ges/Slc4a2tm1Ges
(involves: 129S6/SvEvTac * Black Swiss)	deafness	J:91617
Slc4a10mpc96H/Slc4a10mpc96H
(involves: BALB/c * C3H/HeH * C57BL/6J)	impaired hearing	J:234901
Slc4a11tm1Boet/Slc4a11tm1Boet
(involves: 129/Sv * C57BL/6)	impaired hearing	J:162968
Slc12a2K842*/Slc12a2K842*
(involves: FVB/N)	deafness	J:201156
Slc12a2mpc246H/Slc12a2mpc246H
(involves: BALB/c * C3H/HeH * C57BL/6J)	deafness	J:234901
Slc12a2sy-ns/sy
(involves: C57BL/6 * MK/ReJ)	deafness	J:50578
Slc12a2sy-ns/Slc12a2sy-ns
(involves: C57BL/6 * MK/ReJ)	deafness	J:50578
Slc12a2tm1Dlp/Slc12a2tm1Dlp
(involves: 129S6/SvEvTac * C57BL/6)	deafness	J:55514
Slc12a2tm1Ges/Slc12a2tm1Ges
(Not Specified)	deafness	J:57651
Slc12a2tm2Bhk/Slc12a2tm2Bhk
(involves: 129P2/OlaHsd * C57BL/6)	impaired hearing	J:143314
Slc12a6tm1Tjj/Slc12a6tm1Tjj	deafness	J:86183
(involves: 129/Sv * C57BL/6)	sensorineural hearing loss	J:86183
Slc12a7mpc264H/Slc12a7mpc264H
(involves: BALB/c * C3H/HeH * C57BL/6J)	deafness	J:234901
Slc12a7tm1Tjj/Slc12a7tm1Tjj
(involves: 129/Sv * C57BL/6)	deafness	J:76136
Slc17a5tm1Lex/Slc17a5tm1Lex
(involves: 129S5/SvEvBrd * C57BL/6J)	impaired hearing	J:103485
Slc17a8tm1Edw/Slc17a8tm1Edw	deafness	J:132704
(involves: 129P2/OlaHsd * C57BL/6)	sensorineural hearing loss	J:132704
Slc17a8tm1Selm/Slc17a8tm1Selm
(involves: 129/Sv * C57BL/6)	deafness	J:139493
Slc19a2tm1Ejn/Slc19a2tm1Ejn
(involves: 129S4/SvJae * 129S6/SvEvTac)	sensorineural hearing loss	J:118928
Slc19a2tm1Gelb/Slc19a2tm1Gelb
(involves: 129X1/SvJ)	impaired hearing	J:79974
Slc26a4loop/Slc26a4loop
(involves: C3HeB/FeJ)	deafness	J:163655
Slc26a4pdsm/Slc26a4pdsm
(BXA7/PgnJ-Slc26a4pdsm/J)	deafness	J:121997
Slc26a4tm1.1Dontu/Slc26a4tm1.1Dontu
(involves: 129S1/Sv * 129X1/SvJ * C57BL/6)	impaired hearing	J:175861
Slc26a4tm1Egr/Slc26a4tm1Egr	deafness	J:67072
(either: (involves: 129S6/SvEvTac) or (involves: 129S6/SvEvTac * Black Swiss))	sensorineural hearing loss	J:67072
Slc26a4tm1Egr/Slc26a4tm1Egr	deafness	J:121442
(involves: 129S6/SvEvTac)	nonsyndromic hearing loss	J:67072
	sensorineural hearing loss	J:116301
Slc26a5mpc234H/Slc26a5mpc234H
(involves: BALB/c * C3H/HeH * C57BL/6J)	deafness	J:234901
Slc26a5tm1Jnz/Slc26a5+
(involves: 129S7/SvEvBrd * C57BL/6J)	impaired hearing	J:118929, J:79029
Slc26a5tm1Jnz/Slc26a5tm1Jnz	deafness	J:91680
(involves: 129S7/SvEvBrd * C57BL/6J)	impaired hearing	J:79029
Snap25tm1Bark/Snap25tm1Bark
(B6.Cg-Snap25tm1Bark)	impaired hearing	J:142096
Sod1tm1Leb/Sod1tm1Leb
(B6;129S-Sod1tm1Leb/J)	deafness	J:102419
Sox2tm1Rlb/Sox2ysb
(involves: 129S/SvEv * C57BL/6 * CBA)	deafness	J:98458
Sox2ysb/Sox2ysb
(involves: C57BL/6 * CBA)	deafness	J:77358
Sptbn4qv-10J/Sptbn4qv-10J
(involves: BALB/cJ * C57BL/6J)	deafness	J:137504
Sptbn4qv-11J/Sptbn4qv-11J
(C57BL/6J-Sptbn4qv-11J/J)	impaired hearing	J:137504
Sptbn4qv/Sptbn4qv
(either: (involves: BALB/c) or (involves: C57BL/10))	deafness	J:167
Sptbn4qv/Sptbn4qv
(Not Specified)	deafness	J:32693
Srrm4bv/Srrm4bv
(Not Specified)	deafness	J:193641, J:13866, J:6106
Strctm1Ugds/Strctm1Ugds
(involves: 129S2/SvPas * BALB/c * C57BL/6 * C57BL/6J)	impaired hearing	J:141421
sy/sy
(Not Specified)	deafness	J:208
Synj2mozart/Synj2mozart	impaired hearing	J:171701
(C57BL/6-Synj2mozart)	sensorineural hearing loss	J:171701
Synj2mozart/Synj2mozart
(involves: C57BL/6 * CBA/H)	impaired hearing	J:171701
Synj2mozart/Synj2mozart
(involves: BALB/c * C57BL/6)	impaired hearing	J:171701
Tbx1tm2.1Bem/Tbx1tm2.2Bem
Tg(Pax2-cre)1Akg/0
(involves: 129/Sv * C57BL/6 * SJL)	sensorineural hearing loss	J:109536
Tectatm1.1Ogha/Tecta+
(involves: 129S4/SvJaeSor * 129S7/SvEvBrd * CBA)	impaired hearing	J:160851
Tectatm1.1Ogha/Tectatm1.1Ogha
(involves: 129S4/SvJaeSor * 129S7/SvEvBrd * CBA)	impaired hearing	J:160851
Tectatm3.1Gpr/Tecta+
(involves: 129S/SvEv)	impaired hearing	J:203482
Tectatm4.1Gpr/Tecta+
(involves: 129S/SvEv)	impaired hearing	J:203482
Tectatm5.1Gpr/Tecta+
(involves: 129S/SvEv)	impaired hearing	J:203482
Tectbtm1Gpr/Tectbtm1Gpr
(either: 129S/SvEv-Tectbtm1Gpr or (involves: 129S/SvEv * C57BL/6) or (involves: 129S/SvEv * CBA) or (involves: C57BL/6 * CBA))	impaired hearing	J:120765
Tfap2aMhdador/Tfap2a+
(involves: C3HeB/FeJ)	conductive hearing loss	J:90701
Tg(CAG-Diap3)924Lesp/0
(FVB/NJ-Tg(CAG-Diap3)924Lesp)	impaired hearing	J:193237
Tg(CAG-Diaph3)771Lesp/0
(FVB/NJ-Tg(CAG-Diaph3)771Lesp)	impaired hearing	J:193237
Tg(CAG-Tfb1m)AGsha/?
(involves: C57BL/6J * SJL/J)	impaired hearing	J:181548
Tg(CAG-Tfb1m)AGsha/0
(B6J.Cg-Tg(CAG-Tfb1m)AGsha)	impaired hearing	J:228068
Tg(Col1a1-tTA)139Niss/0
Tg(tetO-HTR4*D100A)2Niss/0
(FVB/N-Tg(Col1a1-tTA)139Niss Tg(tetO-HTR4*D100A)2Niss)	conductive hearing loss	J:216100
Tg(Venus/SOX10*)55Kein/0
(involves: C3H/He * C57BL/6)	deafness	J:227442
Tgif1tm1.1Caw/Tgif1+
(B6.129S-Tgif1tm1.1Caw)	impaired hearing	J:198238
Tgif1tm1.1Caw/Tgif1tm1.1Caw	conductive hearing loss	J:198238
(B6.129S-Tgif1tm1.1Caw)	deafness	J:198238
	impaired hearing	J:198238
Thrbtm1.1Syc/Thrbtm1.1Syc
(involves: 129S6/SvEvTac * C57BL/6J * NIH Black Swiss)	impaired hearing	J:124153
Thrbtm1Df/Thrbtm1Df
(involves: 129S1/Sv * C57BL/6J)	deafness	J:63101
Thrbtm1Df/Thrbtm1Df
(either: B6.129S1-Thrbtm1Df or (involves: 129S1/Sv * C57BL/6J))	deafness	J:103702
Thrbtm3Few/Thrbtm3Few
(involves: 129 * C57BL/6)	sensorineural hearing loss	J:85158
Thrbtm4Few/Thrbtm4Few
(involves: 129 * C57BL/6)	sensorineural hearing loss	J:85158
TimT(4;17)3Lws/Tim+
(involves: C57BL/6J * DBA/2J)	impaired hearing	J:10392
Tm26/?
(Not Specified)	impaired hearing	J:82809
Tmc1baringo/Tmc1baringo
(involves: C57BL/6)	impaired hearing	J:181985
Tmc1dn/Tmc1dn
(STOCK Grhl3ct/J)	deafness	J:236
Tmc1Mhdabth/Tmc1+
(C3HeB/FeJ-Tmc1Mhdabth/Ieg)	deafness	J:86685
Tmc1Mhdabth/Tmc1+
Tmc1m1C57BL/6J/?
(involves: C3HeB/FeJ * C57BL/6J)	deafness	J:111838
Tmc1Mhdabth/Tmc1+
Tmc1m2DBA/2J/?
(involves: C3HeB/FeJ * DBA/2J)	deafness	J:111838
Tmc1Mhdabth/Tmc1+
Tmc1m3DBA/2J/?
(involves: C3HeB/FeJ * DBA/2J)	deafness	J:111838
Tmc1Mhdabth/Tmc1+
Tmc1m4DBA/2J/?
(involves: C3HeB/FeJ * DBA/2J)	deafness	J:111838
Tmc1nice/Tmc1nice
(involves: C57BL/6)	impaired hearing	J:181985
Tmc1stitch/Tmc1stitch
(involves: C57BL/6)	impaired hearing	J:181985
Tmc1stitch/Tmc1stitch
(involves: BALB/c * C57BL/6)	impaired hearing	J:181985
Tmc1tm1.1Ajg/Tmc1tm1.1Ajg
(B6.129-Tmc1tm1.1Ajg)	deafness	J:184419
Tmc1tm1.1Ajg/Tmc1tm1.1Ajg
Tmc2tm1.1Ajg/Tmc2tm1.1Ajg
(B6.129-Tmc2tm1.1Ajg Tmc1tm1.1Ajg)	deafness	J:184419
Tmem145mpc269H/Tmem145mpc269H
(involves: BALB/c * C3H/HeH * C57BL/6J)	impaired hearing	J:234901
tmgc20/tmgc20
(involves: C3H/Rl * C57BL/6)	impaired hearing	J:92490
tmgc37/tmgc37
(Mixed stock)	impaired hearing	J:92490
tmgc38/tmgc38
(involves: D7R75M)	impaired hearing	J:92490
tmgc42/tmgc42
(Mixed stock)	impaired hearing	J:92490
tmgc44/tmgc44
(mixed)	impaired hearing	J:92490
tmgc46/tmgc46
(mixed)	impaired hearing	J:92490
tmgc47/tmgc47
(mixed)	impaired hearing	J:92490
tmgc53/tmgc53
(mixed)	impaired hearing	J:92490
tmgc54/tmgc54
(mixed)	impaired hearing	J:92490
tmgc60/tmgc60
(Mixed stock)	impaired hearing	J:92490
tmgc63/tmgc63
(Mixed stock)	impaired hearing	J:92490
tmgc64/tmgc64
(Mixed stock)	impaired hearing	J:92490
tmgc65/tmgc65
(involves: C3H/Rl * C57BL/6 * C57BL/LiA)	impaired hearing	J:112370
tmgc66/tmgc66
(involves: C57BL/6)	impaired hearing	J:112370
Tmiesr-2J/Tmiesr-2J
(B6(Cg)-Tmiesr-2J/J)	deafness	J:147860
Tmiesr/Tmiesr
(C57BL/How-Tmiesr)	deafness	J:13132
Tmprss3m1Ingm/Tmprss3m1Ingm
(C3HeB/FeJ-Tmprss3m1Ingm)	deafness	J:172676
Tnfrsf11btm1Khs/Tnfrsf11btm1Khs
(B6.129P2-Tnfrsf11btm1Khs)	deafness	J:117756
Tomtm1Btlr/Tomtm1Btlr
(C57BL/6J-Tomtm1Btlr)	deafness	J:137493
Triobptm1Tbf/Triobptm1Tbf
(C57BL/6-Triobptm1Tbf)	deafness	J:167947
Trpv4tm1Msz/Trpv4tm1Msz
(involves: 129X1/SvJ * C57BL/6)	impaired hearing	J:104851
Tshrhyt/Tshrhyt
(CBy.RF-Tshrhyt/J)	deafness	J:111112
Ttc26hop/Ttc26hop
(CByJ.Cg-Ttc26hop/J)	impaired hearing	J:216284
Tubtub/Tubtub
(B6(Cg)-Tubtub/J)	impaired hearing	J:32415, J:121993
Ube3bGt(RRJ142)Byg/Ube3bGt(RRJ142)Byg
(involves: 129P2/OlaHsd * CBA/Ca)	impaired hearing	J:203652
Ush1cdfcr-2J/Ush1cdfcr-2J
(B6;129S4)	deafness	J:85400
Ush1cdfcr-3J/Ush1cdfcr-3J
(STOCK Ush1cdfcr-3J/J)	deafness	J:147859
Ush1cdfcr/Ush1cdfcr
(involves: BALB/cByJ)	deafness	J:85400
Ush1cdfcr/Ush1cdfcr
(involves: BALB/cBySmn * C57BL/6 * CB17)	deafness	J:157359
Ush1ctm1.1Mull/Ush1ctm1.1Mull
(involves: 129S/SvEv * C57BL/6 * SJL)	deafness	J:157359
Ush1ctm1Xzl/Ush1ctm1Xzl
(B6.129-Ush1ctm1Xzl)	deafness	J:158047
Ush1gjs-2J/Ush1gjs-2J
(B6(Cg)-Ush1gjs-2J/J)	deafness	J:112552
Ush1gjs-3J/Ush1gjs-3J
(B6.Cg-Ush1gjs-3J/Kjn)	deafness	J:184204
Ush1gjs-seal/Ush1gjs-seal
(C3H/He)	deafness	J:1174
Ush1gjs/Ush1gjs
(B6.A-Ush1gjs/J)	deafness	J:2196
Usp53mbo/Usp53mbo	deafness	J:227841
(involves: BALB/cByJ * C57BL/6J)	nonsyndromic hearing loss	J:227841
vc/vc
(DBA/1)	deafness	J:297
Wars2mpc151H/Wars2mpc151H
(involves: BALB/c * C3H/HeH * C57BL/6J)	impaired hearing	J:234901
Wbp2tm2a(EUCOMM)Wtsi/Wbp2tm2a(EUCOMM)Wtsi
(involves: C57BL/6N * C57BL/6NTac)	sensorineural hearing loss	J:229594
Whrnmpc91H/Whrnmpc91H
(involves: BALB/c * C3H/HeH * C57BL/6J)	impaired hearing	J:234901
Whrntm1b(EUCOMM)Wtsi/Whrntm1b(EUCOMM)Wtsi
(involves: 129S7/SvEvBrd * C57BL/6N)	impaired hearing	J:235390
Whrntm1Tili/Whrntm1Tili
(involves: 129S1/Sv * 129X1/SvJ * C57BL/6)	impaired hearing	J:160677
Whrnwi/Whrnwi
(involves: C57BL/6J * STOCK a Tyrp1b Myo5ad Oca2p Ednrbs)	deafness	J:48657, J:269, J:5037
Whrnwi/Whrnwi
(involves: STOCK a Tyrp1b Myo5ad Oca2p Ednrbs)	deafness	J:235390
Zfyve26mpc264H/Zfyve26mpc264H
(involves: BALB/c * C3H/HeH * C57BL/6J)	impaired hearing	J:234901
