# Supplementary material for: Genome-wide identification and expression profiling of long non-coding RNAs in auditory and vestibular systems
Source: Sci Rep. 2017 Aug 17;7:8637. doi: 10.1038/s41598-017-08320-3 (PMC5561060; doi:10.1038/s41598-017-08320-3)
Supplement: Supplementary file 9 — Supplementary Table S8 [file 41598_2017_8320_MOESM9_ESM.xlsx]

## Sheet: Sheet1
				Table S8. Expression correlation between lncRNAs and their adjacent deafness-associated genes										Genome-wide identification and expression profiling of long non-coding RNAs in auditory and vestibular systems
														Kathy Ushakov, Tal Koffler-Brill, Aviv Rom, Kobi Perl, Igor Ulitsky, & Karen B Avraham
Gene.ID	Alias	Chromosomal.position	Deafness.gene	Deafness.gene.name.	Coding.Gene.ID	lncRNA mean expression	Coding gene mean expression	Pearson correlation	Spearman correlation	Spearman correlation P-value	Correlation description
XLOC_008505	2810410L24Rik	chr11:120,187,951-120,189,982	Actg1	Actin Gamma 1	XLOC_008512	412.45	60694.8	0.198709	0.0699301	0.834447
XLOC_037026		chr6:114,125,712-114,131,136	Atp2b2	ATPase, Ca++ Transporting, Plasma Membrane 2	XLOC_037024	14.2375	980.221	0.220293	0.237762	0.457102
XLOC_012500		chr14:46,387,519-46,389,282	Bmp4	Bone Morphogenetic Protein 4	XLOC_013597	2.97774	1032.25	0.00164668	0.00699301	0.99123
XLOC_043384	Gm16675	chr8:46,728,377-46,739,515	Casp3	Caspase 3, Apoptosis-Related Cysteine Peptidase	XLOC_042438	87.6638	2586.92	-0.755522	-0.608392	0.040002	Significant negative correlation
XLOC_035799	Lockd	chr6:134,929,092-134,956,798	Cdkn1b	Cyclin-Dependent Kinase Inhibitor 1B	XLOC_035798	197.424	2812.27	0.243456	0.0769231	0.817283
XLOC_023731	Dlx1as	chr2:71,530,638-71,537,891	Dlx1	Distal-Less Homeobox 1	XLOC_021919	6.70574	447.229	0.732565	0.72028	0.0110205	Significant positive correlation
XLOC_021121	Emx2os	chr19:59,425,104-59,458,635	Emx2	Empty Spiracles Homeobox 2	XLOC_020518	143.583	445.583	0.868979	0.839161	0.00119187	Significant positive correlation
XLOC_021197		chr2:9,883,041-9,889,540	Gata3	GATA Binding Protein 3	XLOC_023194	105.395	2482.65	0.328904	0.391608	0.209564
XLOC_032044		chr5:107,725,157-107,727,104	Gfi1	Growth Factor Independent 1 Transcription Repressor	XLOC_033683	24.8362	973.318	0.873634	0.839161	0.00119187	Significant positive correlation
XLOC_012867		chr14:57,109,201-57,112,912	Gjb2	Gap Junction Protein, Beta 2	XLOC_013792	55.4552	7661.7	-0.403967	-0.216783	0.499115
XLOC_005093		chr10:87,626,925-87,708,272	Igf1	Insulin-Like Growth Factor 1	XLOC_004178	25.6459	3909.9	0.885822	0.86014	0.000597084	Significant positive correlation
XLOC_036116		chr6:30,158,641-30,174,125	miR-96	MicroRNA 96
XLOC_044667		chr9:81,631,551-81,644,629	Myo6	Myosin VI	XLOC_044663	245.546	8208.72	-0.352797	-0.335664	0.286691
XLOC_019183		chr18:42,398,395-42,461,349	Pou4f3	POU Class 4 Homeobox 3	XLOC_019182	469.067	1379.45	0.938319	0.937063	0	Significant positive correlation
XLOC_030934		chr4:150,565,574-150,568,859	Rere	Arginine-Glutamic Acid Dipeptide (RE) Repeats	XLOC_029432	20.8864	4826.7	0.439004	0.307692	0.330863
XLOC_042751		chr8:89,042,908-89,071,547	Sall1	Spalt-Like Transcription Factor 1	XLOC_043684	93.504	1425.1	0.755883	0.727273	0.0100009	Significant positive correlation
XLOC_022976	AK052878	chr2:168,766,143-168,768,108	Sall4	Spalt-Like Transcription Factor 4	XLOC_024872	3.13523	15.8762	0.551616	0.503497	0.0987516
XLOC_008931		chr12:73,049,034-73,061,044	Six1	SIX Homeobox 1	XLOC_009715	13.3167	4424.48	0.244134	0.048951	0.886335
XLOC_011851		chr13:74,008,030-74,010,265	Slc12a7	Solute Carrier Family 12 (Potassium/Chloride Transporter), Member 7	XLOC_010931	17.6025	3131.48	0.726341	0.685315	0.017305	Significant positive correlation
XLOC_016930		chr16:90,188,039-90,203,810	Sod1	Superoxide Dismutase 1, Soluble	XLOC_016231	20.9059	6046.03	0.130975	-0.034965	0.921184
XLOC_025249	Sox2ot	chr3:34,638,252-34,680,851	Sox2	SRY (Sex Determining Region Y)-Box 2	XLOC_025253	125.278	2140.44	-0.281711	-0.174825	0.58826
XLOC_026712		chr3:34,663,511-34,665,217	Sox2	SRY (Sex Determining Region Y)-Box 2	XLOC_025253	15.0944	2140.44	0.367509	0.440559	0.154216
XLOC_017828		chr17:70,834,664-70,836,044	Tgif1	TGFB-Induced Factor Homeobox 1	XLOC_018799	8.33174	1662.92	-0.46088	-0.629371	0.0323947	Significant negative correlation
XLOC_020834	AK137243	chr19:21,161,683-21,172,091	Tmc1	Transmembrane Channel-Like 1	XLOC_020833	182.195	73.4949	0.642421	0.706294	0.0132861	Significant positive correlation
XLOC_015305	AK131739	chr15:78,911,966-78,913,660	Triobp	TRIO And F-Actin Binding Protein	XLOC_014549	0.358446	2913.47	-0.25351	-0.531469	0.0793029
