# Supplementary material for: Genome-wide identification and expression profiling of long non-coding RNAs in auditory and vestibular systems
Source: Sci Rep. 2017 Aug 17;7:8637. doi: 10.1038/s41598-017-08320-3 (PMC5561060; doi:10.1038/s41598-017-08320-3)
Supplement: Supplementary file 10 — Supplementary Table S9 [file 41598_2017_8320_MOESM10_ESM.xlsx]

## Sheet: withNames.txt
Table S9. Mouse lncRNAs mapped to syntenic chromosomal locations of human deafness loci													Genome-wide identification and expression profiling of long non-coding RNAs in auditory and vestibular systems
													Kathy Ushakov, Tal Koffler-Brill, Aviv Rom, Kobi Perl, Igor Ulitsky, & Karen B Avraham
Human interval (hg19)	Mapped mouse interval (mm10)	LncRNA transcript name
chr2:42996641-75830535	chr1:9588205-9588299	LongORFEnsASCoding|3P|XLOC_001818|TCONS_00006202:0.167371|242AA|89AA||RNACodeAS|HSS_63_4.9E-8$HSS_65_2.7E-8$HSS_64_7.5E-5$HSS_66_5.0E-5
chr2:42996641-75830535	chr1:9588205-9588299	LongAUGORFEnsASCoding|3P|XLOC_001818|TCONS_00006204:0.118449|242AA|130AA|
chr2:42996641-75830535	chr1:9588205-9588299	LongORFEnsASCoding|3P|XLOC_001818|TCONS_00006203:0.435459|242AA|89AA||RNACodeAS|HSS_63_4.9E-8$HSS_65_2.7E-8$HSS_64_7.5E-5$HSS_66_5.0E-5
chr2:42996641-75830535	chr1:9588205-9588299	EnsASCoding|3P|XLOC_001818|TCONS_00006205:0.223146|160AA|89AA||RNACodeAS|HSS_63_4.9E-8$HSS_65_2.7E-8$HSS_64_7.5E-5$HSS_66_5.0E-5
chr2:118800001-129900000	chr1:35692380-36244488	linc|3P|XLOC_002048|TCONS_00006851:0.106872|144AA|71AA|
chr2:118800001-129900000	chr1:35692380-36244488	LongAUGORFlinc|3P|XLOC_000242|TCONS_00000642:0.242325|701AA|304AA|
chr16:59511091-80452240	chr1:42638420-42638567	LongAUGORFlinc|3P|XLOC_002128|TCONS_00007190:0.51456|226AA|187AA|
chr10:30573369-54999385	chr1:64681394-64681521	EnsASCoding|3P|XLOC_002326|TCONS_00007954:4.10256|92AA|48AA|
chr22:18591634-27683302	chr1:64688964-64691577	EnsASCoding|3P|XLOC_002326|TCONS_00007954:4.10256|92AA|48AA|
chr22:18591634-27683302	chr1:64689006-64691600	EnsASCoding|3P|XLOC_002326|TCONS_00007954:4.10256|92AA|48AA|
chr10:30573369-54999385	chr1:64686301-64730923	EnsASCoding|3P|XLOC_002326|TCONS_00007954:4.10256|92AA|48AA|
chr10:30573369-54999385	chr1:64686301-64730923	EnsASCoding|3P|XLOC_002326|TCONS_00007954:4.10256|92AA|48AA|
chr10:30573369-54999385	chr1:64689870-64713381	EnsASCoding|3P|XLOC_002326|TCONS_00007954:4.10256|92AA|48AA|
chr10:30573369-54999385	chr1:64686301-64713401	EnsASCoding|3P|XLOC_002326|TCONS_00007954:4.10256|92AA|48AA|
chr10:30573369-54999385	chr1:64686301-64712467	EnsASCoding|3P|XLOC_002326|TCONS_00007954:4.10256|92AA|48AA|
chr10:30573369-54999385	chr1:64686301-64713401	EnsASCoding|3P|XLOC_002326|TCONS_00007954:4.10256|92AA|48AA|
chr10:30573369-54999385	chr1:64688978-64713381	EnsASCoding|3P|XLOC_002326|TCONS_00007954:4.10256|92AA|48AA|
chr10:30573369-54999385	chr1:64686301-64713381	EnsASCoding|3P|XLOC_002326|TCONS_00007954:4.10256|92AA|48AA|
chr10:30573369-54999385	chr1:64686301-64713390	EnsASCoding|3P|XLOC_002326|TCONS_00007954:4.10256|92AA|48AA|
chr10:30573369-54999385	chr1:64686301-64713401	EnsASCoding|3P|XLOC_002326|TCONS_00007954:4.10256|92AA|48AA|
chr10:30573369-54999385	chr1:64686301-64713401	EnsASCoding|3P|XLOC_002326|TCONS_00007954:4.10256|92AA|48AA|
chr10:30573369-54999385	chr1:64689874-64713401	EnsASCoding|3P|XLOC_002326|TCONS_00007954:4.10256|92AA|48AA|
chr10:30573369-54999385	chr1:64686301-64713401	EnsASCoding|3P|XLOC_002326|TCONS_00007954:4.10256|92AA|48AA|
chr19:1-18379088	chr1:86279710-86279799	linc|3P|XLOC_002532|TCONS_00008818:0.172901|79AA|57AA|
chr2:118800001-129900000	chr1:113657673-116608226	linc|3P|XLOC_002724|TCONS_00009370:0.250445|47AA|22AA|
chr2:118800001-129900000	chr1:118266814-121403000	LongAUGORFlinc|3P|XLOC_000993|TCONS_00003499:0.457304|456AA|445AA|
chr2:118800001-129900000	chr1:118266814-121403000	linc|3P|XLOC_002743|TCONS_00009425:0.802052|117AA|88AA|
chr2:118800001-129900000	chr1:118266814-121403000	linc|3P|XLOC_002744|TCONS_00009426:0.116981|170AA|76AA|
chr2:118800001-129900000	chr1:118266814-121403000	linc|3P|XLOC_002744|TCONS_00009428:0.130911|170AA|76AA|
chr2:118800001-129900000	chr1:118266814-121403000	LongORFlinc|3P|XLOC_001002|TCONS_00003511:0.143835|235AA|9AA|
chr2:118800001-129900000	chr1:118266814-121403000	linc|3P|XLOC_001015|TCONS_00003532:0.117497|103AA|27AA|
chr2:118800001-129900000	chr1:118266814-121403000	LongAUGORFlinc|3P|XLOC_001015|TCONS_00003533:0.177974|144AA|128AA|
chr2:118800001-129900000	chr1:118266814-121403000	linc|3P|XLOC_001015|TCONS_00003535:0.121921|104AA|27AA|
chr2:118800001-129900000	chr1:118266814-121403000	LongAUGORFlinc|3P|XLOC_001015|TCONS_00003537:0.10165|161AA|138AA|
chr1:163636907-182303914	chr1:153957715-169244704	linc|3P|XLOC_003048|TCONS_00010689:0.32178|46AA|23AA|
chr1:163636907-182303914	chr1:154088986-154089049	linc|3P|XLOC_003050|TCONS_00010692:0.274905|57AA|44AA|
chr1:163636907-182303914	chr1:154080422-154083644	linc|3P|XLOC_003050|TCONS_00010692:0.274905|57AA|44AA|
chr1:163636907-182303914	chr1:153957715-169244704	linc|3P|XLOC_003050|TCONS_00010692:0.274905|57AA|44AA|
chr1:163636907-182303914	chr1:153957715-169244704	LongAUGORFlinc|3P|XLOC_001289|TCONS_00004474:0.132387|421AA|317AA|
chr1:163636907-182303914	chr1:153957715-169244704	LongAUGORFlinc|3P|XLOC_001289|TCONS_00004475:0.657103|421AA|317AA|
chr1:163636907-182303914	chr1:153957715-169244704	LongAUGORFlinc|3P|XLOC_001289|TCONS_00004476:0.189784|421AA|317AA|
chr1:163636907-182303914	chr1:153957715-169244704	linc|3P|XLOC_003060|TCONS_00010720:0.143389|108AA|2AA|
chr1:163636907-182303914	chr1:153957715-169244704	LongAUGORFlinc|3P|XLOC_003061|TCONS_00010721:0.236982|317AA|104AA|
chr1:163636907-182303914	chr1:153957715-169244704	LongAUGORFlinc|3P|XLOC_003061|TCONS_00010723:0.189648|317AA|104AA|
chr1:163636907-182303914	chr1:153957715-169244704	linc|3P|XLOC_003061|TCONS_00010722:0.214742|116AA|75AA|
chr1:163636907-182303914	chr1:153957715-169244704	linc|3P|XLOC_001293|TCONS_00004497:1.18985|61AA|51AA|
chr1:163636907-182303914	chr1:153957715-169244704	LongAUGORFlinc|3P|XLOC_003066|TCONS_00010758:0.184829|368AA|246AA|
chr1:163636907-182303914	chr1:153957715-169244704	LongAUGORFlinc|3P|XLOC_003066|TCONS_00010759:0.330066|356AA|323AA|
chr1:163636907-182303914	chr1:153957715-169244704	LongAUGORFlinc|3P|XLOC_003066|TCONS_00010760:0.277904|442AA|428AA|
chr1:163636907-182303914	chr1:153957715-169244704	LongAUGORFlinc|3P|XLOC_003066|TCONS_00010761:0.231259|383AA|246AA|
chr1:163636907-182303914	chr1:153957715-169244704	LongAUGORFlinc|3P|XLOC_003066|TCONS_00010762:0.320619|347AA|323AA|
chr1:163636907-182303914	chr1:153957715-169244704	LongAUGORFlinc|3P|XLOC_003066|TCONS_00010763:0.225264|355AA|323AA|
chr1:163636907-182303914	chr1:153957715-169244704	LongAUGORFlinc|3P|XLOC_003066|TCONS_00010764:0.509551|356AA|323AA|
chr1:163636907-182303914	chr1:153957715-169244704	linc|3P|XLOC_001299|TCONS_00004511:0.157419|81AA|27AA|
chr1:163636907-182303914	chr1:153957715-169244704	linc|3P|XLOC_003097|TCONS_00010950:0.201246|176AA|68AA|
chr1:163636907-182303914	chr1:153957715-169244704	LongAUGORFlinc|3P|XLOC_003105|TCONS_00010980:0.108162|114AA|102AA|
chr1:163636907-182303914	chr1:153957715-169244704	EnsASCoding|3P|XLOC_003106|TCONS_00010982:0.455549|108AA|85AA||RNACodeAS|HSS_191_2.0E-7$HSS_196_6.4E-8
chr1:163636907-182303914	chr1:153957715-169244704	EnsASCoding|3P|XLOC_003106|TCONS_00010983:0.331016|108AA|85AA||RNACodeAS|HSS_191_2.0E-7$HSS_196_6.4E-8
chr1:163636907-182303914	chr1:153957715-169244704	linc|3P|XLOC_001354|TCONS_00004691:0.308694|99AA|50AA|
chr12:96200001-133851895	chr1:161035402-161035471	EnsShortNonCoding|3P|XLOC_001355|TCONS_00004692:0.719385|74AA|39AA|
chr1:163636907-182303914	chr1:153957715-169244704	EnsShortNonCoding|3P|XLOC_001355|TCONS_00004692:0.719385|74AA|39AA|
chr12:96200001-133851895	chr1:161035402-161035471	EnsShortNonCoding|3P|XLOC_001355|TCONS_00004693:0.42046|74AA|39AA|
chr1:163636907-182303914	chr1:153957715-169244704	EnsShortNonCoding|3P|XLOC_001355|TCONS_00004693:0.42046|74AA|39AA|
chr12:96200001-133851895	chr1:161035402-161035471	EnsShortNonCoding|3P|XLOC_001355|TCONS_00004694:0.191211|73AA|39AA|
chr1:163636907-182303914	chr1:153957715-169244704	EnsShortNonCoding|3P|XLOC_001355|TCONS_00004694:0.191211|73AA|39AA|
chr12:96200001-133851895	chr1:161035402-161035471	EnsShortNonCoding|3P|XLOC_001355|TCONS_00004695:1.47387|78AA|39AA|
chr1:163636907-182303914	chr1:153957715-169244704	EnsShortNonCoding|3P|XLOC_001355|TCONS_00004695:1.47387|78AA|39AA|
chr12:96200001-133851895	chr1:161035402-161035471	EnsShortNonCoding|3P|XLOC_001355|TCONS_00004696:0.773661|120AA|81AA|
chr1:163636907-182303914	chr1:153957715-169244704	EnsShortNonCoding|3P|XLOC_001355|TCONS_00004696:0.773661|120AA|81AA|
chr12:96200001-133851895	chr1:161035402-161035471	EnsShortNonCoding|3P|XLOC_001355|TCONS_00004697:1.01597|102AA|40AA|
chr1:163636907-182303914	chr1:153957715-169244704	EnsShortNonCoding|3P|XLOC_001355|TCONS_00004697:1.01597|102AA|40AA|
chr12:96200001-133851895	chr1:161035402-161035471	EnsShortNonCoding|3P|XLOC_001355|TCONS_00004701:0.53224|100AA|38AA|
chr1:163636907-182303914	chr1:153957715-169244704	EnsShortNonCoding|3P|XLOC_001355|TCONS_00004701:0.53224|100AA|38AA|
chr12:96200001-133851895	chr1:161035402-161035471	EnsShortNonCoding|3P|XLOC_001355|TCONS_00004702:279.795|103AA|41AA|
chr1:163636907-182303914	chr1:153957715-169244704	EnsShortNonCoding|3P|XLOC_001355|TCONS_00004702:279.795|103AA|41AA|
chr12:96200001-133851895	chr1:161035402-161035471	EnsShortNonCoding|3P|XLOC_001355|TCONS_00004703:19.4812|73AA|39AA|
chr1:163636907-182303914	chr1:153957715-169244704	EnsShortNonCoding|3P|XLOC_001355|TCONS_00004703:19.4812|73AA|39AA|
chr12:96200001-133851895	chr1:161035402-161035471	EnsShortNonCoding|3P|XLOC_001355|TCONS_00004704:6.72798|75AA|41AA|
chr1:163636907-182303914	chr1:153957715-169244704	EnsShortNonCoding|3P|XLOC_001355|TCONS_00004704:6.72798|75AA|41AA|
chr12:96200001-133851895	chr1:161035402-161035471	EnsShortNonCoding|3P|XLOC_001355|TCONS_00004705:353.896|73AA|39AA|
chr1:163636907-182303914	chr1:153957715-169244704	EnsShortNonCoding|3P|XLOC_001355|TCONS_00004705:353.896|73AA|39AA|
chr12:96200001-133851895	chr1:161035402-161035471	EnsShortNonCoding|3P|XLOC_001355|TCONS_00004706:12.2639|71AA|38AA|
chr1:163636907-182303914	chr1:153957715-169244704	EnsShortNonCoding|3P|XLOC_001355|TCONS_00004706:12.2639|71AA|38AA|
chr12:96200001-133851895	chr1:161035402-161035471	EnsShortNonCoding|3P|XLOC_001355|TCONS_00004707:11.6591|71AA|38AA|
chr1:163636907-182303914	chr1:153957715-169244704	EnsShortNonCoding|3P|XLOC_001355|TCONS_00004707:11.6591|71AA|38AA|
chr12:96200001-133851895	chr1:161035402-161035471	EnsShortNonCoding|3P|XLOC_001355|TCONS_00004708:4.73553|114AA|81AA|
chr1:163636907-182303914	chr1:153957715-169244704	EnsShortNonCoding|3P|XLOC_001355|TCONS_00004708:4.73553|114AA|81AA|
chr12:96200001-133851895	chr1:161035402-161035471	EnsShortNonCoding|3P|XLOC_001355|TCONS_00004709:11.9036|72AA|58AA|
chr1:163636907-182303914	chr1:153957715-169244704	EnsShortNonCoding|3P|XLOC_001355|TCONS_00004709:11.9036|72AA|58AA|
chr12:96200001-133851895	chr1:161035402-161035471	EnsShortNonCoding|3P|XLOC_001355|TCONS_00004710:3.19451|73AA|41AA|
chr1:163636907-182303914	chr1:153957715-169244704	EnsShortNonCoding|3P|XLOC_001355|TCONS_00004710:3.19451|73AA|41AA|
chr12:96200001-133851895	chr1:161035402-161035471	EnsShortNonCoding|3P|XLOC_001355|TCONS_00004711:3.15363|66AA|38AA|
chr1:163636907-182303914	chr1:153957715-169244704	EnsShortNonCoding|3P|XLOC_001355|TCONS_00004711:3.15363|66AA|38AA|
chr12:96200001-133851895	chr1:161035402-161035471	linc|3P|XLOC_001355|TCONS_00004712:11.754|69AA|38AA|
chr1:163636907-182303914	chr1:153957715-169244704	linc|3P|XLOC_001355|TCONS_00004712:11.754|69AA|38AA|
chr12:96200001-133851895	chr1:161035402-161035471	EnsShortNonCoding|3P|XLOC_001355|TCONS_00004713:4.72067|67AA|38AA|
chr1:163636907-182303914	chr1:153957715-169244704	EnsShortNonCoding|3P|XLOC_001355|TCONS_00004713:4.72067|67AA|38AA|
chr12:96200001-133851895	chr1:161035402-161035471	EnsShortNonCoding|3P|XLOC_001355|TCONS_00004714:21.0035|72AA|39AA|
chr1:163636907-182303914	chr1:153957715-169244704	EnsShortNonCoding|3P|XLOC_001355|TCONS_00004714:21.0035|72AA|39AA|
chr12:96200001-133851895	chr1:161035402-161035471	EnsShortNonCoding|3P|XLOC_001355|TCONS_00004715:0.2656|64AA|38AA|
chr1:163636907-182303914	chr1:153957715-169244704	EnsShortNonCoding|3P|XLOC_001355|TCONS_00004715:0.2656|64AA|38AA|
chr12:96200001-133851895	chr1:161035402-161035471	EnsShortNonCoding|3P|XLOC_001355|TCONS_00004716:2.27375|72AA|23AA|
chr1:163636907-182303914	chr1:153957715-169244704	EnsShortNonCoding|3P|XLOC_001355|TCONS_00004716:2.27375|72AA|23AA|
chr1:163636907-182303914	chr1:153957715-169244704	linc|3P|XLOC_001355|TCONS_00004719:8.68163|57AA|28AA|
chr1:163636907-182303914	chr1:153957715-169244704	EnsShortNonCoding|3P|XLOC_001355|TCONS_00004722:3.56397|45AA|41AA|
chr1:163636907-182303914	chr1:153957715-169244704	EnsShortNonCoding|3P|XLOC_001355|TCONS_00004724:9.80826|42AA|39AA|
chr1:163636907-182303914	chr1:153957715-169244704	EnsShortNonCoding|3P|XLOC_001355|TCONS_00004725:2.95413|43AA|32AA|
chr1:163636907-182303914	chr1:153957715-169244704	EnsShortNonCoding|3P|XLOC_001355|TCONS_00004726:1.83915|42AA|39AA|
chr1:163636907-182303914	chr1:153957715-169244704	EnsShortNonCoding|3P|XLOC_001355|TCONS_00004730:9.37039|49AA|28AA|
chr1:163636907-182303914	chr1:153957715-169244704	EnsShortNonCoding|3P|XLOC_001355|TCONS_00004731:0.395239|42AA|39AA|
chr1:163636907-182303914	chr1:153957715-169244704	linc|3P|XLOC_001356|TCONS_00004734:0.191144|169AA|19AA|
chr1:163636907-182303914	chr1:153957715-169244704	linc|3P|XLOC_001367|TCONS_00004782:2.6422|70AA|45AA|
chr1:163636907-182303914	chr1:153957715-169244704	linc|3P|XLOC_001367|TCONS_00004783:0.486489|82AA|48AA|
chr1:163636907-182303914	chr1:153957715-169244704	EnsShortNonCoding|3P|XLOC_001368|TCONS_00004784:0.118809|97AA|87AA|
chr1:163636907-182303914	chr1:153957715-169244704	LongORFlinc|3P|XLOC_001373|TCONS_00004801:0.334889|340AA|5AA|
chr1:163636907-182303914	chr1:153957715-169244704	LongORFEnsASCoding|3P|XLOC_001397|TCONS_00004867:0.975495|200AA|86AA|
chr1:163636907-182303914	chr1:153957715-169244704	LongORFEnsASCoding|3P|XLOC_001397|TCONS_00004868:1.50252|200AA|86AA|
chr1:163636907-182303914	chr1:153957715-169244704	LongORFEnsASCoding|3P|XLOC_001397|TCONS_00004869:0.409008|200AA|86AA|
chr1:163636907-182303914	chr1:153957715-169244704	LongORFEnsASCoding|3P|XLOC_001397|TCONS_00004870:0.673688|200AA|86AA|
chr1:163636907-182303914	chr1:153957715-169244704	LongAUGORFlinc|3P|XLOC_003162|TCONS_00011277:0.88863|248AA|242AA|
chr1:163636907-182303914	chr1:153957715-169244704	linc|3P|XLOC_001397|TCONS_00004872:1.30685|86AA|75AA|
chr1:163636907-182303914	chr1:153957715-169244704	linc|3P|XLOC_001402|TCONS_00004876:0.374398|75AA|55AA|
chr1:163636907-182303914	chr1:153957715-169244704	linc|3P|XLOC_003165|TCONS_00011281:0.112053|60AA|27AA|
chr1:163636907-182303914	chr1:153957715-169244704	LongAUGORFlinc|3P|XLOC_001405|TCONS_00004879:0.18935|140AA|140AA|
chr1:163636907-182303914	chr1:153957715-169244704	LongAUGORFlinc|3P|XLOC_003183|TCONS_00011368:0.543914|371AA|102AA|
chr1:163636907-182303914	chr1:153957715-169244704	linc|3P|XLOC_003185|TCONS_00011370:0.150104|56AA|53AA|
chr11:1-21700000	chr1:166016135-166017161	LongAUGORFlinc|3P|XLOC_001421|TCONS_00004942:0.104029|162AA|153AA|
chr1:163636907-182303914	chr1:153957715-169244704	LongAUGORFlinc|3P|XLOC_001421|TCONS_00004942:0.104029|162AA|153AA|
chr1:163636907-182303914	chr1:153957715-169244704	LongAUGORFlinc|3P|XLOC_003194|TCONS_00011409:0.548472|198AA|142AA|
chr1:163636907-182303914	chr1:153957715-169244704	linc|3P|XLOC_003199|TCONS_00011426:0.81636|72AA|4AA|
chr1:163636907-182303914	chr1:153957715-169244704	linc|3P|XLOC_003208|TCONS_00011446:0.420022|98AA|89AA|
chr1:163636907-182303914	chr1:153957715-169244704	linc|3P|XLOC_003208|TCONS_00011447:0.242824|98AA|89AA|
chr1:163636907-182303914	chr1:153957715-169244704	linc|3P|XLOC_003208|TCONS_00011448:0.682485|98AA|89AA|
chr1:163636907-182303914	chr1:153957715-169244704	linc|3P|XLOC_003208|TCONS_00011449:2.41617|75AA|57AA|
chr1:163636907-182303914	chr1:153957715-169244704	LongAUGORFlinc|3P|XLOC_003210|TCONS_00011451:1.09409|328AA|307AA|
chr1:163636907-182303914	chr1:153957715-169244704	linc|3P|XLOC_001431|TCONS_00004983:0.413357|106AA|52AA|
chr1:142600000-165500000	chr1:167494654-174449617	LongAUGORFlinc|3P|XLOC_003221|TCONS_00011477:5.98254|344AA|168AA|
chr1:163636907-182303914	chr1:153957715-169244704	LongAUGORFlinc|3P|XLOC_003221|TCONS_00011477:5.98254|344AA|168AA|
chr1:142600000-165500000	chr1:168107971-168109024	linc|3P|XLOC_001439|TCONS_00005010:0.128227|161AA|34AA|
chr1:163636907-182303914	chr1:168107971-168109024	linc|3P|XLOC_001439|TCONS_00005010:0.128227|161AA|34AA|
chr1:142600000-165500000	chr1:167494654-174449617	linc|3P|XLOC_001439|TCONS_00005010:0.128227|161AA|34AA|
chr1:163636907-182303914	chr1:153957715-169244704	linc|3P|XLOC_001439|TCONS_00005010:0.128227|161AA|34AA|
chr1:142600000-165500000	chr1:167494654-174449617	linc|3P|XLOC_003233|TCONS_00011510:1.03993|81AA|67AA|
chr1:142600000-165500000	chr1:167494654-174449617	EnsASCoding|3P|XLOC_003235|TCONS_00011512:0.318078|82AA|39AA|
chr1:142600000-165500000	chr1:167494654-174449617	LongAUGORFEnsASCoding|3P|XLOC_001453|TCONS_00005035:1.44308|160AA|155AA|
chr1:142600000-165500000	chr1:167494654-174449617	LongAUGORFlinc|3P|XLOC_003270|TCONS_00011726:0.35808|248AA|106AA||NearGap
chr1:142600000-165500000	chr1:167494654-174449617	LongAUGORFlinc|3P|XLOC_003270|TCONS_00011727:4.68518|245AA|106AA||NearGap
chr1:142600000-165500000	chr1:167494654-174449617	EnsASCoding|3P|XLOC_003285|TCONS_00011778:0.200013|84AA|83AA|
chr1:142600000-165500000	chr1:167494654-174449617	LongAUGORFEnsASCoding|3P|XLOC_001497|TCONS_00005227:0.243476|206AA|194AA|
chr1:142600000-165500000	chr1:167494654-174449617	LongAUGORFEnsASCoding|3P|XLOC_001497|TCONS_00005228:0.498798|157AA|145AA|
chr1:142600000-165500000	chr1:167494654-174449617	EnsASCoding|3P|XLOC_001497|TCONS_00005229:0.896384|110AA|95AA|
chr1:142600000-165500000	chr1:167494654-174449617	EnsASCoding|3P|XLOC_001500|TCONS_00005241:0.146254|78AA|76AA|
chr1:142600000-165500000	chr1:167494654-174449617	EnsASCoding|3P|XLOC_003292|TCONS_00011814:0.987854|96AA|46AA|
chr1:142600000-165500000	chr1:167494654-174449617	linc|3P|XLOC_003292|TCONS_00011816:0.918209|77AA|64AA|
chr1:142600000-165500000	chr1:167494654-174449617	linc|3P|XLOC_003292|TCONS_00011817:0.100175|99AA|85AA|
chr1:142600000-165500000	chr1:167494654-174449617	linc|3P|XLOC_003292|TCONS_00011818:0.336273|99AA|85AA|
chr1:241755937-246870383	chr1:175660244-179663363	EnsASCoding|3P|XLOC_001556|TCONS_00005406:0.300631|68AA|36AA|
chr1:241755937-246870383	chr1:175660244-179663363	linc|3P|XLOC_003343|TCONS_00012022:0.110099|84AA|35AA|
chr1:241755937-246870383	chr1:175660244-179663363	linc|3P|XLOC_003351|TCONS_00012034:0.172551|82AA|54AA|
chr1:241755937-246870383	chr1:175660244-179663363	linc|3P|XLOC_003351|TCONS_00012036:0.19843|82AA|81AA|
chr1:241755937-246870383	chr1:175660244-179663363	linc|3P|XLOC_003352|TCONS_00012037:0.172662|73AA|31AA|
chr1:241755937-246870383	chr1:175660244-179663363	linc|3P|XLOC_003354|TCONS_00012039:0.196348|128AA|43AA|
chr1:241755937-246870383	chr1:177990662-177990787	linc|3P|XLOC_003356|TCONS_00012044:0.588367|81AA|29AA|
chr1:241755937-246870383	chr1:177991596-177998836	linc|3P|XLOC_003356|TCONS_00012044:0.588367|81AA|29AA|
chr1:241755937-246870383	chr1:175660244-179663363	linc|3P|XLOC_003356|TCONS_00012044:0.588367|81AA|29AA|
chr13:110300000-115169878	chr10:8106622-8107018	linc|3P|XLOC_003565|TCONS_00012947:1.53111|80AA|61AA|
chr20:49800000-63025520	chr10:39686838-39686920	LongAUGORFEnsASCoding|3P|XLOC_004691|TCONS_00016991:0.334986|554AA|536AA||RNACodeAS|HSS_19_1.2E-5$HSS_23_3.3E-9
chr20:49800000-63025520	chr10:39686838-39686920	EnsShortNonCoding|3P|XLOC_004691|TCONS_00016992:1.10169|105AA|80AA|
chr20:49800000-63025520	chr10:39686838-39686920	EnsShortNonCoding|3P|XLOC_004691|TCONS_00016995:0.478995|105AA|80AA|
chr20:49800000-63025520	chr10:39686838-39686920	LongAUGORFEnsASCoding|3P|XLOC_004691|TCONS_00016993:0.626272|554AA|536AA||RNACodeAS|HSS_19_1.2E-5$HSS_23_3.3E-9
chr20:49800000-63025520	chr10:39686838-39686920	LongAUGORFEnsASCoding|3P|XLOC_004691|TCONS_00016994:0.816853|554AA|536AA||RNACodeAS|HSS_19_1.2E-5$HSS_23_3.3E-9
chr20:49800000-63025520	chr10:39686838-39686920	EnsShortNonCoding|3P|XLOC_004691|TCONS_00016996:1.17686|105AA|80AA|
chr20:49800000-63025520	chr10:39686838-39686920	EnsShortNonCoding|3P|XLOC_004691|TCONS_00016997:5.53067|158AA|80AA|
chr20:49800000-63025520	chr10:39686838-39686920	EnsShortNonCoding|3P|XLOC_004691|TCONS_00016999:2.03573|82AA|55AA|
chr20:49800000-63025520	chr10:39686838-39686920	EnsShortNonCoding|3P|XLOC_004691|TCONS_00017000:0.243074|136AA|78AA|
chr20:49800000-63025520	chr10:39686838-39686920	EnsShortNonCoding|3P|XLOC_004691|TCONS_00017001:1.10935|70AA|55AA|
chr20:49800000-63025520	chr10:39686838-39686920	EnsShortNonCoding|3P|XLOC_004691|TCONS_00017002:0.171471|52AA|31AA|
chr20:49800000-63025520	chr10:39686838-39686920	EnsASCoding|3P|XLOC_004691|TCONS_00017005:0.686758|125AA|64AA|
chr20:49800000-63025520	chr10:39686838-39686920	LongAUGORFEnsASCoding|3P|XLOC_004691|TCONS_00017006:1.79507|554AA|536AA||RNACodeAS|HSS_23_3.3E-9
chr20:49800000-63025520	chr10:39686838-39686920	EnsASCoding|3P|XLOC_004691|TCONS_00017007:0.132308|134AA|94AA|
chr20:49800000-63025520	chr10:39686838-39686920	LongAUGORFEnsASCoding|3P|XLOC_004691|TCONS_00017008:1.16114|167AA|138AA||RNACodeAS|HSS_23_3.3E-9
chr20:49800000-63025520	chr10:39686838-39686920	LongAUGORFEnsShortNonCoding|3P|XLOC_004691|TCONS_00017009:0.112983|262AA|227AA|
chr17:15272073-29466722	chr10:73484941-73490291	LongAUGORFlinc|3P|XLOC_003918|TCONS_00014198:0.259|121AA|114AA|
chr22:18591634-27683302	chr10:75583739-75951395	EnsASCoding|3P|XLOC_004892|TCONS_00017863:0.537551|165AA|95AA|
chr22:18591634-27683302	chr10:75583739-75951395	LongORFEnsASCoding|3P|XLOC_004897|TCONS_00017881:0.544643|255AA|58AA|
chr22:18591634-27683302	chr10:75583739-75951395	LongORFEnsASCoding|3P|XLOC_004897|TCONS_00017882:0.937665|255AA|58AA|
chr22:18591634-27683302	chr10:75583739-75951395	LongORFEnsASCoding|3P|XLOC_004897|TCONS_00017883:0.440693|255AA|58AA|
chr19:1-18379088	chr10:79526952-80942070	LongAUGORFEnsShortNonCoding|3P|XLOC_004976|TCONS_00018208:4.23208|289AA|284AA|
chr19:1-18379088	chr10:79526952-80942070	EnsShortNonCoding|3P|XLOC_004987|TCONS_00018290:3.25712|97AA|34AA|
chr19:1-18379088	chr10:79526952-80942070	LongAUGORFEnsASCoding|3P|XLOC_004043|TCONS_00014780:11.3114|459AA|238AA|
chr19:1-18379088	chr10:79526952-80942070	LongAUGORFlinc|3P|XLOC_004048|TCONS_00014785:0.309007|248AA|217AA|
chr19:1-18379088	chr10:79526952-80942070	LongAUGORFEnsASCoding|3P|XLOC_004052|TCONS_00014798:0.167651|283AA|160AA|
chr19:1-18379088	chr10:81001058-81037734	linc|3P|XLOC_004061|TCONS_00014843:0.414585|126AA|32AA|
chr19:1-18379088	chr10:81001058-81037734	linc|3P|XLOC_004061|TCONS_00014844:0.239876|176AA|32AA|
chr19:1-18379088	chr10:81084730-81597886	EnsASCoding|3P|XLOC_004071|TCONS_00014888:0.20512|86AA|77AA|
chr19:1-18379088	chr10:81084730-81597886	LongORFEnsASCoding|3P|XLOC_004071|TCONS_00014889:0.272321|209AA|77AA|
chr19:1-18379088	chr10:81084730-81597886	LongAUGORFlinc|3P|XLOC_005027|TCONS_00018475:0.122969|138AA|133AA|
chr19:1-18379088	chr10:81084730-81597886	EnsASCoding|3P|XLOC_004082|TCONS_00014951:2.64653|62AA|29AA|
chr19:1-18379088	chr10:81084730-81597886	linc|3P|XLOC_004083|TCONS_00014952:1.41376|102AA|10AA|
chr19:1-18379088	chr10:81084730-81597886	linc|3P|XLOC_004084|TCONS_00014953:0.16793|72AA|41AA|
chr19:1-18379088	chr10:81084730-81597886	EnsASCoding|3P|XLOC_005039|TCONS_00018570:0.442568|68AA|8AA|
chr19:1-18379088	chr10:81084730-81597886	EnsASCoding|3P|XLOC_004088|TCONS_00014983:1.84825|196AA|95AA|
chr12:96200001-133851895	chr10:82620803-85934441	linc|3P|XLOC_004138|TCONS_00015133:0.576927|100AA|91AA|
chr12:96200001-133851895	chr10:82620803-85934441	linc|3P|XLOC_005067|TCONS_00018710:0.877816|76AA|28AA|
chr12:96200001-133851895	chr10:82620803-85934441	LongAUGORFEnsASCoding|3P|XLOC_005071|TCONS_00018721:1.15046|256AA|251AA|
chr12:96200001-133851895	chr10:82620803-85934441	EnsASCoding|3P|XLOC_005071|TCONS_00018722:0.135908|99AA|96AA|
chr12:96200001-133851895	chr10:86684830-93620482	linc|3P|XLOC_004173|TCONS_00015238:0.727717|73AA|37AA|
chr12:96200001-133851895	chr10:86684830-93620482	LongAUGORFlinc|3P|XLOC_005090|TCONS_00018786:0.258841|359AA|321AA|
chr12:96200001-133851895	chr10:86684830-93620482	LongAUGORFlinc|3P|XLOC_005090|TCONS_00018787:0.496823|462AA|321AA|
chr12:96200001-133851895	chr10:86684830-93620482	LongAUGORFlinc|3P|XLOC_005093|TCONS_00018790:0.692221|639AA|381AA|
chr12:96200001-133851895	chr10:86684830-93620482	LongAUGORFlinc|3P|XLOC_005093|TCONS_00018791:0.769349|381AA|362AA|
chr12:96200001-133851895	chr10:86684830-93620482	LongAUGORFlinc|3P|XLOC_005093|TCONS_00018792:0.420483|381AA|362AA|
chr12:96200001-133851895	chr10:86684830-93620482	LongAUGORFlinc|3P|XLOC_005093|TCONS_00018793:0.738396|381AA|362AA|
chr12:96200001-133851895	chr10:86684830-93620482	LongAUGORFlinc|3P|XLOC_005095|TCONS_00018796:0.129939|266AA|147AA|
chr12:96200001-133851895	chr10:86684830-93620482	linc|3P|XLOC_005104|TCONS_00018821:0.408867|114AA|78AA|
chr16:59511091-80452240	chr10:91149254-91166070	EnsASCoding|3P|XLOC_004195|TCONS_00015364:0.721494|79AA|62AA|
chr12:96200001-133851895	chr10:86684830-93620482	EnsASCoding|3P|XLOC_004195|TCONS_00015364:0.721494|79AA|62AA|
chr12:96200001-133851895	chr10:86684830-93620482	EnsShortNonCoding|3P|XLOC_005125|TCONS_00018990:0.226311|86AA|69AA|
chr12:96200001-133851895	chr10:86684830-93620482	linc|3P|XLOC_005125|TCONS_00018992:0.162367|86AA|57AA|
chr12:96200001-133851895	chr10:86684830-93620482	EnsShortNonCoding|3P|XLOC_005125|TCONS_00018994:0.50812|59AA|37AA|
chr12:96200001-133851895	chr10:86684830-93620482	linc|3P|XLOC_004198|TCONS_00015367:0.323303|90AA|70AA|
chr12:96200001-133851895	chr10:86684830-93620482	linc|3P|XLOC_005125|TCONS_00018999:0.592412|89AA|68AA|
chr12:96200001-133851895	chr10:86684830-93620482	linc|3P|XLOC_004203|TCONS_00015373:0.79714|97AA|81AA|
chr12:96200001-133851895	chr10:86684830-93620482	linc|3P|XLOC_004203|TCONS_00015374:1.03499|97AA|81AA|
chr12:96200001-133851895	chr10:86684830-93620482	linc|3P|XLOC_004204|TCONS_00015375:0.507824|138AA|54AA|
chr12:96200001-133851895	chr11:6528033-6528165	LongAUGORFEnsShortNonCoding|3P|XLOC_007025|TCONS_00026558:1.88374|279AA|236AA|
chr12:96200001-133851895	chr11:6528033-6528165	EnsShortNonCoding|3P|XLOC_007025|TCONS_00026559:0.312663|114AA|96AA|
chr12:96200001-133851895	chr11:6528033-6528165	EnsShortNonCoding|3P|XLOC_007025|TCONS_00026560:6.58366|97AA|75AA|
chr12:96200001-133851895	chr11:6528033-6528165	EnsShortNonCoding|3P|XLOC_007025|TCONS_00026562:2.46624|89AA|64AA|
chr12:96200001-133851895	chr11:6528033-6528165	EnsShortNonCoding|3P|XLOC_007025|TCONS_00026563:1.5074|72AA|40AA|
chr22:18591634-27683302	chr11:11563349-11563407	LongAUGORFlinc|3P|XLOC_005522|TCONS_00020325:0.102481|282AA|268AA|
chr2:42996641-75830535	chr11:16951088-31105173	LongAUGORFlinc|3P|XLOC_007084|TCONS_00026759:1.77856|119AA|117AA|
chr2:42996641-75830535	chr11:16951088-31105173	LongAUGORFlinc|3P|XLOC_007084|TCONS_00026760:0.615662|118AA|105AA|
chr2:42996641-75830535	chr11:16951088-31105173	linc|3P|XLOC_007084|TCONS_00026762:0.208093|144AA|47AA|
chr2:42996641-75830535	chr11:16951088-31105173	linc|3P|XLOC_007084|TCONS_00026763:0.297467|133AA|92AA|
chr2:42996641-75830535	chr11:16951088-31105173	linc|3P|XLOC_007084|TCONS_00026766:0.319173|68AA|52AA|
chr2:42996641-75830535	chr11:16951088-31105173	linc|3P|XLOC_005556|TCONS_00020419:3.62004|60AA|32AA|
chr2:42996641-75830535	chr11:16951088-31105173	linc|3P|XLOC_007097|TCONS_00026787:0.124191|99AA|52AA|
chr2:42996641-75830535	chr11:16951088-31105173	LongAUGORFlinc|3P|XLOC_007100|TCONS_00026791:0.805896|261AA|223AA|
chr2:42996641-75830535	chr11:16951088-31105173	LongAUGORFlinc|3P|XLOC_007100|TCONS_00026792:0.762924|261AA|223AA|
chr2:42996641-75830535	chr11:16951088-31105173	LongAUGORFlinc|3P|XLOC_007100|TCONS_00026793:0.174842|261AA|223AA|
chr2:42996641-75830535	chr11:16951088-31105173	LongAUGORFlinc|3P|XLOC_007100|TCONS_00026794:0.166036|261AA|223AA|
chr2:42996641-75830535	chr11:16951088-31105173	linc|3P|XLOC_007100|TCONS_00026796:0.156684|116AA|50AA|
chr2:42996641-75830535	chr11:16951088-31105173	LongAUGORFlinc|3P|XLOC_005560|TCONS_00020423:0.553793|161AA|122AA|
chr2:42996641-75830535	chr11:16951088-31105173	LongAUGORFlinc|3P|XLOC_005560|TCONS_00020424:0.658173|116AA|115AA|
chr2:42996641-75830535	chr11:16951088-31105173	linc|3P|XLOC_005561|TCONS_00020425:0.551503|160AA|27AA|
chr11:25852052-63067283	chr11:19720677-19720963	LongAUGORFEnsASCoding|3P|XLOC_007108|TCONS_00026820:0.205197|2236AA|258AA||RNACodeAS|HSS_25_1.3E-7$HSS_27_3.2E-14
chr12:96200001-133851895	chr11:19720224-19720287	LongAUGORFEnsASCoding|3P|XLOC_007108|TCONS_00026820:0.205197|2236AA|258AA||RNACodeAS|HSS_25_1.3E-7$HSS_27_3.2E-14
chr2:42996641-75830535	chr11:16951088-31105173	LongAUGORFEnsASCoding|3P|XLOC_007108|TCONS_00026820:0.205197|2236AA|258AA||RNACodeAS|HSS_25_1.3E-7$HSS_27_3.2E-14
chr11:25852052-63067283	chr11:19720677-19720963	LongAUGORFEnsASCoding|3P|XLOC_007108|TCONS_00026821:0.187195|2236AA|315AA||RNACodeAS|HSS_25_1.3E-7$HSS_27_3.2E-14
chr12:96200001-133851895	chr11:19720224-19720287	LongAUGORFEnsASCoding|3P|XLOC_007108|TCONS_00026821:0.187195|2236AA|315AA||RNACodeAS|HSS_25_1.3E-7$HSS_27_3.2E-14
chr2:42996641-75830535	chr11:16951088-31105173	LongAUGORFEnsASCoding|3P|XLOC_007108|TCONS_00026821:0.187195|2236AA|315AA||RNACodeAS|HSS_25_1.3E-7$HSS_27_3.2E-14
chr11:25852052-63067283	chr11:19720677-19720963	LongAUGORFEnsASCoding|3P|XLOC_007108|TCONS_00026822:0.523292|2236AA|315AA||RNACodeAS|HSS_25_1.3E-7$HSS_27_3.2E-14
chr12:96200001-133851895	chr11:19720224-19720287	LongAUGORFEnsASCoding|3P|XLOC_007108|TCONS_00026822:0.523292|2236AA|315AA||RNACodeAS|HSS_25_1.3E-7$HSS_27_3.2E-14
chr2:42996641-75830535	chr11:16951088-31105173	LongAUGORFEnsASCoding|3P|XLOC_007108|TCONS_00026822:0.523292|2236AA|315AA||RNACodeAS|HSS_25_1.3E-7$HSS_27_3.2E-14
chr2:42996641-75830535	chr11:16951088-31105173	LongAUGORFlinc|3P|XLOC_007108|TCONS_00026825:0.209869|190AA|176AA|
chr2:42996641-75830535	chr11:16951088-31105173	LongAUGORFlinc|3P|XLOC_007114|TCONS_00026833:0.22764|184AA|177AA|
chr2:42996641-75830535	chr11:16951088-31105173	LongAUGORFlinc|3P|XLOC_007144|TCONS_00026931:0.339127|188AA|126AA|
chr2:42996641-75830535	chr11:16951088-31105173	linc|3P|XLOC_005588|TCONS_00020491:0.25923|96AA|26AA|
chr2:42996641-75830535	chr11:16951088-31105173	linc|3P|XLOC_005593|TCONS_00020496:0.566523|147AA|64AA|
chr2:42996641-75830535	chr11:16951088-31105173	LongAUGORFlinc|3P|XLOC_005597|TCONS_00020525:0.231305|251AA|248AA|
chr1:40100001-61300000	chr11:23489712-23497866	EnsASCoding|3P|XLOC_005601|TCONS_00020552:0.228256|72AA|67AA|
chr2:42996641-75830535	chr11:16951088-31105173	EnsASCoding|3P|XLOC_005601|TCONS_00020552:0.228256|72AA|67AA|
chr1:40100001-61300000	chr11:23489712-23497866	EnsASCoding|3P|XLOC_005601|TCONS_00020553:0.286147|75AA|61AA|
chr2:42996641-75830535	chr11:16951088-31105173	EnsASCoding|3P|XLOC_005601|TCONS_00020553:0.286147|75AA|61AA|
chr2:42996641-75830535	chr11:16951088-31105173	linc|3P|XLOC_005601|TCONS_00020554:0.249047|83AA|79AA|
chr2:42996641-75830535	chr11:16951088-31105173	EnsASCoding|3P|XLOC_007166|TCONS_00027014:0.13533|62AA|53AA|
chr2:42996641-75830535	chr11:16951088-31105173	EnsASCoding|3P|XLOC_007166|TCONS_00027015:0.45982|61AA|35AA|
chr2:42996641-75830535	chr11:16951088-31105173	linc|3P|XLOC_007167|TCONS_00027016:0.134648|104AA|60AA|
chr2:42996641-75830535	chr11:16951088-31105173	LongAUGORFlinc|3P|XLOC_005610|TCONS_00020583:0.169752|126AA|112AA|
chr2:46572960-56492362	chr11:28507714-31105173	LongAUGORFEnsASCoding|3P|XLOC_007185|TCONS_00027065:5.13463|143AA|109AA|
chr2:42996641-75830535	chr11:16951088-31105173	LongAUGORFEnsASCoding|3P|XLOC_007185|TCONS_00027065:5.13463|143AA|109AA|
chr2:46572960-56492362	chr11:28507714-31105173	linc|3P|XLOC_005638|TCONS_00020649:0.168264|95AA|71AA|
chr2:42996641-75830535	chr11:16951088-31105173	linc|3P|XLOC_005638|TCONS_00020649:0.168264|95AA|71AA|
chr2:46572960-56492362	chr11:28507714-31105173	linc|3P|XLOC_005646|TCONS_00020690:3.19011|51AA|33AA|
chr2:42996641-75830535	chr11:16951088-31105173	linc|3P|XLOC_005646|TCONS_00020690:3.19011|51AA|33AA|
chr2:46572960-56492362	chr11:28507714-31105173	linc|3P|XLOC_005647|TCONS_00020691:0.413304|160AA|93AA|
chr2:42996641-75830535	chr11:16951088-31105173	linc|3P|XLOC_005647|TCONS_00020691:0.413304|160AA|93AA|
chr2:46572960-56492362	chr11:28507714-31105173	linc|3P|XLOC_005647|TCONS_00020692:0.573972|85AA|77AA|
chr2:42996641-75830535	chr11:16951088-31105173	linc|3P|XLOC_005647|TCONS_00020692:0.573972|85AA|77AA|
chr11:1-21700000	chr11:50266623-50267016	LongAUGORFEnsASCoding|3P|XLOC_005801|TCONS_00021153:0.502564|135AA|109AA||RNACodeAS|HSS_81_7.2E-6
chr11:1-21700000	chr11:50266623-50267016	LongAUGORFEnsASCoding|3P|XLOC_005801|TCONS_00021153:0.502564|135AA|109AA||RNACodeAS|HSS_81_7.2E-6
chr11:1-21700000	chr11:50266623-50267016	LongAUGORFEnsASCoding|3P|XLOC_005801|TCONS_00021154:0.289358|202AA|176AA||RNACodeAS|HSS_81_7.2E-6
chr11:1-21700000	chr11:50266623-50267016	LongAUGORFEnsASCoding|3P|XLOC_005801|TCONS_00021154:0.289358|202AA|176AA||RNACodeAS|HSS_81_7.2E-6
chr11:25852052-63067283	chr11:58971173-58971360	LongAUGORFEnsASCoding|3P|XLOC_007468|TCONS_00028059:0.872271|227AA|166AA|
chr11:25852052-63067283	chr11:58971173-58971489	LongAUGORFEnsASCoding|3P|XLOC_007468|TCONS_00028059:0.872271|227AA|166AA|
chr11:25852052-63067283	chr11:58971173-58971360	LongAUGORFEnsASCoding|3P|XLOC_007468|TCONS_00028059:0.872271|227AA|166AA|
chr17:15272073-29466722	chr11:59629604-62223314	EnsASCoding|3P|XLOC_007488|TCONS_00028141:3.23855|114AA|95AA|
chr17:15272073-29466722	chr11:59629604-62223314	LongAUGORFEnsASCoding|3P|XLOC_005952|TCONS_00021741:1.40028|128AA|118AA||RNACodeAS|HSS_97_6.9E-5
chr17:15272073-29466722	chr11:59629604-62223314	linc|3P|XLOC_005956|TCONS_00021748:1.08896|61AA|31AA|
chr17:15272073-29466722	chr11:59629604-62223314	linc|3P|XLOC_007494|TCONS_00028166:0.401579|44AA|28AA|
chr17:15272073-29466722	chr11:59629604-62223314	linc|3P|XLOC_007494|TCONS_00028167:0.786755|58AA|38AA|
chr17:15272073-29466722	chr11:59629604-62223314	linc|3P|XLOC_007494|TCONS_00028168:1.63544|58AA|48AA|
chr17:15272073-29466722	chr11:59629604-62223314	EnsASCoding|3P|XLOC_005960|TCONS_00021760:0.556769|81AA|18AA|
chr17:15272073-29466722	chr11:60838174-61086015	LongORFlinc|3P|XLOC_005979|TCONS_00021824:0.724427|221AA|20AA|
chr17:15272073-29466722	chr11:59629604-62223314	LongORFlinc|3P|XLOC_005979|TCONS_00021824:0.724427|221AA|20AA|
chr17:15272073-29466722	chr11:59629604-62223314	linc|3P|XLOC_005992|TCONS_00021875:1.00394|136AA|64AA|
chr17:15272073-29466722	chr11:62550998-62553301	LongAUGORFlinc|3P|XLOC_007549|TCONS_00028460:1.10541|255AA|246AA|
chr17:15272073-29466722	chr11:62127363-62732298	LongAUGORFlinc|3P|XLOC_007549|TCONS_00028460:1.10541|255AA|246AA|
chr17:15272073-29466722	chr11:62550998-62553301	linc|3P|XLOC_007549|TCONS_00028462:0.367452|56AA|25AA|
chr17:15272073-29466722	chr11:62127363-62732298	linc|3P|XLOC_007549|TCONS_00028462:0.367452|56AA|25AA|
chr17:15272073-29466722	chr11:62127363-62732298	EnsShortNonCoding|3P|XLOC_006003|TCONS_00021936:283.863|80AA|53AA|
chr17:15272073-29466722	chr11:62127363-62732298	LongAUGORFEnsASCoding|3P|XLOC_006007|TCONS_00021940:0.148199|205AA|183AA|
chr17:15272073-29466722	chr11:62774924-63042486	EnsASCoding|3P|XLOC_007556|TCONS_00028496:0.308432|120AA|65AA|
chr17:15272073-29466722	chr11:75754569-75755799	LongAUGORFlinc|3P|XLOC_007785|TCONS_00029430:0.121923|150AA|149AA|
chr17:15272073-29466722	chr11:75754615-75755717	LongAUGORFlinc|3P|XLOC_007785|TCONS_00029430:0.121923|150AA|149AA|
chr17:15272073-29466722	chr11:75754856-75755717	LongAUGORFlinc|3P|XLOC_007785|TCONS_00029430:0.121923|150AA|149AA|
chr17:15272073-29466722	chr11:75754566-75755799	LongAUGORFlinc|3P|XLOC_007785|TCONS_00029430:0.121923|150AA|149AA|
chr17:15272073-29466722	chr11:75754566-75755799	LongAUGORFlinc|3P|XLOC_007785|TCONS_00029430:0.121923|150AA|149AA|
chr17:15272073-29466722	chr11:75754856-75755717	LongAUGORFlinc|3P|XLOC_007785|TCONS_00029430:0.121923|150AA|149AA|
chr17:15272073-29466722	chr11:75754615-75755717	LongAUGORFlinc|3P|XLOC_007785|TCONS_00029430:0.121923|150AA|149AA|
chr17:15272073-29466722	chr11:75754566-75755799	LongAUGORFlinc|3P|XLOC_007785|TCONS_00029430:0.121923|150AA|149AA|
chr17:15272073-29466722	chr11:75754566-75755799	LongAUGORFlinc|3P|XLOC_007785|TCONS_00029430:0.121923|150AA|149AA|
chr17:15272073-29466722	chr11:75754569-75755717	LongAUGORFlinc|3P|XLOC_007785|TCONS_00029430:0.121923|150AA|149AA|
chr17:15272073-29466722	chr11:75753400-75756854	LongAUGORFlinc|3P|XLOC_007785|TCONS_00029430:0.121923|150AA|149AA|
chr17:15272073-29466722	chr11:75751861-75753735	LongAUGORFlinc|3P|XLOC_007785|TCONS_00029430:0.121923|150AA|149AA|
chr2:137259366-159559082	chr11:75751879-75765578	LongAUGORFlinc|3P|XLOC_007785|TCONS_00029430:0.121923|150AA|149AA|
chr17:15272073-29466722	chr11:76726540-79332362	linc|3P|XLOC_007795|TCONS_00029522:0.155174|83AA|15AA|
chr17:15272073-29466722	chr11:76726540-79332362	linc|3P|XLOC_006253|TCONS_00023081:1.84465|86AA|77AA|
chr17:15272073-29466722	chr11:76726540-79332362	EnsASCoding|3P|XLOC_007814|TCONS_00029583:0.752975|159AA|99AA|
chr17:15272073-29466722	chr11:76726540-79332362	EnsASCoding|3P|XLOC_007826|TCONS_00029619:0.282051|88AA|16AA|
chr17:15272073-29466722	chr11:76726540-79332362	LongORFlinc|3P|XLOC_007840|TCONS_00029658:0.313184|350AA|0AA|
chr17:15272073-29466722	chr11:76726540-79332362	LongAUGORFlinc|3P|XLOC_007840|TCONS_00029660:2.23491|258AA|116AA|
chr17:15272073-29466722	chr11:78984478-78984679	LongAUGORFlinc|3P|XLOC_006289|TCONS_00023313:0.406847|939AA|134AA|
chr17:15272073-29466722	chr11:78984752-78985362	LongAUGORFlinc|3P|XLOC_006289|TCONS_00023313:0.406847|939AA|134AA|
chr17:15272073-29466722	chr11:78985362-78985577	LongAUGORFlinc|3P|XLOC_006289|TCONS_00023313:0.406847|939AA|134AA|
chr17:15272073-29466722	chr11:78973044-78979681	LongAUGORFlinc|3P|XLOC_006289|TCONS_00023313:0.406847|939AA|134AA|
chr17:15272073-29466722	chr11:78952281-78987581	LongAUGORFlinc|3P|XLOC_006289|TCONS_00023313:0.406847|939AA|134AA|
chr17:15272073-29466722	chr11:78952281-78987581	LongAUGORFlinc|3P|XLOC_006289|TCONS_00023313:0.406847|939AA|134AA|
chr17:15272073-29466722	chr11:76726540-79332362	LongAUGORFlinc|3P|XLOC_006289|TCONS_00023313:0.406847|939AA|134AA|
chr17:15272073-29466722	chr11:78984478-78984679	LongORFlinc|3P|XLOC_006289|TCONS_00023314:0.375983|1277AA|0AA|
chr17:15272073-29466722	chr11:78984752-78985362	LongORFlinc|3P|XLOC_006289|TCONS_00023314:0.375983|1277AA|0AA|
chr17:15272073-29466722	chr11:78985362-78985577	LongORFlinc|3P|XLOC_006289|TCONS_00023314:0.375983|1277AA|0AA|
chr17:15272073-29466722	chr11:78973044-78979681	LongORFlinc|3P|XLOC_006289|TCONS_00023314:0.375983|1277AA|0AA|
chr17:15272073-29466722	chr11:78952281-78987581	LongORFlinc|3P|XLOC_006289|TCONS_00023314:0.375983|1277AA|0AA|
chr17:15272073-29466722	chr11:78952281-78987581	LongORFlinc|3P|XLOC_006289|TCONS_00023314:0.375983|1277AA|0AA|
chr17:15272073-29466722	chr11:76726540-79332362	LongORFlinc|3P|XLOC_006289|TCONS_00023314:0.375983|1277AA|0AA|
chr17:15272073-29466722	chr11:79305714-79379063	linc|3P|XLOC_007846|TCONS_00029699:0.229395|130AA|76AA|
chr17:15272073-29466722	chr11:76726540-79332362	linc|3P|XLOC_007846|TCONS_00029699:0.229395|130AA|76AA|
chr17:15272073-29466722	chr11:79992798-80200088	LongORFEnsASCoding|3P|XLOC_007863|TCONS_00029734:0.138623|213AA|57AA||RNACodeAS|HSS_145_2.8E-7$HSS_146_2.6E-5
chr11:25852052-63067283	chr11:83291717-83292099	EnsShortNonCoding|3P|XLOC_006343|TCONS_00023524:0.522859|66AA|66AA|
chr11:25852052-63067283	chr11:83291717-83292099	EnsShortNonCoding|3P|XLOC_006343|TCONS_00023525:1.1034|64AA|35AA|
chr11:25852052-63067283	chr11:83291717-83292099	linc|3P|XLOC_006343|TCONS_00023526:3.26232|56AA|14AA|
chr11:25852052-63067283	chr11:83291717-83292099	EnsShortNonCoding|3P|XLOC_006343|TCONS_00023528:5.73562|96AA|70AA|
chr2:42996641-75830535	chr11:96345487-96346168	LongAUGORFEnsASCoding|3P|XLOC_008048|TCONS_00030507:0.208765|140AA|113AA|
chr2:42996641-75830535	chr11:96345487-96346168	LongAUGORFEnsASCoding|3P|XLOC_008048|TCONS_00030509:0.152213|189AA|130AA|
chr10:82000001-121700000	chr11:102894945-102894993	LongAUGORFEnsASCoding|3P|XLOC_006677|TCONS_00024881:0.330155|164AA|145AA|
chr10:82000001-121700000	chr11:102894945-102894993	LongAUGORFEnsASCoding|3P|XLOC_006677|TCONS_00024882:0.696421|272AA|255AA|
chr10:82000001-121700000	chr11:102894945-102894993	LongAUGORFEnsASCoding|3P|XLOC_006677|TCONS_00024883:0.148585|164AA|145AA|
chr10:82000001-121700000	chr11:102894945-102894993	LongAUGORFEnsASCoding|3P|XLOC_006677|TCONS_00024884:0.939668|272AA|255AA|
chr10:30573369-54999385	chr11:102954603-102958315	linc|3P|XLOC_008265|TCONS_00031482:0.38132|132AA|86AA|
chr17:15272073-29466722	chr11:103354149-103359578	LongORFEnsASCoding|3P|XLOC_006684|TCONS_00024942:1.3733|299AA|92AA|
chr17:15272073-29466722	chr11:103354492-103359500	LongORFEnsASCoding|3P|XLOC_006684|TCONS_00024942:1.3733|299AA|92AA|
chr19:1-18379088	chr11:109362954-109363128	LongAUGORFEnsASCoding|3P|XLOC_008355|TCONS_00031872:0.135542|134AA|108AA|
chr2:75830381-85488426	chr11:109363041-109365619	LongAUGORFEnsASCoding|3P|XLOC_008355|TCONS_00031872:0.135542|134AA|108AA|
chr19:1-18379088	chr11:109362954-109363128	LongAUGORFEnsASCoding|3P|XLOC_008355|TCONS_00031874:1.04897|182AA|174AA|
chr2:75830381-85488426	chr11:109363041-109365619	LongAUGORFEnsASCoding|3P|XLOC_008355|TCONS_00031874:1.04897|182AA|174AA|
chr19:1-18379088	chr11:109362954-109363128	EnsASCoding|3P|XLOC_008355|TCONS_00031875:0.864656|93AA|50AA|
chr2:75830381-85488426	chr11:109363041-109365619	EnsASCoding|3P|XLOC_008355|TCONS_00031875:0.864656|93AA|50AA|
chr1:93335593-109129131	chr11:117077241-117077435	EnsShortNonCoding|3P|XLOC_006866|TCONS_00025701:13.0012|42AA|23AA|
chr1:97093689-110199268	chr11:117077241-117077435	EnsShortNonCoding|3P|XLOC_006866|TCONS_00025701:13.0012|42AA|23AA|
chr11:1-21700000	chr11:117077356-117077435	EnsShortNonCoding|3P|XLOC_006866|TCONS_00025701:13.0012|42AA|23AA|
chr2:42996641-75830535	chr11:117077242-117077439	EnsShortNonCoding|3P|XLOC_006866|TCONS_00025701:13.0012|42AA|23AA|
chr2:46572960-56492362	chr11:117077242-117077439	EnsShortNonCoding|3P|XLOC_006866|TCONS_00025701:13.0012|42AA|23AA|
chr1:93335593-109129131	chr11:117077241-117077435	EnsShortNonCoding|3P|XLOC_006866|TCONS_00025702:1.49367|188AA|59AA|
chr1:97093689-110199268	chr11:117077241-117077435	EnsShortNonCoding|3P|XLOC_006866|TCONS_00025702:1.49367|188AA|59AA|
chr11:1-21700000	chr11:117077356-117077435	EnsShortNonCoding|3P|XLOC_006866|TCONS_00025702:1.49367|188AA|59AA|
chr2:42996641-75830535	chr11:117077242-117077439	EnsShortNonCoding|3P|XLOC_006866|TCONS_00025702:1.49367|188AA|59AA|
chr2:46572960-56492362	chr11:117077242-117077439	EnsShortNonCoding|3P|XLOC_006866|TCONS_00025702:1.49367|188AA|59AA|
chr1:93335593-109129131	chr11:117077241-117077435	EnsShortNonCoding|3P|XLOC_006866|TCONS_00025704:0.715551|188AA|59AA|
chr1:97093689-110199268	chr11:117077241-117077435	EnsShortNonCoding|3P|XLOC_006866|TCONS_00025704:0.715551|188AA|59AA|
chr11:1-21700000	chr11:117077356-117077435	EnsShortNonCoding|3P|XLOC_006866|TCONS_00025704:0.715551|188AA|59AA|
chr2:42996641-75830535	chr11:117077242-117077439	EnsShortNonCoding|3P|XLOC_006866|TCONS_00025704:0.715551|188AA|59AA|
chr2:46572960-56492362	chr11:117077242-117077439	EnsShortNonCoding|3P|XLOC_006866|TCONS_00025704:0.715551|188AA|59AA|
chr1:93335593-109129131	chr11:117077241-117077435	EnsShortNonCoding|3P|XLOC_006866|TCONS_00025705:2.63553|62AA|42AA|
chr1:97093689-110199268	chr11:117077241-117077435	EnsShortNonCoding|3P|XLOC_006866|TCONS_00025705:2.63553|62AA|42AA|
chr11:1-21700000	chr11:117077356-117077435	EnsShortNonCoding|3P|XLOC_006866|TCONS_00025705:2.63553|62AA|42AA|
chr2:42996641-75830535	chr11:117077242-117077439	EnsShortNonCoding|3P|XLOC_006866|TCONS_00025705:2.63553|62AA|42AA|
chr2:46572960-56492362	chr11:117077242-117077439	EnsShortNonCoding|3P|XLOC_006866|TCONS_00025705:2.63553|62AA|42AA|
chr1:93335593-109129131	chr11:117077241-117077435	EnsShortNonCoding|3P|XLOC_006866|TCONS_00025706:18.4404|130AA|70AA|
chr1:97093689-110199268	chr11:117077241-117077435	EnsShortNonCoding|3P|XLOC_006866|TCONS_00025706:18.4404|130AA|70AA|
chr11:1-21700000	chr11:117077356-117077435	EnsShortNonCoding|3P|XLOC_006866|TCONS_00025706:18.4404|130AA|70AA|
chr2:42996641-75830535	chr11:117077242-117077439	EnsShortNonCoding|3P|XLOC_006866|TCONS_00025706:18.4404|130AA|70AA|
chr2:46572960-56492362	chr11:117077242-117077439	EnsShortNonCoding|3P|XLOC_006866|TCONS_00025706:18.4404|130AA|70AA|
chr2:8078038-13367823	chr12:15389919-25682950	linc|3P|XLOC_008647|TCONS_00033330:0.182338|198AA|91AA|
chr2:8078038-13367823	chr12:15389919-25682950	LongAUGORFlinc|3P|XLOC_008647|TCONS_00033331:0.247543|198AA|117AA|
chr2:8078038-13367823	chr12:21064789-21554688	LongAUGORFEnsASCoding|3P|XLOC_009451|TCONS_00036005:0.568616|117AA|115AA|
chr2:8078038-13367823	chr12:15389919-25682950	LongAUGORFEnsASCoding|3P|XLOC_009451|TCONS_00036005:0.568616|117AA|115AA|
chr2:8078038-13367823	chr12:21064789-21554688	LongAUGORFlinc|3P|XLOC_008701|TCONS_00033479:0.962864|157AA|155AA|
chr2:8078038-13367823	chr12:15389919-25682950	LongAUGORFlinc|3P|XLOC_008701|TCONS_00033479:0.962864|157AA|155AA|
chr2:8078038-13367823	chr12:21064789-21554688	LongAUGORFlinc|3P|XLOC_008701|TCONS_00033480:0.846048|157AA|155AA|
chr2:8078038-13367823	chr12:15389919-25682950	LongAUGORFlinc|3P|XLOC_008701|TCONS_00033480:0.846048|157AA|155AA|
chr2:8078038-13367823	chr12:21064789-21554688	LongAUGORFlinc|3P|XLOC_008701|TCONS_00033481:0.600306|157AA|155AA|
chr2:8078038-13367823	chr12:15389919-25682950	LongAUGORFlinc|3P|XLOC_008701|TCONS_00033481:0.600306|157AA|155AA|
chr2:8078038-13367823	chr12:21064789-21554688	LongAUGORFlinc|3P|XLOC_008701|TCONS_00033482:0.186103|157AA|155AA|
chr2:8078038-13367823	chr12:15389919-25682950	LongAUGORFlinc|3P|XLOC_008701|TCONS_00033482:0.186103|157AA|155AA|
chr2:8078038-13367823	chr12:15389919-25682950	linc|3P|XLOC_009455|TCONS_00036039:0.54989|120AA|97AA|
chr2:8078038-13367823	chr12:15389919-25682950	LongAUGORFlinc|3P|XLOC_009456|TCONS_00036041:0.210045|582AA|553AA|
chr2:8078038-13367823	chr12:21819189-21819328	LongAUGORFlinc|3P|XLOC_009456|TCONS_00036042:0.210045|582AA|553AA|
chr2:8078038-13367823	chr12:15389919-25682950	LongAUGORFlinc|3P|XLOC_009456|TCONS_00036042:0.210045|582AA|553AA|
chr2:8078038-13367823	chr12:21819189-21819328	LongAUGORFlinc|3P|XLOC_009456|TCONS_00036043:0.210045|582AA|553AA|
chr2:8078038-13367823	chr12:15389919-25682950	LongAUGORFlinc|3P|XLOC_009456|TCONS_00036043:0.210045|582AA|553AA|
chr2:8078038-13367823	chr12:15389919-25682950	LongAUGORFlinc|3P|XLOC_009458|TCONS_00036045:0.330436|470AA|205AA|
chr2:8078038-13367823	chr12:15389919-25682950	linc|3P|XLOC_009462|TCONS_00036049:0.160145|117AA|68AA|
chr2:8078038-13367823	chr12:15389919-25682950	LongAUGORFlinc|3P|XLOC_009465|TCONS_00036052:0.192141|632AA|607AA|
chr2:8078038-13367823	chr12:15389919-25682950	LongAUGORFlinc|3P|XLOC_009467|TCONS_00036054:1.81879|932AA|921AA|
chr2:8078038-13367823	chr12:15389919-25682950	LongAUGORFlinc|3P|XLOC_009471|TCONS_00036072:0.819683|237AA|100AA|
chr2:8078038-13367823	chr12:15389919-25682950	linc|3P|XLOC_009470|TCONS_00036073:0.342096|111AA|84AA|
chr2:8078038-13367823	chr12:15389919-25682950	linc|3P|XLOC_009478|TCONS_00036080:0.414612|99AA|92AA|
chr2:8078038-13367823	chr12:15389919-25682950	linc|3P|XLOC_009478|TCONS_00036081:0.402639|121AA|76AA|
chr2:8078038-13367823	chr12:15389919-25682950	linc|3P|XLOC_009493|TCONS_00036112:0.328561|90AA|89AA|
chr14:24298509-31272416	chr12:24811291-24811487	LongAUGORFlinc|3P|XLOC_009493|TCONS_00036113:0.838501|155AA|107AA|
chr2:8078038-13367823	chr12:15389919-25682950	LongAUGORFlinc|3P|XLOC_009493|TCONS_00036113:0.838501|155AA|107AA|
chr14:24298509-31272416	chr12:24811291-24811487	linc|3P|XLOC_009493|TCONS_00036114:1.26647|129AA|89AA|
chr2:8078038-13367823	chr12:15389919-25682950	linc|3P|XLOC_009493|TCONS_00036114:1.26647|129AA|89AA|
chr11:25852052-63067283	chr12:32928425-32928870	linc|3P|XLOC_009542|TCONS_00036294:0.14678|155AA|80AA|
chr11:25852052-63067283	chr12:32928394-32928920	linc|3P|XLOC_009542|TCONS_00036294:0.14678|155AA|80AA|
chr11:25852052-63067283	chr12:32928425-32928870	LongAUGORFlinc|3P|XLOC_009542|TCONS_00036295:0.230587|152AA|148AA|
chr11:25852052-63067283	chr12:32928394-32928920	LongAUGORFlinc|3P|XLOC_009542|TCONS_00036295:0.230587|152AA|148AA|
chr11:25852052-63067283	chr12:32928425-32928870	linc|3P|XLOC_009542|TCONS_00036296:0.217839|115AA|98AA|
chr11:25852052-63067283	chr12:32928394-32928920	linc|3P|XLOC_009542|TCONS_00036296:0.217839|115AA|98AA|
chr1:40100001-61300000	chr12:35761322-35761807	LongAUGORFlinc|3P|XLOC_009556|TCONS_00036355:0.313028|135AA|126AA|
chr1:40100001-61300000	chr12:35761350-35761835	LongAUGORFlinc|3P|XLOC_009556|TCONS_00036355:0.313028|135AA|126AA|
chr11:25852052-63067283	chr12:35761350-35761794	LongAUGORFlinc|3P|XLOC_009556|TCONS_00036355:0.313028|135AA|126AA|
chr12:96200001-133851895	chr12:35761332-35761807	LongAUGORFlinc|3P|XLOC_009556|TCONS_00036355:0.313028|135AA|126AA|
chr2:42996641-75830535	chr12:35761316-35761794	LongAUGORFlinc|3P|XLOC_009556|TCONS_00036355:0.313028|135AA|126AA|
chr14:24298509-31272416	chr12:44636587-51540150	LongAUGORFlinc|3P|XLOC_008810|TCONS_00033806:2.5869|1784AA|134AA|
chr14:24298509-31272416	chr12:44636587-51540150	LongAUGORFlinc|3P|XLOC_008810|TCONS_00033807:1.16268|1864AA|1859AA|
chr14:24298509-31272416	chr12:44636587-51540150	LongAUGORFlinc|3P|XLOC_008810|TCONS_00033808:0.132169|1863AA|1859AA|
chr14:24298509-31272416	chr12:44636587-51540150	LongAUGORFlinc|3P|XLOC_009589|TCONS_00036458:0.806124|778AA|762AA|
chr14:34459194-44102045	chr12:54242210-63513721	LongAUGORFlinc|3P|XLOC_008849|TCONS_00033891:0.326435|154AA|122AA|
chr14:34459194-44102045	chr12:54242210-63513721	linc|3P|XLOC_008849|TCONS_00033892:0.619926|154AA|71AA|
chr14:34459194-44102045	chr12:54242210-63513721	linc|3P|XLOC_009632|TCONS_00036573:0.123821|85AA|39AA|
chr14:34459194-44102045	chr12:54242210-63513721	EnsASCoding|3P|XLOC_008862|TCONS_00033932:0.259789|117AA|91AA|
chr14:34459194-44102045	chr12:54242210-63513721	LongAUGORFlinc|3P|XLOC_009649|TCONS_00036615:1.32085|297AA|276AA|
chr14:34459194-44102045	chr12:54242210-63513721	LongAUGORFlinc|3P|XLOC_009649|TCONS_00036616:0.647423|297AA|276AA|
chr14:34459194-44102045	chr12:54242210-63513721	LongAUGORFlinc|3P|XLOC_009649|TCONS_00036617:0.507904|297AA|276AA|
chr14:34459194-44102045	chr12:54242210-63513721	LongAUGORFlinc|3P|XLOC_009649|TCONS_00036618:0.575928|297AA|276AA|
chr14:34459194-44102045	chr12:54242210-63513721	LongAUGORFlinc|3P|XLOC_009649|TCONS_00036619:0.843158|297AA|276AA|
chr14:34459194-44102045	chr12:54242210-63513721	LongAUGORFlinc|3P|XLOC_009649|TCONS_00036620:1.08775|297AA|276AA|
chr2:75830381-85488426	chr12:71015406-71015582	LongAUGORFlinc|3P|XLOC_009694|TCONS_00036773:0.581|171AA|132AA|
chr2:75830381-85488426	chr12:71015406-71015582	LongAUGORFlinc|3P|XLOC_009694|TCONS_00036774:3.54194|341AA|248AA|
chr2:75830381-85488426	chr12:71015406-71015582	LongAUGORFlinc|3P|XLOC_009694|TCONS_00036775:0.990358|341AA|248AA|
chr2:75830381-85488426	chr12:71015406-71015582	LongAUGORFlinc|3P|XLOC_009694|TCONS_00036776:7.89045|296AA|190AA|
chr19:1-18379088	chr13:58284936-58285178	EnsASCoding|3P|XLOC_010820|TCONS_00039704:0.221838|80AA|41AA|
chr19:1-18379088	chr13:58284936-58285178	EnsASCoding|3P|XLOC_010820|TCONS_00039707:0.187721|88AA|39AA|
chr2:137259366-159559082	chr13:67810177-67810944	LongAUGORFlinc|3P|XLOC_011816|TCONS_00042857:0.482051|447AA|423AA|
chr2:137259366-159559082	chr13:67810177-67810944	LongAUGORFlinc|3P|XLOC_011816|TCONS_00042858:0.717311|447AA|423AA|
chr12:96200001-133851895	chr13:78274888-78275000	LongAUGORFlinc|3P|XLOC_010962|TCONS_00040124:0.837266|1053AA|1041AA|
chr1:93335593-109129131	chr13:81065948-81066516	linc|3P|XLOC_010968|TCONS_00040136:0.505882|96AA|71AA|
chr1:93335593-109129131	chr13:81065948-81066519	linc|3P|XLOC_010968|TCONS_00040136:0.505882|96AA|71AA|
chr1:97093689-110199268	chr13:81065948-81066516	linc|3P|XLOC_010968|TCONS_00040136:0.505882|96AA|71AA|
chr1:97093689-110199268	chr13:81065948-81066519	linc|3P|XLOC_010968|TCONS_00040136:0.505882|96AA|71AA|
chr1:93335593-109129131	chr13:81065948-81066516	linc|3P|XLOC_010968|TCONS_00040137:0.105595|99AA|56AA|
chr1:93335593-109129131	chr13:81065948-81066519	linc|3P|XLOC_010968|TCONS_00040137:0.105595|99AA|56AA|
chr1:97093689-110199268	chr13:81065948-81066516	linc|3P|XLOC_010968|TCONS_00040137:0.105595|99AA|56AA|
chr1:97093689-110199268	chr13:81065948-81066519	linc|3P|XLOC_010968|TCONS_00040137:0.105595|99AA|56AA|
chr2:75830381-85488426	chr13:83832238-83833847	EnsShortNonCoding|3P|XLOC_010976|TCONS_00040207:0.12374|73AA|43AA|
chr2:75830381-85488426	chr13:83832238-83833847	EnsShortNonCoding|3P|XLOC_010976|TCONS_00040212:0.417373|51AA|37AA|
chr19:1-18379088	chr13:97760094-97760596	EnsASCoding|3P|XLOC_011051|TCONS_00040451:0.276718|148AA|60AA|
chr10:30573369-54999385	chr14:7760942-7761047	LongAUGORFlinc|3P|XLOC_012220|TCONS_00044172:0.113059|191AA|110AA|
chr1:142600000-165500000	chr14:7774854-7778102	LongAUGORFlinc|3P|XLOC_012220|TCONS_00044172:0.113059|191AA|110AA|
chr1:142600000-165500000	chr14:7774854-7778479	LongAUGORFlinc|3P|XLOC_012220|TCONS_00044172:0.113059|191AA|110AA|
chr1:142600000-165500000	chr14:7774854-7778479	LongAUGORFlinc|3P|XLOC_012220|TCONS_00044172:0.113059|191AA|110AA|
chr17:15272073-29466722	chr14:7768118-7776515	LongAUGORFlinc|3P|XLOC_012220|TCONS_00044172:0.113059|191AA|110AA|
chr17:15272073-29466722	chr14:7768118-7773089	LongAUGORFlinc|3P|XLOC_012220|TCONS_00044172:0.113059|191AA|110AA|
chr17:15272073-29466722	chr14:7768118-7778460	LongAUGORFlinc|3P|XLOC_012220|TCONS_00044172:0.113059|191AA|110AA|
chr10:30573369-54999385	chr14:32183340-34301282	linc|3P|XLOC_013433|TCONS_00047783:0.707473|57AA|23AA|
chr10:82000001-121700000	chr14:34226627-41128950	LongORFlinc|3P|XLOC_012406|TCONS_00044899:0.192195|245AA|34AA|
chr14:24298509-31272416	chr14:55365203-56305237	LongAUGORFlinc|3P|XLOC_012828|TCONS_00045755:0.238971|499AA|485AA|
chr14:24298509-31272416	chr14:55365203-56305237	LongAUGORFlinc|3P|XLOC_012828|TCONS_00045756:0.208718|391AA|150AA|
chr14:24298509-31272416	chr14:55365203-56305237	EnsASCoding|3P|XLOC_013747|TCONS_00048645:0.309728|99AA|53AA||RNACodeAS|HSS_0_7.7E-10$HSS_0_5.1E-7
chr14:24298509-31272416	chr14:55365203-56305237	LongAUGORFlinc|3P|XLOC_012846|TCONS_00045858:0.889263|176AA|174AA|
chr14:24298509-31272416	chr14:55365203-56305237	LongAUGORFEnsASCoding|3P|XLOC_012846|TCONS_00045859:0.843115|176AA|174AA|
chr14:24298509-31272416	chr14:55365203-56305237	LongAUGORFlinc|3P|XLOC_012846|TCONS_00045860:0.744484|176AA|174AA|
chr14:24298509-31272416	chr14:55365203-56305237	LongAUGORFEnsASCoding|3P|XLOC_013761|TCONS_00048730:11.4544|156AA|129AA||RNACodeAS|HSS_1_1.6E-5$HSS_3_1.0E-5$HSS_7_1.2E-5$HSS_9_8.7E-8$HSS_11_3.5E-13$HSS_13_5.4E-10$HSS_15_3.4E-5$HSS_17_5.2E-6
chr16:59511091-80452240	chr14:61604887-61605475	LongAUGORFEnsShortNonCoding|3P|XLOC_013836|TCONS_00048973:0.615327|214AA|179AA|
chr16:59511091-80452240	chr14:61604887-61605475	LongAUGORFEnsShortNonCoding|3P|XLOC_013836|TCONS_00048974:0.395009|214AA|179AA|
chr16:59511091-80452240	chr14:61604887-61605475	LongAUGORFEnsShortNonCoding|3P|XLOC_013836|TCONS_00048975:0.723157|315AA|200AA|
chr16:59511091-80452240	chr14:61604887-61605475	LongAUGORFEnsShortNonCoding|3P|XLOC_013836|TCONS_00048976:1.02039|164AA|129AA|
chr16:59511091-80452240	chr14:61604887-61605475	EnsShortNonCoding|3P|XLOC_013836|TCONS_00048977:0.21175|101AA|86AA|
chr16:59511091-80452240	chr14:61604887-61605475	EnsShortNonCoding|3P|XLOC_013836|TCONS_00048978:0.375044|92AA|87AA|
chr16:59511091-80452240	chr14:61604887-61605475	EnsShortNonCoding|3P|XLOC_013836|TCONS_00048979:0.338534|84AA|32AA|
chr11:60778544-70976016	chr14:86273158-86273672	LongAUGORFlinc|3P|XLOC_014027|TCONS_00049585:0.38593|168AA|130AA|
chr11:60778544-70976016	chr14:86273158-86273672	linc|3P|XLOC_013050|TCONS_00046601:0.751311|113AA|44AA|
chr15:70003782-81665297	chr15:74339308-74339661	LongAUGORFlinc|3P|XLOC_015185|TCONS_00053657:0.49571|169AA|156AA|
chr15:72700001-85200000	chr15:74339308-74339661	LongAUGORFlinc|3P|XLOC_015185|TCONS_00053657:0.49571|169AA|156AA|
chr20:49800000-63025520	chr15:85644546-85644619	LongAUGORFlinc|3P|XLOC_014648|TCONS_00051801:0.142895|393AA|241AA|
chr20:49800000-63025520	chr15:88575875-88576232	linc|3P|XLOC_015419|TCONS_00054699:0.978316|168AA|62AA|
chr20:49800000-63025520	chr15:101397071-101397172	LongORFlinc|3P|XLOC_015574|TCONS_00055485:0.510081|217AA|50AA|
chr11:1-21700000	chr15:102460105-102462781	LongAUGORFEnsASCoding|3P|XLOC_015608|TCONS_00055552:1.41154|248AA|247AA||RNACodeAS|HSS_1_1.8E-6
chr11:1-21700000	chr16:5260333-5260426	LongAUGORFEnsASCoding|3P|XLOC_015678|TCONS_00055826:0.215432|903AA|612AA|
chr11:60778544-70976016	chr16:5260333-5260426	LongAUGORFEnsASCoding|3P|XLOC_015678|TCONS_00055826:0.215432|903AA|612AA|
chr11:1-21700000	chr16:5279641-5284821	LongAUGORFEnsASCoding|3P|XLOC_015678|TCONS_00055826:0.215432|903AA|612AA|
chr11:60778544-70976016	chr16:5279639-5322398	LongAUGORFEnsASCoding|3P|XLOC_015678|TCONS_00055826:0.215432|903AA|612AA|
chr11:1-21700000	chr16:5238838-5258771	LongAUGORFEnsASCoding|3P|XLOC_015678|TCONS_00055826:0.215432|903AA|612AA|
chr11:60778544-70976016	chr16:5238838-5258771	LongAUGORFEnsASCoding|3P|XLOC_015678|TCONS_00055826:0.215432|903AA|612AA|
chr22:18591634-27683302	chr16:16870060-18971614	linc|3P|XLOC_015773|TCONS_00056180:0.367695|84AA|77AA|
chr22:18591634-27683302	chr16:17202604-17255329	LongAUGORFEnsASCoding|3P|XLOC_016437|TCONS_00058953:0.211349|220AA|118AA|
chr22:18591634-27683302	chr16:17202604-17305588	LongAUGORFEnsASCoding|3P|XLOC_016437|TCONS_00058953:0.211349|220AA|118AA|
chr22:18591634-27683302	chr16:16870060-18971614	LongAUGORFEnsASCoding|3P|XLOC_016437|TCONS_00058953:0.211349|220AA|118AA|
chr22:18591634-27683302	chr16:16870060-18971614	LongAUGORFEnsASCoding|3P|XLOC_016444|TCONS_00059000:0.443616|176AA|123AA|
chr22:18591634-27683302	chr16:16870060-18971614	LongAUGORFlinc|3P|XLOC_015810|TCONS_00056381:0.482436|194AA|184AA|
chr22:18591634-27683302	chr16:16870060-18971614	LongAUGORFlinc|3P|XLOC_015814|TCONS_00056424:0.993294|160AA|151AA|
chr22:18591634-27683302	chr16:16870060-18971614	linc|3P|XLOC_015814|TCONS_00056425:1.15531|133AA|74AA|
chr12:96200001-133851895	chr16:57173370-57173669	EnsASCoding|3P|XLOC_016114|TCONS_00057726:1.08182|158AA|57AA|
chr11:1-21700000	chr17:5418380-5418507	LongAUGORFEnsASCoding|3P|XLOC_017018|TCONS_00061140:0.22892|141AA|114AA||RNACodeAS|HSS_20_2.2E-12$HSS_22_5.6E-8$HSS_25_7.8E-15$HSS_27_3.0E-10$HSS_30_2.7E-6
chr11:1-21700000	chr17:5418092-5418383	LongAUGORFEnsASCoding|3P|XLOC_017018|TCONS_00061140:0.22892|141AA|114AA||RNACodeAS|HSS_20_2.2E-12$HSS_22_5.6E-8$HSS_25_7.8E-15$HSS_27_3.0E-10$HSS_30_2.7E-6
chr11:1-21700000	chr17:5417166-5418091	LongAUGORFEnsASCoding|3P|XLOC_017018|TCONS_00061140:0.22892|141AA|114AA||RNACodeAS|HSS_20_2.2E-12$HSS_22_5.6E-8$HSS_25_7.8E-15$HSS_27_3.0E-10$HSS_30_2.7E-6
chr1:40100001-61300000	chr17:17393447-17393727	LongAUGORFEnsASCoding|3P|XLOC_018087|TCONS_00065076:1.05082|116AA|110AA|
chr1:40100001-61300000	chr17:17389974-17390056	LongAUGORFEnsASCoding|3P|XLOC_018087|TCONS_00065076:1.05082|116AA|110AA|
chr16:1-2001823	chr17:24732119-26287152	LongAUGORFlinc|3P|XLOC_018211|TCONS_00065506:0.534049|258AA|124AA|
chr16:1-2001823	chr17:24732119-26287152	linc|3P|XLOC_017283|TCONS_00062001:15.6539|113AA|51AA|
chr16:1-2001823	chr17:24732119-26287152	linc|3P|XLOC_017283|TCONS_00062002:7.2314|103AA|62AA|
chr1:40100001-61300000	chr17:25926483-25932228	EnsASCoding|3P|XLOC_017296|TCONS_00062066:0.456207|148AA|91AA||RNACodeAS|HSS_192_3.5E-6$HSS_194_1.1E-5$HSS_195_3.6E-6
chr16:1-2001823	chr17:24732119-26287152	EnsASCoding|3P|XLOC_017296|TCONS_00062066:0.456207|148AA|91AA||RNACodeAS|HSS_192_3.5E-6$HSS_194_1.1E-5$HSS_195_3.6E-6
chr16:1-2001823	chr17:24732119-26287152	linc|3P|XLOC_017298|TCONS_00062068:0.289981|82AA|59AA|
chr2:165827211-173097051	chr17:29463986-29464102	EnsASCoding|3P|XLOC_018304|TCONS_00066035:0.278198|188AA|88AA||RNACodeAS|HSS_202_1.8E-7$HSS_204_2.3E-5
chr19:1-18379088	chr17:32120687-32703222	LongAUGORFEnsASCoding|3P|XLOC_017393|TCONS_00062600:0.153149|223AA|128AA|
chr19:1-18379088	chr17:32120687-32703222	linc|3P|XLOC_017394|TCONS_00062601:1.62702|139AA|52AA|
chr19:1-18379088	chr17:32788698-32788816	LongAUGORFlinc|3P|XLOC_017403|TCONS_00062644:0.372046|115AA|109AA|
chr19:1-18379088	chr17:32788540-32788772	LongAUGORFlinc|3P|XLOC_017403|TCONS_00062644:0.372046|115AA|109AA|
chr19:1-18379088	chr17:32788498-32788820	LongAUGORFlinc|3P|XLOC_017403|TCONS_00062644:0.372046|115AA|109AA|
chr19:1-18379088	chr17:33432802-33849507	EnsASCoding|3P|XLOC_017418|TCONS_00062722:12.9225|89AA|78AA|
chr19:4949376-9118095	chr17:33432802-33849507	EnsASCoding|3P|XLOC_017418|TCONS_00062722:12.9225|89AA|78AA|
chr19:1-18379088	chr17:33432802-33849507	linc|3P|XLOC_018362|TCONS_00066319:0.191865|141AA|75AA|
chr19:4949376-9118095	chr17:33432802-33849507	linc|3P|XLOC_018362|TCONS_00066319:0.191865|141AA|75AA|
chr16:59511091-80452240	chr17:35658274-35658351	EnsASCoding|3P|XLOC_017514|TCONS_00063245:0.126198|125AA|71AA|
chr2:137259366-159559082	chr17:35910387-35914809	EnsASCoding|3P|XLOC_017523|TCONS_00063291:0.649068|126AA|92AA||RNACodeAS|HSS_294_8.6E-5
chr19:1-18379088	chr17:55952476-57328022	LongAUGORFEnsASCoding|3P|XLOC_018703|TCONS_00067649:0.316618|230AA|225AA||RNACodeAS|HSS_324_9.2E-7
chr19:1-18379088	chr17:55952476-57328022	linc|3P|XLOC_017766|TCONS_00064010:1.25252|150AA|68AA|
chr19:1-18379088	chr17:55952476-57328022	LongAUGORFEnsASCoding|3P|XLOC_018723|TCONS_00067749:0.177295|284AA|256AA||RNACodeAS|HSS_328_4.3E-6$HSS_329_2.0E-5
chr19:4949376-9118095	chr17:56317932-57328022	LongAUGORFEnsASCoding|3P|XLOC_018723|TCONS_00067749:0.177295|284AA|256AA||RNACodeAS|HSS_328_4.3E-6$HSS_329_2.0E-5
chr19:1-18379088	chr17:55952476-57328022	LongAUGORFEnsASCoding|3P|XLOC_018723|TCONS_00067750:0.851997|284AA|256AA||RNACodeAS|HSS_328_4.3E-6$HSS_329_2.0E-5
chr19:4949376-9118095	chr17:56317932-57328022	LongAUGORFEnsASCoding|3P|XLOC_018723|TCONS_00067750:0.851997|284AA|256AA||RNACodeAS|HSS_328_4.3E-6$HSS_329_2.0E-5
chr19:1-18379088	chr17:55952476-57328022	LongAUGORFEnsASCoding|3P|XLOC_018723|TCONS_00067751:0.25935|284AA|256AA||RNACodeAS|HSS_328_4.3E-6$HSS_329_2.0E-5
chr19:4949376-9118095	chr17:56317932-57328022	LongAUGORFEnsASCoding|3P|XLOC_018723|TCONS_00067751:0.25935|284AA|256AA||RNACodeAS|HSS_328_4.3E-6$HSS_329_2.0E-5
chr19:1-18379088	chr17:56864416-56868467	LongORFEnsASCoding|3P|XLOC_017780|TCONS_00064079:1.02242|366AA|84AA||RNACodeAS|HSS_331_1.0E-16
chr19:4949376-9118095	chr17:56864416-56868467	LongORFEnsASCoding|3P|XLOC_017780|TCONS_00064079:1.02242|366AA|84AA||RNACodeAS|HSS_331_1.0E-16
chr19:1-18379088	chr17:55952476-57328022	LongORFEnsASCoding|3P|XLOC_017780|TCONS_00064079:1.02242|366AA|84AA||RNACodeAS|HSS_331_1.0E-16
chr19:4949376-9118095	chr17:56317932-57328022	LongORFEnsASCoding|3P|XLOC_017780|TCONS_00064079:1.02242|366AA|84AA||RNACodeAS|HSS_331_1.0E-16
chr19:1-18379088	chr17:56864416-56868467	LongORFEnsASCoding|3P|XLOC_017780|TCONS_00064080:1.3819|366AA|84AA||RNACodeAS|HSS_331_1.0E-16
chr19:4949376-9118095	chr17:56864416-56868467	LongORFEnsASCoding|3P|XLOC_017780|TCONS_00064080:1.3819|366AA|84AA||RNACodeAS|HSS_331_1.0E-16
chr19:1-18379088	chr17:55952476-57328022	LongORFEnsASCoding|3P|XLOC_017780|TCONS_00064080:1.3819|366AA|84AA||RNACodeAS|HSS_331_1.0E-16
chr19:4949376-9118095	chr17:56317932-57328022	LongORFEnsASCoding|3P|XLOC_017780|TCONS_00064080:1.3819|366AA|84AA||RNACodeAS|HSS_331_1.0E-16
chr19:1-18379088	chr17:56864416-56868467	LongORFEnsASCoding|3P|XLOC_017780|TCONS_00064081:0.914722|636AA|84AA||RNACodeAS|HSS_331_1.0E-16
chr19:4949376-9118095	chr17:56864416-56868467	LongORFEnsASCoding|3P|XLOC_017780|TCONS_00064081:0.914722|636AA|84AA||RNACodeAS|HSS_331_1.0E-16
chr19:1-18379088	chr17:55952476-57328022	LongORFEnsASCoding|3P|XLOC_017780|TCONS_00064081:0.914722|636AA|84AA||RNACodeAS|HSS_331_1.0E-16
chr19:4949376-9118095	chr17:56317932-57328022	LongORFEnsASCoding|3P|XLOC_017780|TCONS_00064081:0.914722|636AA|84AA||RNACodeAS|HSS_331_1.0E-16
chr19:1-18379088	chr17:56864416-56868467	LongORFEnsASCoding|3P|XLOC_017780|TCONS_00064082:0.168614|636AA|83AA||RNACodeAS|HSS_331_1.0E-16
chr19:4949376-9118095	chr17:56864416-56868467	LongORFEnsASCoding|3P|XLOC_017780|TCONS_00064082:0.168614|636AA|83AA||RNACodeAS|HSS_331_1.0E-16
chr19:1-18379088	chr17:55952476-57328022	LongORFEnsASCoding|3P|XLOC_017780|TCONS_00064082:0.168614|636AA|83AA||RNACodeAS|HSS_331_1.0E-16
chr19:4949376-9118095	chr17:56317932-57328022	LongORFEnsASCoding|3P|XLOC_017780|TCONS_00064082:0.168614|636AA|83AA||RNACodeAS|HSS_331_1.0E-16
chr19:1-18379088	chr17:55952476-57328022	linc|3P|XLOC_018732|TCONS_00067774:0.920526|153AA|1AA|
chr19:4949376-9118095	chr17:56317932-57328022	linc|3P|XLOC_018732|TCONS_00067774:0.920526|153AA|1AA|
chr19:1-18379088	chr17:55952476-57328022	EnsASCoding|3P|XLOC_017784|TCONS_00064091:0.884601|58AA|49AA|
chr19:4949376-9118095	chr17:56317932-57328022	EnsASCoding|3P|XLOC_017784|TCONS_00064091:0.884601|58AA|49AA|
chr18:2123098-5829746	chr17:68898735-71551481	linc|3P|XLOC_018793|TCONS_00067983:0.422631|122AA|44AA|
chr18:2123098-5829746	chr17:68898735-71551481	linc|3P|XLOC_018795|TCONS_00067985:0.842085|137AA|82AA|
chr18:2123098-5829746	chr17:68898735-71551481	LongAUGORFlinc|3P|XLOC_018797|TCONS_00067987:0.109244|289AA|154AA|
chr18:2123098-5829746	chr17:68898735-71551481	LongAUGORFEnsASCoding|3P|XLOC_018798|TCONS_00067988:1.2507|148AA|145AA|
chr18:2123098-5829746	chr17:68898735-71551481	linc|3P|XLOC_017828|TCONS_00064253:4.17385|78AA|49AA|
chr1:163636907-182303914	chr17:70875833-70876332	EnsASCoding|3P|XLOC_018801|TCONS_00068004:0.302571|143AA|48AA||RNACodeAS|HSS_346_8.2E-6$HSS_347_3.1E-15
chr10:30573369-54999385	chr17:70875834-70876327	EnsASCoding|3P|XLOC_018801|TCONS_00068004:0.302571|143AA|48AA||RNACodeAS|HSS_346_8.2E-6$HSS_347_3.1E-15
chr11:1-21700000	chr17:70875834-70876325	EnsASCoding|3P|XLOC_018801|TCONS_00068004:0.302571|143AA|48AA||RNACodeAS|HSS_346_8.2E-6$HSS_347_3.1E-15
chr18:2123098-5829746	chr17:68898735-71551481	EnsASCoding|3P|XLOC_018801|TCONS_00068004:0.302571|143AA|48AA||RNACodeAS|HSS_346_8.2E-6$HSS_347_3.1E-15
chr1:163636907-182303914	chr17:70875833-70876332	LongAUGORFEnsASCoding|3P|XLOC_018801|TCONS_00068005:0.181778|163AA|162AA||RNACodeAS|HSS_346_8.2E-6
chr10:30573369-54999385	chr17:70875834-70876327	LongAUGORFEnsASCoding|3P|XLOC_018801|TCONS_00068005:0.181778|163AA|162AA||RNACodeAS|HSS_346_8.2E-6
chr11:1-21700000	chr17:70875834-70876325	LongAUGORFEnsASCoding|3P|XLOC_018801|TCONS_00068005:0.181778|163AA|162AA||RNACodeAS|HSS_346_8.2E-6
chr18:2123098-5829746	chr17:68898735-71551481	LongAUGORFEnsASCoding|3P|XLOC_018801|TCONS_00068005:0.181778|163AA|162AA||RNACodeAS|HSS_346_8.2E-6
chr1:163636907-182303914	chr17:70875833-70876332	LongAUGORFEnsASCoding|3P|XLOC_018801|TCONS_00068006:0.121801|273AA|161AA||RNACodeAS|HSS_346_8.2E-6
chr10:30573369-54999385	chr17:70875834-70876327	LongAUGORFEnsASCoding|3P|XLOC_018801|TCONS_00068006:0.121801|273AA|161AA||RNACodeAS|HSS_346_8.2E-6
chr11:1-21700000	chr17:70875834-70876325	LongAUGORFEnsASCoding|3P|XLOC_018801|TCONS_00068006:0.121801|273AA|161AA||RNACodeAS|HSS_346_8.2E-6
chr18:2123098-5829746	chr17:68898735-71551481	LongAUGORFEnsASCoding|3P|XLOC_018801|TCONS_00068006:0.121801|273AA|161AA||RNACodeAS|HSS_346_8.2E-6
chr2:42996641-75830535	chr17:83834512-93067572	LongAUGORFlinc|3P|XLOC_018871|TCONS_00068267:0.373467|370AA|135AA|
chr2:42996641-75830535	chr17:83834512-93067572	linc|3P|XLOC_017901|TCONS_00064542:0.409804|130AA|98AA|
chr2:42996641-75830535	chr17:83834512-93067572	linc|3P|XLOC_017901|TCONS_00064543:0.679075|130AA|61AA|
chr2:42996641-75830535	chr17:83834512-93067572	LongAUGORFlinc|3P|XLOC_018873|TCONS_00068269:0.586041|357AA|356AA|
chr2:42996641-75830535	chr17:83834512-93067572	linc|3P|XLOC_017902|TCONS_00064544:0.749951|112AA|64AA|
chr2:42996641-75830535	chr17:83834512-93067572	LongAUGORFlinc|3P|XLOC_017902|TCONS_00064546:1.13746|112AA|102AA|
chr2:42996641-75830535	chr17:83834512-93067572	linc|3P|XLOC_018879|TCONS_00068295:1.56329|80AA|53AA|
chr2:42996641-75830535	chr17:83834512-93067572	LongAUGORFlinc|3P|XLOC_018884|TCONS_00068323:0.748156|271AA|178AA|
chr2:42996641-75830535	chr17:83834512-93067572	LongAUGORFlinc|3P|XLOC_018884|TCONS_00068325:0.27781|293AA|286AA|
chr2:42996641-75830535	chr17:83834512-93067572	LongAUGORFlinc|3P|XLOC_018884|TCONS_00068327:0.180351|251AA|151AA|
chr2:42996641-75830535	chr17:83834512-93067572	LongORFlinc|3P|XLOC_018884|TCONS_00068328:0.113514|250AA|57AA|
chr2:42996641-75830535	chr17:83834512-93067572	LongAUGORFlinc|3P|XLOC_018884|TCONS_00068329:0.203798|204AA|125AA|
chr2:42996641-75830535	chr17:83834512-93067572	LongAUGORFlinc|3P|XLOC_018884|TCONS_00068330:0.483371|254AA|125AA|
chr2:42996641-75830535	chr17:83834512-93067572	linc|3P|XLOC_018884|TCONS_00068331:0.638764|40AA|40AA|
chr2:42996641-75830535	chr17:83834512-93067572	LongAUGORFlinc|3P|XLOC_018884|TCONS_00068334:0.30308|169AA|134AA|
chr2:42996641-75830535	chr17:83834512-93067572	LongAUGORFlinc|3P|XLOC_017921|TCONS_00064604:0.968209|157AA|145AA|
chr2:42996641-75830535	chr17:83834512-93067572	LongAUGORFlinc|3P|XLOC_017921|TCONS_00064605:1.08001|240AA|230AA|
chr2:42996641-75830535	chr17:83834512-93067572	linc|3P|XLOC_017921|TCONS_00064608:0.55612|176AA|94AA|
chr2:42996641-75830535	chr17:83834512-93067572	linc|3P|XLOC_017921|TCONS_00064609:0.923764|145AA|94AA|
chr2:42996641-75830535	chr17:83834512-93067572	linc|3P|XLOC_017921|TCONS_00064610:1.68946|145AA|93AA|
chr2:42996641-75830535	chr17:83834512-93067572	linc|3P|XLOC_017921|TCONS_00064611:3.92682|145AA|93AA|
chr2:42996641-75830535	chr17:83834512-93067572	LongAUGORFlinc|3P|XLOC_017921|TCONS_00064616:1.64191|218AA|175AA|
chr2:42996641-75830535	chr17:83834512-93067572	LongAUGORFlinc|3P|XLOC_017921|TCONS_00064617:1.43971|328AA|236AA|
chr2:42996641-75830535	chr17:83834512-93067572	LongAUGORFlinc|3P|XLOC_017921|TCONS_00064620:0.52223|161AA|123AA|
chr2:42996641-75830535	chr17:83834512-93067572	LongORFlinc|3P|XLOC_017921|TCONS_00064621:1.62923|219AA|87AA|
chr2:42996641-75830535	chr17:83834512-93067572	LongORFlinc|3P|XLOC_018889|TCONS_00068339:0.722352|213AA|67AA|
chr2:42996641-75830535	chr17:83834512-93067572	LongORFlinc|3P|XLOC_018889|TCONS_00068340:1.14123|223AA|67AA|
chr2:42996641-75830535	chr17:83834512-93067572	LongORFlinc|3P|XLOC_018889|TCONS_00068341:0.896298|223AA|67AA|
chr10:82000001-121700000	chr17:85823523-85823729	linc|3P|XLOC_018889|TCONS_00068344:1.19048|106AA|72AA|
chr2:42996641-75830535	chr17:83834512-93067572	linc|3P|XLOC_018889|TCONS_00068344:1.19048|106AA|72AA|
chr2:42996641-75830535	chr17:83834512-93067572	LongAUGORFlinc|3P|XLOC_017927|TCONS_00064623:1.2628|224AA|224AA|
chr2:42996641-75830535	chr17:83834512-93067572	LongAUGORFlinc|3P|XLOC_017927|TCONS_00064624:1.00077|148AA|104AA|
chr2:42996641-75830535	chr17:83834512-93067572	LongAUGORFlinc|3P|XLOC_017927|TCONS_00064625:2.47808|148AA|104AA|
chr2:42996641-75830535	chr17:83834512-93067572	LongAUGORFlinc|3P|XLOC_018892|TCONS_00068356:0.937099|211AA|187AA|
chr2:42996641-75830535	chr17:83834512-93067572	LongAUGORFlinc|3P|XLOC_017937|TCONS_00064659:0.540373|271AA|141AA|
chr2:46572960-56492362	chr17:86796295-93067572	LongAUGORFlinc|3P|XLOC_017937|TCONS_00064659:0.540373|271AA|141AA|
chr2:42996641-75830535	chr17:83834512-93067572	LongAUGORFlinc|3P|XLOC_018901|TCONS_00068375:0.648098|234AA|189AA|
chr2:46572960-56492362	chr17:86796295-93067572	LongAUGORFlinc|3P|XLOC_018901|TCONS_00068375:0.648098|234AA|189AA|
chr2:42996641-75830535	chr17:83834512-93067572	linc|3P|XLOC_018901|TCONS_00068376:0.906579|93AA|74AA|
chr2:46572960-56492362	chr17:86796295-93067572	linc|3P|XLOC_018901|TCONS_00068376:0.906579|93AA|74AA|
chr2:42996641-75830535	chr17:83834512-93067572	linc|3P|XLOC_018901|TCONS_00068377:0.372428|101AA|49AA|
chr2:46572960-56492362	chr17:86796295-93067572	linc|3P|XLOC_018901|TCONS_00068377:0.372428|101AA|49AA|
chr2:42996641-75830535	chr17:83834512-93067572	linc|3P|XLOC_018901|TCONS_00068378:0.163245|82AA|43AA|
chr2:46572960-56492362	chr17:86796295-93067572	linc|3P|XLOC_018901|TCONS_00068378:0.163245|82AA|43AA|
chr2:42996641-75830535	chr17:83834512-93067572	linc|3P|XLOC_018901|TCONS_00068379:1.18626|115AA|74AA|
chr2:46572960-56492362	chr17:86796295-93067572	linc|3P|XLOC_018901|TCONS_00068379:1.18626|115AA|74AA|
chr2:42996641-75830535	chr17:83834512-93067572	linc|3P|XLOC_018901|TCONS_00068380:4.23979|117AA|74AA|
chr2:46572960-56492362	chr17:86796295-93067572	linc|3P|XLOC_018901|TCONS_00068380:4.23979|117AA|74AA|
chr2:42996641-75830535	chr17:83834512-93067572	LongAUGORFlinc|3P|XLOC_018907|TCONS_00068393:0.280681|198AA|164AA|
chr2:46572960-56492362	chr17:86796295-93067572	LongAUGORFlinc|3P|XLOC_018907|TCONS_00068393:0.280681|198AA|164AA|
chr2:42996641-75830535	chr17:83834512-93067572	LongAUGORFlinc|3P|XLOC_018907|TCONS_00068394:0.282917|198AA|164AA|
chr2:46572960-56492362	chr17:86796295-93067572	LongAUGORFlinc|3P|XLOC_018907|TCONS_00068394:0.282917|198AA|164AA|
chr2:42996641-75830535	chr17:83834512-93067572	LongAUGORFlinc|3P|XLOC_018907|TCONS_00068395:0.400659|198AA|164AA|
chr2:46572960-56492362	chr17:86796295-93067572	LongAUGORFlinc|3P|XLOC_018907|TCONS_00068395:0.400659|198AA|164AA|
chr2:42996641-75830535	chr17:83834512-93067572	LongAUGORFlinc|3P|XLOC_018910|TCONS_00068398:0.313747|335AA|264AA|
chr2:46572960-56492362	chr17:86796295-93067572	LongAUGORFlinc|3P|XLOC_018910|TCONS_00068398:0.313747|335AA|264AA|
chr2:42996641-75830535	chr17:83834512-93067572	LongAUGORFlinc|3P|XLOC_018910|TCONS_00068399:0.826878|335AA|264AA|
chr2:46572960-56492362	chr17:86796295-93067572	LongAUGORFlinc|3P|XLOC_018910|TCONS_00068399:0.826878|335AA|264AA|
chr2:42996641-75830535	chr17:83834512-93067572	LongAUGORFlinc|3P|XLOC_018910|TCONS_00068400:0.436331|335AA|264AA|
chr2:46572960-56492362	chr17:86796295-93067572	LongAUGORFlinc|3P|XLOC_018910|TCONS_00068400:0.436331|335AA|264AA|
chr2:42996641-75830535	chr17:83834512-93067572	LongAUGORFlinc|3P|XLOC_018910|TCONS_00068401:0.794827|335AA|264AA|
chr2:46572960-56492362	chr17:86796295-93067572	LongAUGORFlinc|3P|XLOC_018910|TCONS_00068401:0.794827|335AA|264AA|
chr2:42996641-75830535	chr17:83834512-93067572	linc|3P|XLOC_018911|TCONS_00068402:1.52482|96AA|45AA|
chr2:46572960-56492362	chr17:86796295-93067572	linc|3P|XLOC_018911|TCONS_00068402:1.52482|96AA|45AA|
chr2:42996641-75830535	chr17:83834512-93067572	linc|3P|XLOC_018911|TCONS_00068403:0.608458|93AA|45AA|
chr2:46572960-56492362	chr17:86796295-93067572	linc|3P|XLOC_018911|TCONS_00068403:0.608458|93AA|45AA|
chr2:42996641-75830535	chr17:83834512-93067572	linc|3P|XLOC_018911|TCONS_00068404:0.741804|93AA|45AA|
chr2:46572960-56492362	chr17:86796295-93067572	linc|3P|XLOC_018911|TCONS_00068404:0.741804|93AA|45AA|
chr2:42996641-75830535	chr17:83834512-93067572	linc|3P|XLOC_018911|TCONS_00068405:1.01483|93AA|45AA|
chr2:46572960-56492362	chr17:86796295-93067572	linc|3P|XLOC_018911|TCONS_00068405:1.01483|93AA|45AA|
chr18:2123098-5829746	chr17:94225838-94775332	LongAUGORFlinc|3P|XLOC_018931|TCONS_00068477:1.82935|203AA|195AA|
chr10:30573369-54999385	chr17:94784403-94784537	LongAUGORFlinc|3P|XLOC_018931|TCONS_00068478:6.41068|203AA|195AA|
chr18:2123098-5829746	chr17:94225838-94775332	LongAUGORFlinc|3P|XLOC_018931|TCONS_00068478:6.41068|203AA|195AA|
chr18:2123098-5829746	chr17:94225838-94775332	linc|3P|XLOC_018931|TCONS_00068479:2.61841|128AA|37AA|
chr10:30573369-54999385	chr18:4153977-4405023	LongAUGORFlinc|3P|XLOC_018941|TCONS_00068501:0.867973|117AA|109AA|
chr10:30573369-54999385	chr18:5022312-6530740	LongAUGORFlinc|3P|XLOC_019458|TCONS_00070449:0.133284|171AA|118AA|
chr10:30573369-54999385	chr18:5022312-6530740	LongORFlinc|3P|XLOC_019461|TCONS_00070458:0.1347|237AA|60AA|
chr10:30573369-54999385	chr18:5022312-6530740	LongORFlinc|3P|XLOC_019461|TCONS_00070459:0.139583|286AA|60AA|
chr10:30573369-54999385	chr18:5022312-6530740	linc|3P|XLOC_019461|TCONS_00070462:1.17014|84AA|28AA|
chr10:30573369-54999385	chr18:5022312-6530740	LongAUGORFlinc|3P|XLOC_019461|TCONS_00070463:1.32244|413AA|106AA|
chr10:30573369-54999385	chr18:5022312-6530740	LongAUGORFlinc|3P|XLOC_019461|TCONS_00070464:0.155043|521AA|106AA|
chr10:30573369-54999385	chr18:5022312-6530740	linc|3P|XLOC_018954|TCONS_00068553:0.187324|92AA|40AA|
chr10:30573369-54999385	chr18:5022312-6530740	LongAUGORFEnsASCoding|3P|XLOC_018954|TCONS_00068554:1.96898|223AA|151AA||RNACodeAS|HSS_1_6.5E-6
chr2:118800001-129900000	chr18:31633273-32435935	LongAUGORFlinc|3P|XLOC_019580|TCONS_00070901:0.489747|134AA|128AA|
chr22:18591634-27683302	chr18:31860881-31861172	LongAUGORFlinc|3P|XLOC_019582|TCONS_00070903:0.364679|137AA|112AA|
chr2:118800001-129900000	chr18:31633273-32435935	LongAUGORFlinc|3P|XLOC_019582|TCONS_00070903:0.364679|137AA|112AA|
chr2:118800001-129900000	chr18:31633273-32435935	linc|3P|XLOC_019588|TCONS_00070913:0.751897|159AA|32AA|
chr2:118800001-129900000	chr18:31633273-32435935	LongAUGORFlinc|3P|XLOC_019588|TCONS_00070914:0.800356|329AA|198AA|
chr14:34459194-44102045	chr18:42472142-42472796	LongAUGORFlinc|3P|XLOC_019183|TCONS_00069373:0.514181|1122AA|1122AA|
chr11:60778544-70976016	chr18:56957760-56962553	LongAUGORFlinc|3P|XLOC_019259|TCONS_00069584:0.731129|173AA|166AA|
chr11:60778544-70976016	chr18:56957760-56962553	linc|3P|XLOC_019259|TCONS_00069587:0.293601|122AA|78AA|
chr11:60778544-70976016	chr18:56973433-56973486	linc|3P|XLOC_019259|TCONS_00069587:0.293601|122AA|78AA|
chr16:59511091-80452240	chr18:69966785-69966835	EnsASCoding|3P|XLOC_019856|TCONS_00071837:0.182232|56AA|44AA|
chr16:59511091-80452240	chr18:69966785-69966835	EnsASCoding|3P|XLOC_019856|TCONS_00071838:0.374988|93AA|66AA|
chr11:60778544-70976016	chr19:3259830-10796385	EnsASCoding|3P|XLOC_020545|TCONS_00074428:0.14937|90AA|48AA|
chr11:60778544-70976016	chr19:3259830-10796385	LongAUGORFEnsASCoding|3P|XLOC_019982|TCONS_00072350:0.338038|192AA|145AA|
chr11:60778544-70976016	chr19:3259830-10796385	LongAUGORFEnsASCoding|3P|XLOC_019987|TCONS_00072362:0.212227|169AA|111AA|
chr11:60778544-70976016	chr19:3259830-10796385	LongAUGORFEnsASCoding|3P|XLOC_019987|TCONS_00072363:0.282467|120AA|107AA|
chr11:60778544-70976016	chr19:3259830-10796385	EnsASCoding|3P|XLOC_019987|TCONS_00072364:0.332921|144AA|76AA|
chr11:60778544-70976016	chr19:3259830-10796385	EnsASCoding|3P|XLOC_019987|TCONS_00072365:0.531759|83AA|50AA|
chr11:60778544-70976016	chr19:3259830-10796385	EnsASCoding|3P|XLOC_019987|TCONS_00072366:0.441772|110AA|76AA|
chr11:60778544-70976016	chr19:3259830-10796385	linc|3P|XLOC_020574|TCONS_00074604:0.743059|79AA|79AA|
chr11:60778544-70976016	chr19:3259830-10796385	linc|3P|XLOC_020574|TCONS_00074605:0.375137|79AA|79AA|
chr11:60778544-70976016	chr19:3259830-10796385	linc|3P|XLOC_020586|TCONS_00074664:0.33729|148AA|86AA|
chr11:60778544-70976016	chr19:3259830-10796385	linc|3P|XLOC_020009|TCONS_00072431:1.29458|118AA|14AA|
chr11:60778544-70976016	chr19:3259830-10796385	LongAUGORFlinc|3P|XLOC_020009|TCONS_00072432:1.03564|261AA|249AA|
chr11:60778544-70976016	chr19:3259830-10796385	LongAUGORFlinc|3P|XLOC_020009|TCONS_00072433:2.55623|266AA|170AA|
chr11:60778544-70976016	chr19:3259830-10796385	LongAUGORFlinc|3P|XLOC_020009|TCONS_00072434:0.281879|155AA|139AA|
chr11:60778544-70976016	chr19:3259830-10796385	LongAUGORFlinc|3P|XLOC_020009|TCONS_00072435:1.58832|211AA|135AA|
chr11:60778544-70976016	chr19:3259830-10796385	LongAUGORFlinc|3P|XLOC_020009|TCONS_00072436:1.33882|261AA|249AA|
chr11:60778544-70976016	chr19:3259830-10796385	LongAUGORFEnsASCoding|3P|XLOC_020020|TCONS_00072484:0.369123|131AA|103AA|
chr11:60778544-70976016	chr19:3259830-10796385	linc|3P|XLOC_020616|TCONS_00074798:1.83019|96AA|64AA|
chr11:60778544-70976016	chr19:3259830-10796385	linc|3P|XLOC_020616|TCONS_00074799:0.319236|114AA|64AA|
chr11:60778544-70976016	chr19:3259830-10796385	linc|3P|XLOC_020616|TCONS_00074800:3.13468|139AA|64AA|
chr11:60778544-70976016	chr19:3259830-10796385	linc|3P|XLOC_020616|TCONS_00074801:15.3013|96AA|64AA|
chr11:60778544-70976016	chr19:3259830-10796385	linc|3P|XLOC_020616|TCONS_00074803:0.103414|56AA|28AA|
chr11:60778544-70976016	chr19:3259830-10796385	linc|3P|XLOC_020616|TCONS_00074804:5.96016|139AA|42AA|
chr11:60778544-70976016	chr19:3259830-10796385	linc|3P|XLOC_020616|TCONS_00074806:1.03204|50AA|42AA|
chr11:60778544-70976016	chr19:3259830-10796385	linc|3P|XLOC_020617|TCONS_00074810:9.32443|96AA|79AA|
chr11:60778544-70976016	chr19:3259830-10796385	linc|3P|XLOC_020617|TCONS_00074811:0.759269|82AA|52AA|
chr11:60778544-70976016	chr19:3259830-10796385	linc|3P|XLOC_020024|TCONS_00072491:0.217908|94AA|93AA|
chr11:60778544-70976016	chr19:3259830-10796385	LongAUGORFEnsASCoding|3P|XLOC_020026|TCONS_00072503:0.409972|212AA|161AA|
chr11:60778544-70976016	chr19:3259830-10796385	LongORFlinc|3P|XLOC_020635|TCONS_00074936:0.151039|332AA|24AA|
chr11:60778544-70976016	chr19:3259830-10796385	linc|3P|XLOC_020636|TCONS_00074937:0.875564|103AA|78AA|
chr11:60778544-70976016	chr19:3259830-10796385	linc|3P|XLOC_020636|TCONS_00074938:0.853533|110AA|85AA|
chr11:60778544-70976016	chr19:3259830-10796385	LongAUGORFlinc|3P|XLOC_020637|TCONS_00074939:0.25587|164AA|123AA|
chr11:60778544-70976016	chr19:3259830-10796385	LongAUGORFEnsASCoding|3P|XLOC_020638|TCONS_00074941:2.69354|152AA|109AA|
chr11:60778544-70976016	chr19:3259830-10796385	EnsASCoding|3P|XLOC_020638|TCONS_00074942:1.04657|129AA|10AA|
chr11:60778544-70976016	chr19:3259830-10796385	LongAUGORFlinc|3P|XLOC_020052|TCONS_00072692:0.123158|183AA|134AA|
chr11:60778544-70976016	chr19:3259830-10796385	EnsASCoding|3P|XLOC_020054|TCONS_00072694:0.349863|118AA|81AA|
chr11:60778544-70976016	chr19:3259830-10796385	EnsASCoding|3P|XLOC_020056|TCONS_00072699:0.375868|81AA|50AA|
chr11:25852052-63067283	chr19:7788193-12886011	LongAUGORFlinc|3P|XLOC_020679|TCONS_00075112:0.342678|192AA|127AA|
chr11:60778544-70976016	chr19:3259830-10796385	LongAUGORFlinc|3P|XLOC_020679|TCONS_00075112:0.342678|192AA|127AA|
chr11:25852052-63067283	chr19:7788193-12886011	LongAUGORFlinc|3P|XLOC_020679|TCONS_00075113:0.162035|192AA|127AA|
chr11:60778544-70976016	chr19:3259830-10796385	LongAUGORFlinc|3P|XLOC_020679|TCONS_00075113:0.162035|192AA|127AA|
chr11:25852052-63067283	chr19:7788193-12886011	LongAUGORFlinc|3P|XLOC_020679|TCONS_00075114:0.32924|282AA|127AA|
chr11:60778544-70976016	chr19:3259830-10796385	LongAUGORFlinc|3P|XLOC_020679|TCONS_00075114:0.32924|282AA|127AA|
chr11:25852052-63067283	chr19:7788193-12886011	LongAUGORFlinc|3P|XLOC_020679|TCONS_00075115:0.334217|315AA|268AA|
chr11:60778544-70976016	chr19:3259830-10796385	LongAUGORFlinc|3P|XLOC_020679|TCONS_00075115:0.334217|315AA|268AA|
chr11:25852052-63067283	chr19:7788193-12886011	LongAUGORFlinc|3P|XLOC_020679|TCONS_00075116:0.200879|301AA|127AA|
chr11:60778544-70976016	chr19:3259830-10796385	LongAUGORFlinc|3P|XLOC_020679|TCONS_00075116:0.200879|301AA|127AA|
chr11:25852052-63067283	chr19:7788193-12886011	LongAUGORFlinc|3P|XLOC_020679|TCONS_00075117:0.200132|301AA|127AA|
chr11:60778544-70976016	chr19:3259830-10796385	LongAUGORFlinc|3P|XLOC_020679|TCONS_00075117:0.200132|301AA|127AA|
chr11:25852052-63067283	chr19:7788193-12886011	LongAUGORFlinc|3P|XLOC_020679|TCONS_00075118:0.136539|192AA|127AA|
chr11:60778544-70976016	chr19:3259830-10796385	LongAUGORFlinc|3P|XLOC_020679|TCONS_00075118:0.136539|192AA|127AA|
chr11:25852052-63067283	chr19:7788193-12886011	LongAUGORFlinc|3P|XLOC_020679|TCONS_00075119:0.310617|286AA|226AA|
chr11:60778544-70976016	chr19:3259830-10796385	LongAUGORFlinc|3P|XLOC_020679|TCONS_00075119:0.310617|286AA|226AA|
chr11:25852052-63067283	chr19:8725886-8725991	EnsShortNonCoding|3P|XLOC_020078|TCONS_00072764:0.54009|79AA|38AA|
chr11:60778544-70976016	chr19:8725886-8725991	EnsShortNonCoding|3P|XLOC_020078|TCONS_00072764:0.54009|79AA|38AA|
chr11:25852052-63067283	chr19:7788193-12886011	EnsShortNonCoding|3P|XLOC_020078|TCONS_00072764:0.54009|79AA|38AA|
chr11:60778544-70976016	chr19:3259830-10796385	EnsShortNonCoding|3P|XLOC_020078|TCONS_00072764:0.54009|79AA|38AA|
chr11:25852052-63067283	chr19:8725886-8725991	EnsShortNonCoding|3P|XLOC_020078|TCONS_00072766:99.6181|79AA|41AA|
chr11:60778544-70976016	chr19:8725886-8725991	EnsShortNonCoding|3P|XLOC_020078|TCONS_00072766:99.6181|79AA|41AA|
chr11:25852052-63067283	chr19:7788193-12886011	EnsShortNonCoding|3P|XLOC_020078|TCONS_00072766:99.6181|79AA|41AA|
chr11:60778544-70976016	chr19:3259830-10796385	EnsShortNonCoding|3P|XLOC_020078|TCONS_00072766:99.6181|79AA|41AA|
chr11:25852052-63067283	chr19:8725886-8725991	LongAUGORFEnsShortNonCoding|3P|XLOC_020078|TCONS_00072765:0.474754|120AA|115AA|
chr11:60778544-70976016	chr19:8725886-8725991	LongAUGORFEnsShortNonCoding|3P|XLOC_020078|TCONS_00072765:0.474754|120AA|115AA|
chr11:25852052-63067283	chr19:7788193-12886011	LongAUGORFEnsShortNonCoding|3P|XLOC_020078|TCONS_00072765:0.474754|120AA|115AA|
chr11:60778544-70976016	chr19:3259830-10796385	LongAUGORFEnsShortNonCoding|3P|XLOC_020078|TCONS_00072765:0.474754|120AA|115AA|
chr11:25852052-63067283	chr19:8725886-8725991	LongAUGORFEnsShortNonCoding|3P|XLOC_020078|TCONS_00072767:3.78653|120AA|115AA|
chr11:60778544-70976016	chr19:8725886-8725991	LongAUGORFEnsShortNonCoding|3P|XLOC_020078|TCONS_00072767:3.78653|120AA|115AA|
chr11:25852052-63067283	chr19:7788193-12886011	LongAUGORFEnsShortNonCoding|3P|XLOC_020078|TCONS_00072767:3.78653|120AA|115AA|
chr11:60778544-70976016	chr19:3259830-10796385	LongAUGORFEnsShortNonCoding|3P|XLOC_020078|TCONS_00072767:3.78653|120AA|115AA|
chr11:25852052-63067283	chr19:8725886-8725991	LongAUGORFEnsShortNonCoding|3P|XLOC_020078|TCONS_00072768:6.47497|120AA|115AA|
chr11:60778544-70976016	chr19:8725886-8725991	LongAUGORFEnsShortNonCoding|3P|XLOC_020078|TCONS_00072768:6.47497|120AA|115AA|
chr11:25852052-63067283	chr19:7788193-12886011	LongAUGORFEnsShortNonCoding|3P|XLOC_020078|TCONS_00072768:6.47497|120AA|115AA|
chr11:60778544-70976016	chr19:3259830-10796385	LongAUGORFEnsShortNonCoding|3P|XLOC_020078|TCONS_00072768:6.47497|120AA|115AA|
chr11:25852052-63067283	chr19:8725886-8725991	EnsShortNonCoding|3P|XLOC_020078|TCONS_00072770:3.05106|79AA|41AA|
chr11:60778544-70976016	chr19:8725886-8725991	EnsShortNonCoding|3P|XLOC_020078|TCONS_00072770:3.05106|79AA|41AA|
chr11:25852052-63067283	chr19:7788193-12886011	EnsShortNonCoding|3P|XLOC_020078|TCONS_00072770:3.05106|79AA|41AA|
chr11:60778544-70976016	chr19:3259830-10796385	EnsShortNonCoding|3P|XLOC_020078|TCONS_00072770:3.05106|79AA|41AA|
chr11:25852052-63067283	chr19:8725886-8725991	EnsShortNonCoding|3P|XLOC_020078|TCONS_00072771:1.84186|59AA|49AA|
chr11:60778544-70976016	chr19:8725886-8725991	EnsShortNonCoding|3P|XLOC_020078|TCONS_00072771:1.84186|59AA|49AA|
chr11:25852052-63067283	chr19:7788193-12886011	EnsShortNonCoding|3P|XLOC_020078|TCONS_00072771:1.84186|59AA|49AA|
chr11:60778544-70976016	chr19:3259830-10796385	EnsShortNonCoding|3P|XLOC_020078|TCONS_00072771:1.84186|59AA|49AA|
chr11:25852052-63067283	chr19:7788193-12886011	EnsShortNonCoding|3P|XLOC_020078|TCONS_00072772:5.29711|48AA|40AA|
chr11:60778544-70976016	chr19:3259830-10796385	EnsShortNonCoding|3P|XLOC_020078|TCONS_00072772:5.29711|48AA|40AA|
chr11:25852052-63067283	chr19:8725886-8725991	EnsShortNonCoding|3P|XLOC_020078|TCONS_00072773:0.69952|69AA|41AA|
chr11:60778544-70976016	chr19:8725886-8725991	EnsShortNonCoding|3P|XLOC_020078|TCONS_00072773:0.69952|69AA|41AA|
chr11:25852052-63067283	chr19:7788193-12886011	EnsShortNonCoding|3P|XLOC_020078|TCONS_00072773:0.69952|69AA|41AA|
chr11:60778544-70976016	chr19:3259830-10796385	EnsShortNonCoding|3P|XLOC_020078|TCONS_00072773:0.69952|69AA|41AA|
chr11:25852052-63067283	chr19:8725886-8725991	EnsShortNonCoding|3P|XLOC_020078|TCONS_00072774:1.22517|79AA|48AA|
chr11:60778544-70976016	chr19:8725886-8725991	EnsShortNonCoding|3P|XLOC_020078|TCONS_00072774:1.22517|79AA|48AA|
chr11:25852052-63067283	chr19:7788193-12886011	EnsShortNonCoding|3P|XLOC_020078|TCONS_00072774:1.22517|79AA|48AA|
chr11:60778544-70976016	chr19:3259830-10796385	EnsShortNonCoding|3P|XLOC_020078|TCONS_00072774:1.22517|79AA|48AA|
chr11:25852052-63067283	chr19:7788193-12886011	EnsShortNonCoding|3P|XLOC_020078|TCONS_00072775:1.02738|48AA|46AA|
chr11:60778544-70976016	chr19:3259830-10796385	EnsShortNonCoding|3P|XLOC_020078|TCONS_00072775:1.02738|48AA|46AA|
chr11:25852052-63067283	chr19:7788193-12886011	EnsShortNonCoding|3P|XLOC_020078|TCONS_00072777:0.676964|48AA|46AA|
chr11:60778544-70976016	chr19:3259830-10796385	EnsShortNonCoding|3P|XLOC_020078|TCONS_00072777:0.676964|48AA|46AA|
chr11:25852052-63067283	chr19:7788193-12886011	EnsShortNonCoding|3P|XLOC_020078|TCONS_00072778:0.81608|59AA|49AA|
chr11:60778544-70976016	chr19:3259830-10796385	EnsShortNonCoding|3P|XLOC_020078|TCONS_00072778:0.81608|59AA|49AA|
chr11:25852052-63067283	chr19:7788193-12886011	EnsShortNonCoding|3P|XLOC_020078|TCONS_00072779:1.26992|53AA|51AA|
chr11:60778544-70976016	chr19:3259830-10796385	EnsShortNonCoding|3P|XLOC_020078|TCONS_00072779:1.26992|53AA|51AA|
chr11:25852052-63067283	chr19:8725886-8725991	EnsShortNonCoding|3P|XLOC_020078|TCONS_00072781:3.30376|79AA|46AA|
chr11:60778544-70976016	chr19:8725886-8725991	EnsShortNonCoding|3P|XLOC_020078|TCONS_00072781:3.30376|79AA|46AA|
chr11:25852052-63067283	chr19:7788193-12886011	EnsShortNonCoding|3P|XLOC_020078|TCONS_00072781:3.30376|79AA|46AA|
chr11:60778544-70976016	chr19:3259830-10796385	EnsShortNonCoding|3P|XLOC_020078|TCONS_00072781:3.30376|79AA|46AA|
chr11:25852052-63067283	chr19:8725886-8725991	EnsShortNonCoding|3P|XLOC_020078|TCONS_00072783:1.21515|79AA|26AA|
chr11:60778544-70976016	chr19:8725886-8725991	EnsShortNonCoding|3P|XLOC_020078|TCONS_00072783:1.21515|79AA|26AA|
chr11:25852052-63067283	chr19:7788193-12886011	EnsShortNonCoding|3P|XLOC_020078|TCONS_00072783:1.21515|79AA|26AA|
chr11:60778544-70976016	chr19:3259830-10796385	EnsShortNonCoding|3P|XLOC_020078|TCONS_00072783:1.21515|79AA|26AA|
chr11:25852052-63067283	chr19:8725886-8725991	EnsShortNonCoding|3P|XLOC_020078|TCONS_00072784:2.17017|54AA|54AA|
chr11:60778544-70976016	chr19:8725886-8725991	EnsShortNonCoding|3P|XLOC_020078|TCONS_00072784:2.17017|54AA|54AA|
chr11:25852052-63067283	chr19:7788193-12886011	EnsShortNonCoding|3P|XLOC_020078|TCONS_00072784:2.17017|54AA|54AA|
chr11:60778544-70976016	chr19:3259830-10796385	EnsShortNonCoding|3P|XLOC_020078|TCONS_00072784:2.17017|54AA|54AA|
chr11:25852052-63067283	chr19:8725886-8725991	EnsShortNonCoding|3P|XLOC_020078|TCONS_00072786:1.26608|79AA|51AA|
chr11:60778544-70976016	chr19:8725886-8725991	EnsShortNonCoding|3P|XLOC_020078|TCONS_00072786:1.26608|79AA|51AA|
chr11:25852052-63067283	chr19:7788193-12886011	EnsShortNonCoding|3P|XLOC_020078|TCONS_00072786:1.26608|79AA|51AA|
chr11:60778544-70976016	chr19:3259830-10796385	EnsShortNonCoding|3P|XLOC_020078|TCONS_00072786:1.26608|79AA|51AA|
chr11:25852052-63067283	chr19:8725886-8725991	EnsShortNonCoding|3P|XLOC_020078|TCONS_00072788:1.74228|54AA|30AA|
chr11:60778544-70976016	chr19:8725886-8725991	EnsShortNonCoding|3P|XLOC_020078|TCONS_00072788:1.74228|54AA|30AA|
chr11:25852052-63067283	chr19:7788193-12886011	EnsShortNonCoding|3P|XLOC_020078|TCONS_00072788:1.74228|54AA|30AA|
chr11:60778544-70976016	chr19:3259830-10796385	EnsShortNonCoding|3P|XLOC_020078|TCONS_00072788:1.74228|54AA|30AA|
chr11:25852052-63067283	chr19:8725886-8725991	EnsShortNonCoding|3P|XLOC_020078|TCONS_00072789:0.243314|63AA|29AA|
chr11:60778544-70976016	chr19:8725886-8725991	EnsShortNonCoding|3P|XLOC_020078|TCONS_00072789:0.243314|63AA|29AA|
chr11:25852052-63067283	chr19:7788193-12886011	EnsShortNonCoding|3P|XLOC_020078|TCONS_00072789:0.243314|63AA|29AA|
chr11:60778544-70976016	chr19:3259830-10796385	EnsShortNonCoding|3P|XLOC_020078|TCONS_00072789:0.243314|63AA|29AA|
chr11:25852052-63067283	chr19:7788193-12886011	linc|3P|XLOC_020101|TCONS_00072923:0.925403|198AA|28AA|
chr11:60778544-70976016	chr19:3259830-10796385	linc|3P|XLOC_020101|TCONS_00072923:0.925403|198AA|28AA|
chr11:25852052-63067283	chr19:7788193-12886011	linc|3P|XLOC_020101|TCONS_00072924:0.920127|165AA|28AA|
chr11:60778544-70976016	chr19:3259830-10796385	linc|3P|XLOC_020101|TCONS_00072924:0.920127|165AA|28AA|
chr11:25852052-63067283	chr19:7788193-12886011	linc|3P|XLOC_020101|TCONS_00072925:0.785708|165AA|28AA|
chr11:60778544-70976016	chr19:3259830-10796385	linc|3P|XLOC_020101|TCONS_00072925:0.785708|165AA|28AA|
chr11:25852052-63067283	chr19:10762597-10762699	linc|3P|XLOC_020116|TCONS_00072987:0.103114|119AA|91AA|
chr11:60778544-70976016	chr19:10762597-10762699	linc|3P|XLOC_020116|TCONS_00072987:0.103114|119AA|91AA|
chr11:25852052-63067283	chr19:7788193-12886011	linc|3P|XLOC_020116|TCONS_00072987:0.103114|119AA|91AA|
chr11:60778544-70976016	chr19:3259830-10796385	linc|3P|XLOC_020116|TCONS_00072987:0.103114|119AA|91AA|
chr11:25852052-63067283	chr19:7788193-12886011	linc|3P|XLOC_020720|TCONS_00075304:0.3799|95AA|78AA|
chr12:12639365-27647496	chr19:21150810-21150968	LongORFlinc|3P|XLOC_020834|TCONS_00075560:0.356339|215AA|99AA|
chr12:12639365-27647496	chr19:21150810-21150968	LongORFlinc|3P|XLOC_020834|TCONS_00075561:0.270226|215AA|99AA|
chr12:12639365-27647496	chr19:21150810-21150968	LongORFlinc|3P|XLOC_020834|TCONS_00075562:0.69917|215AA|99AA|
chr12:12639365-27647496	chr19:21150810-21150968	LongORFlinc|3P|XLOC_020834|TCONS_00075563:0.153475|215AA|99AA|
chr12:12639365-27647496	chr19:21150810-21150968	LongAUGORFlinc|3P|XLOC_020834|TCONS_00075564:0.194898|219AA|218AA|
chr2:163815518-172566696	chr19:22441017-22442070	linc|3P|XLOC_020842|TCONS_00075597:0.85791|87AA|82AA|
chr2:165827211-173097051	chr19:22441017-22442070	linc|3P|XLOC_020842|TCONS_00075597:0.85791|87AA|82AA|
chr2:163815518-172566696	chr19:22441017-22442070	EnsASCoding|3P|XLOC_020842|TCONS_00075598:3.992|115AA|76AA|
chr2:165827211-173097051	chr19:22441017-22442070	EnsASCoding|3P|XLOC_020842|TCONS_00075598:3.992|115AA|76AA|
chr19:1-18379088	chr19:26771292-26771473	EnsASCoding|3P|XLOC_020873|TCONS_00075681:0.350383|65AA|41AA|
chr19:9804797-11202947	chr19:26771292-26771473	EnsASCoding|3P|XLOC_020873|TCONS_00075681:0.350383|65AA|41AA|
chr10:30573369-54999385	chr19:31968642-32404076	linc|3P|XLOC_020299|TCONS_00073528:3.56938|170AA|85AA|
chr10:82000001-121700000	chr19:32420143-61096217	LongAUGORFEnsASCoding|3P|XLOC_020304|TCONS_00073545:0.397097|663AA|654AA|
chr10:82000001-121700000	chr19:32420143-61096217	EnsASCoding|3P|XLOC_020304|TCONS_00073546:4.82837|109AA|37AA|
chr10:82000001-121700000	chr19:32420143-61096217	LongAUGORFEnsASCoding|3P|XLOC_020315|TCONS_00073572:0.163475|157AA|145AA|
chr10:82000001-121700000	chr19:32420143-61096217	EnsASCoding|3P|XLOC_020315|TCONS_00073573:0.174471|144AA|62AA|
chr10:82000001-121700000	chr19:32420143-61096217	LongAUGORFEnsASCoding|3P|XLOC_020315|TCONS_00073574:0.122582|157AA|145AA|
chr10:82000001-121700000	chr19:32420143-61096217	linc|3P|XLOC_020932|TCONS_00075919:0.179365|119AA|74AA|
chr10:82000001-121700000	chr19:32420143-61096217	linc|3P|XLOC_020936|TCONS_00075940:0.107477|118AA|73AA|
chr10:82000001-121700000	chr19:32420143-61096217	linc|3P|XLOC_020936|TCONS_00075943:0.147273|100AA|35AA|
chr10:82000001-121700000	chr19:32420143-61096217	EnsASCoding|3P|XLOC_020950|TCONS_00076012:0.102822|140AA|72AA|
chr10:82000001-121700000	chr19:32420143-61096217	linc|3P|XLOC_020953|TCONS_00076016:5.28793|127AA|68AA|
chr10:82000001-121700000	chr19:32420143-61096217	LongAUGORFlinc|3P|XLOC_020364|TCONS_00073760:1.53737|259AA|149AA|
chr10:82000001-121700000	chr19:32420143-61096217	LongAUGORFEnsASCoding|3P|XLOC_020971|TCONS_00076092:0.454458|213AA|140AA|
chr10:82000001-121700000	chr19:32420143-61096217	linc|3P|XLOC_020370|TCONS_00073797:0.249338|82AA|58AA|
chr10:82000001-121700000	chr19:32420143-61096217	linc|3P|XLOC_020373|TCONS_00073811:2.02783|123AA|25AA|
chr10:82000001-121700000	chr19:32420143-61096217	EnsASCoding|3P|XLOC_020991|TCONS_00076193:0.133831|102AA|97AA|
chr10:82000001-121700000	chr19:32420143-61096217	LongORFlinc|3P|XLOC_020392|TCONS_00073878:0.816034|220AA|59AA|
chr10:82000001-121700000	chr19:32420143-61096217	LongORFlinc|3P|XLOC_020392|TCONS_00073879:0.76723|220AA|59AA|
chr10:82000001-121700000	chr19:32420143-61096217	linc|3P|XLOC_021016|TCONS_00076332:0.29026|104AA|91AA|
chr10:82000001-121700000	chr19:32420143-61096217	linc|3P|XLOC_021025|TCONS_00076346:0.846157|67AA|27AA|
chr10:82000001-121700000	chr19:32420143-61096217	linc|3P|XLOC_021025|TCONS_00076347:0.356372|67AA|27AA|
chr10:82000001-121700000	chr19:32420143-61096217	EnsASCoding|3P|XLOC_020423|TCONS_00073968:2.08023|79AA|25AA|
chr10:82000001-121700000	chr19:32420143-61096217	EnsASCoding|3P|XLOC_021039|TCONS_00076441:0.212763|81AA|60AA|
chr10:82000001-121700000	chr19:32420143-61096217	LongAUGORFlinc|3P|XLOC_021040|TCONS_00076442:4.37084|224AA|184AA|
chr10:82000001-121700000	chr19:32420143-61096217	linc|3P|XLOC_020433|TCONS_00074026:1.84608|115AA|91AA|
chr10:82000001-121700000	chr19:32420143-61096217	EnsASCoding|3P|XLOC_020436|TCONS_00074029:0.756775|171AA|75AA|
chr10:82000001-121700000	chr19:32420143-61096217	linc|3P|XLOC_021058|TCONS_00076504:0.646976|85AA|50AA|
chr10:82000001-121700000	chr19:32420143-61096217	LongAUGORFEnsASCoding|3P|XLOC_020453|TCONS_00074093:0.400244|226AA|124AA|
chr10:82000001-121700000	chr19:32420143-61096217	linc|3P|XLOC_021062|TCONS_00076519:0.113972|120AA|75AA|
chr10:82000001-121700000	chr19:52927175-52927327	linc|3P|XLOC_020467|TCONS_00074130:0.283239|199AA|93AA|
chr10:82000001-121700000	chr19:52937195-52937387	linc|3P|XLOC_020467|TCONS_00074130:0.283239|199AA|93AA|
chr10:82000001-121700000	chr19:52936165-52938234	linc|3P|XLOC_020467|TCONS_00074130:0.283239|199AA|93AA|
chr10:82000001-121700000	chr19:32420143-61096217	linc|3P|XLOC_020467|TCONS_00074130:0.283239|199AA|93AA|
chr10:82000001-121700000	chr19:52927175-52927327	linc|3P|XLOC_020467|TCONS_00074131:0.853567|118AA|79AA|
chr10:82000001-121700000	chr19:32420143-61096217	linc|3P|XLOC_020467|TCONS_00074131:0.853567|118AA|79AA|
chr10:82000001-121700000	chr19:52927175-52927327	linc|3P|XLOC_020467|TCONS_00074132:0.341066|118AA|79AA|
chr10:82000001-121700000	chr19:32420143-61096217	linc|3P|XLOC_020467|TCONS_00074132:0.341066|118AA|79AA|
chr10:82000001-121700000	chr19:32420143-61096217	LongAUGORFlinc|3P|XLOC_020470|TCONS_00074136:0.321828|167AA|161AA|
chr10:82000001-121700000	chr19:32420143-61096217	LongAUGORFlinc|3P|XLOC_020471|TCONS_00074138:0.966895|325AA|321AA|
chr10:82000001-121700000	chr19:32420143-61096217	LongAUGORFlinc|3P|XLOC_020471|TCONS_00074139:0.365178|325AA|321AA|
chr10:82000001-121700000	chr19:53405727-53405945	linc|3P|XLOC_021080|TCONS_00076589:0.614776|156AA|68AA|
chr10:82000001-121700000	chr19:32420143-61096217	linc|3P|XLOC_021080|TCONS_00076589:0.614776|156AA|68AA|
chr10:82000001-121700000	chr19:32420143-61096217	LongAUGORFlinc|3P|XLOC_021081|TCONS_00076593:0.541645|181AA|155AA|
chr10:82000001-121700000	chr19:32420143-61096217	LongAUGORFlinc|3P|XLOC_021081|TCONS_00076594:0.160689|181AA|155AA|
chr10:82000001-121700000	chr19:32420143-61096217	linc|3P|XLOC_020475|TCONS_00074156:0.187797|96AA|57AA|
chr10:82000001-121700000	chr19:32420143-61096217	LongAUGORFlinc|3P|XLOC_021085|TCONS_00076601:0.811032|214AA|131AA|
chr10:82000001-121700000	chr19:32420143-61096217	LongAUGORFlinc|3P|XLOC_021087|TCONS_00076604:0.290976|147AA|130AA|
chr10:82000001-121700000	chr19:32420143-61096217	LongAUGORFlinc|3P|XLOC_020484|TCONS_00074189:0.408769|158AA|151AA|
chr10:82000001-121700000	chr19:55695467-55695684	linc|3P|XLOC_021092|TCONS_00076618:0.13085|148AA|91AA|
chr10:82000001-121700000	chr19:32420143-61096217	linc|3P|XLOC_021092|TCONS_00076618:0.13085|148AA|91AA|
chr10:82000001-121700000	chr19:32420143-61096217	LongAUGORFlinc|3P|XLOC_020489|TCONS_00074241:0.665178|303AA|291AA|
chr10:82000001-121700000	chr19:32420143-61096217	LongAUGORFlinc|3P|XLOC_020489|TCONS_00074242:0.638604|149AA|143AA|
chr10:82000001-121700000	chr19:32420143-61096217	LongAUGORFlinc|3P|XLOC_021102|TCONS_00076717:0.27362|399AA|384AA|
chr10:82000001-121700000	chr19:32420143-61096217	LongAUGORFlinc|3P|XLOC_021102|TCONS_00076719:0.47566|399AA|384AA|
chr10:82000001-121700000	chr19:32420143-61096217	LongAUGORFlinc|3P|XLOC_021102|TCONS_00076720:0.464714|399AA|384AA|
chr10:82000001-121700000	chr19:32420143-61096217	LongAUGORFlinc|3P|XLOC_021102|TCONS_00076721:0.254611|399AA|384AA|
chr10:82000001-121700000	chr19:32420143-61096217	LongAUGORFlinc|3P|XLOC_021102|TCONS_00076722:0.252847|399AA|384AA|
chr10:82000001-121700000	chr19:32420143-61096217	LongAUGORFlinc|3P|XLOC_021102|TCONS_00076723:0.536586|399AA|384AA|
chr10:82000001-121700000	chr19:32420143-61096217	LongAUGORFlinc|3P|XLOC_021102|TCONS_00076724:0.3155|399AA|384AA|
chr10:82000001-121700000	chr19:32420143-61096217	LongAUGORFlinc|3P|XLOC_021102|TCONS_00076725:0.176035|399AA|384AA|
chr10:82000001-121700000	chr19:32420143-61096217	LongAUGORFlinc|3P|XLOC_021102|TCONS_00076726:0.27812|399AA|384AA|
chr10:82000001-121700000	chr19:32420143-61096217	linc|3P|XLOC_021102|TCONS_00076727:1.15391|175AA|95AA|
chr10:82000001-121700000	chr19:57509925-57511269	linc|3P|XLOC_020501|TCONS_00074303:0.48862|113AA|47AA|
chr10:82000001-121700000	chr19:32420143-61096217	linc|3P|XLOC_020501|TCONS_00074303:0.48862|113AA|47AA|
chr10:82000001-121700000	chr19:32420143-61096217	LongAUGORFlinc|3P|XLOC_021106|TCONS_00076731:0.52598|262AA|254AA|
chr10:82000001-121700000	chr19:32420143-61096217	LongAUGORFlinc|3P|XLOC_020504|TCONS_00074307:0.243958|117AA|108AA|
chr10:82000001-121700000	chr19:32420143-61096217	EnsASCoding|3P|XLOC_021112|TCONS_00076761:0.783844|62AA|37AA|
chr10:82000001-121700000	chr19:32420143-61096217	LongAUGORFlinc|3P|XLOC_021118|TCONS_00076776:0.736428|137AA|116AA|
chr10:82000001-121700000	chr19:32420143-61096217	LongAUGORFlinc|3P|XLOC_021121|TCONS_00076780:2.57577|277AA|133AA|
chr10:82000001-121700000	chr19:32420143-61096217	LongAUGORFlinc|3P|XLOC_020519|TCONS_00074345:0.14634|271AA|186AA|
chr10:82000001-121700000	chr19:32420143-61096217	LongORFlinc|3P|XLOC_020519|TCONS_00074346:0.234022|206AA|67AA|
chr10:82000001-121700000	chr19:32420143-61096217	linc|3P|XLOC_020522|TCONS_00074349:0.130283|148AA|99AA|
chr10:82000001-121700000	chr19:32420143-61096217	LongAUGORFlinc|3P|XLOC_020523|TCONS_00074350:1.4134|111AA|104AA|
chr10:82000001-121700000	chr19:32420143-61096217	LongAUGORFlinc|3P|XLOC_020523|TCONS_00074351:3.336|111AA|104AA|
chr10:82000001-121700000	chr19:32420143-61096217	linc|3P|XLOC_020523|TCONS_00074352:2.16134|72AA|16AA|
chr10:82000001-121700000	chr19:32420143-61096217	LongAUGORFlinc|3P|XLOC_020523|TCONS_00074353:0.931691|215AA|153AA|
chr10:82000001-121700000	chr19:32420143-61096217	LongAUGORFlinc|3P|XLOC_021136|TCONS_00076826:0.329951|231AA|204AA|
chr14:34459194-44102045	chr2:13271678-13272287	EnsASCoding|3P|XLOC_021348|TCONS_00077272:0.446367|81AA|78AA||RNACodeAS|HSS_11_2.3E-7$HSS_13_3.3E-7$HSS_13_4.4E-7$HSS_15_2.3E-7
chr10:30573369-54999385	chr2:13324400-13342781	EnsASCoding|3P|XLOC_021348|TCONS_00077272:0.446367|81AA|78AA||RNACodeAS|HSS_11_2.3E-7$HSS_13_3.3E-7$HSS_13_4.4E-7$HSS_15_2.3E-7
chr10:30573369-54999385	chr2:13325100-13342839	EnsASCoding|3P|XLOC_021348|TCONS_00077272:0.446367|81AA|78AA||RNACodeAS|HSS_11_2.3E-7$HSS_13_3.3E-7$HSS_13_4.4E-7$HSS_15_2.3E-7
chr10:30573369-54999385	chr2:13211656-13290947	EnsASCoding|3P|XLOC_021348|TCONS_00077272:0.446367|81AA|78AA||RNACodeAS|HSS_11_2.3E-7$HSS_13_3.3E-7$HSS_13_4.4E-7$HSS_15_2.3E-7
chr14:34459194-44102045	chr2:13271678-13272287	EnsASCoding|3P|XLOC_021348|TCONS_00077273:0.976606|71AA|67AA||RNACodeAS|HSS_11_2.3E-7$HSS_13_3.3E-7$HSS_13_4.4E-7$HSS_15_2.3E-7
chr10:30573369-54999385	chr2:13324400-13342781	EnsASCoding|3P|XLOC_021348|TCONS_00077273:0.976606|71AA|67AA||RNACodeAS|HSS_11_2.3E-7$HSS_13_3.3E-7$HSS_13_4.4E-7$HSS_15_2.3E-7
chr10:30573369-54999385	chr2:13325100-13342839	EnsASCoding|3P|XLOC_021348|TCONS_00077273:0.976606|71AA|67AA||RNACodeAS|HSS_11_2.3E-7$HSS_13_3.3E-7$HSS_13_4.4E-7$HSS_15_2.3E-7
chr10:30573369-54999385	chr2:13211656-13290947	EnsASCoding|3P|XLOC_021348|TCONS_00077273:0.976606|71AA|67AA||RNACodeAS|HSS_11_2.3E-7$HSS_13_3.3E-7$HSS_13_4.4E-7$HSS_15_2.3E-7
chr11:60778544-70976016	chr2:26637840-26638009	EnsShortNonCoding|3P|XLOC_023380|TCONS_00085626:0.789706|64AA|56AA|
chr11:60778544-70976016	chr2:26637840-26638009	EnsShortNonCoding|3P|XLOC_023380|TCONS_00085627:2.27654|81AA|62AA|
chr11:60778544-70976016	chr2:26637840-26638009	LongAUGORFEnsShortNonCoding|3P|XLOC_023380|TCONS_00085628:1.08771|220AA|195AA|
chr11:60778544-70976016	chr2:26637840-26638009	LongAUGORFEnsShortNonCoding|3P|XLOC_023380|TCONS_00085629:0.930274|220AA|195AA|
chr11:60778544-70976016	chr2:26637840-26638009	EnsShortNonCoding|3P|XLOC_023380|TCONS_00085630:1.63466|67AA|62AA|
chr11:60778544-70976016	chr2:26637840-26638009	EnsShortNonCoding|3P|XLOC_023380|TCONS_00085633:6.41575|73AA|62AA|
chr11:60778544-70976016	chr2:26637840-26638009	LongAUGORFEnsShortNonCoding|3P|XLOC_023380|TCONS_00085631:0.40808|220AA|195AA|
chr22:18591634-27683302	chr2:30642731-30699503	LongAUGORFlinc|3P|XLOC_021583|TCONS_00078449:0.167091|362AA|355AA|
chr22:18591634-27683302	chr2:30642731-30699503	LongAUGORFlinc|3P|XLOC_023441|TCONS_00085981:0.130853|199AA|164AA|
chr22:18591634-27683302	chr2:30642731-30699503	LongAUGORFlinc|3P|XLOC_023441|TCONS_00085982:0.432251|145AA|116AA|
chr2:137259366-159559082	chr2:39507822-59385103	LongAUGORFlinc|3P|XLOC_021751|TCONS_00079143:1.76146|108AA|107AA|
chr2:137259366-159559082	chr2:39507822-59385103	linc|3P|XLOC_021751|TCONS_00079145:1.55827|90AA|65AA|
chr2:137259366-159559082	chr2:39507822-59385103	LongAUGORFlinc|3P|XLOC_021756|TCONS_00079152:0.156292|351AA|270AA|
chr2:137259366-159559082	chr2:39507822-59385103	LongAUGORFlinc|3P|XLOC_021756|TCONS_00079153:0.10166|351AA|270AA|
chr2:137259366-159559082	chr2:39507822-59385103	linc|3P|XLOC_021776|TCONS_00079232:0.163947|133AA|4AA|
chr2:137259366-159559082	chr2:39507822-59385103	LongAUGORFlinc|3P|XLOC_021776|TCONS_00079233:0.582767|134AA|131AA|
chr2:137259366-159559082	chr2:39507822-59385103	linc|3P|XLOC_021776|TCONS_00079234:0.549823|146AA|50AA|
chr2:137259366-159559082	chr2:39507822-59385103	linc|3P|XLOC_021776|TCONS_00079235:0.271943|109AA|61AA|
chr2:137259366-159559082	chr2:39507822-59385103	LongAUGORFlinc|3P|XLOC_021780|TCONS_00079239:0.206369|161AA|117AA|
chr2:137259366-159559082	chr2:39507822-59385103	linc|3P|XLOC_023600|TCONS_00086842:0.100432|113AA|34AA|
chr2:137259366-159559082	chr2:39507822-59385103	linc|3P|XLOC_023604|TCONS_00086847:0.327609|126AA|89AA|
chr2:137259366-159559082	chr2:39507822-59385103	linc|3P|XLOC_023604|TCONS_00086848:0.138352|101AA|89AA|
chr2:137259366-159559082	chr2:39507822-59385103	linc|3P|XLOC_023604|TCONS_00086849:0.162443|149AA|89AA|
chr2:137259366-159559082	chr2:39507822-59385103	linc|3P|XLOC_023604|TCONS_00086850:0.242475|126AA|89AA|
chr2:137259366-159559082	chr2:39507822-59385103	LongAUGORFEnsASCoding|3P|XLOC_021789|TCONS_00079265:0.370563|212AA|122AA|
chr2:137259366-159559082	chr2:39507822-59385103	linc|3P|XLOC_021792|TCONS_00079268:0.776947|50AA|39AA|
chr2:137259366-159559082	chr2:39507822-59385103	EnsASCoding|3P|XLOC_021792|TCONS_00079269:2.19785|107AA|97AA|
chr2:137259366-159559082	chr2:39507822-59385103	LongORFlinc|3P|XLOC_021800|TCONS_00079291:2.49203|349AA|28AA|
chr2:137259366-159559082	chr2:39507822-59385103	LongORFlinc|3P|XLOC_021800|TCONS_00079292:1.07749|326AA|28AA|
chr2:137259366-159559082	chr2:39507822-59385103	LongAUGORFlinc|3P|XLOC_021800|TCONS_00079293:0.169162|173AA|153AA|
chr2:137259366-159559082	chr2:39507822-59385103	LongAUGORFlinc|3P|XLOC_021800|TCONS_00079294:0.357355|173AA|153AA|
chr2:137259366-159559082	chr2:39507822-59385103	LongORFlinc|3P|XLOC_021800|TCONS_00079295:0.818796|395AA|56AA|
chr2:137259366-159559082	chr2:39507822-59385103	LongAUGORFlinc|3P|XLOC_021800|TCONS_00079297:0.284188|173AA|153AA|
chr2:137259366-159559082	chr2:39507822-59385103	linc|3P|XLOC_023624|TCONS_00086938:0.40462|190AA|74AA|
chr2:137259366-159559082	chr2:39507822-59385103	linc|3P|XLOC_021809|TCONS_00079316:0.156613|48AA|25AA|
chr2:137259366-159559082	chr2:39507822-59385103	LongAUGORFEnsASCoding|3P|XLOC_023629|TCONS_00086943:0.254733|196AA|175AA|
chr2:137259366-159559082	chr2:39507822-59385103	EnsShortNonCoding|3P|XLOC_023632|TCONS_00086956:0.576817|81AA|50AA|
chr2:137259366-159559082	chr2:39507822-59385103	EnsShortNonCoding|3P|XLOC_023632|TCONS_00086957:0.380769|81AA|50AA|
chr2:137259366-159559082	chr2:39507822-59385103	LongAUGORFlinc|3P|XLOC_023634|TCONS_00086959:0.859555|173AA|120AA|
chr2:137259366-159559082	chr2:39507822-59385103	LongAUGORFlinc|3P|XLOC_023634|TCONS_00086960:0.814174|173AA|120AA|
chr2:137259366-159559082	chr2:39507822-59385103	linc|3P|XLOC_021824|TCONS_00079358:0.285625|72AA|70AA|
chr2:137259366-159559082	chr2:39507822-59385103	linc|3P|XLOC_023647|TCONS_00087010:0.168572|155AA|48AA|
chr2:163815518-172566696	chr2:63264899-71231822	EnsASCoding|3P|XLOC_021853|TCONS_00079485:0.867366|114AA|36AA|
chr2:163815518-172566696	chr2:63264899-71231822	linc|3P|XLOC_021855|TCONS_00079487:0.117059|60AA|37AA|
chr2:165827211-173097051	chr2:65378854-71626812	linc|3P|XLOC_021855|TCONS_00079487:0.117059|60AA|37AA|
chr2:163815518-172566696	chr2:63264899-71231822	EnsASCoding|3P|XLOC_021861|TCONS_00079533:0.178038|92AA|92AA|
chr2:165827211-173097051	chr2:65378854-71626812	EnsASCoding|3P|XLOC_021861|TCONS_00079533:0.178038|92AA|92AA|
chr2:163815518-172566696	chr2:63264899-71231822	LongAUGORFlinc|3P|XLOC_023700|TCONS_00087350:0.166886|204AA|148AA|
chr2:165827211-173097051	chr2:65378854-71626812	LongAUGORFlinc|3P|XLOC_023700|TCONS_00087350:0.166886|204AA|148AA|
chr2:163815518-172566696	chr2:63264899-71231822	EnsASCoding|3P|XLOC_023701|TCONS_00087351:0.855535|81AA|76AA|
chr2:165827211-173097051	chr2:65378854-71626812	EnsASCoding|3P|XLOC_023701|TCONS_00087351:0.855535|81AA|76AA|
chr2:163815518-172566696	chr2:63264899-71231822	linc|3P|XLOC_021876|TCONS_00079564:0.608446|60AA|47AA|
chr2:165827211-173097051	chr2:65378854-71626812	linc|3P|XLOC_021876|TCONS_00079564:0.608446|60AA|47AA|
chr2:163815518-172566696	chr2:63264899-71231822	LongAUGORFlinc|3P|XLOC_021901|TCONS_00079657:0.591795|112AA|105AA|
chr2:165827211-173097051	chr2:65378854-71626812	LongAUGORFlinc|3P|XLOC_021901|TCONS_00079657:0.591795|112AA|105AA|
chr2:163815518-172566696	chr2:63264899-71231822	LongAUGORFEnsASCoding|3P|XLOC_023721|TCONS_00087424:0.150986|122AA|105AA|
chr2:165827211-173097051	chr2:65378854-71626812	LongAUGORFEnsASCoding|3P|XLOC_023721|TCONS_00087424:0.150986|122AA|105AA|
chr2:163815518-172566696	chr2:63264899-71231822	LongAUGORFEnsASCoding|3P|XLOC_023721|TCONS_00087425:0.321775|122AA|105AA|
chr2:165827211-173097051	chr2:65378854-71626812	LongAUGORFEnsASCoding|3P|XLOC_023721|TCONS_00087425:0.321775|122AA|105AA|
chr2:163815518-172566696	chr2:63264899-71231822	LongAUGORFEnsASCoding|3P|XLOC_023721|TCONS_00087426:0.750047|150AA|105AA|
chr2:165827211-173097051	chr2:65378854-71626812	LongAUGORFEnsASCoding|3P|XLOC_023721|TCONS_00087426:0.750047|150AA|105AA|
chr2:163815518-172566696	chr2:63264899-71231822	LongAUGORFlinc|3P|XLOC_023721|TCONS_00087427:0.356785|122AA|105AA|
chr2:165827211-173097051	chr2:65378854-71626812	LongAUGORFlinc|3P|XLOC_023721|TCONS_00087427:0.356785|122AA|105AA|
chr2:163815518-172566696	chr2:63264899-71231822	linc|3P|XLOC_023721|TCONS_00087429:0.542553|138AA|92AA|
chr2:165827211-173097051	chr2:65378854-71626812	linc|3P|XLOC_023721|TCONS_00087429:0.542553|138AA|92AA|
chr2:163815518-172566696	chr2:63264899-71231822	linc|3P|XLOC_023721|TCONS_00087430:1.40216|77AA|54AA|
chr2:165827211-173097051	chr2:65378854-71626812	linc|3P|XLOC_023721|TCONS_00087430:1.40216|77AA|54AA|
chr2:163815518-172566696	chr2:63264899-71231822	EnsASCoding|3P|XLOC_023721|TCONS_00087431:1.57197|124AA|78AA|
chr2:165827211-173097051	chr2:65378854-71626812	EnsASCoding|3P|XLOC_023721|TCONS_00087431:1.57197|124AA|78AA|
chr2:165827211-173097051	chr2:65378854-71626812	linc|3P|XLOC_023731|TCONS_00087476:0.703414|73AA|56AA|
chr2:165827211-173097051	chr2:65378854-71626812	linc|3P|XLOC_023731|TCONS_00087477:0.121208|88AA|82AA|
chr2:165827211-173097051	chr2:65378854-71626812	linc|3P|XLOC_023731|TCONS_00087478:1.04912|67AA|56AA|
chr2:165827211-173097051	chr2:65378854-71626812	linc|3P|XLOC_023731|TCONS_00087479:0.145332|88AA|82AA|
chr2:165827211-173097051	chr2:65378854-71626812	linc|3P|XLOC_023731|TCONS_00087481:0.657396|88AA|82AA|
chr11:25852052-63067283	chr2:84524957-84526177	linc|3P|XLOC_023833|TCONS_00087913:0.267163|176AA|91AA|
chr11:25852052-63067283	chr2:84482655-110992460	linc|3P|XLOC_023833|TCONS_00087913:0.267163|176AA|91AA|
chr11:25852052-63067283	chr2:84482655-110992460	linc|3P|XLOC_023840|TCONS_00087975:1.51625|80AA|58AA|
chr11:25852052-63067283	chr2:84482655-110992460	linc|3P|XLOC_023840|TCONS_00087976:10.4294|117AA|77AA|
chr11:25852052-63067283	chr2:84482655-110992460	linc|3P|XLOC_023840|TCONS_00087977:1.75792|80AA|58AA|
chr11:25852052-63067283	chr2:84482655-110992460	linc|3P|XLOC_023840|TCONS_00087978:1.21719|87AA|58AA|
chr11:25852052-63067283	chr2:84482655-110992460	linc|3P|XLOC_022058|TCONS_00080226:0.367807|68AA|25AA|
chr11:25852052-63067283	chr2:84482655-110992460	EnsASCoding|3P|XLOC_022058|TCONS_00080227:0.204052|108AA|97AA|
chr11:25852052-63067283	chr2:84482655-110992460	LongAUGORFlinc|3P|XLOC_022059|TCONS_00080228:4.33768|124AA|112AA|
chr11:25852052-63067283	chr2:84482655-110992460	linc|3P|XLOC_022060|TCONS_00080229:0.307287|44AA|28AA|
chr11:25852052-63067283	chr2:84482655-110992460	linc|3P|XLOC_024052|TCONS_00088278:2.31921|95AA|95AA|
chr11:25852052-63067283	chr2:84482655-110992460	linc|3P|XLOC_024052|TCONS_00088279:1.39376|105AA|95AA|
chr11:25852052-63067283	chr2:84482655-110992460	linc|3P|XLOC_024052|TCONS_00088280:0.362417|84AA|62AA|
chr11:25852052-63067283	chr2:84482655-110992460	LongAUGORFlinc|3P|XLOC_024052|TCONS_00088281:1.87878|208AA|193AA|
chr11:25852052-63067283	chr2:84482655-110992460	linc|3P|XLOC_022179|TCONS_00080471:1.66296|98AA|55AA|
chr11:25852052-63067283	chr2:84482655-110992460	linc|3P|XLOC_022179|TCONS_00080472:2.14857|98AA|55AA|
chr11:25852052-63067283	chr2:84482655-110992460	linc|3P|XLOC_022184|TCONS_00080494:0.572879|188AA|29AA|
chr11:25852052-63067283	chr2:84482655-110992460	LongAUGORFlinc|3P|XLOC_024057|TCONS_00088347:0.293177|216AA|155AA|
chr11:25852052-63067283	chr2:84482655-110992460	EnsASCoding|3P|XLOC_022202|TCONS_00080642:0.34417|151AA|85AA|
chr11:25852052-63067283	chr2:84482655-110992460	linc|3P|XLOC_022208|TCONS_00080650:0.159647|102AA|92AA|
chr11:25852052-63067283	chr2:84482655-110992460	linc|3P|XLOC_024081|TCONS_00088459:0.249259|137AA|38AA|
chr11:25852052-63067283	chr2:84482655-110992460	linc|3P|XLOC_022211|TCONS_00080660:0.102132|112AA|77AA|
chr11:25852052-63067283	chr2:84482655-110992460	LongAUGORFlinc|3P|XLOC_022214|TCONS_00080679:0.10683|281AA|242AA|
chr11:25852052-63067283	chr2:84482655-110992460	linc|3P|XLOC_022214|TCONS_00080680:0.159119|105AA|65AA|
chr11:25852052-63067283	chr2:84482655-110992460	EnsShortNonCoding|3P|XLOC_024101|TCONS_00088590:3.00276|129AA|50AA|
chr11:25852052-63067283	chr2:84482655-110992460	EnsShortNonCoding|3P|XLOC_024101|TCONS_00088591:1.00063|104AA|97AA|
chr11:25852052-63067283	chr2:84482655-110992460	LongORFEnsASCoding|3P|XLOC_022220|TCONS_00080689:5.83004|231AA|72AA|
chr11:34852544-36777513	chr2:101458281-103138492	linc|3P|XLOC_022243|TCONS_00080733:0.405511|70AA|52AA|
chr11:25852052-63067283	chr2:84482655-110992460	linc|3P|XLOC_022243|TCONS_00080733:0.405511|70AA|52AA|
chr11:25852052-63067283	chr2:84482655-110992460	linc|3P|XLOC_022250|TCONS_00080773:0.117983|54AA|25AA|
chr11:25852052-63067283	chr2:84482655-110992460	linc|3P|XLOC_024136|TCONS_00088740:0.313686|109AA|72AA|
chr11:25852052-63067283	chr2:84482655-110992460	EnsASCoding|3P|XLOC_022268|TCONS_00080832:0.635997|122AA|46AA|
chr11:25852052-63067283	chr2:84482655-110992460	LongAUGORFlinc|3P|XLOC_022273|TCONS_00080838:0.244171|336AA|292AA|
chr11:25852052-63067283	chr2:84482655-110992460	LongAUGORFlinc|3P|XLOC_022273|TCONS_00080839:0.421138|338AA|295AA|
chr11:25852052-63067283	chr2:84482655-110992460	linc|3P|XLOC_022273|TCONS_00080840:0.456321|130AA|43AA|
chr11:25852052-63067283	chr2:84482655-110992460	LongAUGORFlinc|3P|XLOC_022273|TCONS_00080841:0.706288|388AA|344AA|
chr11:25852052-63067283	chr2:84482655-110992460	LongAUGORFlinc|3P|XLOC_022273|TCONS_00080842:0.219863|338AA|295AA|
chr11:25852052-63067283	chr2:84482655-110992460	LongAUGORFlinc|3P|XLOC_022273|TCONS_00080843:0.383044|338AA|295AA|
chr11:25852052-63067283	chr2:84482655-110992460	LongAUGORFlinc|3P|XLOC_022273|TCONS_00080844:0.253484|338AA|295AA|
chr11:25852052-63067283	chr2:84482655-110992460	LongAUGORFlinc|3P|XLOC_022273|TCONS_00080845:0.138672|338AA|295AA|
chr11:25852052-63067283	chr2:84482655-110992460	LongAUGORFlinc|3P|XLOC_022273|TCONS_00080846:0.432689|338AA|295AA|
chr11:25852052-63067283	chr2:84482655-110992460	linc|3P|XLOC_022273|TCONS_00080848:0.402673|100AA|42AA|
chr11:25852052-63067283	chr2:84482655-110992460	linc|3P|XLOC_022273|TCONS_00080849:0.357606|81AA|61AA|
chr11:25852052-63067283	chr2:84482655-110992460	linc|3P|XLOC_022273|TCONS_00080850:1.2351|81AA|67AA|
chr11:25852052-63067283	chr2:84482655-110992460	linc|3P|XLOC_022273|TCONS_00080851:0.434057|111AA|41AA|
chr11:25852052-63067283	chr2:84482655-110992460	linc|3P|XLOC_022273|TCONS_00080852:0.375833|76AA|62AA|
chr2:42996641-75830535	chr2:105121335-105121558	linc|3P|XLOC_024160|TCONS_00088868:0.110606|189AA|21AA|
chr2:46572960-56492362	chr2:105121335-105121558	linc|3P|XLOC_024160|TCONS_00088868:0.110606|189AA|21AA|
chr11:25852052-63067283	chr2:84482655-110992460	linc|3P|XLOC_024160|TCONS_00088868:0.110606|189AA|21AA|
chr11:25852052-63067283	chr2:84482655-110992460	LongAUGORFlinc|3P|XLOC_024174|TCONS_00088904:0.502311|222AA|161AA|
chr11:25852052-63067283	chr2:106650163-106650195	LongAUGORFlinc|3P|XLOC_024174|TCONS_00088905:0.370142|165AA|104AA|
chr11:25852052-63067283	chr2:84482655-110992460	LongAUGORFlinc|3P|XLOC_024174|TCONS_00088905:0.370142|165AA|104AA|
chr11:25852052-63067283	chr2:106650163-106650195	LongAUGORFlinc|3P|XLOC_024174|TCONS_00088908:0.10972|142AA|116AA|
chr11:25852052-63067283	chr2:84482655-110992460	LongAUGORFlinc|3P|XLOC_024174|TCONS_00088908:0.10972|142AA|116AA|
chr11:25852052-63067283	chr2:106650163-106650195	LongAUGORFlinc|3P|XLOC_024174|TCONS_00088910:0.774064|133AA|125AA|
chr11:25852052-63067283	chr2:84482655-110992460	LongAUGORFlinc|3P|XLOC_024174|TCONS_00088910:0.774064|133AA|125AA|
chr11:25852052-63067283	chr2:106650163-106650195	linc|3P|XLOC_024174|TCONS_00088906:0.718637|94AA|58AA|
chr11:25852052-63067283	chr2:84482655-110992460	linc|3P|XLOC_024174|TCONS_00088906:0.718637|94AA|58AA|
chr11:25852052-63067283	chr2:106650163-106650195	linc|3P|XLOC_024174|TCONS_00088907:0.510814|86AA|25AA|
chr11:25852052-63067283	chr2:84482655-110992460	linc|3P|XLOC_024174|TCONS_00088907:0.510814|86AA|25AA|
chr11:25852052-63067283	chr2:106650163-106650195	linc|3P|XLOC_024174|TCONS_00088911:1.11086|86AA|25AA|
chr11:25852052-63067283	chr2:84482655-110992460	linc|3P|XLOC_024174|TCONS_00088911:1.11086|86AA|25AA|
chr11:25852052-63067283	chr2:106650163-106650195	LongAUGORFlinc|3P|XLOC_024174|TCONS_00088912:0.520965|258AA|167AA|
chr11:25852052-63067283	chr2:84482655-110992460	LongAUGORFlinc|3P|XLOC_024174|TCONS_00088912:0.520965|258AA|167AA|
chr11:25852052-63067283	chr2:106650163-106650195	LongAUGORFlinc|3P|XLOC_024174|TCONS_00088913:0.423909|208AA|170AA|
chr11:25852052-63067283	chr2:84482655-110992460	LongAUGORFlinc|3P|XLOC_024174|TCONS_00088913:0.423909|208AA|170AA|
chr11:25852052-63067283	chr2:106650163-106650195	LongAUGORFlinc|3P|XLOC_024174|TCONS_00088914:0.63869|258AA|167AA|
chr11:25852052-63067283	chr2:84482655-110992460	LongAUGORFlinc|3P|XLOC_024174|TCONS_00088914:0.63869|258AA|167AA|
chr11:25852052-63067283	chr2:106650163-106650195	LongAUGORFlinc|3P|XLOC_024174|TCONS_00088916:0.332867|258AA|188AA|
chr11:25852052-63067283	chr2:84482655-110992460	LongAUGORFlinc|3P|XLOC_024174|TCONS_00088916:0.332867|258AA|188AA|
chr11:25852052-63067283	chr2:106650163-106650195	linc|3P|XLOC_024174|TCONS_00088917:0.544717|115AA|50AA|
chr11:25852052-63067283	chr2:84482655-110992460	linc|3P|XLOC_024174|TCONS_00088917:0.544717|115AA|50AA|
chr11:25852052-63067283	chr2:106650163-106650195	linc|3P|XLOC_024174|TCONS_00088918:0.306314|85AA|58AA|
chr11:25852052-63067283	chr2:84482655-110992460	linc|3P|XLOC_024174|TCONS_00088918:0.306314|85AA|58AA|
chr11:25852052-63067283	chr2:106650163-106650195	linc|3P|XLOC_024174|TCONS_00088919:0.497374|58AA|22AA|
chr11:25852052-63067283	chr2:84482655-110992460	linc|3P|XLOC_024174|TCONS_00088919:0.497374|58AA|22AA|
chr11:25852052-63067283	chr2:84482655-110992460	LongAUGORFlinc|3P|XLOC_022302|TCONS_00080970:9.9719|160AA|147AA|
chr11:25852052-63067283	chr2:84482655-110992460	LongAUGORFlinc|3P|XLOC_022307|TCONS_00080977:0.451344|151AA|140AA|
chr11:25852052-63067283	chr2:84482655-110992460	LongAUGORFlinc|3P|XLOC_022307|TCONS_00080978:0.691278|151AA|140AA|
chr11:25852052-63067283	chr2:84482655-110992460	linc|3P|XLOC_022313|TCONS_00080991:0.107667|106AA|91AA|
chr11:25852052-63067283	chr2:84482655-110992460	linc|3P|XLOC_024198|TCONS_00088958:0.145471|64AA|46AA|
chr2:165827211-173097051	chr2:119594328-119601238	linc|3P|XLOC_022416|TCONS_00081357:3.96301|137AA|65AA|
chr19:1-18379088	chr2:119600781-119601170	linc|3P|XLOC_022416|TCONS_00081358:13.7364|140AA|56AA|
chr19:4949376-9118095	chr2:119600781-119601170	linc|3P|XLOC_022416|TCONS_00081358:13.7364|140AA|56AA|
chr2:165827211-173097051	chr2:119594328-119601238	linc|3P|XLOC_022416|TCONS_00081358:13.7364|140AA|56AA|
chr19:1-18379088	chr2:119600781-119601170	linc|3P|XLOC_022416|TCONS_00081359:0.987305|140AA|65AA|
chr19:4949376-9118095	chr2:119600781-119601170	linc|3P|XLOC_022416|TCONS_00081359:0.987305|140AA|65AA|
chr2:165827211-173097051	chr2:119594328-119601238	linc|3P|XLOC_022416|TCONS_00081359:0.987305|140AA|65AA|
chr19:1-18379088	chr2:119600781-119601170	linc|3P|XLOC_022416|TCONS_00081360:35.6043|140AA|65AA|
chr19:4949376-9118095	chr2:119600781-119601170	linc|3P|XLOC_022416|TCONS_00081360:35.6043|140AA|65AA|
chr2:165827211-173097051	chr2:119594328-119601238	linc|3P|XLOC_022416|TCONS_00081360:35.6043|140AA|65AA|
chr2:42996641-75830535	chr2:120534870-120539494	EnsASCoding|3P|XLOC_022428|TCONS_00081465:0.149107|125AA|85AA|
chr1:93335593-109129131	chr2:156388032-156388769	LongAUGORFEnsASCoding|3P|XLOC_024704|TCONS_00091024:79.1077|245AA|136AA|
chr10:30573369-54999385	chr2:156390626-156392248	LongAUGORFEnsASCoding|3P|XLOC_024704|TCONS_00091024:79.1077|245AA|136AA|
chr2:42996641-75830535	chr2:156388080-156392340	LongAUGORFEnsASCoding|3P|XLOC_024704|TCONS_00091024:79.1077|245AA|136AA|
chr2:46572960-56492362	chr2:156388080-156392340	LongAUGORFEnsASCoding|3P|XLOC_024704|TCONS_00091024:79.1077|245AA|136AA|
chr1:93335593-109129131	chr2:156388032-156388769	LongAUGORFlinc|3P|XLOC_024704|TCONS_00091025:76.6898|133AA|118AA|
chr10:30573369-54999385	chr2:156390626-156392248	LongAUGORFlinc|3P|XLOC_024704|TCONS_00091025:76.6898|133AA|118AA|
chr2:42996641-75830535	chr2:156388080-156392340	LongAUGORFlinc|3P|XLOC_024704|TCONS_00091025:76.6898|133AA|118AA|
chr2:46572960-56492362	chr2:156388080-156392340	LongAUGORFlinc|3P|XLOC_024704|TCONS_00091025:76.6898|133AA|118AA|
chr11:60778544-70976016	chr2:158076983-158077289	LongAUGORFEnsASCoding|3P|XLOC_024741|TCONS_00091156:0.180186|147AA|101AA|
chr10:82000001-121700000	chr2:167607643-167607842	LongAUGORFlinc|3P|XLOC_022963|TCONS_00083795:0.27815|172AA|170AA|
chr18:2123098-5829746	chr2:167607701-167607838	LongAUGORFlinc|3P|XLOC_022963|TCONS_00083795:0.27815|172AA|170AA|
chr20:49800000-63025520	chr2:168386695-181858030	EnsASCoding|3P|XLOC_022976|TCONS_00083830:0.370596|104AA|37AA|
chr20:49800000-63025520	chr2:168386695-181858030	linc|3P|XLOC_024876|TCONS_00091740:0.388226|67AA|27AA|
chr20:49800000-63025520	chr2:168386695-181858030	linc|3P|XLOC_022983|TCONS_00083838:0.152936|104AA|69AA|
chr20:49800000-63025520	chr2:168386695-181858030	LongAUGORFlinc|3P|XLOC_024885|TCONS_00091768:0.706741|166AA|144AA|
chr20:49800000-63025520	chr2:168386695-181858030	linc|3P|XLOC_024886|TCONS_00091769:0.168945|88AA|86AA|
chr20:49800000-63025520	chr2:168386695-181858030	LongAUGORFEnsASCoding|3P|XLOC_022987|TCONS_00083849:0.130074|198AA|123AA|
chr20:49800000-63025520	chr2:168386695-181858030	linc|3P|XLOC_022989|TCONS_00083858:0.285427|141AA|74AA|
chr20:49800000-63025520	chr2:168386695-181858030	linc|3P|XLOC_022993|TCONS_00083865:0.132956|76AA|45AA|
chr20:49800000-63025520	chr2:168386695-181858030	linc|3P|XLOC_022991|TCONS_00083866:0.229162|89AA|72AA|
chr20:49800000-63025520	chr2:168386695-181858030	LongAUGORFlinc|3P|XLOC_024899|TCONS_00091804:0.389842|214AA|145AA|
chr20:49800000-63025520	chr2:168386695-181858030	linc|3P|XLOC_024911|TCONS_00091831:0.189107|69AA|22AA|
chr20:49800000-63025520	chr2:168386695-181858030	linc|3P|XLOC_023013|TCONS_00083929:0.284552|94AA|47AA|
chr20:49800000-63025520	chr2:168386695-181858030	LongAUGORFlinc|3P|XLOC_024922|TCONS_00091870:0.240937|130AA|101AA|
chr20:49800000-63025520	chr2:168386695-181858030	LongAUGORFEnsASCoding|3P|XLOC_024924|TCONS_00091875:0.117064|185AA|156AA|
chr20:49800000-63025520	chr2:168386695-181858030	LongAUGORFlinc|3P|XLOC_024924|TCONS_00091876:0.196805|185AA|156AA|
chr20:49800000-63025520	chr2:168386695-181858030	LongAUGORFlinc|3P|XLOC_024924|TCONS_00091877:0.326124|185AA|156AA|
chr20:49800000-63025520	chr2:168386695-181858030	linc|3P|XLOC_024924|TCONS_00091878:0.1658|117AA|59AA|
chr20:49800000-63025520	chr2:168386695-181858030	linc|3P|XLOC_024982|TCONS_00092023:0.111281|113AA|79AA|
chr20:49800000-63025520	chr2:168386695-181858030	LongAUGORFlinc|3P|XLOC_024987|TCONS_00092042:0.564099|281AA|269AA|
chr20:49800000-63025520	chr2:168386695-181858030	LongAUGORFlinc|3P|XLOC_024987|TCONS_00092043:0.459739|281AA|269AA|
chr20:49800000-63025520	chr2:168386695-181858030	LongAUGORFlinc|3P|XLOC_024987|TCONS_00092045:0.256801|281AA|269AA|
chr20:49800000-63025520	chr2:168386695-181858030	LongAUGORFlinc|3P|XLOC_024990|TCONS_00092049:0.537336|296AA|294AA|
chr20:49800000-63025520	chr2:168386695-181858030	LongAUGORFlinc|3P|XLOC_024990|TCONS_00092051:0.74125|296AA|294AA|
chr20:49800000-63025520	chr2:168386695-181858030	LongAUGORFlinc|3P|XLOC_024990|TCONS_00092052:0.284861|296AA|294AA|
chr15:87597151-94711461	chr2:179002978-179003260	LongAUGORFlinc|3P|XLOC_024990|TCONS_00092053:0.529381|296AA|294AA|
chr20:49800000-63025520	chr2:168386695-181858030	LongAUGORFlinc|3P|XLOC_024990|TCONS_00092053:0.529381|296AA|294AA|
chr20:49800000-63025520	chr2:168386695-181858030	EnsASCoding|3P|XLOC_023085|TCONS_00084166:0.710089|127AA|48AA|
chr20:49800000-63025520	chr2:168386695-181858030	LongAUGORFEnsASCoding|3P|XLOC_023085|TCONS_00084167:0.860677|253AA|205AA|
chr20:49800000-63025520	chr2:168386695-181858030	LongORFlinc|3P|XLOC_023085|TCONS_00084168:0.991142|203AA|51AA|
chr20:49800000-63025520	chr2:168386695-181858030	LongAUGORFlinc|3P|XLOC_023085|TCONS_00084169:0.357457|253AA|205AA|
chr20:49800000-63025520	chr2:168386695-181858030	LongAUGORFEnsASCoding|3P|XLOC_023090|TCONS_00084194:0.217945|144AA|127AA|
chr20:49800000-63025520	chr2:168386695-181858030	LongAUGORFlinc|3P|XLOC_023095|TCONS_00084217:1.26095|205AA|197AA|
chr20:49800000-63025520	chr2:168386695-181858030	linc|3P|XLOC_025002|TCONS_00092113:0.252539|126AA|75AA|
chr20:49800000-63025520	chr2:168386695-181858030	LongAUGORFlinc|3P|XLOC_025002|TCONS_00092114:0.598795|263AA|156AA|
chr20:49800000-63025520	chr2:168386695-181858030	LongAUGORFlinc|3P|XLOC_025002|TCONS_00092116:0.550747|241AA|156AA|
chr20:49800000-63025520	chr2:168386695-181858030	linc|3P|XLOC_023108|TCONS_00084271:0.142659|55AA|47AA|
chr20:49800000-63025520	chr2:168386695-181858030	EnsASCoding|3P|XLOC_023125|TCONS_00084402:0.159653|93AA|80AA|
chr20:49800000-63025520	chr2:168386695-181858030	EnsASCoding|3P|XLOC_023125|TCONS_00084404:0.151421|96AA|82AA|
chr20:49800000-63025520	chr2:168386695-181858030	LongAUGORFEnsASCoding|3P|XLOC_023125|TCONS_00084406:0.530822|289AA|121AA|
chr20:49800000-63025520	chr2:168386695-181858030	LongAUGORFEnsASCoding|3P|XLOC_023125|TCONS_00084407:0.409393|289AA|131AA|
chr20:49800000-63025520	chr2:168386695-181858030	LongAUGORFEnsASCoding|3P|XLOC_023125|TCONS_00084408:0.468432|289AA|121AA|
chr2:42996641-75830535	chr3:28755501-28755853	linc|3P|XLOC_026660|TCONS_00097768:0.372621|66AA|60AA|
chr2:42996641-75830535	chr3:28755501-28755853	linc|3P|XLOC_026660|TCONS_00097770:0.306999|52AA|23AA|
chr14:34459194-44102045	chr3:34184429-34185053	linc|3P|XLOC_025249|TCONS_00092964:0.156223|71AA|69AA|
chr14:34459194-44102045	chr3:34184825-34185154	linc|3P|XLOC_025249|TCONS_00092964:0.156223|71AA|69AA|
chr2:118800001-129900000	chr3:34184135-34184205	linc|3P|XLOC_025249|TCONS_00092964:0.156223|71AA|69AA|
chr1:142600000-165500000	chr3:86995711-97700246	LongAUGORFlinc|3P|XLOC_025651|TCONS_00094168:0.620234|160AA|125AA|
chr1:142600000-165500000	chr3:86995711-97700246	linc|3P|XLOC_027167|TCONS_00099327:0.405739|146AA|72AA|
chr1:142600000-165500000	chr3:86995711-97700246	linc|3P|XLOC_027167|TCONS_00099328:0.481396|146AA|71AA|
chr1:142600000-165500000	chr3:86995711-97700246	linc|3P|XLOC_027168|TCONS_00099330:2.43342|124AA|82AA|
chr1:142600000-165500000	chr3:86995711-97700246	linc|3P|XLOC_027168|TCONS_00099331:0.353168|124AA|71AA|
chr1:142600000-165500000	chr3:86995711-97700246	linc|3P|XLOC_027168|TCONS_00099332:3.26704|102AA|82AA|
chr1:142600000-165500000	chr3:86995711-97700246	linc|3P|XLOC_027168|TCONS_00099333:0.638869|76AA|35AA|
chr1:142600000-165500000	chr3:86995711-97700246	linc|3P|XLOC_025671|TCONS_00094271:0.25244|161AA|50AA|
chr1:142600000-165500000	chr3:86995711-97700246	EnsShortNonCoding|3P|XLOC_025672|TCONS_00094275:0.131738|98AA|72AA|
chr1:142600000-165500000	chr3:86995711-97700246	EnsShortNonCoding|3P|XLOC_025672|TCONS_00094277:0.243642|101AA|86AA|
chr1:142600000-165500000	chr3:86995711-97700246	EnsShortNonCoding|3P|XLOC_025672|TCONS_00094278:0.305107|112AA|80AA|
chr1:142600000-165500000	chr3:86995711-97700246	linc|3P|XLOC_025672|TCONS_00094284:0.137718|82AA|36AA|
chr1:142600000-165500000	chr3:86995711-97700246	linc|3P|XLOC_025672|TCONS_00094285:0.11297|109AA|74AA|
chr1:142600000-165500000	chr3:86995711-97700246	LongAUGORFlinc|3P|XLOC_025672|TCONS_00094286:0.432412|126AA|101AA|
chr1:142600000-165500000	chr3:86995711-97700246	linc|3P|XLOC_025672|TCONS_00094287:0.258892|72AA|66AA|
chr1:142600000-165500000	chr3:86995711-97700246	linc|3P|XLOC_025672|TCONS_00094288:1.1847|72AA|66AA|
chr1:142600000-165500000	chr3:86995711-97700246	LongAUGORFlinc|3P|XLOC_027180|TCONS_00099415:2.13898|283AA|269AA|
chr1:142600000-165500000	chr3:86995711-97700246	LongAUGORFlinc|3P|XLOC_027180|TCONS_00099416:1.99077|283AA|269AA|
chr1:142600000-165500000	chr3:86995711-97700246	EnsASCoding|3P|XLOC_027185|TCONS_00099431:0.332238|83AA|77AA|
chr1:142600000-165500000	chr3:86995711-97700246	EnsASCoding|3P|XLOC_027187|TCONS_00099433:0.517131|149AA|66AA||RNACodeAS|HSS_71_8.2E-5$HSS_71_8.4E-5
chr1:142600000-165500000	chr3:86995711-97700246	linc|3P|XLOC_025692|TCONS_00094429:0.353802|124AA|0AA|
chr1:142600000-165500000	chr3:88855569-88855683	LongAUGORFEnsASCoding|3P|XLOC_027191|TCONS_00099452:0.140324|200AA|196AA|
chr1:142600000-165500000	chr3:88869539-88947841	LongAUGORFEnsASCoding|3P|XLOC_027191|TCONS_00099452:0.140324|200AA|196AA|
chr1:142600000-165500000	chr3:86995711-97700246	LongAUGORFEnsASCoding|3P|XLOC_027191|TCONS_00099452:0.140324|200AA|196AA|
chr1:142600000-165500000	chr3:86995711-97700246	LongAUGORFEnsASCoding|3P|XLOC_027199|TCONS_00099522:0.557987|118AA|107AA||RNACodeAS|HSS_73_1.3E-5$HSS_73_5.5E-6$HSS_74_1.4E-5$HSS_74_1.6E-5
chr1:142600000-165500000	chr3:86995711-97700246	LongAUGORFEnsASCoding|3P|XLOC_025709|TCONS_00094535:0.128233|183AA|169AA||RNACodeAS|HSS_79_1.4E-6$HSS_81_4.3E-7
chr1:142600000-165500000	chr3:86995711-97700246	LongAUGORFEnsASCoding|3P|XLOC_025709|TCONS_00094536:0.491962|183AA|169AA||RNACodeAS|HSS_79_1.4E-6$HSS_81_4.3E-7
chr1:142600000-165500000	chr3:86995711-97700246	LongAUGORFEnsASCoding|3P|XLOC_025710|TCONS_00094537:0.761852|214AA|113AA||RNACodeAS|HSS_86_2.2E-5$HSS_90_3.5E-5
chr1:142600000-165500000	chr3:86995711-97700246	linc|3P|XLOC_025712|TCONS_00094546:5.31516|127AA|79AA|
chr1:142600000-165500000	chr3:86995711-97700246	linc|3P|XLOC_025712|TCONS_00094547:1.64024|167AA|60AA|
chr1:142600000-165500000	chr3:86995711-97700246	linc|3P|XLOC_025712|TCONS_00094548:2.22622|160AA|61AA|
chr1:142600000-165500000	chr3:86995711-97700246	linc|3P|XLOC_025712|TCONS_00094549:1.20379|82AA|13AA|
chr1:142600000-165500000	chr3:86995711-97700246	linc|3P|XLOC_025712|TCONS_00094550:0.13612|160AA|61AA|
chr1:142600000-165500000	chr3:86995711-97700246	linc|3P|XLOC_027214|TCONS_00099634:2.49947|130AA|95AA|
chr1:142600000-165500000	chr3:86995711-97700246	LongAUGORFlinc|3P|XLOC_027214|TCONS_00099636:0.138253|188AA|187AA|
chr1:142600000-165500000	chr3:86995711-97700246	EnsASCoding|3P|XLOC_025725|TCONS_00094619:0.707229|98AA|37AA|
chr1:142600000-165500000	chr3:86995711-97700246	EnsASCoding|3P|XLOC_025725|TCONS_00094620:0.146836|67AA|57AA|
chr1:142600000-165500000	chr3:86995711-97700246	EnsASCoding|3P|XLOC_025743|TCONS_00094714:0.136517|144AA|51AA|
chr1:142600000-165500000	chr3:86995711-97700246	EnsASCoding|3P|XLOC_025778|TCONS_00094792:0.428991|100AA|84AA|
chr1:142600000-165500000	chr3:86995711-97700246	LongAUGORFEnsASCoding|3P|XLOC_025778|TCONS_00094793:0.435721|201AA|137AA|
chr1:142600000-165500000	chr3:86995711-97700246	linc|3P|XLOC_025778|TCONS_00094794:1.03012|141AA|84AA|
chr1:142600000-165500000	chr3:93313851-93314359	LongAUGORFlinc|3P|XLOC_027284|TCONS_00099834:0.212747|168AA|122AA|
chr1:142600000-165500000	chr3:93329587-93329685	LongAUGORFlinc|3P|XLOC_027284|TCONS_00099834:0.212747|168AA|122AA|
chr1:142600000-165500000	chr3:93445963-93446701	LongAUGORFlinc|3P|XLOC_027284|TCONS_00099834:0.212747|168AA|122AA|
chr1:142600000-165500000	chr3:93443714-93444325	LongAUGORFlinc|3P|XLOC_027284|TCONS_00099834:0.212747|168AA|122AA|
chr1:142600000-165500000	chr3:93444948-93445073	LongAUGORFlinc|3P|XLOC_027284|TCONS_00099834:0.212747|168AA|122AA|
chr1:142600000-165500000	chr3:93443633-93443907	LongAUGORFlinc|3P|XLOC_027284|TCONS_00099834:0.212747|168AA|122AA|
chr1:142600000-165500000	chr3:86995711-97700246	LongAUGORFlinc|3P|XLOC_027284|TCONS_00099834:0.212747|168AA|122AA|
chr1:142600000-165500000	chr3:86995711-97700246	linc|3P|XLOC_027287|TCONS_00099838:1.03029|69AA|40AA|
chr1:142600000-165500000	chr3:86995711-97700246	LongAUGORFEnsASCoding|3P|XLOC_027315|TCONS_00099871:0.443522|256AA|140AA||RNACodeAS|HSS_97_6.4E-5
chr1:142600000-165500000	chr3:86995711-97700246	LongAUGORFEnsASCoding|3P|XLOC_027315|TCONS_00099873:0.281736|380AA|359AA||RNACodeAS|HSS_97_6.4E-5
chr1:142600000-165500000	chr3:86995711-97700246	EnsASCoding|3P|XLOC_027317|TCONS_00099877:0.320664|66AA|49AA|
chr1:142600000-165500000	chr3:86995711-97700246	LongAUGORFlinc|3P|XLOC_027318|TCONS_00099878:0.639064|177AA|171AA|
chr1:142600000-165500000	chr3:86995711-97700246	linc|3P|XLOC_025840|TCONS_00094927:0.208779|153AA|34AA|
chr1:142600000-165500000	chr3:86995711-97700246	LongAUGORFEnsASCoding|3P|XLOC_027335|TCONS_00099953:0.314261|183AA|176AA|
chr1:142600000-165500000	chr3:86995711-97700246	EnsASCoding|3P|XLOC_027336|TCONS_00099954:0.935685|175AA|62AA||RNACodeAS|HSS_103_1.2E-6$HSS_109_1.5E-5$HSS_105_1.2E-6$HSS_111_1.9E-6
chr1:142600000-165500000	chr3:86995711-97700246	LongAUGORFEnsASCoding|3P|XLOC_027336|TCONS_00099955:1.14321|166AA|105AA||RNACodeAS|HSS_103_1.2E-6$HSS_109_1.5E-5$HSS_105_1.2E-6$HSS_111_1.9E-6
chr1:142600000-165500000	chr3:86995711-97700246	EnsASCoding|3P|XLOC_027337|TCONS_00099956:0.406011|56AA|43AA||RNACodeAS|HSS_108_5.4E-7$HSS_114_1.7E-6$HSS_107_1.2E-9$HSS_113_6.5E-9$HSS_110_7.8E-10$HSS_116_1.5E-8$HSS_111_9.0E-5
chr1:142600000-165500000	chr3:86995711-97700246	EnsASCoding|3P|XLOC_027337|TCONS_00099957:3.88764|112AA|40AA||RNACodeAS|HSS_108_5.4E-7$HSS_114_1.7E-6$HSS_107_1.2E-9$HSS_113_6.5E-9$HSS_110_7.8E-10$HSS_116_1.5E-8$HSS_111_9.0E-5$HSS_113_4.6E-5$HSS_119_5.1E-5
chr1:142600000-165500000	chr3:86995711-97700246	linc|3P|XLOC_025849|TCONS_00094999:1.05714|113AA|54AA|
chr1:142600000-165500000	chr3:86995711-97700246	linc|3P|XLOC_025849|TCONS_00095000:1.02758|134AA|91AA|
chr1:142600000-165500000	chr3:95226656-95227407	linc|3P|XLOC_025857|TCONS_00095042:5.56151|142AA|72AA|
chr1:142600000-165500000	chr3:86995711-97700246	linc|3P|XLOC_025857|TCONS_00095042:5.56151|142AA|72AA|
chr1:142600000-165500000	chr3:86995711-97700246	LongAUGORFlinc|3P|XLOC_027349|TCONS_00100049:1.59332|185AA|113AA|
chr1:142600000-165500000	chr3:86995711-97700246	LongAUGORFlinc|3P|XLOC_025878|TCONS_00095140:0.315067|158AA|102AA|
chr1:142600000-165500000	chr3:86995711-97700246	LongAUGORFlinc|3P|XLOC_025879|TCONS_00095142:1.17438|164AA|100AA|
chr1:142600000-165500000	chr3:86995711-97700246	EnsASCoding|3P|XLOC_025879|TCONS_00095143:0.362476|178AA|85AA|
chr1:142600000-165500000	chr3:86995711-97700246	linc|3P|XLOC_025879|TCONS_00095144:4.60154|107AA|64AA|
chr1:142600000-165500000	chr3:86995711-97700246	LongAUGORFlinc|3P|XLOC_025884|TCONS_00095169:0.622041|190AA|184AA|
chr1:142600000-165500000	chr3:86995711-97700246	LongAUGORFEnsASCoding|3P|XLOC_027369|TCONS_00100190:2.57478|140AA|118AA||RNACodeAS|HSS_126_1.8E-8$HSS_132_9.8E-9
chr1:142600000-165500000	chr3:86995711-97700246	EnsASCoding|3P|XLOC_027369|TCONS_00100191:2.81619|115AA|37AA|
chr1:142600000-165500000	chr3:96240474-96265263	linc|3P|XLOC_027376|TCONS_00100203:0.226151|161AA|28AA|
chr1:142600000-165500000	chr3:86995711-97700246	linc|3P|XLOC_027376|TCONS_00100203:0.226151|161AA|28AA|
chr1:142600000-165500000	chr3:96240474-96265263	linc|3P|XLOC_027376|TCONS_00100204:0.331054|82AA|28AA|
chr1:142600000-165500000	chr3:86995711-97700246	linc|3P|XLOC_027376|TCONS_00100204:0.331054|82AA|28AA|
chr1:142600000-165500000	chr3:96470564-96474350	linc|3P|XLOC_025905|TCONS_00095222:0.106609|114AA|33AA|
chr1:142600000-165500000	chr3:96470572-96470763	linc|3P|XLOC_025905|TCONS_00095222:0.106609|114AA|33AA|
chr1:142600000-165500000	chr3:86995711-97700246	linc|3P|XLOC_025905|TCONS_00095222:0.106609|114AA|33AA|
chr1:142600000-165500000	chr3:86995711-97700246	LongAUGORFlinc|3P|XLOC_025906|TCONS_00095223:0.120638|347AA|329AA|
chr1:142600000-165500000	chr3:86995711-97700246	LongAUGORFlinc|3P|XLOC_025906|TCONS_00095225:0.236282|347AA|329AA|
chr1:142600000-165500000	chr3:96519523-96907945	linc|3P|XLOC_027391|TCONS_00100229:2.20764|99AA|87AA|
chr1:142600000-165500000	chr3:86995711-97700246	linc|3P|XLOC_027391|TCONS_00100229:2.20764|99AA|87AA|
chr1:142600000-165500000	chr3:96519523-96907945	EnsASCoding|3P|XLOC_027391|TCONS_00100231:0.859584|165AA|87AA||RNACodeAS|HSS_136_2.8E-6$HSS_143_2.5E-7$HSS_135_3.4E-8$HSS_142_1.4E-9$HSS_137_2.1E-6$HSS_144_1.9E-7$HSS_138_1.4E-7$HSS_145_3.9E-8
chr1:142600000-165500000	chr3:86995711-97700246	EnsASCoding|3P|XLOC_027391|TCONS_00100231:0.859584|165AA|87AA||RNACodeAS|HSS_136_2.8E-6$HSS_143_2.5E-7$HSS_135_3.4E-8$HSS_142_1.4E-9$HSS_137_2.1E-6$HSS_144_1.9E-7$HSS_138_1.4E-7$HSS_145_3.9E-8
chr1:142600000-165500000	chr3:96519523-96907945	EnsASCoding|3P|XLOC_025911|TCONS_00095237:0.36864|95AA|63AA|
chr1:142600000-165500000	chr3:86995711-97700246	EnsASCoding|3P|XLOC_025911|TCONS_00095237:0.36864|95AA|63AA|
chr1:142600000-165500000	chr3:97689753-97752911	linc|3P|XLOC_025928|TCONS_00095345:1.61079|84AA|71AA|
chr1:142600000-165500000	chr3:97689753-98079465	linc|3P|XLOC_025928|TCONS_00095345:1.61079|84AA|71AA|
chr1:142600000-165500000	chr3:97689753-97752911	linc|3P|XLOC_025928|TCONS_00095346:0.6615|66AA|19AA|
chr1:142600000-165500000	chr3:97689753-98079465	linc|3P|XLOC_025928|TCONS_00095346:0.6615|66AA|19AA|
chr1:142600000-165500000	chr3:97689753-98079465	LongAUGORFlinc|3P|XLOC_027412|TCONS_00100323:0.1418|183AA|183AA|
chr22:18591634-27683302	chr3:101384132-101426238	EnsASCoding|3P|XLOC_027463|TCONS_00100435:0.135585|83AA|39AA|
chr22:18591634-27683302	chr3:101384132-101426238	EnsASCoding|3P|XLOC_027463|TCONS_00100435:0.135585|83AA|39AA|
chr1:97093689-110199268	chr3:108044477-119859072	linc|3P|XLOC_027584|TCONS_00100888:0.236722|170AA|82AA|
chr1:97093689-110199268	chr3:108044477-119859072	linc|3P|XLOC_027584|TCONS_00100889:0.267933|170AA|82AA|
chr1:97093689-110199268	chr3:108044477-119859072	linc|3P|XLOC_026090|TCONS_00095953:0.193255|52AA|25AA|
chr1:93335593-109129131	chr3:109017794-122635709	LongAUGORFlinc|3P|XLOC_027602|TCONS_00100995:0.483756|252AA|156AA|
chr1:97093689-110199268	chr3:108044477-119859072	LongAUGORFlinc|3P|XLOC_027602|TCONS_00100995:0.483756|252AA|156AA|
chr1:93335593-109129131	chr3:109017794-122635709	LongAUGORFlinc|3P|XLOC_027602|TCONS_00100996:0.215192|252AA|156AA|
chr1:97093689-110199268	chr3:108044477-119859072	LongAUGORFlinc|3P|XLOC_027602|TCONS_00100996:0.215192|252AA|156AA|
chr1:93335593-109129131	chr3:109017794-122635709	LongAUGORFlinc|3P|XLOC_027602|TCONS_00100997:0.756461|125AA|101AA|
chr1:97093689-110199268	chr3:108044477-119859072	LongAUGORFlinc|3P|XLOC_027602|TCONS_00100997:0.756461|125AA|101AA|
chr1:93335593-109129131	chr3:109017794-122635709	linc|3P|XLOC_027602|TCONS_00100998:1.63607|55AA|33AA|
chr1:97093689-110199268	chr3:108044477-119859072	linc|3P|XLOC_027602|TCONS_00100998:1.63607|55AA|33AA|
chr1:93335593-109129131	chr3:109017794-122635709	linc|3P|XLOC_027634|TCONS_00101071:2.94864|150AA|51AA|
chr1:97093689-110199268	chr3:108044477-119859072	linc|3P|XLOC_027634|TCONS_00101071:2.94864|150AA|51AA|
chr1:93335593-109129131	chr3:109017794-122635709	LongAUGORFlinc|3P|XLOC_027634|TCONS_00101072:0.162498|231AA|173AA|
chr1:97093689-110199268	chr3:108044477-119859072	LongAUGORFlinc|3P|XLOC_027634|TCONS_00101072:0.162498|231AA|173AA|
chr1:93335593-109129131	chr3:109017794-122635709	linc|3P|XLOC_027634|TCONS_00101073:1.01462|102AA|51AA|
chr1:97093689-110199268	chr3:108044477-119859072	linc|3P|XLOC_027634|TCONS_00101073:1.01462|102AA|51AA|
chr1:93335593-109129131	chr3:109017794-122635709	linc|3P|XLOC_027634|TCONS_00101075:1.45402|93AA|51AA|
chr1:97093689-110199268	chr3:108044477-119859072	linc|3P|XLOC_027634|TCONS_00101075:1.45402|93AA|51AA|
chr1:93335593-109129131	chr3:109017794-122635709	linc|3P|XLOC_027634|TCONS_00101077:0.893431|101AA|0AA|
chr1:97093689-110199268	chr3:108044477-119859072	linc|3P|XLOC_027634|TCONS_00101077:0.893431|101AA|0AA|
chr1:93335593-109129131	chr3:109017794-122635709	LongAUGORFEnsASCoding|3P|XLOC_026134|TCONS_00096062:0.502635|200AA|178AA||RNACodeAS|HSS_0_1.5E-5$HSS_180_5.5E-6$HSS_0_2.0E-8$HSS_182_7.7E-9
chr1:97093689-110199268	chr3:108044477-119859072	LongAUGORFEnsASCoding|3P|XLOC_026134|TCONS_00096062:0.502635|200AA|178AA||RNACodeAS|HSS_0_1.5E-5$HSS_180_5.5E-6$HSS_0_2.0E-8$HSS_182_7.7E-9
chr1:93335593-109129131	chr3:109017794-122635709	linc|3P|XLOC_026139|TCONS_00096089:0.497538|48AA|19AA|
chr1:97093689-110199268	chr3:108044477-119859072	linc|3P|XLOC_026139|TCONS_00096089:0.497538|48AA|19AA|
chr1:163636907-182303914	chr3:120612975-120613298	LongAUGORFlinc|3P|XLOC_027667|TCONS_00101238:0.202433|362AA|356AA|
chr1:93335593-109129131	chr3:109017794-122635709	LongAUGORFlinc|3P|XLOC_027667|TCONS_00101238:0.202433|362AA|356AA|
chr1:93335593-109129131	chr3:109017794-122635709	LongAUGORFlinc|3P|XLOC_027667|TCONS_00101241:0.701828|210AA|194AA|
chr1:93335593-109129131	chr3:109017794-122635709	LongAUGORFlinc|3P|XLOC_027667|TCONS_00101242:0.486161|210AA|194AA|
chr1:93335593-109129131	chr3:109017794-122635709	linc|3P|XLOC_027667|TCONS_00101243:0.359628|186AA|58AA|
chr1:93335593-109129131	chr3:109017794-122635709	linc|3P|XLOC_027667|TCONS_00101244:0.418737|186AA|58AA|
chr1:93335593-109129131	chr3:109017794-122635709	linc|3P|XLOC_027667|TCONS_00101245:0.181965|96AA|84AA|
chr1:93335593-109129131	chr3:109017794-122635709	linc|3P|XLOC_027667|TCONS_00101246:0.42184|96AA|84AA|
chr1:93335593-109129131	chr3:109017794-122635709	LongAUGORFEnsASCoding|3P|XLOC_026171|TCONS_00096173:0.733207|149AA|105AA||RNACodeAS|HSS_0_1.4E-5$HSS_186_4.1E-5
chr1:93335593-109129131	chr3:109017794-122635709	LongAUGORFEnsASCoding|3P|XLOC_026171|TCONS_00096174:0.476805|153AA|105AA||RNACodeAS|HSS_0_1.4E-5$HSS_186_4.1E-5
chr1:93335593-109129131	chr3:109017794-122635709	LongAUGORFEnsASCoding|3P|XLOC_026171|TCONS_00096175:0.442694|149AA|105AA||RNACodeAS|HSS_0_1.4E-5$HSS_186_4.1E-5
chr1:93335593-109129131	chr3:109017794-122635709	LongAUGORFlinc|3P|XLOC_026172|TCONS_00096178:1.12222|152AA|125AA|
chr1:93335593-109129131	chr3:109017794-122635709	LongAUGORFlinc|3P|XLOC_027679|TCONS_00101288:0.328546|167AA|117AA|
chr1:93335593-109129131	chr3:109017794-122635709	LongAUGORFlinc|3P|XLOC_027679|TCONS_00101289:0.228544|167AA|117AA|
chr1:93335593-109129131	chr3:109017794-122635709	linc|3P|XLOC_027679|TCONS_00101291:0.110447|85AA|69AA|
chr1:93335593-109129131	chr3:109017794-122635709	LongAUGORFlinc|3P|XLOC_027680|TCONS_00101292:0.158626|150AA|112AA|
chr10:30573369-54999385	chr3:122256690-122257435	LongAUGORFEnsASCoding|3P|XLOC_027693|TCONS_00101314:2.66044|265AA|235AA||RNACodeAS|HSS_1_7.7E-5$HSS_190_1.7E-8$HSS_3_1.9E-7$HSS_191_4.4E-11$HSS_4_1.3E-11$HSS_192_9.2E-5$HSS_5_5.3E-5$HSS_194_5.0E-6$HSS_7_3.8E-6$HSS_195_1.9E-13$HSS_9_4.0E-15$HSS_10_1.2E-6$H
chr1:93335593-109129131	chr3:109017794-122635709	LongAUGORFEnsASCoding|3P|XLOC_027693|TCONS_00101314:2.66044|265AA|235AA||RNACodeAS|HSS_1_7.7E-5$HSS_190_1.7E-8$HSS_3_1.9E-7$HSS_191_4.4E-11$HSS_4_1.3E-11$HSS_192_9.2E-5$HSS_5_5.3E-5$HSS_194_5.0E-6$HSS_7_3.8E-6$HSS_195_1.9E-13$HSS_9_4.0E-15$HSS_10_1.2E-6$H
chr1:93335593-109129131	chr3:109017794-122635709	linc|3P|XLOC_026181|TCONS_00096241:0.251915|93AA|74AA|
chr1:93335593-109129131	chr3:109017794-122635709	EnsASCoding|3P|XLOC_027695|TCONS_00101317:0.232986|107AA|68AA|
chr1:93335593-109129131	chr3:109017794-122635709	LongAUGORFlinc|3P|XLOC_027698|TCONS_00101328:0.101334|317AA|268AA|
chr1:93335593-109129131	chr3:109017794-122635709	linc|3P|XLOC_027698|TCONS_00101329:0.156828|132AA|19AA|
chr1:97093689-110199268	chr4:3686274-3686366	LongORFlinc|3P|XLOC_029532|TCONS_00108124:0.127874|229AA|83AA|
chr15:70003782-81665297	chr4:11332995-11333429	LongAUGORFEnsASCoding|3P|XLOC_028064|TCONS_00102654:0.21713|148AA|105AA|
chr2:42996641-75830535	chr4:18821349-18821489	LongAUGORFlinc|3P|XLOC_028113|TCONS_00102799:0.110948|153AA|102AA|
chr16:1-2001823	chr4:23657033-23657650	EnsShortNonCoding|3P|XLOC_029666|TCONS_00108495:1.49702|41AA|27AA|
chr1:40100001-61300000	chr4:94942000-97545287	linc|3P|XLOC_028680|TCONS_00104477:0.86113|90AA|73AA|
chr1:40100001-61300000	chr4:94942000-97545287	linc|3P|XLOC_028680|TCONS_00104478:1.03156|77AA|29AA|
chr1:40100001-61300000	chr4:95081925-95082145	linc|3P|XLOC_028680|TCONS_00104479:0.344366|78AA|58AA|
chr1:40100001-61300000	chr4:95108467-95109048	linc|3P|XLOC_028680|TCONS_00104479:0.344366|78AA|58AA|
chr1:40100001-61300000	chr4:94942000-97545287	linc|3P|XLOC_028680|TCONS_00104479:0.344366|78AA|58AA|
chr1:40100001-61300000	chr4:95081925-95082145	LongAUGORFlinc|3P|XLOC_028680|TCONS_00104481:0.109526|178AA|165AA|
chr1:40100001-61300000	chr4:95108467-95109048	LongAUGORFlinc|3P|XLOC_028680|TCONS_00104481:0.109526|178AA|165AA|
chr1:40100001-61300000	chr4:94942000-97545287	LongAUGORFlinc|3P|XLOC_028680|TCONS_00104481:0.109526|178AA|165AA|
chr1:40100001-61300000	chr4:95081925-95082145	LongAUGORFlinc|3P|XLOC_028680|TCONS_00104482:0.102216|173AA|134AA|
chr1:40100001-61300000	chr4:95108467-95109048	LongAUGORFlinc|3P|XLOC_028680|TCONS_00104482:0.102216|173AA|134AA|
chr1:40100001-61300000	chr4:94942000-97545287	LongAUGORFlinc|3P|XLOC_028680|TCONS_00104482:0.102216|173AA|134AA|
chr1:40100001-61300000	chr4:95108467-95109048	linc|3P|XLOC_028680|TCONS_00104485:0.183783|135AA|61AA|
chr1:40100001-61300000	chr4:94942000-97545287	linc|3P|XLOC_028680|TCONS_00104485:0.183783|135AA|61AA|
chr1:40100001-61300000	chr4:95108467-95109048	linc|3P|XLOC_028680|TCONS_00104486:0.34896|135AA|61AA|
chr1:40100001-61300000	chr4:94942000-97545287	linc|3P|XLOC_028680|TCONS_00104486:0.34896|135AA|61AA|
chr1:40100001-61300000	chr4:94942000-97545287	linc|3P|XLOC_028682|TCONS_00104490:0.169275|107AA|74AA|
chr1:40100001-61300000	chr4:94942000-97545287	LongAUGORFlinc|3P|XLOC_030187|TCONS_00110368:0.371125|211AA|116AA|
chr1:40100001-61300000	chr4:94942000-97545287	linc|3P|XLOC_030188|TCONS_00110369:0.538951|113AA|43AA|
chr1:40100001-61300000	chr4:94942000-97545287	LongAUGORFEnsASCoding|3P|XLOC_030190|TCONS_00110371:0.177031|156AA|122AA|
chr1:40100001-61300000	chr4:94942000-97545287	linc|3P|XLOC_030190|TCONS_00110372:0.25891|136AA|94AA|
chr1:40100001-61300000	chr4:103435815-103435914	linc|3P|XLOC_028755|TCONS_00104808:0.13352|94AA|48AA|
chr1:40100001-61300000	chr4:103313481-123238860	linc|3P|XLOC_028755|TCONS_00104808:0.13352|94AA|48AA|
chr1:40100001-61300000	chr4:103313481-123238860	linc|3P|XLOC_030264|TCONS_00110571:0.495061|78AA|53AA|
chr1:40100001-61300000	chr4:103313481-123238860	LongAUGORFlinc|3P|XLOC_030270|TCONS_00110579:0.9388|198AA|113AA|
chr1:40100001-61300000	chr4:103313481-123238860	linc|3P|XLOC_030275|TCONS_00110588:0.156524|91AA|71AA|
chr1:40100001-61300000	chr4:103313481-123238860	LongAUGORFlinc|3P|XLOC_030281|TCONS_00110643:0.546956|169AA|154AA|
chr1:40100001-61300000	chr4:103313481-123238860	LongAUGORFlinc|3P|XLOC_030282|TCONS_00110644:0.692685|180AA|174AA|
chr1:40100001-61300000	chr4:103313481-123238860	linc|3P|XLOC_030288|TCONS_00110684:0.248124|52AA|39AA|
chr1:40100001-61300000	chr4:103313481-123238860	linc|3P|XLOC_028791|TCONS_00104991:0.108111|48AA|25AA|
chr1:40100001-61300000	chr4:103313481-123238860	linc|3P|XLOC_028792|TCONS_00104992:0.225162|105AA|65AA|
chr1:40100001-61300000	chr4:103313481-123238860	LongAUGORFlinc|3P|XLOC_030292|TCONS_00110690:0.237725|484AA|380AA|
chr1:40100001-61300000	chr4:103313481-123238860	LongAUGORFlinc|3P|XLOC_030293|TCONS_00110691:0.745012|186AA|164AA|
chr1:40100001-61300000	chr4:103313481-123238860	LongAUGORFlinc|3P|XLOC_030293|TCONS_00110692:0.215124|186AA|164AA|
chr1:40100001-61300000	chr4:103313481-123238860	LongAUGORFlinc|3P|XLOC_030293|TCONS_00110693:0.340873|186AA|164AA|
chr1:40100001-61300000	chr4:103313481-123238860	LongAUGORFlinc|3P|XLOC_030293|TCONS_00110694:0.406983|186AA|164AA|
chr1:40100001-61300000	chr4:103313481-123238860	LongAUGORFlinc|3P|XLOC_030293|TCONS_00110695:0.371717|186AA|164AA|
chr1:40100001-61300000	chr4:103313481-123238860	linc|3P|XLOC_030293|TCONS_00110696:0.151648|125AA|52AA|
chr1:40100001-61300000	chr4:103313481-123238860	linc|3P|XLOC_030293|TCONS_00110697:0.599518|85AA|30AA|
chr1:40100001-61300000	chr4:103313481-123238860	LongORFEnsASCoding|3P|XLOC_030313|TCONS_00110762:0.168761|215AA|76AA||RNACodeAS|HSS_0_2.5E-9$HSS_100_6.1E-10
chr1:40100001-61300000	chr4:103313481-123238860	LongORFEnsASCoding|3P|XLOC_030313|TCONS_00110763:0.174677|215AA|76AA||RNACodeAS|HSS_0_2.5E-9$HSS_100_6.1E-10
chr1:40100001-61300000	chr4:103313481-123238860	LongORFEnsASCoding|3P|XLOC_030313|TCONS_00110764:1.48828|343AA|38AA||RNACodeAS|HSS_2_3.8E-5$HSS_99_2.6E-6$HSS_0_2.5E-9$HSS_100_6.1E-10
chr1:40100001-61300000	chr4:103313481-123238860	LongAUGORFlinc|3P|XLOC_030324|TCONS_00110816:0.54067|274AA|265AA|
chr1:40100001-61300000	chr4:103313481-123238860	LongAUGORFlinc|3P|XLOC_030324|TCONS_00110817:0.322163|274AA|265AA|
chr1:40100001-61300000	chr4:103313481-123238860	LongAUGORFlinc|3P|XLOC_030324|TCONS_00110818:0.200127|274AA|265AA|
chr1:40100001-61300000	chr4:103313481-123238860	LongAUGORFlinc|3P|XLOC_030324|TCONS_00110819:0.485625|274AA|265AA|
chr1:40100001-61300000	chr4:103313481-123238860	LongAUGORFlinc|3P|XLOC_030324|TCONS_00110820:0.172555|274AA|265AA|
chr1:40100001-61300000	chr4:103313481-123238860	LongAUGORFlinc|3P|XLOC_030324|TCONS_00110821:0.299914|274AA|265AA|
chr1:40100001-61300000	chr4:103313481-123238860	linc|3P|XLOC_030324|TCONS_00110822:0.925873|63AA|54AA|
chr12:96200001-133851895	chr4:109596625-109596694	linc|3P|XLOC_028818|TCONS_00105192:0.202955|154AA|96AA|
chr1:40100001-61300000	chr4:103313481-123238860	linc|3P|XLOC_028818|TCONS_00105192:0.202955|154AA|96AA|
chr1:40100001-61300000	chr4:103313481-123238860	linc|3P|XLOC_030328|TCONS_00110835:0.121534|55AA|50AA|
chr1:40100001-61300000	chr4:103313481-123238860	linc|3P|XLOC_030331|TCONS_00110842:0.303188|98AA|66AA|
chr1:40100001-61300000	chr4:103313481-123238860	linc|3P|XLOC_028841|TCONS_00105282:0.269447|150AA|66AA|
chr1:40100001-61300000	chr4:103313481-123238860	LongAUGORFlinc|3P|XLOC_028843|TCONS_00105284:0.1656|187AA|181AA|
chr1:40100001-61300000	chr4:103313481-123238860	LongAUGORFlinc|3P|XLOC_028843|TCONS_00105285:0.575343|115AA|106AA|
chr1:40100001-61300000	chr4:103313481-123238860	LongAUGORFlinc|3P|XLOC_028843|TCONS_00105287:0.55111|187AA|181AA|
chr1:40100001-61300000	chr4:103313481-123238860	LongAUGORFlinc|3P|XLOC_028843|TCONS_00105288:0.256916|187AA|181AA|
chr1:40100001-61300000	chr4:103313481-123238860	LongAUGORFlinc|3P|XLOC_028843|TCONS_00105289:0.427101|192AA|163AA|
chr1:40100001-61300000	chr4:103313481-123238860	LongAUGORFlinc|3P|XLOC_028843|TCONS_00105290:0.136062|187AA|181AA|
chr1:40100001-61300000	chr4:103313481-123238860	LongAUGORFlinc|3P|XLOC_028843|TCONS_00105291:0.384005|192AA|180AA|
chr1:40100001-61300000	chr4:103313481-123238860	LongAUGORFlinc|3P|XLOC_028843|TCONS_00105292:0.110581|170AA|164AA|
chr1:40100001-61300000	chr4:103313481-123238860	linc|3P|XLOC_028843|TCONS_00105286:0.940752|115AA|67AA|
chr1:40100001-61300000	chr4:103313481-123238860	LongORFEnsASCoding|3P|XLOC_028848|TCONS_00105325:0.110054|353AA|64AA|
chr1:40100001-61300000	chr4:103313481-123238860	linc|3P|XLOC_028872|TCONS_00105428:0.133798|62AA|44AA|
chr1:40100001-61300000	chr4:103313481-123238860	LongAUGORFlinc|3P|XLOC_028876|TCONS_00105441:1.23253|155AA|134AA|
chr1:40100001-61300000	chr4:103313481-123238860	EnsASCoding|3P|XLOC_030382|TCONS_00111017:1.16863|134AA|77AA||RNACodeAS|HSS_0_1.7E-5$HSS_1_1.9E-6
chr1:40100001-61300000	chr4:116824807-116824932	linc|3P|XLOC_028884|TCONS_00105509:0.746657|86AA|54AA|
chr1:40100001-61300000	chr4:103313481-123238860	linc|3P|XLOC_028884|TCONS_00105509:0.746657|86AA|54AA|
chr1:40100001-61300000	chr4:103313481-123238860	EnsASCoding|3P|XLOC_030393|TCONS_00111071:1.05913|191AA|81AA||RNACodeAS|HSS_0_5.1E-6$HSS_3_1.8E-10$HSS_4_1.5E-6$HSS_0_7.2E-6
chr1:40100001-61300000	chr4:103313481-123238860	EnsASCoding|3P|XLOC_028900|TCONS_00105561:0.980441|85AA|47AA|
chr1:40100001-61300000	chr4:103313481-123238860	EnsASCoding|3P|XLOC_028900|TCONS_00105562:1.23637|89AA|45AA|
chr1:40100001-61300000	chr4:103313481-123238860	LongORFlinc|3P|XLOC_028902|TCONS_00105564:0.230161|220AA|64AA|
chr1:40100001-61300000	chr4:103313481-123238860	EnsASCoding|3P|XLOC_028908|TCONS_00105598:1.19551|70AA|62AA|
chr1:40100001-61300000	chr4:103313481-123238860	LongAUGORFlinc|3P|XLOC_028910|TCONS_00105600:0.130904|107AA|107AA|
chr1:40100001-61300000	chr4:103313481-123238860	LongAUGORFlinc|3P|XLOC_030442|TCONS_00111307:0.25602|203AA|164AA|
chr1:40100001-61300000	chr4:103313481-123238860	LongORFlinc|3P|XLOC_030442|TCONS_00111308:0.193014|229AA|56AA|
chr1:40100001-61300000	chr4:103313481-123238860	linc|3P|XLOC_030444|TCONS_00111310:0.735974|46AA|33AA|
chr1:40100001-61300000	chr4:103313481-123238860	EnsASCoding|3P|XLOC_030445|TCONS_00111311:0.431489|55AA|40AA|
chr1:40100001-61300000	chr4:103313481-123238860	EnsASCoding|3P|XLOC_030449|TCONS_00111338:0.19984|72AA|26AA|
chr1:40100001-61300000	chr4:103313481-123238860	LongAUGORFlinc|3P|XLOC_028951|TCONS_00105762:0.566676|124AA|118AA|
chr1:40100001-61300000	chr4:103313481-123238860	LongAUGORFlinc|3P|XLOC_028951|TCONS_00105763:0.548592|133AA|132AA|
chr1:40100001-61300000	chr4:103313481-123238860	linc|3P|XLOC_028976|TCONS_00105803:0.440443|166AA|41AA|
chr1:40100001-61300000	chr4:123092952-123093337	LongAUGORFlinc|3P|XLOC_030492|TCONS_00111505:0.716451|145AA|106AA|
chr1:40100001-61300000	chr4:103313481-123238860	LongAUGORFlinc|3P|XLOC_030492|TCONS_00111505:0.716451|145AA|106AA|
chr1:40100001-61300000	chr4:123092952-123093337	linc|3P|XLOC_030492|TCONS_00111506:0.192421|97AA|58AA|
chr1:40100001-61300000	chr4:103313481-123238860	linc|3P|XLOC_030492|TCONS_00111506:0.192421|97AA|58AA|
chr1:142600000-165500000	chr4:132309968-132310075	EnsShortNonCoding|3P|XLOC_029112|TCONS_00106433:5.01328|66AA|54AA|
chr1:142600000-165500000	chr4:132309968-132310075	EnsShortNonCoding|3P|XLOC_029112|TCONS_00106434:4.23543|83AA|54AA|
chr1:142600000-165500000	chr4:132309968-132310075	EnsShortNonCoding|3P|XLOC_029112|TCONS_00106435:1.31437|72AA|65AA|
chr1:142600000-165500000	chr4:132309968-132310075	EnsShortNonCoding|3P|XLOC_029112|TCONS_00106436:49.717|72AA|65AA|
chr1:142600000-165500000	chr4:132309968-132310075	EnsShortNonCoding|3P|XLOC_029112|TCONS_00106437:3.64716|66AA|54AA|
chr1:142600000-165500000	chr4:132309968-132310075	EnsShortNonCoding|3P|XLOC_029112|TCONS_00106440:3.33792|72AA|65AA|
chr1:142600000-165500000	chr4:132309968-132310075	EnsShortNonCoding|3P|XLOC_029112|TCONS_00106441:2.71455|68AA|61AA|
chr2:118800001-129900000	chr4:136005291-136012978	EnsASCoding|3P|XLOC_029177|TCONS_00106802:6.67384|47AA|26AA|
chr10:30573369-54999385	chr4:140951639-140952580	LongAUGORFEnsASCoding|3P|XLOC_030785|TCONS_00112795:0.394652|157AA|148AA||RNACodeAS|HSS_0_1.3E-5
chr11:25852052-63067283	chr4:142844806-142845111	LongAUGORFlinc|3P|XLOC_030812|TCONS_00112961:0.977911|128AA|108AA|
chr19:1-18379088	chr4:146193300-146193442	linc|3P|XLOC_030866|TCONS_00113087:0.422782|51AA|47AA|
chr11:25852052-63067283	chr4:149744684-149762569	EnsASCoding|3P|XLOC_029421|TCONS_00107591:0.677245|90AA|62AA||RNACodeAS|HSS_0_3.4E-6$HSS_1_1.2E-13
chr11:25852052-63067283	chr4:149744684-149762569	EnsASCoding|3P|XLOC_029421|TCONS_00107592:0.41246|70AA|62AA||RNACodeAS|HSS_0_3.4E-6$HSS_1_1.2E-13
chr1:6501032-8219827	chr4:150752846-152138522	linc|3P|XLOC_030937|TCONS_00113432:1.08536|105AA|68AA|
chr1:6501032-8219827	chr4:150752846-152138522	LongAUGORFlinc|3P|XLOC_029434|TCONS_00107640:0.942783|215AA|157AA|
chr1:6501032-8219827	chr4:150752846-152138522	LongAUGORFlinc|3P|XLOC_029440|TCONS_00107660:0.125745|144AA|111AA|
chr1:163636907-182303914	chr5:7681339-7681457	linc|3P|XLOC_032764|TCONS_00120537:0.158061|87AA|66AA|
chr1:163636907-182303914	chr5:7692487-7692786	linc|3P|XLOC_032764|TCONS_00120537:0.158061|87AA|66AA|
chr19:1-18379088	chr5:22612539-22613217	linc|3P|XLOC_031202|TCONS_00114452:0.19858|119AA|37AA|
chr19:1-18379088	chr5:22612568-22613216	linc|3P|XLOC_031202|TCONS_00114452:0.19858|119AA|37AA|
chr19:4949376-9118095	chr5:22612539-22613217	linc|3P|XLOC_031202|TCONS_00114452:0.19858|119AA|37AA|
chr11:60778544-70976016	chr5:57608375-57609167	LongAUGORFlinc|3P|XLOC_033230|TCONS_00122237:0.712762|105AA|103AA|
chr12:96200001-133851895	chr5:57608529-57609168	LongAUGORFlinc|3P|XLOC_033230|TCONS_00122237:0.712762|105AA|103AA|
chr11:25852052-63067283	chr5:66676238-66679727	LongAUGORFEnsASCoding|3P|XLOC_033307|TCONS_00122493:0.118362|240AA|157AA|
chr12:96200001-133851895	chr5:110123177-110810314	EnsASCoding|3P|XLOC_033731|TCONS_00123973:0.658802|112AA|92AA|
chr12:96200001-133851895	chr5:110123177-110810314	EnsASCoding|3P|XLOC_033731|TCONS_00123974:0.700407|114AA|92AA|
chr12:96200001-133851895	chr5:110123177-110810314	linc|3P|XLOC_033731|TCONS_00123975:0.565575|52AA|34AA|
chr12:96200001-133851895	chr5:110123177-110810314	linc|3P|XLOC_033731|TCONS_00123976:0.295242|62AA|34AA|
chr12:96200001-133851895	chr5:110123177-110810314	EnsASCoding|3P|XLOC_033731|TCONS_00123978:0.424599|95AA|61AA|
chr12:96200001-133851895	chr5:110123177-110810314	EnsASCoding|3P|XLOC_033731|TCONS_00123979:0.201949|89AA|59AA|
chr12:96200001-133851895	chr5:110123177-110810314	linc|3P|XLOC_033731|TCONS_00123980:0.139024|58AA|24AA|
chr12:96200001-133851895	chr5:110123177-110810314	LongAUGORFlinc|3P|XLOC_033731|TCONS_00123981:0.462437|146AA|124AA|
chr12:96200001-133851895	chr5:110123177-110810314	linc|3P|XLOC_033731|TCONS_00123982:0.259292|82AA|69AA|
chr12:96200001-133851895	chr5:110123177-110810314	linc|3P|XLOC_032089|TCONS_00117626:0.392319|91AA|34AA|
chr12:96200001-133851895	chr5:110123177-110810314	EnsASCoding|3P|XLOC_033735|TCONS_00123995:0.253689|125AA|88AA|
chr12:96200001-133851895	chr5:110123177-110810314	linc|3P|XLOC_032094|TCONS_00117646:0.446011|148AA|74AA|
chr12:96200001-133851895	chr5:110123177-110810314	LongAUGORFEnsASCoding|3P|XLOC_032100|TCONS_00117672:1.16403|207AA|122AA|
chr12:96200001-133851895	chr5:110123177-110810314	EnsASCoding|3P|XLOC_032101|TCONS_00117673:0.330551|113AA|67AA|
chr10:30573369-54999385	chr5:110867509-110881700	linc|3P|XLOC_032103|TCONS_00117688:0.183824|75AA|67AA|
chr22:18591634-27683302	chr5:111751975-113310912	LongAUGORFlinc|3P|XLOC_033752|TCONS_00124087:0.750931|188AA|109AA|
chr22:18591634-27683302	chr5:111751975-113310912	LongAUGORFlinc|3P|XLOC_033752|TCONS_00124088:1.20976|128AA|109AA|
chr22:18591634-27683302	chr5:111751975-113310912	linc|3P|XLOC_033752|TCONS_00124089:0.372459|96AA|88AA|
chr22:18591634-27683302	chr5:111751975-113310912	linc|3P|XLOC_033752|TCONS_00124090:0.346527|106AA|66AA|
chr22:18591634-27683302	chr5:111751975-113310912	LongAUGORFlinc|3P|XLOC_033754|TCONS_00124096:2.04276|125AA|100AA|
chr22:18591634-27683302	chr5:111751975-113310912	LongORFlinc|3P|XLOC_033754|TCONS_00124094:1.05363|206AA|98AA|
chr22:18591634-27683302	chr5:111751975-113310912	LongORFlinc|3P|XLOC_033754|TCONS_00124098:0.953646|222AA|98AA|
chr22:18591634-27683302	chr5:111751975-113310912	linc|3P|XLOC_033754|TCONS_00124092:0.413719|171AA|98AA|
chr22:18591634-27683302	chr5:111751975-113310912	linc|3P|XLOC_033754|TCONS_00124093:0.269181|182AA|93AA|
chr22:18591634-27683302	chr5:111751975-113310912	linc|3P|XLOC_033754|TCONS_00124097:0.52517|125AA|93AA|
chr22:18591634-27683302	chr5:111751975-113310912	LongAUGORFlinc|3P|XLOC_033754|TCONS_00124099:25.1228|179AA|179AA|
chr22:18591634-27683302	chr5:111751975-113310912	linc|3P|XLOC_033754|TCONS_00124103:1.40035|139AA|98AA|
chr22:18591634-27683302	chr5:111751975-113310912	linc|3P|XLOC_033754|TCONS_00124105:1.63524|119AA|45AA|
chr22:18591634-27683302	chr5:111751975-113310912	linc|3P|XLOC_033754|TCONS_00124106:1.20088|59AA|54AA|
chr22:18591634-27683302	chr5:111751975-113310912	EnsASCoding|3P|XLOC_033759|TCONS_00124122:0.665908|141AA|48AA|
chr22:18591634-27683302	chr5:112752593-112752696	EnsASCoding|3P|XLOC_032131|TCONS_00117769:0.54189|135AA|54AA|
chr22:18591634-27683302	chr5:112752510-112752593	EnsASCoding|3P|XLOC_032131|TCONS_00117769:0.54189|135AA|54AA|
chr22:18591634-27683302	chr5:111751975-113310912	EnsASCoding|3P|XLOC_032131|TCONS_00117769:0.54189|135AA|54AA|
chr12:96200001-133851895	chr5:113369197-114814035	linc|3P|XLOC_032150|TCONS_00117812:1.97169|74AA|51AA|
chr12:96200001-133851895	chr5:113369197-114814035	linc|3P|XLOC_033780|TCONS_00124281:0.11318|129AA|61AA|
chr12:96200001-133851895	chr5:113369197-114814035	linc|3P|XLOC_032162|TCONS_00117884:0.129121|51AA|30AA|
chr12:96200001-133851895	chr5:113369197-114814035	LongAUGORFlinc|3P|XLOC_033794|TCONS_00124370:43.9659|193AA|182AA|
chr12:96200001-133851895	chr5:114919924-114920418	linc|3P|XLOC_033799|TCONS_00124378:0.214098|115AA|61AA|
chr12:96200001-133851895	chr5:114922916-122652904	linc|3P|XLOC_033799|TCONS_00124378:0.214098|115AA|61AA|
chr12:96200001-133851895	chr5:114922916-122652904	linc|3P|XLOC_032171|TCONS_00117955:0.322897|165AA|8AA|
chr12:96200001-133851895	chr5:114922916-122652904	linc|3P|XLOC_032171|TCONS_00117959:0.247524|120AA|71AA|
chr12:96200001-133851895	chr5:114922916-122652904	linc|3P|XLOC_032176|TCONS_00117969:0.276854|148AA|87AA|
chr12:96200001-133851895	chr5:114922916-122652904	LongORFlinc|3P|XLOC_032180|TCONS_00117982:0.153731|230AA|90AA|
chr12:96200001-133851895	chr5:114922916-122652904	LongORFlinc|3P|XLOC_032180|TCONS_00117983:0.166054|230AA|90AA|
chr12:96200001-133851895	chr5:114922916-122652904	LongORFlinc|3P|XLOC_032180|TCONS_00117984:0.121435|230AA|90AA|
chr12:96200001-133851895	chr5:114922916-122652904	linc|3P|XLOC_032180|TCONS_00117986:0.192895|127AA|11AA|
chr12:96200001-133851895	chr5:114922916-122652904	linc|3P|XLOC_032180|TCONS_00117987:0.175704|90AA|64AA|
chr12:96200001-133851895	chr5:114922916-122652904	linc|3P|XLOC_032184|TCONS_00117996:0.166812|109AA|44AA|
chr12:96200001-133851895	chr5:114922916-122652904	linc|3P|XLOC_032184|TCONS_00117997:0.194872|60AA|46AA|
chr12:96200001-133851895	chr5:114922916-122652904	LongAUGORFlinc|3P|XLOC_033814|TCONS_00124447:2.22765|109AA|109AA|
chr12:96200001-133851895	chr5:114922916-122652904	linc|3P|XLOC_033824|TCONS_00124495:0.10334|101AA|92AA|
chr12:96200001-133851895	chr5:114922916-122652904	LongAUGORFlinc|3P|XLOC_032199|TCONS_00118105:0.21463|151AA|150AA|
chr12:96200001-133851895	chr5:114922916-122652904	linc|3P|XLOC_033828|TCONS_00124501:0.120416|48AA|34AA|
chr12:96200001-133851895	chr5:114922916-122652904	linc|3P|XLOC_032203|TCONS_00118109:0.28441|83AA|50AA|
chr12:96200001-133851895	chr5:114922916-122652904	LongAUGORFlinc|3P|XLOC_032204|TCONS_00118110:0.508155|190AA|186AA|
chr12:96200001-133851895	chr5:114922916-122652904	LongAUGORFlinc|3P|XLOC_032204|TCONS_00118111:1.01855|190AA|117AA|
chr12:96200001-133851895	chr5:114922916-122652904	LongAUGORFEnsASCoding|3P|XLOC_032204|TCONS_00118112:1.19037|237AA|200AA|
chr12:96200001-133851895	chr5:114922916-122652904	LongAUGORFlinc|3P|XLOC_032204|TCONS_00118113:0.284633|288AA|183AA|
chr12:96200001-133851895	chr5:114922916-122652904	linc|3P|XLOC_032205|TCONS_00118114:0.373239|113AA|40AA|
chr12:96200001-133851895	chr5:114922916-122652904	linc|3P|XLOC_032205|TCONS_00118115:0.324467|137AA|88AA|
chr12:96200001-133851895	chr5:114922916-122652904	linc|3P|XLOC_033836|TCONS_00124523:0.200194|127AA|64AA|
chr12:96200001-133851895	chr5:114922916-122652904	LongAUGORFlinc|3P|XLOC_032209|TCONS_00118119:0.109358|127AA|102AA|
chr12:96200001-133851895	chr5:114922916-122652904	LongAUGORFlinc|3P|XLOC_032216|TCONS_00118152:0.190787|773AA|769AA|
chr12:96200001-133851895	chr5:114922916-122652904	LongAUGORFlinc|3P|XLOC_032216|TCONS_00118153:0.763941|773AA|769AA|
chr12:96200001-133851895	chr5:114922916-122652904	linc|3P|XLOC_032216|TCONS_00118154:0.803578|103AA|23AA|
chr12:96200001-133851895	chr5:114922916-122652904	LongAUGORFEnsASCoding|3P|XLOC_032223|TCONS_00118199:0.397534|171AA|168AA|
chr12:96200001-133851895	chr5:118899071-118899178	LongAUGORFlinc|3P|XLOC_033859|TCONS_00124598:0.415937|151AA|102AA|
chr12:96200001-133851895	chr5:114922916-122652904	LongAUGORFlinc|3P|XLOC_033859|TCONS_00124598:0.415937|151AA|102AA|
chr12:96200001-133851895	chr5:114922916-122652904	linc|3P|XLOC_033863|TCONS_00124602:2.32733|127AA|81AA|
chr12:96200001-133851895	chr5:114922916-122652904	linc|3P|XLOC_033863|TCONS_00124604:2.18195|127AA|81AA|
chr12:96200001-133851895	chr5:114922916-122652904	linc|3P|XLOC_033863|TCONS_00124605:19.5482|127AA|81AA|
chr12:96200001-133851895	chr5:114922916-122652904	linc|3P|XLOC_033863|TCONS_00124606:1.79464|97AA|51AA|
chr12:96200001-133851895	chr5:114922916-122652904	LongAUGORFlinc|3P|XLOC_033863|TCONS_00124608:0.161552|144AA|124AA|
chr12:96200001-133851895	chr5:119648871-119652158	LongAUGORFlinc|3P|XLOC_033863|TCONS_00124610:3.9629|144AA|124AA|
chr12:96200001-133851895	chr5:114922916-122652904	LongAUGORFlinc|3P|XLOC_033863|TCONS_00124610:3.9629|144AA|124AA|
chr12:96200001-133851895	chr5:114922916-122652904	linc|3P|XLOC_033863|TCONS_00124611:2.53811|128AA|32AA|
chr12:96200001-133851895	chr5:119648871-119652158	linc|3P|XLOC_033863|TCONS_00124612:11.8157|70AA|38AA|
chr12:96200001-133851895	chr5:114922916-122652904	linc|3P|XLOC_033863|TCONS_00124612:11.8157|70AA|38AA|
chr12:96200001-133851895	chr5:119648871-119652158	linc|3P|XLOC_032244|TCONS_00118236:0.123413|59AA|52AA|
chr12:96200001-133851895	chr5:114922916-122652904	linc|3P|XLOC_032244|TCONS_00118236:0.123413|59AA|52AA|
chr12:96200001-133851895	chr5:114922916-122652904	linc|3P|XLOC_033865|TCONS_00124613:0.563307|129AA|70AA|
chr12:96200001-133851895	chr5:114922916-122652904	linc|3P|XLOC_033865|TCONS_00124614:0.751963|87AA|69AA|
chr12:96200001-133851895	chr5:114922916-122652904	linc|3P|XLOC_033865|TCONS_00124615:2.5954|105AA|68AA|
chr12:96200001-133851895	chr5:114922916-122652904	LongAUGORFEnsASCoding|3P|XLOC_032270|TCONS_00118353:0.180835|127AA|100AA|
chr12:96200001-133851895	chr5:114922916-122652904	linc|3P|XLOC_032284|TCONS_00118433:0.216417|111AA|80AA|
chr12:96200001-133851895	chr5:122626236-129607005	LongAUGORFEnsASCoding|3P|XLOC_032307|TCONS_00118547:1.62469|157AA|148AA|
chr12:96200001-133851895	chr5:122626236-129607005	LongAUGORFlinc|3P|XLOC_033919|TCONS_00124975:0.366533|194AA|101AA|
chr12:96200001-133851895	chr5:122626236-129607005	LongAUGORFlinc|3P|XLOC_033919|TCONS_00124976:0.365242|194AA|101AA|
chr12:96200001-133851895	chr5:122626236-129607005	EnsASCoding|3P|XLOC_032310|TCONS_00118553:0.56627|155AA|93AA|
chr12:96200001-133851895	chr5:122626236-129607005	LongAUGORFEnsASCoding|3P|XLOC_032310|TCONS_00118554:0.153465|170AA|133AA|
chr12:96200001-133851895	chr5:122626236-129607005	linc|3P|XLOC_033924|TCONS_00124990:7.34996|105AA|83AA|
chr12:96200001-133851895	chr5:122626236-129607005	linc|3P|XLOC_033924|TCONS_00124991:6.03727|163AA|83AA|
chr12:96200001-133851895	chr5:122626236-129607005	linc|3P|XLOC_033924|TCONS_00124992:0.77749|105AA|83AA|
chr12:96200001-133851895	chr5:122626236-129607005	linc|3P|XLOC_033924|TCONS_00124993:5.22066|163AA|83AA|
chr12:96200001-133851895	chr5:122626236-129607005	linc|3P|XLOC_033924|TCONS_00124995:0.677841|163AA|83AA|
chr12:96200001-133851895	chr5:122626236-129607005	linc|3P|XLOC_033924|TCONS_00124996:1.72566|118AA|61AA|
chr12:96200001-133851895	chr5:122626236-129607005	linc|3P|XLOC_033924|TCONS_00124997:0.712748|89AA|45AA|
chr12:96200001-133851895	chr5:122626236-129607005	linc|3P|XLOC_033924|TCONS_00124998:0.380072|104AA|45AA|
chr12:96200001-133851895	chr5:122626236-129607005	linc|3P|XLOC_033924|TCONS_00125001:3.95872|64AA|64AA|
chr12:96200001-133851895	chr5:122626236-129607005	LongAUGORFlinc|3P|XLOC_032315|TCONS_00118573:7.25942|150AA|114AA|
chr12:96200001-133851895	chr5:122626236-129607005	linc|3P|XLOC_033930|TCONS_00125014:0.375077|120AA|72AA|
chr12:96200001-133851895	chr5:122626236-129607005	linc|3P|XLOC_033930|TCONS_00125015:2.23123|140AA|53AA|
chr12:96200001-133851895	chr5:122626236-129607005	linc|3P|XLOC_033930|TCONS_00125016:0.608386|111AA|70AA|
chr12:96200001-133851895	chr5:122626236-129607005	linc|3P|XLOC_033931|TCONS_00125017:0.455053|75AA|64AA|
chr12:96200001-133851895	chr5:122626236-129607005	LongAUGORFEnsASCoding|3P|XLOC_033931|TCONS_00125018:0.151426|143AA|126AA|
chr12:96200001-133851895	chr5:122626236-129607005	linc|3P|XLOC_033944|TCONS_00125128:0.146918|107AA|16AA|
chr12:96200001-133851895	chr5:122626236-129607005	LongORFlinc|3P|XLOC_033946|TCONS_00125141:2.12837|654AA|73AA|
chr12:96200001-133851895	chr5:122626236-129607005	linc|3P|XLOC_033946|TCONS_00125142:0.915143|123AA|73AA|
chr12:96200001-133851895	chr5:122626236-129607005	linc|3P|XLOC_033946|TCONS_00125143:4.09237|141AA|73AA|
chr12:96200001-133851895	chr5:122626236-129607005	linc|3P|XLOC_033957|TCONS_00125250:0.635076|89AA|52AA|
chr12:96200001-133851895	chr5:122626236-129607005	LongAUGORFEnsASCoding|3P|XLOC_032359|TCONS_00118838:0.103034|153AA|140AA|
chr12:96200001-133851895	chr5:122626236-129607005	linc|3P|XLOC_033962|TCONS_00125282:1.69765|124AA|44AA|
chr12:96200001-133851895	chr5:122626236-129607005	linc|3P|XLOC_033962|TCONS_00125283:0.127897|143AA|44AA|
chr12:96200001-133851895	chr5:122626236-129607005	linc|3P|XLOC_033974|TCONS_00125317:0.184702|90AA|85AA|
chr12:96200001-133851895	chr5:122626236-129607005	linc|3P|XLOC_032375|TCONS_00118877:0.113055|60AA|42AA|
chr12:96200001-133851895	chr5:122626236-129607005	LongORFlinc|3P|XLOC_032379|TCONS_00118889:0.13291|200AA|83AA|
chr12:96200001-133851895	chr5:122626236-129607005	LongAUGORFlinc|3P|XLOC_032385|TCONS_00118907:0.112282|241AA|233AA|
chr12:96200001-133851895	chr5:122626236-129607005	LongAUGORFlinc|3P|XLOC_032385|TCONS_00118908:0.264585|241AA|234AA|
chr12:96200001-133851895	chr5:122626236-129607005	LongAUGORFlinc|3P|XLOC_032385|TCONS_00118909:0.426107|241AA|234AA|
chr12:96200001-133851895	chr5:122626236-129607005	linc|3P|XLOC_032385|TCONS_00118910:1.06683|153AA|39AA|
chr12:96200001-133851895	chr5:122626236-129607005	LongAUGORFlinc|3P|XLOC_032385|TCONS_00118911:0.234822|241AA|234AA|
chr12:96200001-133851895	chr5:122626236-129607005	LongAUGORFlinc|3P|XLOC_032385|TCONS_00118912:0.696441|241AA|234AA|
chr12:96200001-133851895	chr5:122626236-129607005	linc|3P|XLOC_032385|TCONS_00118913:0.869402|77AA|55AA|
chr12:96200001-133851895	chr5:122626236-129607005	LongAUGORFlinc|3P|XLOC_032385|TCONS_00118914:0.212705|241AA|234AA|
chr12:96200001-133851895	chr5:122626236-129607005	LongAUGORFlinc|3P|XLOC_032385|TCONS_00118915:0.217832|241AA|234AA|
chr12:96200001-133851895	chr5:122626236-129607005	LongAUGORFlinc|3P|XLOC_032385|TCONS_00118916:0.473807|241AA|234AA|
chr12:96200001-133851895	chr5:122626236-129607005	linc|3P|XLOC_032385|TCONS_00118917:1.10938|113AA|98AA|
chr12:96200001-133851895	chr5:122626236-129607005	linc|3P|XLOC_033982|TCONS_00125351:3.87861|86AA|84AA|
chr12:96200001-133851895	chr5:122626236-129607005	LongAUGORFlinc|3P|XLOC_033982|TCONS_00125352:1.77037|238AA|190AA|
chr12:96200001-133851895	chr5:122626236-129607005	LongAUGORFlinc|3P|XLOC_033982|TCONS_00125353:0.76317|240AA|190AA|
chr12:96200001-133851895	chr5:122626236-129607005	linc|3P|XLOC_033982|TCONS_00125354:1.03577|140AA|84AA|
chr12:96200001-133851895	chr5:122626236-129607005	linc|3P|XLOC_033982|TCONS_00125355:2.61298|116AA|99AA|
chr12:96200001-133851895	chr5:122626236-129607005	LongAUGORFlinc|3P|XLOC_033982|TCONS_00125356:2.03734|238AA|190AA|
chr12:96200001-133851895	chr5:122626236-129607005	linc|3P|XLOC_033982|TCONS_00125357:1.28268|101AA|84AA|
chr12:96200001-133851895	chr5:122626236-129607005	linc|3P|XLOC_033982|TCONS_00125358:0.956016|168AA|68AA|
chr12:96200001-133851895	chr5:122626236-129607005	linc|3P|XLOC_033982|TCONS_00125359:1.56822|97AA|46AA|
chr12:96200001-133851895	chr5:122626236-129607005	LongAUGORFEnsASCoding|3P|XLOC_032389|TCONS_00118924:0.895033|213AA|188AA|
chr1:40100001-61300000	chr5:138363268-138365614	LongAUGORFEnsASCoding|3P|XLOC_032527|TCONS_00119617:0.818753|154AA|134AA|
chr1:163636907-182303914	chr5:138363256-138365573	LongAUGORFEnsASCoding|3P|XLOC_032527|TCONS_00119617:0.818753|154AA|134AA|
chr12:12639365-27647496	chr5:138363271-138365632	LongAUGORFEnsASCoding|3P|XLOC_032527|TCONS_00119617:0.818753|154AA|134AA|
chr12:12639365-27647496	chr5:144255368-144255896	linc|3P|XLOC_034218|TCONS_00126557:1.11581|130AA|19AA|
chr17:15272073-29466722	chr5:144255258-144255895	linc|3P|XLOC_034218|TCONS_00126557:1.11581|130AA|19AA|
chr1:93335593-109129131	chr5:144255244-144264395	linc|3P|XLOC_034218|TCONS_00126557:1.11581|130AA|19AA|
chr1:97093689-110199268	chr5:144255244-144264395	linc|3P|XLOC_034218|TCONS_00126557:1.11581|130AA|19AA|
chr2:42996641-75830535	chr5:144277668-144284592	LongAUGORFEnsASCoding|3P|XLOC_032611|TCONS_00119939:0.461539|210AA|115AA|
chr2:75830381-85488426	chr6:72671684-81993959	LongAUGORFlinc|3P|XLOC_035116|TCONS_00129365:0.103057|315AA|307AA|
chr2:75830381-85488426	chr6:72671684-81993959	LongAUGORFEnsASCoding|3P|XLOC_035117|TCONS_00129366:0.104506|159AA|106AA|
chr2:75830381-85488426	chr6:72671684-81993959	LongAUGORFlinc|3P|XLOC_036692|TCONS_00134698:0.22326|222AA|198AA|
chr2:75830381-85488426	chr6:72671684-81993959	linc|3P|XLOC_035154|TCONS_00129448:0.207578|75AA|36AA|
chr2:42996641-75830535	chr6:81994118-87670397	linc|3P|XLOC_036699|TCONS_00134720:1.71696|107AA|0AA|
chr2:42996641-75830535	chr6:81994118-87670397	linc|3P|XLOC_035160|TCONS_00129463:0.15155|134AA|12AA|
chr2:42996641-75830535	chr6:81994118-87670397	EnsASCoding|3P|XLOC_036713|TCONS_00134769:1.74547|118AA|83AA|
chr2:42996641-75830535	chr6:81994118-87670397	EnsASCoding|3P|XLOC_036713|TCONS_00134770:0.770179|120AA|93AA|
chr2:42996641-75830535	chr6:81994118-87670397	EnsASCoding|3P|XLOC_036713|TCONS_00134771:1.57798|114AA|91AA|
chr2:42996641-75830535	chr6:81994118-87670397	LongAUGORFEnsASCoding|3P|XLOC_036713|TCONS_00134772:0.543003|121AA|121AA|
chr2:42996641-75830535	chr6:81994118-87670397	EnsASCoding|3P|XLOC_036713|TCONS_00134773:1.60327|64AA|59AA|
chr2:42996641-75830535	chr6:81994118-87670397	EnsASCoding|3P|XLOC_035172|TCONS_00129530:0.309229|75AA|51AA|
chr2:42996641-75830535	chr6:81994118-87670397	linc|3P|XLOC_036720|TCONS_00134803:0.360863|87AA|47AA|
chr2:42996641-75830535	chr6:81994118-87670397	LongAUGORFlinc|3P|XLOC_035179|TCONS_00129592:0.18505|207AA|195AA|
chr2:42996641-75830535	chr6:81994118-87670397	LongAUGORFlinc|3P|XLOC_035179|TCONS_00129593:0.248332|181AA|104AA|
chr2:42996641-75830535	chr6:81994118-87670397	linc|3P|XLOC_035179|TCONS_00129594:0.34553|116AA|82AA|
chr2:42996641-75830535	chr6:83574816-83578019	LongAUGORFlinc|3P|XLOC_035180|TCONS_00129595:0.183236|210AA|172AA|
chr2:42996641-75830535	chr6:83574816-83578019	LongAUGORFlinc|3P|XLOC_035180|TCONS_00129595:0.183236|210AA|172AA|
chr2:42996641-75830535	chr6:83574816-83578019	LongAUGORFlinc|3P|XLOC_035180|TCONS_00129595:0.183236|210AA|172AA|
chr2:42996641-75830535	chr6:83577504-83578019	LongAUGORFlinc|3P|XLOC_035180|TCONS_00129595:0.183236|210AA|172AA|
chr2:42996641-75830535	chr6:81994118-87670397	LongAUGORFlinc|3P|XLOC_035180|TCONS_00129595:0.183236|210AA|172AA|
chr2:42996641-75830535	chr6:81994118-87670397	linc|3P|XLOC_036735|TCONS_00134872:2.52006|80AA|68AA|
chr2:42996641-75830535	chr6:83635867-85703200	linc|3P|XLOC_036735|TCONS_00134872:2.52006|80AA|68AA|
chr2:42996641-75830535	chr6:81994118-87670397	linc|3P|XLOC_036735|TCONS_00134873:0.916197|77AA|69AA|
chr2:42996641-75830535	chr6:83635867-85703200	linc|3P|XLOC_036735|TCONS_00134873:0.916197|77AA|69AA|
chr2:42996641-75830535	chr6:81994118-87670397	LongORFlinc|3P|XLOC_036764|TCONS_00134986:0.758052|281AA|26AA|
chr2:42996641-75830535	chr6:85991445-85993285	LongAUGORFlinc|3P|XLOC_035222|TCONS_00129782:0.636469|149AA|147AA|
chr2:42996641-75830535	chr6:85946868-85963369	LongAUGORFlinc|3P|XLOC_035222|TCONS_00129782:0.636469|149AA|147AA|
chr2:42996641-75830535	chr6:81994118-87670397	LongAUGORFlinc|3P|XLOC_035222|TCONS_00129782:0.636469|149AA|147AA|
chr2:42996641-75830535	chr6:81994118-87670397	linc|3P|XLOC_035223|TCONS_00129783:0.388949|86AA|62AA|
chr2:42996641-75830535	chr6:81994118-87670397	linc|3P|XLOC_036773|TCONS_00135013:0.829699|85AA|28AA|
chr2:42996641-75830535	chr6:81994118-87670397	LongAUGORFlinc|3P|XLOC_036775|TCONS_00135023:0.341906|239AA|171AA|
chr2:42996641-75830535	chr6:81994118-87670397	linc|3P|XLOC_036776|TCONS_00135026:0.678859|163AA|92AA|
chr2:42996641-75830535	chr6:81994118-87670397	LongAUGORFlinc|3P|XLOC_036776|TCONS_00135027:1.0304|113AA|109AA|
chr2:42996641-75830535	chr6:81994118-87670397	linc|3P|XLOC_036776|TCONS_00135028:5.10881|129AA|98AA|
chr2:42996641-75830535	chr6:81994118-87670397	linc|3P|XLOC_036777|TCONS_00135029:0.113684|91AA|47AA|
chr2:42996641-75830535	chr6:81994118-87670397	linc|3P|XLOC_036778|TCONS_00135030:1.57298|143AA|91AA|
chr2:42996641-75830535	chr6:81994118-87670397	linc|3P|XLOC_035237|TCONS_00129869:0.316967|45AA|16AA|
chr2:42996641-75830535	chr6:81994118-87670397	LongAUGORFlinc|3P|XLOC_035237|TCONS_00129870:0.492247|187AA|154AA|
chr2:42996641-75830535	chr6:81994118-87670397	linc|3P|XLOC_035237|TCONS_00129871:0.584912|98AA|29AA|
chr2:42996641-75830535	chr6:81994118-87670397	LongAUGORFlinc|3P|XLOC_035237|TCONS_00129872:5.77975|187AA|154AA|
chr2:42996641-75830535	chr6:81994118-87670397	LongAUGORFlinc|3P|XLOC_035237|TCONS_00129873:0.192444|114AA|105AA|
chr2:42996641-75830535	chr6:81994118-87670397	linc|3P|XLOC_035237|TCONS_00129874:11.3024|95AA|48AA|
chr2:42996641-75830535	chr6:81994118-87670397	linc|3P|XLOC_035237|TCONS_00129875:1.2397|95AA|27AA|
chr2:42996641-75830535	chr6:81994118-87670397	linc|3P|XLOC_035237|TCONS_00129876:0.470481|47AA|46AA|
chr2:42996641-75830535	chr6:81994118-87670397	LongAUGORFlinc|3P|XLOC_035237|TCONS_00129877:0.186367|114AA|105AA|
chr2:42996641-75830535	chr6:81994118-87670397	linc|3P|XLOC_035240|TCONS_00129883:1.08515|58AA|14AA|
chr2:42996641-75830535	chr6:81994118-87670397	linc|3P|XLOC_035252|TCONS_00129946:0.188172|92AA|50AA|
chr16:59511091-80452240	chr6:89316318-89316614	LongAUGORFEnsASCoding|3P|XLOC_035289|TCONS_00130091:0.319455|226AA|202AA|
chr1:163636907-182303914	chr6:101044316-101044580	linc|3P|XLOC_035383|TCONS_00130380:0.149272|109AA|91AA|
chr12:12639365-27647496	chr6:101069778-101070020	linc|3P|XLOC_035383|TCONS_00130380:0.149272|109AA|91AA|
chr12:12639365-27647496	chr6:101069778-101070020	LongAUGORFlinc|3P|XLOC_035384|TCONS_00130381:0.261465|111AA|111AA|
chr1:93335593-109129131	chr6:101149584-101150843	LongAUGORFlinc|3P|XLOC_035384|TCONS_00130381:0.261465|111AA|111AA|
chr11:1-21700000	chr6:101146106-101146520	LongAUGORFlinc|3P|XLOC_035384|TCONS_00130381:0.261465|111AA|111AA|
chr12:12639365-27647496	chr6:113324187-113324795	EnsASCoding|3P|XLOC_037004|TCONS_00135849:0.598453|140AA|68AA|
chr10:30573369-54999385	chr6:116207198-116272091	LongAUGORFlinc|3P|XLOC_037051|TCONS_00136085:0.731772|216AA|111AA|
chr10:30573369-54999385	chr6:116207198-116272091	LongAUGORFlinc|3P|XLOC_037051|TCONS_00136085:0.731772|216AA|111AA|
chr10:30573369-54999385	chr6:116220309-118420046	linc|3P|XLOC_037053|TCONS_00136087:0.141131|115AA|68AA|
chr10:30573369-54999385	chr6:116220309-118420046	linc|3P|XLOC_037065|TCONS_00136136:0.910873|92AA|88AA|
chr10:30573369-54999385	chr6:116220309-118420046	LongORFlinc|3P|XLOC_035530|TCONS_00131003:0.765959|284AA|57AA|
chr10:30573369-54999385	chr6:116220309-118420046	LongAUGORFlinc|3P|XLOC_035530|TCONS_00131004:0.271488|258AA|235AA|
chr22:18591634-27683302	chr6:121269700-121273292	LongAUGORFEnsASCoding|3P|XLOC_037111|TCONS_00136456:1.62458|105AA|104AA|
chr22:18591634-27683302	chr6:121270294-121270528	LongAUGORFEnsASCoding|3P|XLOC_037111|TCONS_00136456:1.62458|105AA|104AA|
chr22:18591634-27683302	chr6:121269700-121273292	LongAUGORFEnsASCoding|3P|XLOC_037111|TCONS_00136456:1.62458|105AA|104AA|
chr22:18591634-27683302	chr6:121269708-121270560	LongAUGORFEnsASCoding|3P|XLOC_037111|TCONS_00136456:1.62458|105AA|104AA|
chr22:18591634-27683302	chr6:121270901-121273292	LongAUGORFEnsASCoding|3P|XLOC_037111|TCONS_00136456:1.62458|105AA|104AA|
chr22:18591634-27683302	chr6:121269700-121273292	LongAUGORFEnsASCoding|3P|XLOC_037111|TCONS_00136456:1.62458|105AA|104AA|
chr22:18591634-27683302	chr6:121270294-121270560	LongAUGORFEnsASCoding|3P|XLOC_037111|TCONS_00136456:1.62458|105AA|104AA|
chr22:18591634-27683302	chr6:121271777-121273292	LongAUGORFEnsASCoding|3P|XLOC_037111|TCONS_00136456:1.62458|105AA|104AA|
chr22:18591634-27683302	chr6:121253718-121269308	LongAUGORFEnsASCoding|3P|XLOC_037111|TCONS_00136456:1.62458|105AA|104AA|
chr22:18591634-27683302	chr6:121208952-121273292	LongAUGORFEnsASCoding|3P|XLOC_037111|TCONS_00136456:1.62458|105AA|104AA|
chr10:82000001-121700000	chr6:124712301-124716950	EnsASCoding|3P|XLOC_037163|TCONS_00136631:1.28131|66AA|44AA|
chr16:59511091-80452240	chr6:124913692-124917723	LongAUGORFlinc|3P|XLOC_035640|TCONS_00131387:0.749864|156AA|153AA|
chr11:25852052-63067283	chr6:127127234-127151023	LongAUGORFlinc|3P|XLOC_035680|TCONS_00131596:0.729795|150AA|145AA|
chr11:60778544-70976016	chr6:127127234-127151023	LongAUGORFlinc|3P|XLOC_035680|TCONS_00131596:0.729795|150AA|145AA|
chr11:25852052-63067283	chr6:127127234-127151023	LongAUGORFlinc|3P|XLOC_035680|TCONS_00131597:0.581107|223AA|189AA|
chr11:60778544-70976016	chr6:127127234-127151023	LongAUGORFlinc|3P|XLOC_035680|TCONS_00131597:0.581107|223AA|189AA|
chr15:87597151-94711461	chr6:129533191-129542328	linc|3P|XLOC_037265|TCONS_00137109:0.460178|62AA|56AA|
chr12:12639365-27647496	chr6:134725274-146866803	linc|3P|XLOC_035794|TCONS_00131863:0.289183|84AA|22AA|
chr12:12639365-27647496	chr6:134725274-146866803	linc|3P|XLOC_037381|TCONS_00137358:0.465989|52AA|48AA|
chr12:12639365-27647496	chr6:134943433-134944410	LongORFlinc|3P|XLOC_035799|TCONS_00131882:1.71132|273AA|96AA|
chr12:12639365-27647496	chr6:134725274-146866803	LongORFlinc|3P|XLOC_035799|TCONS_00131882:1.71132|273AA|96AA|
chr12:12639365-27647496	chr6:134943433-134944410	linc|3P|XLOC_035799|TCONS_00131884:5.67442|80AA|33AA|
chr12:12639365-27647496	chr6:134725274-146866803	linc|3P|XLOC_035799|TCONS_00131884:5.67442|80AA|33AA|
chr12:12639365-27647496	chr6:134943433-134944410	linc|3P|XLOC_035799|TCONS_00131885:6.80811|79AA|35AA|
chr12:12639365-27647496	chr6:134725274-146866803	linc|3P|XLOC_035799|TCONS_00131885:6.80811|79AA|35AA|
chr12:12639365-27647496	chr6:134943433-134944410	linc|3P|XLOC_035799|TCONS_00131886:3.93464|127AA|33AA|
chr12:12639365-27647496	chr6:134725274-146866803	linc|3P|XLOC_035799|TCONS_00131886:3.93464|127AA|33AA|
chr12:12639365-27647496	chr6:134725274-146866803	LongAUGORFlinc|3P|XLOC_035834|TCONS_00132036:0.553092|128AA|114AA|
chr12:12639365-27647496	chr6:134725274-146866803	LongAUGORFlinc|3P|XLOC_035834|TCONS_00132037:0.297769|128AA|114AA|
chr12:12639365-27647496	chr6:134725274-146866803	linc|3P|XLOC_035834|TCONS_00132038:0.168613|64AA|49AA|
chr12:12639365-27647496	chr6:134725274-146866803	linc|3P|XLOC_035836|TCONS_00132041:0.130239|117AA|57AA|
chr12:12639365-27647496	chr6:134725274-146866803	linc|3P|XLOC_035853|TCONS_00132116:0.496498|61AA|61AA|
chr12:12639365-27647496	chr6:134725274-146866803	LongAUGORFEnsASCoding|3P|XLOC_037433|TCONS_00137523:1.36937|265AA|180AA|
chr12:12639365-27647496	chr6:141614130-141684553	LongAUGORFlinc|3P|XLOC_037434|TCONS_00137524:0.587943|188AA|184AA|
chr12:12639365-27647496	chr6:134725274-146866803	LongAUGORFlinc|3P|XLOC_037434|TCONS_00137524:0.587943|188AA|184AA|
chr12:12639365-27647496	chr6:134725274-146866803	LongAUGORFlinc|3P|XLOC_035870|TCONS_00132177:0.102572|413AA|407AA|
chr12:12639365-27647496	chr6:134725274-146866803	LongAUGORFlinc|3P|XLOC_035870|TCONS_00132179:0.221267|448AA|383AA|
chr12:12639365-27647496	chr6:134725274-146866803	LongAUGORFlinc|3P|XLOC_037454|TCONS_00137639:0.381431|201AA|200AA|
chr12:12639365-27647496	chr6:134725274-146866803	EnsASCoding|3P|XLOC_037456|TCONS_00137642:0.399081|125AA|79AA|
chr12:12639365-27647496	chr6:134725274-146866803	LongAUGORFlinc|3P|XLOC_035886|TCONS_00132228:5.31314|145AA|139AA|
chr12:12639365-27647496	chr6:134725274-146866803	linc|3P|XLOC_035888|TCONS_00132230:0.191663|84AA|70AA|
chr12:12639365-27647496	chr6:134725274-146866803	linc|3P|XLOC_035892|TCONS_00132237:0.143207|72AA|25AA|
chr12:12639365-27647496	chr6:134725274-146866803	linc|3P|XLOC_037473|TCONS_00137742:0.321143|124AA|81AA|
chr12:12639365-27647496	chr6:134725274-146866803	linc|3P|XLOC_037473|TCONS_00137743:0.254465|124AA|87AA|
chr12:12639365-27647496	chr6:134725274-146866803	linc|3P|XLOC_037473|TCONS_00137744:0.183651|124AA|87AA|
chr12:12639365-27647496	chr6:146935513-146998542	EnsASCoding|3P|XLOC_037485|TCONS_00137802:0.88482|100AA|5AA|
chr11:1-21700000	chr7:46095172-50998075	linc|3P|XLOC_038473|TCONS_00141090:0.111025|93AA|53AA|
chr11:1-21700000	chr7:46095172-50998075	linc|3P|XLOC_038473|TCONS_00141091:0.261258|67AA|46AA|
chr11:1-21700000	chr7:46095172-50998075	EnsASCoding|3P|XLOC_038474|TCONS_00141092:1.30369|119AA|91AA|
chr11:1-21700000	chr7:46095172-50998075	linc|3P|XLOC_038474|TCONS_00141093:10.7426|60AA|17AA|
chr11:1-21700000	chr7:46095172-50998075	linc|3P|XLOC_038474|TCONS_00141094:4.74014|74AA|49AA|
chr11:1-21700000	chr7:46095172-50998075	LongORFlinc|3P|XLOC_038476|TCONS_00141097:0.100219|200AA|81AA|
chr11:1-21700000	chr7:46095172-50998075	linc|3P|XLOC_040659|TCONS_00148866:0.133961|105AA|89AA|
chr11:1-21700000	chr7:46095172-50998075	EnsASCoding|3P|XLOC_038491|TCONS_00141119:0.188153|92AA|88AA|
chr11:1-21700000	chr7:46095172-50998075	linc|3P|XLOC_038491|TCONS_00141121:0.426746|110AA|55AA|
chr15:87597151-94711461	chr7:72358388-80855735	linc|3P|XLOC_041061|TCONS_00149545:1.01101|106AA|48AA|
chr15:87597151-94711461	chr7:72358388-80855735	LongAUGORFlinc|3P|XLOC_038660|TCONS_00141754:0.678491|297AA|186AA|
chr15:87597151-94711461	chr7:72358388-80855735	LongAUGORFlinc|3P|XLOC_038660|TCONS_00141755:0.16686|297AA|186AA|
chr15:87597151-94711461	chr7:72358388-80855735	LongAUGORFlinc|3P|XLOC_038660|TCONS_00141756:0.540205|297AA|186AA|
chr15:87597151-94711461	chr7:72358388-80855735	linc|3P|XLOC_038660|TCONS_00141757:0.25347|81AA|27AA|
chr15:87597151-94711461	chr7:72358388-80855735	LongAUGORFlinc|3P|XLOC_038660|TCONS_00141758:0.129875|297AA|186AA|
chr15:87597151-94711461	chr7:72358388-80855735	linc|3P|XLOC_038662|TCONS_00141761:0.181436|76AA|39AA|
chr15:87597151-94711461	chr7:72358388-80855735	linc|3P|XLOC_038663|TCONS_00141762:0.544478|199AA|76AA|
chr15:87597151-94711461	chr7:72358388-80855735	linc|3P|XLOC_038663|TCONS_00141763:0.42942|123AA|56AA|
chr15:87597151-94711461	chr7:73316177-73324415	LongAUGORFlinc|3P|XLOC_041066|TCONS_00149550:1.41323|211AA|186AA|
chr15:87597151-94711461	chr7:72358388-80855735	LongAUGORFlinc|3P|XLOC_041066|TCONS_00149550:1.41323|211AA|186AA|
chr15:87597151-94711461	chr7:73316177-73324415	LongAUGORFlinc|3P|XLOC_041066|TCONS_00149551:1.5755|237AA|186AA|
chr15:87597151-94711461	chr7:72358388-80855735	LongAUGORFlinc|3P|XLOC_041066|TCONS_00149551:1.5755|237AA|186AA|
chr15:87597151-94711461	chr7:73316177-73324415	linc|3P|XLOC_041066|TCONS_00149552:0.66992|108AA|86AA|
chr15:87597151-94711461	chr7:72358388-80855735	linc|3P|XLOC_041066|TCONS_00149552:0.66992|108AA|86AA|
chr15:87597151-94711461	chr7:72358388-80855735	linc|3P|XLOC_038666|TCONS_00141775:0.675984|66AA|54AA|
chr15:87597151-94711461	chr7:72358388-80855735	linc|3P|XLOC_038667|TCONS_00141776:0.550316|45AA|15AA|
chr15:87597151-94711461	chr7:72358388-80855735	linc|3P|XLOC_038668|TCONS_00141777:0.10887|180AA|52AA|
chr19:1-18379088	chr7:73788414-73788688	LongAUGORFlinc|3P|XLOC_041079|TCONS_00149598:0.107897|308AA|259AA|
chr15:87597151-94711461	chr7:73812967-73813368	LongAUGORFlinc|3P|XLOC_041079|TCONS_00149598:0.107897|308AA|259AA|
chr15:87597151-94711461	chr7:72358388-80855735	LongAUGORFlinc|3P|XLOC_041079|TCONS_00149598:0.107897|308AA|259AA|
chr15:87597151-94711461	chr7:72358388-80855735	linc|3P|XLOC_038683|TCONS_00141797:0.165018|120AA|69AA|
chr15:87597151-94711461	chr7:77269543-80266020	LongAUGORFlinc|3P|XLOC_041097|TCONS_00149689:0.162326|152AA|110AA|
chr15:87597151-94711461	chr7:72358388-80855735	LongAUGORFlinc|3P|XLOC_041097|TCONS_00149689:0.162326|152AA|110AA|
chr15:87597151-94711461	chr7:77269543-80266020	LongAUGORFlinc|3P|XLOC_041104|TCONS_00149705:0.329322|256AA|255AA|
chr15:87597151-94711461	chr7:72358388-80855735	LongAUGORFlinc|3P|XLOC_041104|TCONS_00149705:0.329322|256AA|255AA|
chr15:87597151-94711461	chr7:77269543-80266020	EnsShortNonCoding|3P|XLOC_038713|TCONS_00141909:0.221056|83AA|30AA|
chr15:87597151-94711461	chr7:72358388-80855735	EnsShortNonCoding|3P|XLOC_038713|TCONS_00141909:0.221056|83AA|30AA|
chr15:87597151-94711461	chr7:77269543-80266020	linc|3P|XLOC_038713|TCONS_00141916:0.305575|169AA|82AA|
chr15:87597151-94711461	chr7:72358388-80855735	linc|3P|XLOC_038713|TCONS_00141916:0.305575|169AA|82AA|
chr15:87597151-94711461	chr7:77269543-80266020	linc|3P|XLOC_038713|TCONS_00141918:0.113711|129AA|34AA|
chr15:87597151-94711461	chr7:72358388-80855735	linc|3P|XLOC_038713|TCONS_00141918:0.113711|129AA|34AA|
chr15:87597151-94711461	chr7:77269543-80266020	linc|3P|XLOC_038713|TCONS_00141920:0.229604|167AA|80AA|
chr15:87597151-94711461	chr7:72358388-80855735	linc|3P|XLOC_038713|TCONS_00141920:0.229604|167AA|80AA|
chr15:87597151-94711461	chr7:77269543-80266020	LongAUGORFlinc|3P|XLOC_038718|TCONS_00141921:0.219947|234AA|165AA|
chr15:87597151-94711461	chr7:72358388-80855735	LongAUGORFlinc|3P|XLOC_038718|TCONS_00141921:0.219947|234AA|165AA|
chr15:87597151-94711461	chr7:77269543-80266020	LongAUGORFlinc|3P|XLOC_041117|TCONS_00149776:0.278208|163AA|159AA|
chr15:87597151-94711461	chr7:72358388-80855735	LongAUGORFlinc|3P|XLOC_041117|TCONS_00149776:0.278208|163AA|159AA|
chr15:87597151-94711461	chr7:77269543-80266020	LongAUGORFlinc|3P|XLOC_038725|TCONS_00141937:0.387364|117AA|108AA|
chr15:87597151-94711461	chr7:72358388-80855735	LongAUGORFlinc|3P|XLOC_038725|TCONS_00141937:0.387364|117AA|108AA|
chr15:87597151-94711461	chr7:77269543-80266020	linc|3P|XLOC_041129|TCONS_00149823:0.139493|66AA|48AA|
chr15:87597151-94711461	chr7:72358388-80855735	linc|3P|XLOC_041129|TCONS_00149823:0.139493|66AA|48AA|
chr15:87597151-94711461	chr7:77269543-80266020	linc|3P|XLOC_041129|TCONS_00149824:0.167198|76AA|50AA|
chr15:87597151-94711461	chr7:72358388-80855735	linc|3P|XLOC_041129|TCONS_00149824:0.167198|76AA|50AA|
chr15:87597151-94711461	chr7:72358388-80855735	LongAUGORFEnsASCoding|3P|XLOC_038742|TCONS_00142019:0.137499|110AA|105AA|
chr15:72700001-85200000	chr7:81342692-82721698	linc|3P|XLOC_038756|TCONS_00142055:1.25372|72AA|53AA|
chr15:72700001-85200000	chr7:81342692-82721698	EnsShortNonCoding|3P|XLOC_038756|TCONS_00142056:0.11469|104AA|83AA|
chr15:72700001-85200000	chr7:81342692-82721698	EnsShortNonCoding|3P|XLOC_038756|TCONS_00142057:1.05036|90AA|53AA|
chr15:72700001-85200000	chr7:81342692-82721698	EnsShortNonCoding|3P|XLOC_038756|TCONS_00142058:0.21184|67AA|41AA|
chr15:72700001-85200000	chr7:81342692-82721698	EnsShortNonCoding|3P|XLOC_038756|TCONS_00142059:0.481861|104AA|83AA|
chr15:72700001-85200000	chr7:81342692-82721698	EnsShortNonCoding|3P|XLOC_038756|TCONS_00142060:1.04989|104AA|83AA|
chr15:72700001-85200000	chr7:81342692-82721698	EnsShortNonCoding|3P|XLOC_038756|TCONS_00142061:1.81124|72AA|41AA|
chr15:72700001-85200000	chr7:81342692-82721698	EnsShortNonCoding|3P|XLOC_038756|TCONS_00142062:0.539563|104AA|83AA|
chr15:72700001-85200000	chr7:81342692-82721698	LongAUGORFEnsShortNonCoding|3P|XLOC_038756|TCONS_00142063:0.626141|328AA|171AA|
chr15:72700001-85200000	chr7:81342692-82721698	LongAUGORFEnsShortNonCoding|3P|XLOC_038756|TCONS_00142065:0.289694|328AA|171AA|
chr15:72700001-85200000	chr7:81342692-82721698	LongAUGORFEnsShortNonCoding|3P|XLOC_038756|TCONS_00142066:0.241007|328AA|171AA|
chr15:72700001-85200000	chr7:81342692-82721698	EnsShortNonCoding|3P|XLOC_038756|TCONS_00142067:1.8623|100AA|83AA|
chr15:72700001-85200000	chr7:81342692-82721698	linc|3P|XLOC_038756|TCONS_00142068:0.895035|61AA|33AA|
chr15:72700001-85200000	chr7:81342692-82721698	EnsShortNonCoding|3P|XLOC_038756|TCONS_00142069:6.01638|72AA|53AA|
chr15:72700001-85200000	chr7:81342692-82721698	linc|3P|XLOC_038756|TCONS_00142070:0.582658|61AA|33AA|
chr15:72700001-85200000	chr7:81342692-82721698	linc|3P|XLOC_038756|TCONS_00142071:1.57542|84AA|59AA|
chr15:72700001-85200000	chr7:81342692-82721698	linc|3P|XLOC_038756|TCONS_00142072:0.817791|64AA|50AA|
chr15:72700001-85200000	chr7:81342692-82721698	EnsShortNonCoding|3P|XLOC_038756|TCONS_00142073:1.03441|67AA|49AA|
chr15:72700001-85200000	chr7:81342692-82721698	linc|3P|XLOC_038762|TCONS_00142097:0.742642|86AA|81AA|
chr15:72700001-85200000	chr7:81342692-82721698	linc|3P|XLOC_038764|TCONS_00142109:0.349073|194AA|89AA|
chr15:72700001-85200000	chr7:82632489-84761528	linc|3P|XLOC_041175|TCONS_00150116:0.186786|95AA|34AA|
chr15:72700001-85200000	chr7:82632489-84761528	LongAUGORFlinc|3P|XLOC_038775|TCONS_00142162:0.255724|160AA|142AA|
chr15:72700001-85200000	chr7:82632489-84761528	linc|3P|XLOC_041177|TCONS_00150118:0.547496|102AA|36AA|
chr15:72700001-85200000	chr7:82632489-84761528	linc|3P|XLOC_041180|TCONS_00150121:0.119791|93AA|83AA|
chr15:72700001-85200000	chr7:82632489-84761528	linc|3P|XLOC_038779|TCONS_00142175:0.204784|75AA|33AA|
chr15:72700001-85200000	chr7:82632489-84761528	linc|3P|XLOC_038782|TCONS_00142178:0.140615|104AA|77AA|
chr15:70003782-81665297	chr7:83598501-83598577	EnsASCoding|3P|XLOC_041184|TCONS_00150134:0.683556|111AA|55AA|
chr15:72700001-85200000	chr7:83598501-83598577	EnsASCoding|3P|XLOC_041184|TCONS_00150134:0.683556|111AA|55AA|
chr15:70003782-81665297	chr7:83586098-84761528	EnsASCoding|3P|XLOC_041184|TCONS_00150134:0.683556|111AA|55AA|
chr15:72700001-85200000	chr7:82632489-84761528	EnsASCoding|3P|XLOC_041184|TCONS_00150134:0.683556|111AA|55AA|
chr15:70003782-81665297	chr7:83586098-84761528	LongAUGORFEnsASCoding|3P|XLOC_041184|TCONS_00150135:0.183165|200AA|173AA|
chr15:72700001-85200000	chr7:82632489-84761528	LongAUGORFEnsASCoding|3P|XLOC_041184|TCONS_00150135:0.183165|200AA|173AA|
chr15:70003782-81665297	chr7:83586098-84761528	LongAUGORFEnsASCoding|3P|XLOC_041184|TCONS_00150136:0.138267|200AA|173AA|
chr15:72700001-85200000	chr7:82632489-84761528	LongAUGORFEnsASCoding|3P|XLOC_041184|TCONS_00150136:0.138267|200AA|173AA|
chr15:70003782-81665297	chr7:83586098-84761528	LongAUGORFEnsASCoding|3P|XLOC_041184|TCONS_00150137:0.549205|200AA|173AA|
chr15:72700001-85200000	chr7:82632489-84761528	LongAUGORFEnsASCoding|3P|XLOC_041184|TCONS_00150137:0.549205|200AA|173AA|
chr15:70003782-81665297	chr7:83586098-84761528	EnsASCoding|3P|XLOC_038785|TCONS_00142197:0.163787|111AA|88AA|
chr15:72700001-85200000	chr7:82632489-84761528	EnsASCoding|3P|XLOC_038785|TCONS_00142197:0.163787|111AA|88AA|
chr17:15272073-29466722	chr7:84152025-84152143	linc|3P|XLOC_038792|TCONS_00142212:0.161531|75AA|51AA|
chr15:70003782-81665297	chr7:83586098-84761528	linc|3P|XLOC_038792|TCONS_00142212:0.161531|75AA|51AA|
chr15:72700001-85200000	chr7:82632489-84761528	linc|3P|XLOC_038792|TCONS_00142212:0.161531|75AA|51AA|
chr15:70003782-81665297	chr7:83586098-84761528	LongAUGORFEnsASCoding|3P|XLOC_038794|TCONS_00142216:0.272166|147AA|146AA|
chr15:72700001-85200000	chr7:82632489-84761528	LongAUGORFEnsASCoding|3P|XLOC_038794|TCONS_00142216:0.272166|147AA|146AA|
chr15:70003782-81665297	chr7:84724917-84725057	LongAUGORFlinc|3P|XLOC_038799|TCONS_00142224:0.614659|162AA|105AA|
chr15:72700001-85200000	chr7:84724917-84725057	LongAUGORFlinc|3P|XLOC_038799|TCONS_00142224:0.614659|162AA|105AA|
chr15:70003782-81665297	chr7:84764659-84765185	LongAUGORFlinc|3P|XLOC_038799|TCONS_00142224:0.614659|162AA|105AA|
chr15:72700001-85200000	chr7:84764659-84765185	LongAUGORFlinc|3P|XLOC_038799|TCONS_00142224:0.614659|162AA|105AA|
chr15:70003782-81665297	chr7:83586098-84761528	LongAUGORFlinc|3P|XLOC_038799|TCONS_00142224:0.614659|162AA|105AA|
chr15:72700001-85200000	chr7:82632489-84761528	LongAUGORFlinc|3P|XLOC_038799|TCONS_00142224:0.614659|162AA|105AA|
chr11:1-21700000	chr7:102078677-116546444	linc|3P|XLOC_041464|TCONS_00151048:1.17933|73AA|72AA|
chr11:1-21700000	chr7:104320762-104321606	linc|3P|XLOC_039073|TCONS_00143126:0.32798|107AA|60AA|
chr11:1-21700000	chr7:102078677-116546444	linc|3P|XLOC_039073|TCONS_00143126:0.32798|107AA|60AA|
chr11:1-21700000	chr7:104320762-104321606	LongAUGORFlinc|3P|XLOC_039073|TCONS_00143127:0.122031|159AA|112AA|
chr11:1-21700000	chr7:102078677-116546444	LongAUGORFlinc|3P|XLOC_039073|TCONS_00143127:0.122031|159AA|112AA|
chr11:1-21700000	chr7:102078677-116546444	LongAUGORFEnsASCoding|3P|XLOC_039106|TCONS_00143197:0.268582|123AA|117AA||NearGap
chr11:1-21700000	chr7:102078677-116546444	linc|3P|XLOC_041587|TCONS_00151356:0.124418|93AA|87AA|
chr11:1-21700000	chr7:102078677-116546444	LongAUGORFlinc|3P|XLOC_039168|TCONS_00143297:0.648107|158AA|138AA|
chr11:1-21700000	chr7:102078677-116546444	LongAUGORFlinc|3P|XLOC_041600|TCONS_00151469:0.366599|178AA|103AA|
chr11:1-21700000	chr7:102078677-116546444	linc|3P|XLOC_041600|TCONS_00151472:0.176979|78AA|24AA|
chr11:1-21700000	chr7:102078677-116546444	linc|3P|XLOC_041609|TCONS_00151551:2.6347|46AA|0AA|
chr11:1-21700000	chr7:102078677-116546444	linc|3P|XLOC_041609|TCONS_00151552:1.44977|108AA|0AA|
chr11:1-21700000	chr7:102078677-116546444	LongAUGORFlinc|3P|XLOC_041609|TCONS_00151553:0.101555|330AA|246AA|
chr11:1-21700000	chr7:102078677-116546444	linc|3P|XLOC_041616|TCONS_00151567:0.199977|136AA|61AA|
chr11:1-21700000	chr7:102078677-116546444	linc|3P|XLOC_041617|TCONS_00151568:0.36122|194AA|92AA|
chr11:1-21700000	chr7:102078677-116546444	LongAUGORFlinc|3P|XLOC_041617|TCONS_00151570:0.95174|218AA|145AA|
chr11:1-21700000	chr7:102078677-116546444	LongORFlinc|3P|XLOC_041617|TCONS_00151572:0.949729|234AA|87AA|
chr11:1-21700000	chr7:102078677-116546444	linc|3P|XLOC_041617|TCONS_00151571:0.620117|195AA|87AA|
chr10:30573369-54999385	chr7:114321905-114322009	LongAUGORFlinc|3P|XLOC_041629|TCONS_00151606:0.147447|106AA|104AA|
chr11:1-21700000	chr7:102078677-116546444	LongAUGORFlinc|3P|XLOC_041629|TCONS_00151606:0.147447|106AA|104AA|
chr11:1-21700000	chr7:114738208-114738432	LongORFlinc|3P|XLOC_041634|TCONS_00151634:0.456496|257AA|70AA|
chr11:1-21700000	chr7:102078677-116546444	LongORFlinc|3P|XLOC_041634|TCONS_00151634:0.456496|257AA|70AA|
chr11:1-21700000	chr7:102078677-116546444	linc|3P|XLOC_039213|TCONS_00143504:0.159071|113AA|57AA|
chr11:1-21700000	chr7:102078677-116546444	linc|3P|XLOC_039213|TCONS_00143505:0.177899|73AA|57AA|
chr11:1-21700000	chr7:102078677-116546444	linc|3P|XLOC_039216|TCONS_00143509:0.977237|104AA|24AA|
chr11:1-21700000	chr7:102078677-116546444	linc|3P|XLOC_041643|TCONS_00151697:0.590541|76AA|24AA|
chr11:1-21700000	chr7:102078677-116546444	linc|3P|XLOC_041643|TCONS_00151698:0.29099|91AA|46AA|
chr11:1-21700000	chr7:102078677-116546444	LongAUGORFlinc|3P|XLOC_039218|TCONS_00143517:0.615397|204AA|189AA|
chr11:1-21700000	chr7:102078677-116546444	LongAUGORFlinc|3P|XLOC_039218|TCONS_00143518:0.622365|204AA|189AA|
chr11:1-21700000	chr7:102078677-116546444	linc|3P|XLOC_039219|TCONS_00143519:0.307635|89AA|43AA|
chr11:1-21700000	chr7:102078677-116546444	linc|3P|XLOC_039219|TCONS_00143521:0.225086|91AA|40AA|
chr11:1-21700000	chr7:102078677-116546444	linc|3P|XLOC_039220|TCONS_00143522:2.05202|163AA|95AA|
chr1:163636907-182303914	chr7:122133064-122151671	linc|3P|XLOC_041711|TCONS_00152006:0.346191|117AA|75AA|
chr10:82000001-121700000	chr7:128310650-128783375	linc|3P|XLOC_039408|TCONS_00144453:0.125323|96AA|52AA|
chr11:1-21700000	chr7:140845390-143785351	LongAUGORFEnsASCoding|3P|XLOC_041955|TCONS_00153175:0.181425|197AA|166AA|
chr11:1-21700000	chr7:140845390-143785351	LongAUGORFEnsASCoding|3P|XLOC_041955|TCONS_00153176:0.479711|197AA|166AA|
chr11:1-21700000	chr7:140845390-143785351	LongAUGORFEnsASCoding|3P|XLOC_041955|TCONS_00153177:0.346272|197AA|166AA|
chr11:1-21700000	chr7:140845390-143785351	linc|3P|XLOC_041961|TCONS_00153247:0.556176|51AA|28AA|
chr11:1-21700000	chr7:140845390-143785351	LongAUGORFlinc|3P|XLOC_041961|TCONS_00153248:0.649552|184AA|109AA|
chr11:1-21700000	chr7:140845390-143785351	EnsASCoding|3P|XLOC_041961|TCONS_00153249:0.41095|148AA|62AA|
chr11:1-21700000	chr7:140845390-143785351	LongAUGORFEnsASCoding|3P|XLOC_041964|TCONS_00153263:0.208737|228AA|219AA|
chr11:1-21700000	chr7:140845390-143785351	LongAUGORFlinc|3P|XLOC_041967|TCONS_00153272:0.442765|121AA|120AA|
chr11:1-21700000	chr7:140845390-143785351	linc|3P|XLOC_041967|TCONS_00153273:0.19554|111AA|96AA|
chr11:1-21700000	chr7:140845390-143785351	linc|3P|XLOC_041967|TCONS_00153274:0.593517|68AA|35AA|
chr11:1-21700000	chr7:142614684-142616605	LongAUGORFlinc|3P|XLOC_039576|TCONS_00145233:0.438047|273AA|177AA|
chr11:1-21700000	chr7:142616022-142616174	LongAUGORFlinc|3P|XLOC_039576|TCONS_00145233:0.438047|273AA|177AA|
chr11:1-21700000	chr7:142618063-142618300	LongAUGORFlinc|3P|XLOC_039576|TCONS_00145233:0.438047|273AA|177AA|
chr11:1-21700000	chr7:140845390-143785351	LongAUGORFlinc|3P|XLOC_039576|TCONS_00145233:0.438047|273AA|177AA|
chr11:1-21700000	chr7:142614684-142616605	LongAUGORFlinc|3P|XLOC_039576|TCONS_00145234:0.387348|273AA|177AA|
chr11:1-21700000	chr7:142616022-142616174	LongAUGORFlinc|3P|XLOC_039576|TCONS_00145234:0.387348|273AA|177AA|
chr11:1-21700000	chr7:142618063-142618300	LongAUGORFlinc|3P|XLOC_039576|TCONS_00145234:0.387348|273AA|177AA|
chr11:1-21700000	chr7:140845390-143785351	LongAUGORFlinc|3P|XLOC_039576|TCONS_00145234:0.387348|273AA|177AA|
chr11:1-21700000	chr7:142614684-142616605	linc|3P|XLOC_039576|TCONS_00145235:0.793864|66AA|44AA|
chr11:1-21700000	chr7:142616022-142616174	linc|3P|XLOC_039576|TCONS_00145235:0.793864|66AA|44AA|
chr11:1-21700000	chr7:142618063-142618300	linc|3P|XLOC_039576|TCONS_00145235:0.793864|66AA|44AA|
chr11:1-21700000	chr7:140845390-143785351	linc|3P|XLOC_039576|TCONS_00145235:0.793864|66AA|44AA|
chr11:1-21700000	chr7:140845390-143785351	LongAUGORFEnsASCoding|3P|XLOC_039577|TCONS_00145237:1.74264|293AA|111AA|
chr11:1-21700000	chr7:140845390-143785351	linc|3P|XLOC_039577|TCONS_00145239:0.220061|77AA|18AA|
chr11:1-21700000	chr7:140845390-143785351	LongAUGORFlinc|3P|XLOC_041991|TCONS_00153357:0.386204|319AA|267AA|
chr11:1-21700000	chr7:140845390-143785351	LongAUGORFlinc|3P|XLOC_041991|TCONS_00153358:0.404623|208AA|198AA|
chr11:1-21700000	chr7:140845390-143785351	linc|3P|XLOC_041991|TCONS_00153359:0.363401|160AA|99AA|
chr11:1-21700000	chr7:140845390-143785351	LongAUGORFEnsASCoding|3P|XLOC_041992|TCONS_00153362:3.53516|254AA|242AA|
chr11:1-21700000	chr7:140845390-143785351	LongAUGORFEnsASCoding|3P|XLOC_041992|TCONS_00153364:0.672911|208AA|147AA|
chr11:1-21700000	chr7:140845390-143785351	EnsASCoding|3P|XLOC_041992|TCONS_00153365:2.35302|190AA|56AA|
chr11:1-21700000	chr7:140845390-143785351	LongAUGORFEnsASCoding|3P|XLOC_041995|TCONS_00153379:0.216908|3422AA|3402AA|
chr11:1-21700000	chr7:140845390-143785351	LongAUGORFlinc|3P|XLOC_041995|TCONS_00153378:0.169897|3422AA|3402AA|
chr11:1-21700000	chr7:143360984-143361243	linc|3P|XLOC_041996|TCONS_00153381:0.12433|95AA|85AA|
chr11:1-21700000	chr7:143361965-143362033	linc|3P|XLOC_041996|TCONS_00153381:0.12433|95AA|85AA|
chr11:1-21700000	chr7:143361905-143361967	linc|3P|XLOC_041996|TCONS_00153381:0.12433|95AA|85AA|
chr11:1-21700000	chr7:143361897-143362033	linc|3P|XLOC_041996|TCONS_00153381:0.12433|95AA|85AA|
chr11:1-21700000	chr7:143361878-143361932	linc|3P|XLOC_041996|TCONS_00153381:0.12433|95AA|85AA|
chr11:1-21700000	chr7:143361897-143362026	linc|3P|XLOC_041996|TCONS_00153381:0.12433|95AA|85AA|
chr11:1-21700000	chr7:143361921-143362010	linc|3P|XLOC_041996|TCONS_00153381:0.12433|95AA|85AA|
chr11:1-21700000	chr7:140845390-143785351	linc|3P|XLOC_041996|TCONS_00153381:0.12433|95AA|85AA|
chr11:1-21700000	chr7:140845390-143785351	linc|3P|XLOC_041996|TCONS_00153382:0.273828|106AA|85AA|
chr11:1-21700000	chr7:140845390-143785351	LongAUGORFEnsASCoding|3P|XLOC_039595|TCONS_00145298:0.391636|211AA|206AA|
chr11:1-21700000	chr7:140845390-143785351	LongAUGORFlinc|3P|XLOC_042000|TCONS_00153393:0.816388|125AA|102AA|
chr11:1-21700000	chr7:140845390-143785351	LongAUGORFlinc|3P|XLOC_042000|TCONS_00153394:1.1817|125AA|102AA|
chr11:1-21700000	chr7:140845390-143785351	linc|3P|XLOC_039600|TCONS_00145313:0.131072|123AA|7AA|
chr11:60778544-70976016	chr7:144573617-144573791	LongAUGORFEnsASCoding|3P|XLOC_039607|TCONS_00145365:0.556749|134AA|125AA||RNACodeAS|HSS_0_3.0E-10
chr11:60778544-70976016	chr7:143975604-145322691	LongAUGORFEnsASCoding|3P|XLOC_039607|TCONS_00145365:0.556749|134AA|125AA||RNACodeAS|HSS_0_3.0E-10
chr11:60778544-70976016	chr7:143975604-145322691	linc|3P|XLOC_039610|TCONS_00145369:0.11343|111AA|78AA|
chr11:60778544-70976016	chr7:143975604-145322691	linc|3P|XLOC_039610|TCONS_00145370:0.149226|106AA|78AA|
chr11:60778544-70976016	chr7:143975604-145322691	linc|3P|XLOC_042020|TCONS_00153536:0.149768|116AA|32AA|
chr11:60778544-70976016	chr7:143975604-145322691	EnsASCoding|3P|XLOC_042021|TCONS_00153537:0.17615|125AA|97AA|
chr11:60778544-70976016	chr7:143975604-145322691	LongAUGORFlinc|3P|XLOC_039618|TCONS_00145398:0.129822|133AA|108AA|
chr19:1-18379088	chr8:3150853-4328060	LongORFlinc|3P|XLOC_042040|TCONS_00153628:1.25045|434AA|0AA|
chr19:4949376-9118095	chr8:3150853-4328060	LongORFlinc|3P|XLOC_042040|TCONS_00153628:1.25045|434AA|0AA|
chr19:1-18379088	chr8:3150853-4328060	LongAUGORFlinc|3P|XLOC_043043|TCONS_00157191:6.15371|130AA|130AA|
chr19:4949376-9118095	chr8:3150853-4328060	LongAUGORFlinc|3P|XLOC_043043|TCONS_00157191:6.15371|130AA|130AA|
chr19:1-18379088	chr8:3150853-4328060	LongAUGORFlinc|3P|XLOC_043044|TCONS_00157192:0.201954|295AA|263AA|
chr19:4949376-9118095	chr8:3150853-4328060	LongAUGORFlinc|3P|XLOC_043044|TCONS_00157192:0.201954|295AA|263AA|
chr2:8078038-13367823	chr8:4087495-4089140	EnsASCoding|3P|XLOC_043060|TCONS_00157241:0.463704|51AA|29AA|
chr19:1-18379088	chr8:3150853-4328060	EnsASCoding|3P|XLOC_043060|TCONS_00157241:0.463704|51AA|29AA|
chr19:4949376-9118095	chr8:3150853-4328060	EnsASCoding|3P|XLOC_043060|TCONS_00157241:0.463704|51AA|29AA|
chr19:1-18379088	chr8:3150853-4328060	LongAUGORFEnsASCoding|3P|XLOC_043063|TCONS_00157249:0.187569|394AA|273AA|
chr19:4949376-9118095	chr8:3150853-4328060	LongAUGORFEnsASCoding|3P|XLOC_043063|TCONS_00157249:0.187569|394AA|273AA|
chr19:1-18379088	chr8:3150853-4328060	LongAUGORFEnsASCoding|3P|XLOC_043063|TCONS_00157250:0.342183|138AA|138AA|
chr19:4949376-9118095	chr8:3150853-4328060	LongAUGORFEnsASCoding|3P|XLOC_043063|TCONS_00157250:0.342183|138AA|138AA|
chr13:110300000-115169878	chr8:10906798-13882143	LongAUGORFlinc|3P|XLOC_043121|TCONS_00157368:0.203525|210AA|157AA|
chr13:110300000-115169878	chr8:10906798-13882143	LongAUGORFlinc|3P|XLOC_043121|TCONS_00157369:0.216118|193AA|109AA|
chr13:110300000-115169878	chr8:10906798-13882143	LongAUGORFEnsASCoding|3P|XLOC_042120|TCONS_00153865:0.279749|134AA|115AA|
chr13:110300000-115169878	chr8:10906798-13882143	LongAUGORFlinc|3P|XLOC_042120|TCONS_00153866:0.152786|120AA|103AA|
chr13:110300000-115169878	chr8:10906798-13882143	LongORFlinc|3P|XLOC_042121|TCONS_00153867:0.128395|243AA|64AA|
chr13:110300000-115169878	chr8:10906798-13882143	linc|3P|XLOC_042124|TCONS_00153870:0.166417|122AA|81AA|
chr13:110300000-115169878	chr8:10906798-13882143	linc|3P|XLOC_042124|TCONS_00153871:0.667841|122AA|95AA|
chr13:110300000-115169878	chr8:10906798-13882143	EnsASCoding|3P|XLOC_042125|TCONS_00153875:1.13478|193AA|50AA|
chr13:110300000-115169878	chr8:10906798-13882143	LongAUGORFlinc|3P|XLOC_042140|TCONS_00153924:0.64449|289AA|107AA|
chr13:110300000-115169878	chr8:10906798-13882143	EnsASCoding|3P|XLOC_043141|TCONS_00157448:0.174203|105AA|40AA|
chr13:110300000-115169878	chr8:10906798-13882143	EnsASCoding|3P|XLOC_043142|TCONS_00157449:1.21987|84AA|57AA|
chr13:110300000-115169878	chr8:10906798-13882143	EnsASCoding|3P|XLOC_043142|TCONS_00157453:4.09404|117AA|59AA|
chr13:110300000-115169878	chr8:10906798-13882143	EnsASCoding|3P|XLOC_043142|TCONS_00157455:2.61764|68AA|54AA|
chr14:34459194-44102045	chr8:13078198-13078297	EnsASCoding|3P|XLOC_042147|TCONS_00153983:0.142849|74AA|59AA|
chr13:110300000-115169878	chr8:10906798-13882143	EnsASCoding|3P|XLOC_042147|TCONS_00153983:0.142849|74AA|59AA|
chr13:110300000-115169878	chr8:10906798-13882143	LongAUGORFlinc|3P|XLOC_042151|TCONS_00153998:0.385572|443AA|180AA|
chr13:110300000-115169878	chr8:10906798-13882143	LongAUGORFlinc|3P|XLOC_042153|TCONS_00154001:0.260314|157AA|125AA|
chr13:110300000-115169878	chr8:10906798-13882143	LongAUGORFlinc|3P|XLOC_042153|TCONS_00154002:0.15458|137AA|120AA|
chr13:110300000-115169878	chr8:10906798-13882143	linc|3P|XLOC_042153|TCONS_00154004:1.04316|89AA|56AA|
chr13:110300000-115169878	chr8:10906798-13882143	linc|3P|XLOC_042153|TCONS_00154005:0.279334|89AA|70AA|
chr1:142600000-165500000	chr8:20338041-20338500	linc|3P|XLOC_042220|TCONS_00154184:0.38267|102AA|39AA|
chr17:15272073-29466722	chr8:20340016-20340954	linc|3P|XLOC_042220|TCONS_00154184:0.38267|102AA|39AA|
chr16:59511091-80452240	chr8:20396059-20412244	linc|3P|XLOC_042220|TCONS_00154184:0.38267|102AA|39AA|
chr1:142600000-165500000	chr8:26823040-26823757	linc|3P|XLOC_043286|TCONS_00157867:0.286076|189AA|22AA|
chr14:34459194-44102045	chr8:26823129-26823768	linc|3P|XLOC_043286|TCONS_00157867:0.286076|189AA|22AA|
chr2:118800001-129900000	chr8:46737188-46737728	LongAUGORFlinc|3P|XLOC_043384|TCONS_00158189:0.232656|167AA|137AA|
chr2:118800001-129900000	chr8:46737188-46737728	LongAUGORFlinc|3P|XLOC_043384|TCONS_00158190:0.223171|167AA|137AA|
chr2:118800001-129900000	chr8:46737188-46737728	LongAUGORFlinc|3P|XLOC_043384|TCONS_00158191:0.423495|703AA|666AA|
chr2:118800001-129900000	chr8:46737188-46737728	LongAUGORFlinc|3P|XLOC_043384|TCONS_00158194:0.391308|703AA|666AA|
chr2:118800001-129900000	chr8:46737188-46737728	linc|3P|XLOC_043384|TCONS_00158195:0.485764|131AA|47AA|
chr10:30573369-54999385	chr8:56713208-56715051	LongAUGORFlinc|3P|XLOC_042471|TCONS_00154890:0.200339|723AA|700AA|
chr19:1-18379088	chr8:69716620-69717547	linc|3P|XLOC_042534|TCONS_00155095:0.411647|167AA|14AA|
chr19:1-18379088	chr8:69716620-69717547	linc|3P|XLOC_042534|TCONS_00155096:0.604989|168AA|14AA|
chr19:1-18379088	chr8:72129401-72763463	LongAUGORFEnsASCoding|3P|XLOC_043530|TCONS_00158840:0.307049|234AA|150AA|
chr19:1-18379088	chr8:72129401-72763463	linc|3P|XLOC_043531|TCONS_00158841:2.36071|72AA|63AA|
chr19:1-18379088	chr8:72129401-72763463	LongAUGORFlinc|3P|XLOC_043532|TCONS_00158842:0.455574|227AA|222AA|
chr19:1-18379088	chr8:72129401-72763463	LongAUGORFEnsASCoding|3P|XLOC_042606|TCONS_00155479:0.519314|132AA|119AA|
chr19:1-18379088	chr8:72129401-72763463	LongAUGORFEnsASCoding|3P|XLOC_042606|TCONS_00155480:0.429951|132AA|119AA|
chr19:1-18379088	chr8:72129401-72763463	linc|3P|XLOC_042608|TCONS_00155484:0.817773|107AA|82AA|
chr19:1-18379088	chr8:72129401-72763463	LongAUGORFlinc|3P|XLOC_042609|TCONS_00155486:2.36346|1396AA|1312AA|
chr17:15272073-29466722	chr8:83888297-83888810	LongAUGORFlinc|3P|XLOC_043606|TCONS_00159049:0.485889|396AA|396AA|
chr17:15272073-29466722	chr8:83889478-83889650	LongAUGORFlinc|3P|XLOC_043606|TCONS_00159049:0.485889|396AA|396AA|
chr19:1-18379088	chr8:83889478-83889655	LongAUGORFlinc|3P|XLOC_043606|TCONS_00159049:0.485889|396AA|396AA|
chr17:15272073-29466722	chr8:83893018-83904108	LongAUGORFlinc|3P|XLOC_043606|TCONS_00159049:0.485889|396AA|396AA|
chr19:1-18379088	chr8:83566636-85097602	LongAUGORFlinc|3P|XLOC_043606|TCONS_00159049:0.485889|396AA|396AA|
chr17:15272073-29466722	chr8:83888297-83888810	LongAUGORFlinc|3P|XLOC_043606|TCONS_00159050:0.649624|458AA|268AA|
chr17:15272073-29466722	chr8:83889478-83889650	LongAUGORFlinc|3P|XLOC_043606|TCONS_00159050:0.649624|458AA|268AA|
chr19:1-18379088	chr8:83889478-83889655	LongAUGORFlinc|3P|XLOC_043606|TCONS_00159050:0.649624|458AA|268AA|
chr17:15272073-29466722	chr8:83893018-83904108	LongAUGORFlinc|3P|XLOC_043606|TCONS_00159050:0.649624|458AA|268AA|
chr19:1-18379088	chr8:83566636-85097602	LongAUGORFlinc|3P|XLOC_043606|TCONS_00159050:0.649624|458AA|268AA|
chr19:1-18379088	chr8:83566636-85097602	linc|3P|XLOC_043620|TCONS_00159092:0.201307|91AA|90AA|
chr19:1-18379088	chr8:83566636-85097602	EnsShortNonCoding|3P|XLOC_042683|TCONS_00155766:1.04568|107AA|94AA|
chr19:1-18379088	chr8:83566636-85097602	EnsShortNonCoding|3P|XLOC_042683|TCONS_00155768:0.338529|98AA|66AA|
chr19:1-18379088	chr8:83566636-85097602	EnsASCoding|3P|XLOC_043628|TCONS_00159113:0.25462|108AA|60AA|
chr19:1-18379088	chr8:83566636-85097602	linc|3P|XLOC_042687|TCONS_00155797:0.189094|102AA|81AA|
chr19:1-18379088	chr8:83566636-85097602	linc|3P|XLOC_042688|TCONS_00155798:0.82771|177AA|53AA|
chr19:1-18379088	chr8:83566636-85097602	LongAUGORFlinc|3P|XLOC_042688|TCONS_00155799:0.565692|183AA|113AA|
chr19:1-18379088	chr8:83566636-85097602	LongAUGORFlinc|3P|XLOC_042689|TCONS_00155800:0.750212|197AA|194AA|
chr19:1-18379088	chr8:83566636-85097602	linc|3P|XLOC_042694|TCONS_00155846:0.497882|65AA|24AA|
chr19:1-18379088	chr8:83566636-85097602	LongAUGORFEnsASCoding|3P|XLOC_043645|TCONS_00159190:0.240811|240AA|203AA|
chr19:1-18379088	chr8:83566636-85097602	LongAUGORFEnsASCoding|3P|XLOC_043645|TCONS_00159191:0.844454|205AA|132AA|
chr19:1-18379088	chr8:83566636-85097602	LongAUGORFEnsASCoding|3P|XLOC_043645|TCONS_00159192:0.50986|195AA|158AA|
chr2:42996641-75830535	chr8:104010422-104010987	LongORFlinc|3P|XLOC_043763|TCONS_00159603:0.389762|213AA|71AA|
chr16:59511091-80452240	chr8:96637237-116403187	LongORFlinc|3P|XLOC_043763|TCONS_00159603:0.389762|213AA|71AA|
chr16:59511091-80452240	chr8:96637237-116403187	LongAUGORFlinc|3P|XLOC_043765|TCONS_00159605:0.120793|160AA|114AA|
chr16:59511091-80452240	chr8:96637237-116403187	linc|3P|XLOC_042858|TCONS_00156402:0.18691|90AA|65AA|
chr16:59511091-80452240	chr8:96637237-116403187	LongAUGORFlinc|3P|XLOC_042888|TCONS_00156512:0.125979|152AA|115AA|
chr16:59511091-80452240	chr8:96637237-116403187	linc|3P|XLOC_042888|TCONS_00156513:1.73278|80AA|42AA|
chr16:59511091-80452240	chr8:96637237-116403187	LongAUGORFlinc|3P|XLOC_043792|TCONS_00159721:0.732908|151AA|126AA|
chr16:59511091-80452240	chr8:96637237-116403187	EnsASCoding|3P|XLOC_042900|TCONS_00156566:0.359163|96AA|76AA|
chr16:59511091-80452240	chr8:96637237-116403187	EnsASCoding|3P|XLOC_042903|TCONS_00156576:0.928721|93AA|35AA|
chr16:59511091-80452240	chr8:96637237-116403187	linc|3P|XLOC_042903|TCONS_00156577:0.550012|140AA|54AA|
chr16:59511091-80452240	chr8:96637237-116403187	linc|3P|XLOC_042903|TCONS_00156578:3.17017|109AA|35AA|
chr16:59511091-80452240	chr8:96637237-116403187	LongAUGORFlinc|3P|XLOC_043815|TCONS_00159799:0.622571|638AA|570AA|
chr16:59511091-80452240	chr8:96637237-116403187	linc|3P|XLOC_043819|TCONS_00159811:0.125958|157AA|93AA|
chr16:59511091-80452240	chr8:96637237-116403187	LongAUGORFlinc|3P|XLOC_043832|TCONS_00159857:0.558925|140AA|137AA|
chr16:59511091-80452240	chr8:107564880-111083643	LongAUGORFlinc|3P|XLOC_043832|TCONS_00159857:0.558925|140AA|137AA|
chr16:59511091-80452240	chr8:96637237-116403187	EnsShortNonCoding|3P|XLOC_043834|TCONS_00159859:0.564162|99AA|96AA|
chr16:59511091-80452240	chr8:107564880-111083643	EnsShortNonCoding|3P|XLOC_043834|TCONS_00159859:0.564162|99AA|96AA|
chr16:59511091-80452240	chr8:96637237-116403187	EnsShortNonCoding|3P|XLOC_043836|TCONS_00159861:0.975067|122AA|69AA|
chr16:59511091-80452240	chr8:107564880-111083643	EnsShortNonCoding|3P|XLOC_043836|TCONS_00159861:0.975067|122AA|69AA|
chr16:59511091-80452240	chr8:96637237-116403187	linc|3P|XLOC_043848|TCONS_00159905:0.151955|63AA|37AA|
chr16:59511091-80452240	chr8:107564880-111083643	linc|3P|XLOC_043848|TCONS_00159905:0.151955|63AA|37AA|
chr16:59511091-80452240	chr8:96637237-116403187	linc|3P|XLOC_043848|TCONS_00159906:0.666443|81AA|81AA|
chr16:59511091-80452240	chr8:107564880-111083643	linc|3P|XLOC_043848|TCONS_00159906:0.666443|81AA|81AA|
chr16:59511091-80452240	chr8:96637237-116403187	LongAUGORFlinc|3P|XLOC_042945|TCONS_00156724:0.41577|452AA|391AA|
chr16:59511091-80452240	chr8:107564880-111083643	LongAUGORFlinc|3P|XLOC_042945|TCONS_00156724:0.41577|452AA|391AA|
chr16:59511091-80452240	chr8:96637237-116403187	LongAUGORFlinc|3P|XLOC_042945|TCONS_00156725:0.119988|444AA|434AA|
chr16:59511091-80452240	chr8:107564880-111083643	LongAUGORFlinc|3P|XLOC_042945|TCONS_00156725:0.119988|444AA|434AA|
chr16:59511091-80452240	chr8:96637237-116403187	LongAUGORFlinc|3P|XLOC_042945|TCONS_00156726:0.467287|444AA|434AA|
chr16:59511091-80452240	chr8:107564880-111083643	LongAUGORFlinc|3P|XLOC_042945|TCONS_00156726:0.467287|444AA|434AA|
chr16:59511091-80452240	chr8:96637237-116403187	LongAUGORFlinc|3P|XLOC_042945|TCONS_00156727:0.199116|444AA|434AA|
chr16:59511091-80452240	chr8:107564880-111083643	LongAUGORFlinc|3P|XLOC_042945|TCONS_00156727:0.199116|444AA|434AA|
chr16:59511091-80452240	chr8:96637237-116403187	LongAUGORFlinc|3P|XLOC_042945|TCONS_00156728:0.693997|444AA|434AA|
chr16:59511091-80452240	chr8:107564880-111083643	LongAUGORFlinc|3P|XLOC_042945|TCONS_00156728:0.693997|444AA|434AA|
chr16:59511091-80452240	chr8:96637237-116403187	LongAUGORFlinc|3P|XLOC_042945|TCONS_00156729:0.53521|444AA|434AA|
chr16:59511091-80452240	chr8:107564880-111083643	LongAUGORFlinc|3P|XLOC_042945|TCONS_00156729:0.53521|444AA|434AA|
chr16:59511091-80452240	chr8:96637237-116403187	LongAUGORFlinc|3P|XLOC_042945|TCONS_00156730:0.519739|416AA|406AA|
chr16:59511091-80452240	chr8:107564880-111083643	LongAUGORFlinc|3P|XLOC_042945|TCONS_00156730:0.519739|416AA|406AA|
chr16:59511091-80452240	chr8:96637237-116403187	LongAUGORFlinc|3P|XLOC_042945|TCONS_00156731:0.705716|444AA|434AA|
chr16:59511091-80452240	chr8:107564880-111083643	LongAUGORFlinc|3P|XLOC_042945|TCONS_00156731:0.705716|444AA|434AA|
chr16:59511091-80452240	chr8:96637237-116403187	LongAUGORFlinc|3P|XLOC_042945|TCONS_00156732:0.416819|395AA|112AA|
chr16:59511091-80452240	chr8:107564880-111083643	LongAUGORFlinc|3P|XLOC_042945|TCONS_00156732:0.416819|395AA|112AA|
chr16:59511091-80452240	chr8:96637237-116403187	EnsASCoding|3P|XLOC_043853|TCONS_00159923:0.101765|156AA|82AA|
chr16:59511091-80452240	chr8:107564880-111083643	EnsASCoding|3P|XLOC_043853|TCONS_00159923:0.101765|156AA|82AA|
chr16:59511091-80452240	chr8:96637237-116403187	linc|3P|XLOC_042954|TCONS_00156769:0.191795|126AA|91AA|
chr16:59511091-80452240	chr8:107564880-111083643	linc|3P|XLOC_042954|TCONS_00156769:0.191795|126AA|91AA|
chr16:59511091-80452240	chr8:111092939-111129859	EnsASCoding|3P|XLOC_043867|TCONS_00159958:2.20057|97AA|64AA|
chr16:59511091-80452240	chr8:96637237-116403187	EnsASCoding|3P|XLOC_043867|TCONS_00159958:2.20057|97AA|64AA|
chr16:59511091-80452240	chr8:111092939-111129859	EnsASCoding|3P|XLOC_043867|TCONS_00159959:0.414735|97AA|64AA|
chr16:59511091-80452240	chr8:96637237-116403187	EnsASCoding|3P|XLOC_043867|TCONS_00159959:0.414735|97AA|64AA|
chr16:59511091-80452240	chr8:96637237-116403187	linc|3P|XLOC_043893|TCONS_00160051:0.156702|95AA|70AA|
chr16:59511091-80452240	chr8:96637237-116403187	EnsASCoding|3P|XLOC_042977|TCONS_00156895:3.8117|66AA|65AA|
chr1:142600000-165500000	chr8:126589870-126590758	linc|3P|XLOC_043022|TCONS_00157085:0.950025|133AA|30AA|
chr19:1-18379088	chr9:20444247-20444517	linc|3P|XLOC_044071|TCONS_00160566:1.31976|182AA|93AA|
chr19:1-18379088	chr9:20444253-20444394	linc|3P|XLOC_044071|TCONS_00160566:1.31976|182AA|93AA|
chr19:1-18379088	chr9:20444251-20444390	linc|3P|XLOC_044071|TCONS_00160566:1.31976|182AA|93AA|
chr19:1-18379088	chr9:20441804-20446502	linc|3P|XLOC_044071|TCONS_00160566:1.31976|182AA|93AA|
chr19:1-18379088	chr9:20444205-20444394	linc|3P|XLOC_044071|TCONS_00160566:1.31976|182AA|93AA|
chr19:1-18379088	chr9:20444253-20444561	linc|3P|XLOC_044071|TCONS_00160566:1.31976|182AA|93AA|
chr19:1-18379088	chr9:20444253-20444634	linc|3P|XLOC_044071|TCONS_00160566:1.31976|182AA|93AA|
chr19:1-18379088	chr9:20444253-20444629	linc|3P|XLOC_044071|TCONS_00160566:1.31976|182AA|93AA|
chr19:9804797-11202947	chr9:20444619-20444629	linc|3P|XLOC_044071|TCONS_00160566:1.31976|182AA|93AA|
chr1:40100001-61300000	chr9:20457171-20457221	linc|3P|XLOC_044071|TCONS_00160566:1.31976|182AA|93AA|
chr19:1-18379088	chr9:20462624-20463178	linc|3P|XLOC_044071|TCONS_00160566:1.31976|182AA|93AA|
chr19:1-18379088	chr9:20468887-20469162	linc|3P|XLOC_044071|TCONS_00160566:1.31976|182AA|93AA|
chr19:1-18379088	chr9:20500310-20500600	linc|3P|XLOC_044071|TCONS_00160566:1.31976|182AA|93AA|
chr19:1-18379088	chr9:20500667-20500820	linc|3P|XLOC_044071|TCONS_00160566:1.31976|182AA|93AA|
chr19:1-18379088	chr9:20499083-20507070	linc|3P|XLOC_044071|TCONS_00160566:1.31976|182AA|93AA|
chr19:1-18379088	chr9:20499211-20499487	linc|3P|XLOC_044071|TCONS_00160566:1.31976|182AA|93AA|
chr19:1-18379088	chr9:20499084-20507348	linc|3P|XLOC_044071|TCONS_00160566:1.31976|182AA|93AA|
chr19:1-18379088	chr9:20510330-20510469	linc|3P|XLOC_044071|TCONS_00160566:1.31976|182AA|93AA|
chr19:1-18379088	chr9:20507145-20507273	linc|3P|XLOC_044071|TCONS_00160566:1.31976|182AA|93AA|
chr19:1-18379088	chr9:20499078-20506933	linc|3P|XLOC_044071|TCONS_00160566:1.31976|182AA|93AA|
chr19:1-18379088	chr9:20497627-20507375	linc|3P|XLOC_044071|TCONS_00160566:1.31976|182AA|93AA|
chr19:1-18379088	chr9:20497643-20500530	linc|3P|XLOC_044071|TCONS_00160566:1.31976|182AA|93AA|
chr19:1-18379088	chr9:20499801-20500970	linc|3P|XLOC_044071|TCONS_00160566:1.31976|182AA|93AA|
chr19:9804797-11202947	chr9:20505332-20507375	linc|3P|XLOC_044071|TCONS_00160566:1.31976|182AA|93AA|
chr19:9804797-11202947	chr9:20497643-20500530	linc|3P|XLOC_044071|TCONS_00160566:1.31976|182AA|93AA|
chr19:9804797-11202947	chr9:20499801-20500970	linc|3P|XLOC_044071|TCONS_00160566:1.31976|182AA|93AA|
chr19:1-18379088	chr9:20518387-20521834	linc|3P|XLOC_044071|TCONS_00160566:1.31976|182AA|93AA|
chr19:1-18379088	chr9:20520388-20521153	linc|3P|XLOC_044071|TCONS_00160566:1.31976|182AA|93AA|
chr19:1-18379088	chr9:20520493-20521647	linc|3P|XLOC_044071|TCONS_00160566:1.31976|182AA|93AA|
chr19:1-18379088	chr9:20518387-20521683	linc|3P|XLOC_044071|TCONS_00160566:1.31976|182AA|93AA|
chr19:9804797-11202947	chr9:20518387-20521683	linc|3P|XLOC_044071|TCONS_00160566:1.31976|182AA|93AA|
chr19:1-18379088	chr9:20496368-20507385	linc|3P|XLOC_044071|TCONS_00160566:1.31976|182AA|93AA|
chr19:1-18379088	chr9:20494919-20507375	linc|3P|XLOC_044071|TCONS_00160566:1.31976|182AA|93AA|
chr19:1-18379088	chr9:20636945-22131963	EnsASCoding|3P|XLOC_045277|TCONS_00165355:0.500092|152AA|92AA||RNACodeAS|HSS_20_4.0E-8$HSS_24_3.3E-5$HSS_27_4.0E-11$HSS_28_6.0E-15$HSS_29_3.4E-9
chr19:9804797-11202947	chr9:20636945-21724394	EnsASCoding|3P|XLOC_045277|TCONS_00165355:0.500092|152AA|92AA||RNACodeAS|HSS_20_4.0E-8$HSS_24_3.3E-5$HSS_27_4.0E-11$HSS_28_6.0E-15$HSS_29_3.4E-9
chr19:1-18379088	chr9:20636945-22131963	LongAUGORFEnsASCoding|3P|XLOC_045277|TCONS_00165356:0.305514|152AA|116AA||RNACodeAS|HSS_27_4.0E-11$HSS_28_6.0E-15$HSS_29_3.4E-9
chr19:9804797-11202947	chr9:20636945-21724394	LongAUGORFEnsASCoding|3P|XLOC_045277|TCONS_00165356:0.305514|152AA|116AA||RNACodeAS|HSS_27_4.0E-11$HSS_28_6.0E-15$HSS_29_3.4E-9
chr19:1-18379088	chr9:20636945-22131963	EnsASCoding|3P|XLOC_044086|TCONS_00160621:0.896728|134AA|0AA||RNACodeAS|HSS_30_1.2E-5
chr19:9804797-11202947	chr9:20636945-21724394	EnsASCoding|3P|XLOC_044086|TCONS_00160621:0.896728|134AA|0AA||RNACodeAS|HSS_30_1.2E-5
chr19:1-18379088	chr9:20636945-22131963	linc|3P|XLOC_044088|TCONS_00160638:0.294116|103AA|23AA|
chr19:9804797-11202947	chr9:20636945-21724394	linc|3P|XLOC_044088|TCONS_00160638:0.294116|103AA|23AA|
chr19:1-18379088	chr9:20636945-22131963	EnsASCoding|3P|XLOC_044088|TCONS_00160639:0.476455|124AA|80AA||RNACodeAS|HSS_42_8.0E-13$HSS_44_6.7E-6
chr19:9804797-11202947	chr9:20636945-21724394	EnsASCoding|3P|XLOC_044088|TCONS_00160639:0.476455|124AA|80AA||RNACodeAS|HSS_42_8.0E-13$HSS_44_6.7E-6
chr19:1-18379088	chr9:20636945-22131963	LongAUGORFEnsASCoding|3P|XLOC_044088|TCONS_00160640:0.560852|244AA|126AA||RNACodeAS|HSS_42_8.0E-13$HSS_44_6.7E-6
chr19:9804797-11202947	chr9:20636945-21724394	LongAUGORFEnsASCoding|3P|XLOC_044088|TCONS_00160640:0.560852|244AA|126AA||RNACodeAS|HSS_42_8.0E-13$HSS_44_6.7E-6
chr19:1-18379088	chr9:20636945-22131963	LongAUGORFlinc|3P|XLOC_045291|TCONS_00165406:0.143717|194AA|187AA|
chr19:9804797-11202947	chr9:20636945-21724394	LongAUGORFlinc|3P|XLOC_045291|TCONS_00165406:0.143717|194AA|187AA|
chr19:1-18379088	chr9:20636945-22131963	EnsASCoding|3P|XLOC_044108|TCONS_00160722:3.98718|182AA|91AA||RNACodeAS|HSS_46_7.8E-12
chr19:1-18379088	chr9:20636945-22131963	LongAUGORFlinc|3P|XLOC_044111|TCONS_00160725:0.687465|192AA|109AA|
chr1:241755937-246870383	chr9:43744021-43744498	linc|3P|XLOC_045481|TCONS_00166034:0.641879|158AA|57AA|
chr15:70003782-81665297	chr9:43743941-43744498	linc|3P|XLOC_045481|TCONS_00166034:0.641879|158AA|57AA|
chr15:72700001-85200000	chr9:43743941-43744498	linc|3P|XLOC_045481|TCONS_00166034:0.641879|158AA|57AA|
chr19:1-18379088	chr9:45428079-45428175	LongAUGORFlinc|3P|XLOC_045524|TCONS_00166227:0.279327|135AA|109AA|
chr19:4949376-9118095	chr9:45428079-45428175	LongAUGORFlinc|3P|XLOC_045524|TCONS_00166227:0.279327|135AA|109AA|
[truncated: 112 more rows]
